# Supplementary material for: Western corn rootworm (Diabrotica virgifera virgifera) transcriptome assembly and genomic analysis of population structure
Source: BMC Genomics. 2014 Mar 14;15(1):195. doi: 10.1186/1471-2164-15-195 (PMC4004143; doi:10.1186/1471-2164-15-195)
Supplement: Supplementary file 1 — Additional file 1: GenBank IDs for public WCR EST sequences. This spreadsheet contains the GenBank IDs for the public WCR sequences incorporated our transcriptome assembly. (XLSX 188 KB) [file 12864_2013_7033_MOESM1_ESM.xlsx]

## Sheet: public.reads
GenBank ID
AF190653
AF208002
AF208003
AF243506
AF243507
AJ583508
AJ583509
AJ583510
AJ583511
AJ583512
AJ583513
CN497248
CN497249
CN497250
CN497251
CN497252
CN497253
CN497254
CN497255
CN497256
CN497257
CN497258
CN497259
CN497260
CN497261
CN497262
CN497263
CN497264
CN497265
CN497266
CN497267
CN497268
CN497269
CN497270
CN497271
CN497272
CN497273
CN497274
CN497275
CN497276
CN497277
CN497278
CN497279
CN497280
CN497281
CN497282
CN497283
CN497284
CN497285
CN497286
CN497287
CN497288
CN497289
CN497290
CN497291
CN497292
CN497293
CN497294
CN497295
CN497296
CN497297
CN497298
CN497299
CN497300
CN497301
CN497302
CN497303
CN497304
CN497305
CN497306
CN497307
CN497308
CN497309
CN497310
CN497311
CN497312
CN497313
CN497314
CN497315
CN497316
CN497317
CN497318
CN497319
CN497320
CN497321
CN497322
CN497323
CN497324
CN497325
CN497326
CN497327
CN497328
CN497329
CN497330
CN497331
CN497332
CN497333
CN497334
CN497335
CN497336
CN497337
CN497338
CN497339
CN497340
CN497341
CN497342
CN497343
CN497344
CN497345
CN497346
CN497347
CN497348
CN497349
CN497350
CN497351
CN497352
CN497353
CN497354
CN497355
CN497356
CN497357
CN497358
CN497359
CN497360
CN497361
CN497362
CN497363
CN497364
CN497365
CN497366
CN497367
CN497368
CN497369
CN497370
CN497371
CN497372
CN497373
CN497374
CN497375
CN497376
CN497377
CN497378
CN497379
CN497380
CN497381
CN497382
CN497383
CN497384
CN497385
CN497386
CN497387
CN497388
CN497389
CN497390
CN497391
CN497392
CN497393
CN497394
CN497395
CN497396
CN497397
CN497398
CN497399
CN497400
CN497401
CN497402
CN497403
CN497404
CN497405
CN497406
CN497407
CN497408
CN497409
CN497410
CN497411
CN497412
CN497413
CN497414
CN497415
CN497416
CN497417
CN497418
CN497419
CN497420
CN497421
CN497422
CN497423
CN497424
CN497425
CN497426
CN497427
CN497428
CN497429
CN497430
CN497431
CN497432
CN497433
CN497434
CN497435
CN497436
CN497437
CN497438
CN497439
CN497440
CN497441
CN497442
CN497443
CN497444
CN497445
CN497446
CN497447
CN497448
CN497449
CN497450
CN497451
CN497452
CN497453
CN497454
CN497455
CN497456
CN497457
CN497458
CN497459
CN497460
CN497461
CN497462
CN497463
CN497464
CN497465
CN497466
CN497467
CN497468
CN497469
CN497470
CN497471
CN497472
CN497473
CN497474
CN497475
CN497476
CN497477
CN497478
CN497479
CN497480
CN497481
CN497482
CN497483
CN497484
CN497485
CN497486
CN497487
CN497488
CN497489
CN497490
CN497491
CN497492
CN497493
CN497494
CN497495
CN497496
CN497497
CN497498
CN497499
CN497500
CN497501
CN497502
CN497503
CN497504
CN497505
CN497506
CN497507
CN497508
CN497509
CN497510
CN497511
CN497512
CN497513
CN497514
CN497515
CN497516
CN497517
CN497518
CN497519
CN497520
CN497521
CN497522
CN497523
CN497524
CN497525
CN497526
CN497527
CN497528
CN497529
CN497530
CN497531
CN497532
CN497533
CN497534
CN497535
CN497536
CN497537
CN497538
CN497539
CN497540
CN497541
CN497542
CN497543
CN497544
CN497545
CN497546
CN497547
CN497548
CN497549
CN497550
CN497551
CN497552
CN497553
CN497554
CN497555
CN497556
CN497557
CN497558
CN497559
CN497560
CN497561
CN497562
CN497563
CN497564
CN497565
CN497566
CN497567
CN497568
CN497569
CN497570
CN497571
CN497572
CN497573
CN497574
CN497575
CN497576
CN497577
CN497578
CN497579
CN497580
CN497581
CN497582
CN497583
CN497584
CN497585
CN497586
CN497587
CN497588
CN497589
CN497590
CN497591
CN497592
CN497593
CN497594
CN497595
CN497596
CN497597
CN497598
CN497599
CN497600
CN497601
CN497602
CN497603
CN497604
CN497605
CN497606
CN497607
CN497608
CN497609
CN497610
CN497611
CN497612
CN497613
CN497614
CN497615
CN497616
CN497617
CN497618
CN497619
CN497620
CN497621
CN497622
CN497623
CN497624
CN497625
CN497626
CN497627
CN497628
CN497629
CN497630
CN497631
CN497632
CN497633
CN497634
CN497635
CN497636
CN497637
CN497638
CN497639
CN497640
CN497641
CN497642
CN497643
CN497644
CN497645
CN497646
CN497647
CN497648
CN497649
CN497650
CN497651
CN497652
CN497653
CN497654
CN497655
CN497656
CN497657
CN497658
CN497659
CN497660
CN497661
CN497662
CN497663
CN497664
CN497665
CN497666
CN497667
CN497668
CN497669
CN497670
CN497671
CN497672
CN497673
CN497674
CN497675
CN497676
CN497677
CN497678
CN497679
CN497680
CN497681
CN497682
CN497683
CN497684
CN497685
CN497686
CN497687
CN497688
CN497689
CN497690
CN497691
CN497692
CN497693
CN497694
CN497695
CN497696
CN497697
CN497698
CN497699
CN497700
CN497701
CN497702
CN497703
CN497704
CN497705
CN497706
CN497707
CN497708
CN497709
CN497710
CN497711
CN497712
CN497713
CN497714
CN497715
CN497716
CN497717
CN497718
CN497719
CN497720
CN497721
CN497722
CN497723
CN497724
CN497725
CN497726
CN497727
CN497728
CN497729
CN497730
CN497731
CN497732
CN497733
CN497734
CN497735
CN497736
CN497737
CN497738
CN497739
CN497740
CN497741
CN497742
CN497743
CN497744
CN497745
CN497746
CN497747
CN497748
CN497749
CN497750
CN497751
CN497752
CN497753
CN497754
CN497755
CN497756
CN497757
CN497758
CN497759
CN497760
CN497761
CN497762
CN497763
CN497764
CN497765
CN497766
CN497767
CN497768
CN497769
CN497770
CN497771
CN497772
CN497773
CN497774
CN497775
CN497776
CN497777
CN497778
CN497779
CN497780
CN497781
CN497782
CN497783
CN497784
CN497785
CN497786
CN497787
CN497788
CN497789
CN497790
CN497791
CN497792
CN497793
CN497794
CN497795
CN497796
CN497797
CN497798
CN497799
CN497800
CN497801
CN497802
CN497803
CN497804
CN497805
CN497806
CN497807
CN497808
CN497809
CN497810
CN497811
CN497812
CN497813
CN497814
CN497815
CN497816
CN497817
CN497818
CN497819
CN497820
CN497821
CN497822
CN497823
CN497824
CN497825
CN497826
CN497827
CN497828
CN497829
CN497830
CN497831
CN497832
CN497833
CN497834
CN497835
CN497836
CN497837
CN497838
CN497839
CN497840
CN497841
CN497842
CN497843
CN497844
CN497845
CN497846
CN497847
CN497848
CN497849
CN497850
CN497851
CN497852
CN497853
CN497854
CN497855
CN497856
CN497857
CN497858
CN497859
CN497860
CN497861
CN497862
CN497863
CN497864
CN497865
CN497866
CN497867
CN497868
CN497869
CN497870
CN497871
CN497872
CN497873
CN497874
CN497875
CN497876
CN497877
CN497878
CN497879
CN497880
CN497881
CN497882
CN497883
CN497884
CN497885
CN497886
CN497887
CN497888
CN497889
CN497890
CN497891
CN497892
CN497893
CN497894
CN497895
CN497896
CN497897
CN497898
CN497899
CN497900
CN497901
CN497902
CN497903
CN497904
CN497905
CN497906
CN497907
CN497908
CN497909
CN497910
CN497911
CN497912
CN497913
CN497914
CN497915
CN497916
CN497917
CN497918
CN497919
CN497920
CN497921
CN497922
CN497923
CN497924
CN497925
CN497926
CN497927
CN497928
CN497929
CN497930
CN497931
CN497932
CN497933
CN497934
CN497935
CN497936
CN497937
CN497938
CN497939
CN497940
CN497941
CN497942
CN497943
CN497944
CN497945
CN497946
CN497947
CN497948
CN497949
CN497950
CN497951
CN497952
CN497953
CN497954
CN497955
CN497956
CN497957
CN497958
CN497959
CN497960
CN497961
CN497962
CN497963
CN497964
CN497965
CN497966
CN497967
CN497968
CN497969
CN497970
CN497971
CN497972
CN497973
CN497974
CN497975
CN497976
CN497977
CN497978
CN497979
CN497980
CN497981
CN497982
CN497983
CN497984
CN497985
CN497986
CN497987
CN497988
CN497989
CN497990
CN497991
CN497992
CN497993
CN497994
CN497995
CN497996
CN497997
CN497998
CN497999
CN498000
CN498001
CN498002
CN498003
CN498004
CN498005
CN498006
CN498007
CN498008
CN498009
CN498010
CN498011
CN498012
CN498013
CN498014
CN498015
CN498016
CN498017
CN498018
CN498019
CN498020
CN498021
CN498022
CN498023
CN498024
CN498025
CN498026
CN498027
CN498028
CN498029
CN498030
CN498031
CN498032
CN498033
CN498034
CN498035
CN498036
CN498037
CN498038
CN498039
CN498040
CN498041
CN498042
CN498043
CN498044
CN498045
CN498046
CN498047
CN498048
CN498049
CN498050
CN498051
CN498052
CN498053
CN498054
CN498055
CN498056
CN498057
CN498058
CN498059
CN498060
CN498061
CN498062
CN498063
CN498064
CN498065
CN498066
CN498067
CN498068
CN498069
CN498070
CN498071
CN498072
CN498073
CN498074
CN498075
CN498076
CN498077
CN498078
CN498079
CN498080
CN498081
CN498082
CN498083
CN498084
CN498085
CN498086
CN498087
CN498088
CN498089
CN498090
CN498091
CN498092
CN498093
CN498094
CN498095
CN498096
CN498097
CN498098
CN498099
CN498100
CN498101
CN498102
CN498103
CN498104
CN498105
CN498106
CN498107
CN498108
CN498109
CN498110
CN498111
CN498112
CN498113
CN498114
CN498115
CN498116
CN498117
CN498118
CN498119
CN498120
CN498121
CN498122
CN498123
CN498124
CN498125
CN498126
CN498127
CN498128
CN498129
CN498130
CN498131
CN498132
CN498133
CN498134
CN498135
CN498136
CN498137
CN498138
CN498139
CN498140
CN498141
CN498142
CN498143
CN498144
CN498145
CN498146
CN498147
CN498148
CN498149
CN498150
CN498151
CN498152
CN498153
CN498154
CN498155
CN498156
CN498157
CN498158
CN498159
CN498160
CN498161
CN498162
CN498163
CN498164
CN498165
CN498166
CN498167
CN498168
CN498169
CN498170
CN498171
CN498172
CN498173
CN498174
CN498175
CN498176
CN498177
CN498178
CN498179
CN498180
CN498181
CN498182
CN498183
CN498184
CN498185
CN498186
CN498187
CN498188
CN498189
CN498190
CN498191
CN498192
CN498193
CN498194
CN498195
CN498196
CN498197
CN498198
CN498199
CN498200
CN498201
CN498202
CN498203
CN498204
CN498205
CN498206
CN498207
CN498208
CN498209
CN498210
CN498211
CN498212
CN498213
CN498214
CN498215
CN498216
CN498217
CN498218
CN498219
CN498220
CN498221
CN498222
CN498223
CN498224
CN498225
CN498226
CN498227
CN498228
CN498229
CN498230
CN498231
CN498232
CN498233
CN498234
CN498235
CN498236
CN498237
CN498238
CN498239
CN498240
CN498241
CN498242
CN498243
CN498244
CN498245
CN498246
CN498247
CN498248
CN498249
CN498250
CN498251
CN498252
CN498253
CN498254
CN498255
CN498256
CN498257
CN498258
CN498259
CN498260
CN498261
CN498262
CN498263
CN498264
CN498265
CN498266
CN498267
CN498268
CN498269
CN498270
CN498271
CN498272
CN498273
CN498274
CN498275
CN498276
CN498277
CN498278
CN498279
CN498280
CN498281
CN498282
CN498283
CN498284
CN498285
CN498286
CN498287
CN498288
CN498289
CN498290
CN498291
CN498292
CN498293
CN498294
CN498295
CN498296
CN498297
CN498298
CN498299
CN498300
CN498301
CN498302
CN498303
CN498304
CN498305
CN498306
CN498307
CN498308
CN498309
CN498310
CN498311
CN498312
CN498313
CN498314
CN498315
CN498316
CN498317
CN498318
CN498319
CN498320
CN498321
CN498322
CN498323
CN498324
CN498325
CN498326
CN498327
CN498328
CN498329
CN498330
CN498331
CN498332
CN498333
CN498334
CN498335
CN498336
CN498337
CN498338
CN498339
CN498340
CN498341
CN498342
CN498343
CN498344
CN498345
CN498346
CN498347
CN498348
CN498349
CN498350
CN498351
CN498352
CN498353
CN498354
CN498355
CN498356
CN498357
CN498358
CN498359
CN498360
CN498361
CN498362
CN498363
CN498364
CN498365
CN498366
CN498367
CN498368
CN498369
CN498370
CN498371
CN498372
CN498373
CN498374
CN498375
CN498376
CN498377
CN498378
CN498379
CN498380
CN498381
CN498382
CN498383
CN498384
CN498385
CN498386
CN498387
CN498388
CN498389
CN498390
CN498391
CN498392
CN498393
CN498394
CN498395
CN498396
CN498397
CN498398
CN498399
CN498400
CN498401
CN498402
CN498403
CN498404
CN498405
CN498406
CN498407
CN498408
CN498409
CN498410
CN498411
CN498412
CN498413
CN498414
CN498415
CN498416
CN498417
CN498418
CN498419
CN498420
CN498421
CN498422
CN498423
CN498424
CN498425
CN498426
CN498427
CN498428
CN498429
CN498430
CN498431
CN498432
CN498433
CN498434
CN498435
CN498436
CN498437
CN498438
CN498439
CN498440
CN498441
CN498442
CN498443
CN498444
CN498445
CN498446
CN498447
CN498448
CN498449
CN498450
CN498451
CN498452
CN498453
CN498454
CN498455
CN498456
CN498457
CN498458
CN498459
CN498460
CN498461
CN498462
CN498463
CN498464
CN498465
CN498466
CN498467
CN498468
CN498469
CN498470
CN498471
CN498472
CN498473
CN498474
CN498475
CN498476
CN498477
CN498478
CN498479
CN498480
CN498481
CN498482
CN498483
CN498484
CN498485
CN498486
CN498487
CN498488
CN498489
CN498490
CN498491
CN498492
CN498493
CN498494
CN498495
CN498496
CN498497
CN498498
CN498499
CN498500
CN498501
CN498502
CN498503
CN498504
CN498505
CN498506
CN498507
CN498508
CN498509
CN498510
CN498511
CN498512
CN498513
CN498514
CN498515
CN498516
CN498517
CN498518
CN498519
CN498520
CN498521
CN498522
CN498523
CN498524
CN498525
CN498526
CN498527
CN498528
CN498529
CN498530
CN498531
CN498532
CN498533
CN498534
CN498535
CN498536
CN498537
CN498538
CN498539
CN498540
CN498541
CN498542
CN498543
CN498544
CN498545
CN498546
CN498547
CN498548
CN498549
CN498550
CN498551
CN498552
CN498553
CN498554
CN498555
CN498556
CN498557
CN498558
CN498559
CN498560
CN498561
CN498562
CN498563
CN498564
CN498565
CN498566
CN498567
CN498568
CN498569
CN498570
CN498571
CN498572
CN498573
CN498574
CN498575
CN498576
CN498577
CN498578
CN498579
CN498580
CN498581
CN498582
CN498583
CN498584
CN498585
CN498586
CN498587
CN498588
CN498589
CN498590
CN498591
CN498592
CN498593
CN498594
CN498595
CN498596
CN498597
CN498598
CN498599
CN498600
CN498601
CN498602
CN498603
CN498604
CN498605
CN498606
CN498607
CN498608
CN498609
CN498610
CN498611
CN498612
CN498613
CN498614
CN498615
CN498616
CN498617
CN498618
CN498619
CN498620
CN498621
CN498622
CN498623
CN498624
CN498625
CN498626
CN498627
CN498628
CN498629
CN498630
CN498631
CN498632
CN498633
CN498634
CN498635
CN498636
CN498637
CN498638
CN498639
CN498640
CN498641
CN498642
CN498643
CN498644
CN498645
CN498646
CN498647
CN498648
CN498649
CN498650
CN498651
CN498652
CN498653
CN498654
CN498655
CN498656
CN498657
CN498658
CN498659
CN498660
CN498661
CN498662
CN498663
CN498664
CN498665
CN498666
CN498667
CN498668
CN498669
CN498670
CN498671
CN498672
CN498673
CN498674
CN498675
CN498676
CN498677
CN498678
CN498679
CN498680
CN498681
CN498682
CN498683
CN498684
CN498685
CN498686
CN498687
CN498688
CN498689
CN498690
CN498691
CN498692
CN498693
CN498694
CN498695
CN498696
CN498697
CN498698
CN498699
CN498700
CN498701
CN498702
CN498703
CN498704
CN498705
CN498706
CN498707
CN498708
CN498709
CN498710
CN498711
CN498712
CN498713
CN498714
CN498715
CN498716
CN498717
CN498718
CN498719
CN498720
CN498721
CN498722
CN498723
CN498724
CN498725
CN498726
CN498727
CN498728
CN498729
CN498730
CN498731
CN498732
CN498733
CN498734
CN498735
CN498736
CN498737
CN498738
CN498739
CN498740
CN498741
CN498742
CN498743
CN498744
CN498745
CN498746
CN498747
CN498748
CN498749
CN498750
CN498751
CN498752
CN498753
CN498754
CN498755
CN498756
CN498757
CN498758
CN498759
CN498760
CN498761
CN498762
CN498763
CN498764
CN498765
CN498766
CN498767
CN498768
CN498769
CN498770
CN498771
CN498772
CN498773
CN498774
CN498775
CN498776
DQ867090
DQ867091
DQ867092
DQ867093
DQ867094
DQ867095
DQ867096
DQ867097
DQ867098
DQ867099
DQ867100
DQ867101
DQ867102
DQ867103
DQ867104
DQ867105
DQ867106
DQ913742
DQ913743
DQ913744
EF531715
EU189197
EU189198
EU189199
EU196367
EW761110
EW761111
EW761112
EW761113
EW761114
EW761115
EW761116
EW761117
EW761118
EW761119
EW761120
EW761121
EW761122
EW761123
EW761124
EW761125
EW761126
EW761127
EW761128
EW761129
EW761130
EW761131
EW761132
EW761133
EW761134
EW761135
EW761136
EW761137
EW761138
EW761139
EW761140
EW761141
EW761142
EW761143
EW761144
EW761145
EW761146
EW761147
EW761148
EW761149
EW761150
EW761151
EW761152
EW761153
EW761154
EW761155
EW761156
EW761157
EW761158
EW761159
EW761160
EW761161
EW761162
EW761163
EW761164
EW761165
EW761166
EW761167
EW761168
EW761169
EW761170
EW761171
EW761172
EW761173
EW761174
EW761175
EW761176
EW761177
EW761178
EW761179
EW761180
EW761181
EW761182
EW761183
EW761184
EW761185
EW761186
EW761187
EW761188
EW761189
EW761190
EW761191
EW761192
EW761193
EW761194
EW761195
EW761196
EW761197
EW761198
EW761199
EW761200
EW761201
EW761202
EW761203
EW761204
EW761205
EW761206
EW761207
EW761208
EW761209
EW761210
EW761211
EW761212
EW761213
EW761214
EW761215
EW761216
EW761217
EW761218
EW761219
EW761220
EW761221
EW761222
EW761223
EW761224
EW761225
EW761226
EW761227
EW761228
EW761229
EW761230
EW761231
EW761232
EW761233
EW761234
EW761235
EW761236
EW761237
EW761238
EW761239
EW761240
EW761241
EW761242
EW761243
EW761244
EW761245
EW761246
EW761247
EW761248
EW761249
EW761250
EW761251
EW761252
EW761253
EW761254
EW761255
EW761256
EW761257
EW761258
EW761259
EW761260
EW761261
EW761262
EW761263
EW761264
EW761265
EW761266
EW761267
EW761268
EW761269
EW761270
EW761271
EW761272
EW761273
EW761274
EW761275
EW761276
EW761277
EW761278
EW761279
EW761280
EW761281
EW761282
EW761283
EW761284
EW761285
EW761286
EW761287
EW761288
EW761289
EW761290
EW761291
EW761292
EW761293
EW761294
EW761295
EW761296
EW761297
EW761298
EW761299
EW761300
EW761301
EW761302
EW761303
EW761304
EW761305
EW761306
EW761307
EW761308
EW761309
EW761310
EW761311
EW761312
EW761313
EW761314
EW761315
EW761316
EW761317
EW761318
EW761319
EW761320
EW761321
EW761322
EW761323
EW761324
EW761325
EW761326
EW761327
EW761328
EW761329
EW761330
EW761331
EW761332
EW761333
EW761334
EW761335
EW761336
EW761337
EW761338
EW761339
EW761340
EW761341
EW761342
EW761343
EW761344
EW761345
EW761346
EW761347
EW761348
EW761349
EW761350
EW761351
EW761352
EW761353
EW761354
EW761355
EW761356
EW761357
EW761358
EW761359
EW761360
EW761361
EW761362
EW761363
EW761364
EW761365
EW761366
EW761367
EW761368
EW761369
EW761370
EW761371
EW761372
EW761373
EW761374
EW761375
EW761376
EW761377
EW761378
EW761379
EW761380
EW761381
EW761382
EW761383
EW761384
EW761385
EW761386
EW761387
EW761388
EW761389
EW761390
EW761391
EW761392
EW761393
EW761394
EW761395
EW761396
EW761397
EW761398
EW761399
EW761400
EW761401
EW761402
EW761403
EW761404
EW761405
EW761406
EW761407
EW761408
EW761409
EW761410
EW761411
EW761412
EW761413
EW761414
EW761415
EW761416
EW761417
EW761418
EW761419
EW761420
EW761421
EW761422
EW761423
EW761424
EW761425
EW761426
EW761427
EW761428
EW761429
EW761430
EW761431
EW761432
EW761433
EW761434
EW761435
EW761436
EW761437
EW761438
EW761439
EW761440
EW761441
EW761442
EW761443
EW761444
EW761445
EW761446
EW761447
EW761448
EW761449
EW761450
EW761451
EW761452
EW761453
EW761454
EW761455
EW761456
EW761457
EW761458
EW761459
EW761460
EW761461
EW761462
EW761463
EW761464
EW761465
EW761466
EW761467
EW761468
EW761469
EW761470
EW761471
EW761472
EW761473
EW761474
EW761475
EW761476
EW761477
EW761478
EW761479
EW761480
EW761481
EW761482
EW761483
EW761484
EW761485
EW761486
EW761487
EW761488
EW761489
EW761490
EW761491
EW761492
EW761493
EW761494
EW761495
EW761496
EW761497
EW761498
EW761499
EW761500
EW761501
EW761502
EW761503
EW761504
EW761505
EW761506
EW761507
EW761508
EW761509
EW761510
EW761511
EW761512
EW761513
EW761514
EW761515
EW761516
EW761517
EW761518
EW761519
EW761520
EW761521
EW761522
EW761523
EW761524
EW761525
EW761526
EW761527
EW761528
EW761529
EW761530
EW761531
EW761532
EW761533
EW761534
EW761535
EW761536
EW761537
EW761538
EW761539
EW761540
EW761541
EW761542
EW761543
[truncated: 15,834 more rows]
