# Supplementary material for: Western corn rootworm (Diabrotica virgifera virgifera) transcriptome assembly and genomic analysis of population structure
Source: BMC Genomics. 2014 Mar 14;15(1):195. doi: 10.1186/1471-2164-15-195 (PMC4004143; doi:10.1186/1471-2164-15-195)
Supplement: Supplementary file 2 — Additional file 2: Population level WCR SNP genotypes. A comma separated values file (csv) containing the genotypic status of all 26 populations sampled at 532,396 SNP sites. Missing genotypes are denoted by a dash. The sequence of each unigenes is listed on first usage. This file has been compressed with the bzip2 compression software. (ZIP 9 MB) [file 12864_2013_7033_MOESM2_ESM.zip]

Archive with 1 entries (1 files):
- 3817082011107131_add2.bz2
