# Supplementary material for: Western corn rootworm (Diabrotica virgifera virgifera) transcriptome assembly and genomic analysis of population structure
Source: BMC Genomics. 2014 Mar 14;15(1):195. doi: 10.1186/1471-2164-15-195 (PMC4004143; doi:10.1186/1471-2164-15-195)
Supplement: Supplementary file 3 — Additional file 3: SNP genotyping validation study. This spreadsheet contains the CAPs SNP validation information, including primer sequences, and observed restriction patterns and inferred genotypes. (XLSX 96 KB) [file 12864_2013_7033_MOESM3_ESM.xlsx]

## Sheet: Sheet1
unigene	site	fwd PCR primer	rev PCR primer	enzyme	individual	Brookings colony	restriction pattern	inferred SNP content	genotype
DIAVI-09JAN12-CLUS03175_1	1104	AGAGCAGGTATATAATGAATCCTTGTCTGA	GGTGGAGAACCAAGTATCATAGAAAACT	RsaI	B1	inbred	cut/cut	TT	hom
DIAVI-09JAN12-CLUS03175_1	1104	AGAGCAGGTATATAATGAATCCTTGTCTGA	GGTGGAGAACCAAGTATCATAGAAAACT	RsaI	B2	inbred	cut/cut	TT	hom
DIAVI-09JAN12-CLUS03175_1	1104	AGAGCAGGTATATAATGAATCCTTGTCTGA	GGTGGAGAACCAAGTATCATAGAAAACT	RsaI	C1	inbred	cut/cut	TT	hom
DIAVI-09JAN12-CLUS03175_1	1104	AGAGCAGGTATATAATGAATCCTTGTCTGA	GGTGGAGAACCAAGTATCATAGAAAACT	RsaI	C2	inbred	no_cut/cut	CT	het
DIAVI-09JAN12-CLUS03175_1	1104	AGAGCAGGTATATAATGAATCCTTGTCTGA	GGTGGAGAACCAAGTATCATAGAAAACT	RsaI	D1	inbred	cut/cut	TT	hom
DIAVI-09JAN12-CLUS03175_1	1104	AGAGCAGGTATATAATGAATCCTTGTCTGA	GGTGGAGAACCAAGTATCATAGAAAACT	RsaI	E1	random mated	cut/cut	TT	hom
DIAVI-09JAN12-CLUS03175_1	1104	AGAGCAGGTATATAATGAATCCTTGTCTGA	GGTGGAGAACCAAGTATCATAGAAAACT	RsaI	E2	random mated	cut/cut	TT	hom
DIAVI-09JAN12-CLUS03175_1	1104	AGAGCAGGTATATAATGAATCCTTGTCTGA	GGTGGAGAACCAAGTATCATAGAAAACT	RsaI	F1	random mated	cut/cut	TT	hom
DIAVI-09JAN12-CLUS03175_1	1104	AGAGCAGGTATATAATGAATCCTTGTCTGA	GGTGGAGAACCAAGTATCATAGAAAACT	RsaI	F2	random mated	cut/cut	TT	hom
DIAVI-09JAN12-CLUS03175_1	1104	AGAGCAGGTATATAATGAATCCTTGTCTGA	GGTGGAGAACCAAGTATCATAGAAAACT	RsaI	G2	random mated	cut/cut	TT	hom
DIAVI-09JAN12-CLUS03266_1	938	CGAAAGTTCACTGTCCATTTATGTTCAA	CTCCATGCCTTCTCTTAGCTTATTTAGT	RsaI	B1	inbred	cut/cut	GG	hom
DIAVI-09JAN12-CLUS03266_1	938	CGAAAGTTCACTGTCCATTTATGTTCAA	CTCCATGCCTTCTCTTAGCTTATTTAGT	RsaI	B2	inbred	cut/cut	GG	hom
DIAVI-09JAN12-CLUS03266_1	938	CGAAAGTTCACTGTCCATTTATGTTCAA	CTCCATGCCTTCTCTTAGCTTATTTAGT	RsaI	C2	inbred	cut/cut	GG	hom
DIAVI-09JAN12-CLUS03266_1	938	CGAAAGTTCACTGTCCATTTATGTTCAA	CTCCATGCCTTCTCTTAGCTTATTTAGT	RsaI	E1	random mated	cut/cut	GG	hom
DIAVI-09JAN12-CLUS03266_1	938	CGAAAGTTCACTGTCCATTTATGTTCAA	CTCCATGCCTTCTCTTAGCTTATTTAGT	RsaI	E2	random mated	cut/cut	GG	hom
DIAVI-09JAN12-CLUS03266_1	938	CGAAAGTTCACTGTCCATTTATGTTCAA	CTCCATGCCTTCTCTTAGCTTATTTAGT	RsaI	F1	random mated	cut/cut	GG	hom
DIAVI-09JAN12-CLUS03266_1	938	CGAAAGTTCACTGTCCATTTATGTTCAA	CTCCATGCCTTCTCTTAGCTTATTTAGT	RsaI	F2	random mated	cut/cut	GG	hom
DIAVI-09JAN12-CLUS03266_1	938	CGAAAGTTCACTGTCCATTTATGTTCAA	CTCCATGCCTTCTCTTAGCTTATTTAGT	RsaI	G2	random mated	no_cut/cut	AG	het
DIAVI-09JAN12-CLUS03312_1	386	ATGGCAAAGAGAAAGGTGCAAAAG	CGCCGTATGACATAGCAAGTATAGG	RsaI	B1	inbred	no_cut/no_cut	CC	hom
DIAVI-09JAN12-CLUS03312_1	386	ATGGCAAAGAGAAAGGTGCAAAAG	CGCCGTATGACATAGCAAGTATAGG	RsaI	B2	inbred	no_cut/no_cut	CC	hom
DIAVI-09JAN12-CLUS03312_1	386	ATGGCAAAGAGAAAGGTGCAAAAG	CGCCGTATGACATAGCAAGTATAGG	RsaI	C1	inbred	no_cut/no_cut	CC	hom
DIAVI-09JAN12-CLUS03312_1	386	ATGGCAAAGAGAAAGGTGCAAAAG	CGCCGTATGACATAGCAAGTATAGG	RsaI	C2	inbred	no_cut/no_cut	CC	hom
DIAVI-09JAN12-CLUS03312_1	386	ATGGCAAAGAGAAAGGTGCAAAAG	CGCCGTATGACATAGCAAGTATAGG	RsaI	D1	inbred	no_cut/no_cut	CC	hom
DIAVI-09JAN12-CLUS03312_1	386	ATGGCAAAGAGAAAGGTGCAAAAG	CGCCGTATGACATAGCAAGTATAGG	RsaI	D2	inbred	no_cut/no_cut	CC	hom
DIAVI-09JAN12-CLUS03312_1	386	ATGGCAAAGAGAAAGGTGCAAAAG	CGCCGTATGACATAGCAAGTATAGG	RsaI	E1	random mated	no_cut/no_cut	CC	hom
DIAVI-09JAN12-CLUS03312_1	386	ATGGCAAAGAGAAAGGTGCAAAAG	CGCCGTATGACATAGCAAGTATAGG	RsaI	E2	random mated	no_cut/no_cut	CC	hom
DIAVI-09JAN12-CLUS03312_1	386	ATGGCAAAGAGAAAGGTGCAAAAG	CGCCGTATGACATAGCAAGTATAGG	RsaI	F1	random mated	no_cut/no_cut	CC	hom
DIAVI-09JAN12-CLUS03312_1	386	ATGGCAAAGAGAAAGGTGCAAAAG	CGCCGTATGACATAGCAAGTATAGG	RsaI	F2	random mated	no_cut/no_cut	CC	hom
DIAVI-09JAN12-CLUS03312_1	386	ATGGCAAAGAGAAAGGTGCAAAAG	CGCCGTATGACATAGCAAGTATAGG	RsaI	G2	random mated	no_cut/no_cut	CC	hom
DIAVI-09JAN12-CLUS04282_1	161	GTTCCAAAGAGAATCCAATAACCTCCTA	CTGCAAATGAGGAACCTTCTGAATAC	RsaI	B1	inbred	cut/cut	CC	hom
DIAVI-09JAN12-CLUS04282_1	161	GTTCCAAAGAGAATCCAATAACCTCCTA	CTGCAAATGAGGAACCTTCTGAATAC	RsaI	B2	inbred	no_cut/no_cut	AA	hom
DIAVI-09JAN12-CLUS04282_1	161	GTTCCAAAGAGAATCCAATAACCTCCTA	CTGCAAATGAGGAACCTTCTGAATAC	RsaI	C2	inbred	no_cut/no_cut	AA	hom
DIAVI-09JAN12-CLUS04282_1	161	GTTCCAAAGAGAATCCAATAACCTCCTA	CTGCAAATGAGGAACCTTCTGAATAC	RsaI	D1	inbred	no_cut/no_cut	AA	hom
DIAVI-09JAN12-CLUS04282_1	161	GTTCCAAAGAGAATCCAATAACCTCCTA	CTGCAAATGAGGAACCTTCTGAATAC	RsaI	E1	random mated	cut/cut	CC	hom
DIAVI-09JAN12-CLUS04282_1	161	GTTCCAAAGAGAATCCAATAACCTCCTA	CTGCAAATGAGGAACCTTCTGAATAC	RsaI	E2	random mated	cut/cut	CC	hom
DIAVI-09JAN12-CLUS04282_1	161	GTTCCAAAGAGAATCCAATAACCTCCTA	CTGCAAATGAGGAACCTTCTGAATAC	RsaI	F1	random mated	no_cut/no_cut	AA	hom
DIAVI-09JAN12-CLUS04282_1	161	GTTCCAAAGAGAATCCAATAACCTCCTA	CTGCAAATGAGGAACCTTCTGAATAC	RsaI	F2	random mated	no_cut/cut	AC	het
DIAVI-09JAN12-CLUS04282_1	161	GTTCCAAAGAGAATCCAATAACCTCCTA	CTGCAAATGAGGAACCTTCTGAATAC	RsaI	G2	random mated	no_cut/cut	AC	het
DIAVI-09JAN12-CLUS04498_1	436	TGGCCTGCGAACTGATTACAC	AGGAGAGCCAGTATCTTTGGAGAAATA	RsaI	B1	inbred	cut/cut	GG	hom
DIAVI-09JAN12-CLUS04498_1	436	TGGCCTGCGAACTGATTACAC	AGGAGAGCCAGTATCTTTGGAGAAATA	RsaI	C1	inbred	no_cut/cut	AG	het
DIAVI-09JAN12-CLUS04498_1	436	TGGCCTGCGAACTGATTACAC	AGGAGAGCCAGTATCTTTGGAGAAATA	RsaI	C2	inbred	cut/cut	GG	hom
DIAVI-09JAN12-CLUS04498_1	436	TGGCCTGCGAACTGATTACAC	AGGAGAGCCAGTATCTTTGGAGAAATA	RsaI	D1	inbred	cut/cut	GG	hom
DIAVI-09JAN12-CLUS04498_1	436	TGGCCTGCGAACTGATTACAC	AGGAGAGCCAGTATCTTTGGAGAAATA	RsaI	E1	random mated	no_cut/cut	AG	het
DIAVI-09JAN12-CLUS04498_1	436	TGGCCTGCGAACTGATTACAC	AGGAGAGCCAGTATCTTTGGAGAAATA	RsaI	E2	random mated	cut/cut	GG	hom
DIAVI-09JAN12-CLUS04498_1	436	TGGCCTGCGAACTGATTACAC	AGGAGAGCCAGTATCTTTGGAGAAATA	RsaI	F1	random mated	cut/cut	GG	hom
DIAVI-09JAN12-CLUS04498_1	436	TGGCCTGCGAACTGATTACAC	AGGAGAGCCAGTATCTTTGGAGAAATA	RsaI	F2	random mated	no_cut/cut	AG	het
DIAVI-09JAN12-CLUS04498_1	436	TGGCCTGCGAACTGATTACAC	AGGAGAGCCAGTATCTTTGGAGAAATA	RsaI	G2	random mated	cut/cut	GG	hom
DIAVI-09JAN12-CLUS05384_1	315	ACAGTGCGAAGCAATATTTTAGAAGGT	TGCGTAACAGTGGCTCCAA	RsaI	B1	inbred	no_cut/no_cut	TT	hom
DIAVI-09JAN12-CLUS05384_1	315	ACAGTGCGAAGCAATATTTTAGAAGGT	TGCGTAACAGTGGCTCCAA	RsaI	B2	inbred	no_cut/no_cut	TT	hom
DIAVI-09JAN12-CLUS05384_1	315	ACAGTGCGAAGCAATATTTTAGAAGGT	TGCGTAACAGTGGCTCCAA	RsaI	C1	inbred	no_cut/no_cut	TT	hom
DIAVI-09JAN12-CLUS05384_1	315	ACAGTGCGAAGCAATATTTTAGAAGGT	TGCGTAACAGTGGCTCCAA	RsaI	C2	inbred	cut/no_cut	CT	het
DIAVI-09JAN12-CLUS05384_1	315	ACAGTGCGAAGCAATATTTTAGAAGGT	TGCGTAACAGTGGCTCCAA	RsaI	D1	inbred	no_cut/no_cut	TT	hom
DIAVI-09JAN12-CLUS05384_1	315	ACAGTGCGAAGCAATATTTTAGAAGGT	TGCGTAACAGTGGCTCCAA	RsaI	E1	random mated	cut/cut	CC	hom
DIAVI-09JAN12-CLUS05384_1	315	ACAGTGCGAAGCAATATTTTAGAAGGT	TGCGTAACAGTGGCTCCAA	RsaI	E2	random mated	cut/no_cut	CT	het
DIAVI-09JAN12-CLUS05384_1	315	ACAGTGCGAAGCAATATTTTAGAAGGT	TGCGTAACAGTGGCTCCAA	RsaI	F1	random mated	cut/cut	CC	hom
DIAVI-09JAN12-CLUS05384_1	315	ACAGTGCGAAGCAATATTTTAGAAGGT	TGCGTAACAGTGGCTCCAA	RsaI	F2	random mated	cut/no_cut	CT	het
DIAVI-09JAN12-CLUS05384_1	315	ACAGTGCGAAGCAATATTTTAGAAGGT	TGCGTAACAGTGGCTCCAA	RsaI	G2	random mated	cut/no_cut	CT	het
DIAVI-09JAN12-CLUS05485_1	417	CCAAAATGATGTTAAAATGCTGTGTTGT	AGACATATTTCGCACAAGAACACTCT	RsaI	B1	inbred	no_cut/no_cut	CC	hom
DIAVI-09JAN12-CLUS05485_1	417	CCAAAATGATGTTAAAATGCTGTGTTGT	AGACATATTTCGCACAAGAACACTCT	RsaI	B2	inbred	no_cut/no_cut	CC	hom
DIAVI-09JAN12-CLUS05485_1	417	CCAAAATGATGTTAAAATGCTGTGTTGT	AGACATATTTCGCACAAGAACACTCT	RsaI	C1	inbred	no_cut/no_cut	CC	hom
DIAVI-09JAN12-CLUS05485_1	417	CCAAAATGATGTTAAAATGCTGTGTTGT	AGACATATTTCGCACAAGAACACTCT	RsaI	C2	inbred	no_cut/cut	CG	het
DIAVI-09JAN12-CLUS05485_1	417	CCAAAATGATGTTAAAATGCTGTGTTGT	AGACATATTTCGCACAAGAACACTCT	RsaI	D1	inbred	no_cut/no_cut	CC	hom
DIAVI-09JAN12-CLUS05485_1	417	CCAAAATGATGTTAAAATGCTGTGTTGT	AGACATATTTCGCACAAGAACACTCT	RsaI	E1	random mated	no_cut/no_cut	CC	hom
DIAVI-09JAN12-CLUS05485_1	417	CCAAAATGATGTTAAAATGCTGTGTTGT	AGACATATTTCGCACAAGAACACTCT	RsaI	E2	random mated	no_cut/no_cut	CC	hom
DIAVI-09JAN12-CLUS05485_1	417	CCAAAATGATGTTAAAATGCTGTGTTGT	AGACATATTTCGCACAAGAACACTCT	RsaI	F1	random mated	no_cut/no_cut	CC	hom
DIAVI-09JAN12-CLUS05485_1	417	CCAAAATGATGTTAAAATGCTGTGTTGT	AGACATATTTCGCACAAGAACACTCT	RsaI	F2	random mated	no_cut/no_cut	CC	hom
DIAVI-09JAN12-CLUS05485_1	417	CCAAAATGATGTTAAAATGCTGTGTTGT	AGACATATTTCGCACAAGAACACTCT	RsaI	G2	random mated	no_cut/no_cut	CC	hom
DIAVI-09JAN12-CLUS05947_1	243	GTTACATTGGTTTCCGGAGGTTTAGA	GTTCTACGTCCGTATGAATTGAGTGA	RsaI	B1	inbred	cut/cut	GG	hom
DIAVI-09JAN12-CLUS05947_1	243	GTTACATTGGTTTCCGGAGGTTTAGA	GTTCTACGTCCGTATGAATTGAGTGA	RsaI	B2	inbred	cut/cut	GG	hom
DIAVI-09JAN12-CLUS05947_1	243	GTTACATTGGTTTCCGGAGGTTTAGA	GTTCTACGTCCGTATGAATTGAGTGA	RsaI	C1	inbred	cut/cut	GG	hom
DIAVI-09JAN12-CLUS05947_1	243	GTTACATTGGTTTCCGGAGGTTTAGA	GTTCTACGTCCGTATGAATTGAGTGA	RsaI	C2	inbred	cut/cut	GG	hom
DIAVI-09JAN12-CLUS05947_1	243	GTTACATTGGTTTCCGGAGGTTTAGA	GTTCTACGTCCGTATGAATTGAGTGA	RsaI	F1	random mated	cut/cut	GG	hom
DIAVI-09JAN12-CLUS05947_1	243	GTTACATTGGTTTCCGGAGGTTTAGA	GTTCTACGTCCGTATGAATTGAGTGA	RsaI	F2	random mated	no_cut/cut	AG	het
DIAVI-09JAN12-CLUS05947_1	243	GTTACATTGGTTTCCGGAGGTTTAGA	GTTCTACGTCCGTATGAATTGAGTGA	RsaI	G2	random mated	cut/cut	GG	hom
DIAVI-09JAN12-CLUS06304_1	199	CGCCAACAAATCAGAAAGTGGAT	TATTTTTGATATCACTTTCATCAGTGTCTGAAC	RsaI	B2	inbred	cut/no_cut	GT	het
DIAVI-09JAN12-CLUS06304_1	199	CGCCAACAAATCAGAAAGTGGAT	TATTTTTGATATCACTTTCATCAGTGTCTGAAC	RsaI	C2	inbred	cut/no_cut	GT	het
DIAVI-09JAN12-CLUS06304_1	199	CGCCAACAAATCAGAAAGTGGAT	TATTTTTGATATCACTTTCATCAGTGTCTGAAC	RsaI	E1	random mated	cut/no_cut	GT	het
DIAVI-09JAN12-CLUS06304_1	199	CGCCAACAAATCAGAAAGTGGAT	TATTTTTGATATCACTTTCATCAGTGTCTGAAC	RsaI	F2	random mated	cut/cut	GG	hom
DIAVI-09JAN12-CLUS06304_1	199	CGCCAACAAATCAGAAAGTGGAT	TATTTTTGATATCACTTTCATCAGTGTCTGAAC	RsaI	G2	random mated	no_cut/no_cut	TT	hom
DIAVI-09JAN12-CLUS07701_1	203	GGTCCTAGCGGAGTTACCAAAAC	GTGATGCACTCGGAAGTAACACT	RsaI	B1	inbred	no_cut/no_cut	GG	hom
DIAVI-09JAN12-CLUS07701_1	203	GGTCCTAGCGGAGTTACCAAAAC	GTGATGCACTCGGAAGTAACACT	RsaI	B2	inbred	no_cut/no_cut	GG	hom
DIAVI-09JAN12-CLUS07701_1	203	GGTCCTAGCGGAGTTACCAAAAC	GTGATGCACTCGGAAGTAACACT	RsaI	C1	inbred	no_cut/no_cut	GG	hom
DIAVI-09JAN12-CLUS07701_1	203	GGTCCTAGCGGAGTTACCAAAAC	GTGATGCACTCGGAAGTAACACT	RsaI	C2	inbred	no_cut/no_cut	GG	hom
DIAVI-09JAN12-CLUS07701_1	203	GGTCCTAGCGGAGTTACCAAAAC	GTGATGCACTCGGAAGTAACACT	RsaI	E1	random mated	no_cut/no_cut	GG	hom
DIAVI-09JAN12-CLUS07701_1	203	GGTCCTAGCGGAGTTACCAAAAC	GTGATGCACTCGGAAGTAACACT	RsaI	E2	random mated	cut/no_cut	AG	het
DIAVI-09JAN12-CLUS07701_1	203	GGTCCTAGCGGAGTTACCAAAAC	GTGATGCACTCGGAAGTAACACT	RsaI	F1	random mated	no_cut/no_cut	GG	hom
DIAVI-09JAN12-CLUS07701_1	203	GGTCCTAGCGGAGTTACCAAAAC	GTGATGCACTCGGAAGTAACACT	RsaI	F2	random mated	no_cut/no_cut	GG	hom
DIAVI-09JAN12-CLUS07701_1	203	GGTCCTAGCGGAGTTACCAAAAC	GTGATGCACTCGGAAGTAACACT	RsaI	G2	random mated	no_cut/no_cut	GG	hom
DIAVI-09JAN12-CLUS07871_1	434	TCGAAGCTGTCAATCATAATGGTTTAGT	ACCCATAACAATTAATAAGGCGGGAAT	RsaI	B1	inbred	no_cut/no_cut	GG	hom
DIAVI-09JAN12-CLUS07871_1	434	TCGAAGCTGTCAATCATAATGGTTTAGT	ACCCATAACAATTAATAAGGCGGGAAT	RsaI	B2	inbred	no_cut/no_cut	GG	hom
DIAVI-09JAN12-CLUS07871_1	434	TCGAAGCTGTCAATCATAATGGTTTAGT	ACCCATAACAATTAATAAGGCGGGAAT	RsaI	C1	inbred	no_cut/no_cut	GG	hom
DIAVI-09JAN12-CLUS07871_1	434	TCGAAGCTGTCAATCATAATGGTTTAGT	ACCCATAACAATTAATAAGGCGGGAAT	RsaI	E2	random mated	no_cut/no_cut	GG	hom
DIAVI-09JAN12-CLUS07871_1	434	TCGAAGCTGTCAATCATAATGGTTTAGT	ACCCATAACAATTAATAAGGCGGGAAT	RsaI	F1	random mated	no_cut/no_cut	GG	hom
DIAVI-09JAN12-CLUS07871_1	434	TCGAAGCTGTCAATCATAATGGTTTAGT	ACCCATAACAATTAATAAGGCGGGAAT	RsaI	F2	random mated	no_cut/no_cut	GG	hom
DIAVI-09JAN12-CLUS07871_1	434	TCGAAGCTGTCAATCATAATGGTTTAGT	ACCCATAACAATTAATAAGGCGGGAAT	RsaI	G2	random mated	no_cut/no_cut	GG	hom
DIAVI-09JAN12-CLUS08082_1	429	ACATCCATAGCTTCTTCCATTGTGAAAA	TTTTAATTGTGAAGGTGAACAAAACAGCT	RsaI	B1	inbred	no_cut/no_cut	CC	hom
DIAVI-09JAN12-CLUS08082_1	429	ACATCCATAGCTTCTTCCATTGTGAAAA	TTTTAATTGTGAAGGTGAACAAAACAGCT	RsaI	B2	inbred	no_cut/no_cut	CC	hom
DIAVI-09JAN12-CLUS08082_1	429	ACATCCATAGCTTCTTCCATTGTGAAAA	TTTTAATTGTGAAGGTGAACAAAACAGCT	RsaI	C2	inbred	no_cut/no_cut	CC	hom
DIAVI-09JAN12-CLUS08082_1	429	ACATCCATAGCTTCTTCCATTGTGAAAA	TTTTAATTGTGAAGGTGAACAAAACAGCT	RsaI	E1	random mated	no_cut/cut	CT	het
DIAVI-09JAN12-CLUS08082_1	429	ACATCCATAGCTTCTTCCATTGTGAAAA	TTTTAATTGTGAAGGTGAACAAAACAGCT	RsaI	E2	random mated	no_cut/cut	CT	het
DIAVI-09JAN12-CLUS08082_1	429	ACATCCATAGCTTCTTCCATTGTGAAAA	TTTTAATTGTGAAGGTGAACAAAACAGCT	RsaI	F1	random mated	no_cut/no_cut	CC	hom
DIAVI-09JAN12-CLUS08082_1	429	ACATCCATAGCTTCTTCCATTGTGAAAA	TTTTAATTGTGAAGGTGAACAAAACAGCT	RsaI	F2	random mated	no_cut/no_cut	CC	hom
DIAVI-09JAN12-CLUS08082_1	429	ACATCCATAGCTTCTTCCATTGTGAAAA	TTTTAATTGTGAAGGTGAACAAAACAGCT	RsaI	G2	random mated	no_cut/no_cut	CC	hom
DIAVI-09JAN12-CLUS08213_1	221	GTCGCGTAAGAGAAAGCACTTTATTAAA	GACACTTATAGGTAACTCTGCTTCATGT	RsaI	B1	inbred	no_cut/no_cut	CC	hom
DIAVI-09JAN12-CLUS08213_1	221	GTCGCGTAAGAGAAAGCACTTTATTAAA	GACACTTATAGGTAACTCTGCTTCATGT	RsaI	B2	inbred	no_cut/no_cut	CC	hom
DIAVI-09JAN12-CLUS08213_1	221	GTCGCGTAAGAGAAAGCACTTTATTAAA	GACACTTATAGGTAACTCTGCTTCATGT	RsaI	C1	inbred	no_cut/no_cut	CC	hom
DIAVI-09JAN12-CLUS08213_1	221	GTCGCGTAAGAGAAAGCACTTTATTAAA	GACACTTATAGGTAACTCTGCTTCATGT	RsaI	C2	inbred	no_cut/no_cut	CC	hom
DIAVI-09JAN12-CLUS08213_1	221	GTCGCGTAAGAGAAAGCACTTTATTAAA	GACACTTATAGGTAACTCTGCTTCATGT	RsaI	D1	inbred	no_cut/no_cut	CC	hom
DIAVI-09JAN12-CLUS08213_1	221	GTCGCGTAAGAGAAAGCACTTTATTAAA	GACACTTATAGGTAACTCTGCTTCATGT	RsaI	E1	random mated	no_cut/no_cut	CC	hom
DIAVI-09JAN12-CLUS08213_1	221	GTCGCGTAAGAGAAAGCACTTTATTAAA	GACACTTATAGGTAACTCTGCTTCATGT	RsaI	E2	random mated	no_cut/no_cut	CC	hom
DIAVI-09JAN12-CLUS08213_1	221	GTCGCGTAAGAGAAAGCACTTTATTAAA	GACACTTATAGGTAACTCTGCTTCATGT	RsaI	F1	random mated	no_cut/cut	CT	het
DIAVI-09JAN12-CLUS08213_1	221	GTCGCGTAAGAGAAAGCACTTTATTAAA	GACACTTATAGGTAACTCTGCTTCATGT	RsaI	F2	random mated	no_cut/no_cut	CC	hom
DIAVI-09JAN12-CLUS08965_1	369	TTCATCTTCGTCTAGATCTACTTCACCTT	CAGACATGGAATTTAAAGAGAAGCACAT	RsaI	B1	inbred	cut/no_cut	CT	het
DIAVI-09JAN12-CLUS08965_1	369	TTCATCTTCGTCTAGATCTACTTCACCTT	CAGACATGGAATTTAAAGAGAAGCACAT	RsaI	B2	inbred	cut/no_cut	CT	het
DIAVI-09JAN12-CLUS08965_1	369	TTCATCTTCGTCTAGATCTACTTCACCTT	CAGACATGGAATTTAAAGAGAAGCACAT	RsaI	C1	inbred	cut/cut	CC	hom
DIAVI-09JAN12-CLUS08965_1	369	TTCATCTTCGTCTAGATCTACTTCACCTT	CAGACATGGAATTTAAAGAGAAGCACAT	RsaI	C2	inbred	cut/cut	CC	hom
DIAVI-09JAN12-CLUS08965_1	369	TTCATCTTCGTCTAGATCTACTTCACCTT	CAGACATGGAATTTAAAGAGAAGCACAT	RsaI	E1	random mated	cut/no_cut	CT	het
DIAVI-09JAN12-CLUS08965_1	369	TTCATCTTCGTCTAGATCTACTTCACCTT	CAGACATGGAATTTAAAGAGAAGCACAT	RsaI	E2	random mated	cut/no_cut	CT	het
DIAVI-09JAN12-CLUS08965_1	369	TTCATCTTCGTCTAGATCTACTTCACCTT	CAGACATGGAATTTAAAGAGAAGCACAT	RsaI	F1	random mated	cut/cut	CC	hom
DIAVI-09JAN12-CLUS08965_1	369	TTCATCTTCGTCTAGATCTACTTCACCTT	CAGACATGGAATTTAAAGAGAAGCACAT	RsaI	F2	random mated	cut/cut	CC	hom
DIAVI-09JAN12-CLUS08965_1	369	TTCATCTTCGTCTAGATCTACTTCACCTT	CAGACATGGAATTTAAAGAGAAGCACAT	RsaI	G2	random mated	cut/no_cut	CT	het
DIAVI-09JAN12-CLUS09301_1	157	TCTACGTCTGCGATGGGTTTTC	CCAAAGAGACACCTCAGACGTTAA	RsaI	B2	inbred	cut/cut	CC	hom
DIAVI-09JAN12-CLUS09301_1	157	TCTACGTCTGCGATGGGTTTTC	CCAAAGAGACACCTCAGACGTTAA	RsaI	C1	inbred	cut/no_cut	CT	het
DIAVI-09JAN12-CLUS09301_1	157	TCTACGTCTGCGATGGGTTTTC	CCAAAGAGACACCTCAGACGTTAA	RsaI	C2	inbred	no_cut/no_cut	TT	hom
DIAVI-09JAN12-CLUS09301_1	157	TCTACGTCTGCGATGGGTTTTC	CCAAAGAGACACCTCAGACGTTAA	RsaI	D1	inbred	cut/no_cut	CT	het
DIAVI-09JAN12-CLUS09301_1	157	TCTACGTCTGCGATGGGTTTTC	CCAAAGAGACACCTCAGACGTTAA	RsaI	E1	random mated	no_cut/no_cut	TT	hom
DIAVI-09JAN12-CLUS09301_1	157	TCTACGTCTGCGATGGGTTTTC	CCAAAGAGACACCTCAGACGTTAA	RsaI	E2	random mated	no_cut/no_cut	TT	hom
DIAVI-09JAN12-CLUS09301_1	157	TCTACGTCTGCGATGGGTTTTC	CCAAAGAGACACCTCAGACGTTAA	RsaI	F1	random mated	cut/no_cut	CT	het
DIAVI-09JAN12-CLUS09301_1	157	TCTACGTCTGCGATGGGTTTTC	CCAAAGAGACACCTCAGACGTTAA	RsaI	F2	random mated	no_cut/no_cut	TT	hom
DIAVI-09JAN12-CLUS09301_1	157	TCTACGTCTGCGATGGGTTTTC	CCAAAGAGACACCTCAGACGTTAA	RsaI	G2	random mated	no_cut/no_cut	TT	hom
DIAVI-09JAN12-CLUS09311_1	229	CCCCACCAGTTTAGAAACATCAGA	TGCTCACTGAAATCTCAATGTCTTCTTT	RsaI	B1	inbred	cut/no_cut	CG	het
DIAVI-09JAN12-CLUS09311_1	229	CCCCACCAGTTTAGAAACATCAGA	TGCTCACTGAAATCTCAATGTCTTCTTT	RsaI	B2	inbred	no_cut/no_cut	GG	hom
DIAVI-09JAN12-CLUS09311_1	229	CCCCACCAGTTTAGAAACATCAGA	TGCTCACTGAAATCTCAATGTCTTCTTT	RsaI	C1	inbred	no_cut/no_cut	GG	hom
DIAVI-09JAN12-CLUS09311_1	229	CCCCACCAGTTTAGAAACATCAGA	TGCTCACTGAAATCTCAATGTCTTCTTT	RsaI	C2	inbred	no_cut/no_cut	GG	hom
DIAVI-09JAN12-CLUS09311_1	229	CCCCACCAGTTTAGAAACATCAGA	TGCTCACTGAAATCTCAATGTCTTCTTT	RsaI	D1	inbred	no_cut/no_cut	GG	hom
DIAVI-09JAN12-CLUS09311_1	229	CCCCACCAGTTTAGAAACATCAGA	TGCTCACTGAAATCTCAATGTCTTCTTT	RsaI	E1	random mated	no_cut/no_cut	GG	hom
DIAVI-09JAN12-CLUS09311_1	229	CCCCACCAGTTTAGAAACATCAGA	TGCTCACTGAAATCTCAATGTCTTCTTT	RsaI	E2	random mated	cut/no_cut	CG	het
DIAVI-09JAN12-CLUS09311_1	229	CCCCACCAGTTTAGAAACATCAGA	TGCTCACTGAAATCTCAATGTCTTCTTT	RsaI	F1	random mated	cut/no_cut	CG	het
DIAVI-09JAN12-CLUS09311_1	229	CCCCACCAGTTTAGAAACATCAGA	TGCTCACTGAAATCTCAATGTCTTCTTT	RsaI	F2	random mated	cut/no_cut	CG	het
DIAVI-09JAN12-CLUS09311_1	229	CCCCACCAGTTTAGAAACATCAGA	TGCTCACTGAAATCTCAATGTCTTCTTT	RsaI	G2	random mated	cut/cut	CC	hom
DIAVI-09JAN12-CLUS09376_1	261	TTGGGATATATGGATCTGAATGGAGACA	CAACCATCACGACCCATTATTTGTAAAA	RsaI	B1	inbred	cut/no_cut	CT	het
DIAVI-09JAN12-CLUS09376_1	261	TTGGGATATATGGATCTGAATGGAGACA	CAACCATCACGACCCATTATTTGTAAAA	RsaI	B2	inbred	cut/no_cut	CT	het
DIAVI-09JAN12-CLUS09376_1	261	TTGGGATATATGGATCTGAATGGAGACA	CAACCATCACGACCCATTATTTGTAAAA	RsaI	C1	inbred	cut/no_cut	CT	het
DIAVI-09JAN12-CLUS09376_1	261	TTGGGATATATGGATCTGAATGGAGACA	CAACCATCACGACCCATTATTTGTAAAA	RsaI	D1	inbred	cut/no_cut	CT	het
DIAVI-09JAN12-CLUS09376_1	261	TTGGGATATATGGATCTGAATGGAGACA	CAACCATCACGACCCATTATTTGTAAAA	RsaI	D2	inbred	cut/no_cut	CT	het
DIAVI-09JAN12-CLUS09376_1	261	TTGGGATATATGGATCTGAATGGAGACA	CAACCATCACGACCCATTATTTGTAAAA	RsaI	E2	random mated	cut/no_cut	CT	het
DIAVI-09JAN12-CLUS09376_1	261	TTGGGATATATGGATCTGAATGGAGACA	CAACCATCACGACCCATTATTTGTAAAA	RsaI	F1	random mated	cut/no_cut	CT	het
DIAVI-09JAN12-CLUS09376_1	261	TTGGGATATATGGATCTGAATGGAGACA	CAACCATCACGACCCATTATTTGTAAAA	RsaI	F2	random mated	cut/no_cut	CT	het
DIAVI-09JAN12-CLUS09376_1	261	TTGGGATATATGGATCTGAATGGAGACA	CAACCATCACGACCCATTATTTGTAAAA	RsaI	G2	random mated	cut/no_cut	CT	het
DIAVI-09JAN12-CLUS09451_1	130	CCGGAGCATCCAAACTTGATAAATCA	GGATTCCTATCATACCCCAAAAGAACAA	RsaI	B1	inbred	cut/cut	GG	hom
DIAVI-09JAN12-CLUS09451_1	130	CCGGAGCATCCAAACTTGATAAATCA	GGATTCCTATCATACCCCAAAAGAACAA	RsaI	B2	inbred	cut/cut	GG	hom
DIAVI-09JAN12-CLUS09451_1	130	CCGGAGCATCCAAACTTGATAAATCA	GGATTCCTATCATACCCCAAAAGAACAA	RsaI	C1	inbred	cut/cut	GG	hom
DIAVI-09JAN12-CLUS09451_1	130	CCGGAGCATCCAAACTTGATAAATCA	GGATTCCTATCATACCCCAAAAGAACAA	RsaI	C2	inbred	cut/cut	GG	hom
DIAVI-09JAN12-CLUS09451_1	130	CCGGAGCATCCAAACTTGATAAATCA	GGATTCCTATCATACCCCAAAAGAACAA	RsaI	D1	inbred	cut/cut	GG	hom
DIAVI-09JAN12-CLUS09451_1	130	CCGGAGCATCCAAACTTGATAAATCA	GGATTCCTATCATACCCCAAAAGAACAA	RsaI	E1	random mated	cut/cut	GG	hom
DIAVI-09JAN12-CLUS09451_1	130	CCGGAGCATCCAAACTTGATAAATCA	GGATTCCTATCATACCCCAAAAGAACAA	RsaI	E2	random mated	no_cut/cut	AG	het
DIAVI-09JAN12-CLUS09451_1	130	CCGGAGCATCCAAACTTGATAAATCA	GGATTCCTATCATACCCCAAAAGAACAA	RsaI	F1	random mated	cut/cut	GG	hom
DIAVI-09JAN12-CLUS09451_1	130	CCGGAGCATCCAAACTTGATAAATCA	GGATTCCTATCATACCCCAAAAGAACAA	RsaI	F2	random mated	no_cut/cut	AG	het
DIAVI-09JAN12-CLUS09451_1	130	CCGGAGCATCCAAACTTGATAAATCA	GGATTCCTATCATACCCCAAAAGAACAA	RsaI	G2	random mated	cut/cut	GG	hom
DIAVI-09JAN12-CLUS00032_1	493	GCTTGTTGGTAGATGAATTGCTTGAT	TTCAACAGGTAGTTCTTCAACAATCTCA	RsaI	B1	inbred	cut/cut	CC	hom
DIAVI-09JAN12-CLUS00032_1	493	GCTTGTTGGTAGATGAATTGCTTGAT	TTCAACAGGTAGTTCTTCAACAATCTCA	RsaI	B2	inbred	cut/cut	CC	hom
DIAVI-09JAN12-CLUS00032_1	493	GCTTGTTGGTAGATGAATTGCTTGAT	TTCAACAGGTAGTTCTTCAACAATCTCA	RsaI	C1	inbred	cut/cut	CC	hom
DIAVI-09JAN12-CLUS00032_1	493	GCTTGTTGGTAGATGAATTGCTTGAT	TTCAACAGGTAGTTCTTCAACAATCTCA	RsaI	C2	inbred	cut/cut	CC	hom
DIAVI-09JAN12-CLUS00032_1	493	GCTTGTTGGTAGATGAATTGCTTGAT	TTCAACAGGTAGTTCTTCAACAATCTCA	RsaI	D1	inbred	cut/cut	CC	hom
DIAVI-09JAN12-CLUS00032_1	493	GCTTGTTGGTAGATGAATTGCTTGAT	TTCAACAGGTAGTTCTTCAACAATCTCA	RsaI	E1	random mated	cut/no_cut	CT	het
DIAVI-09JAN12-CLUS00032_1	493	GCTTGTTGGTAGATGAATTGCTTGAT	TTCAACAGGTAGTTCTTCAACAATCTCA	RsaI	E2	random mated	cut/cut	CC	hom
DIAVI-09JAN12-CLUS00032_1	493	GCTTGTTGGTAGATGAATTGCTTGAT	TTCAACAGGTAGTTCTTCAACAATCTCA	RsaI	F1	random mated	no_cut/no_cut	TT	hom
DIAVI-09JAN12-CLUS00032_1	493	GCTTGTTGGTAGATGAATTGCTTGAT	TTCAACAGGTAGTTCTTCAACAATCTCA	RsaI	F2	random mated	cut/cut	CC	hom
DIAVI-09JAN12-CLUS00032_1	493	GCTTGTTGGTAGATGAATTGCTTGAT	TTCAACAGGTAGTTCTTCAACAATCTCA	RsaI	G2	random mated	cut/cut	CC	hom
DIAVI-09JAN12-CLUS10287_1	217	GCGACGCTTGCAAACAACTC	CACAGGAATGGGCCTACTACAAA	RsaI	B1	inbred	no_cut/no_cut	AA	hom
DIAVI-09JAN12-CLUS10287_1	217	GCGACGCTTGCAAACAACTC	CACAGGAATGGGCCTACTACAAA	RsaI	B2	inbred	no_cut/no_cut	AA	hom
DIAVI-09JAN12-CLUS10287_1	217	GCGACGCTTGCAAACAACTC	CACAGGAATGGGCCTACTACAAA	RsaI	C1	inbred	no_cut/no_cut	AA	hom
DIAVI-09JAN12-CLUS10287_1	217	GCGACGCTTGCAAACAACTC	CACAGGAATGGGCCTACTACAAA	RsaI	C2	inbred	no_cut/no_cut	AA	hom
DIAVI-09JAN12-CLUS10287_1	217	GCGACGCTTGCAAACAACTC	CACAGGAATGGGCCTACTACAAA	RsaI	D1	inbred	no_cut/no_cut	AA	hom
DIAVI-09JAN12-CLUS10287_1	217	GCGACGCTTGCAAACAACTC	CACAGGAATGGGCCTACTACAAA	RsaI	E1	random mated	no_cut/no_cut	AA	hom
DIAVI-09JAN12-CLUS10287_1	217	GCGACGCTTGCAAACAACTC	CACAGGAATGGGCCTACTACAAA	RsaI	E2	random mated	no_cut/no_cut	AA	hom
DIAVI-09JAN12-CLUS10287_1	217	GCGACGCTTGCAAACAACTC	CACAGGAATGGGCCTACTACAAA	RsaI	F1	random mated	no_cut/no_cut	AA	hom
DIAVI-09JAN12-CLUS10287_1	217	GCGACGCTTGCAAACAACTC	CACAGGAATGGGCCTACTACAAA	RsaI	F2	random mated	no_cut/no_cut	AA	hom
DIAVI-09JAN12-CLUS10287_1	217	GCGACGCTTGCAAACAACTC	CACAGGAATGGGCCTACTACAAA	RsaI	G2	random mated	no_cut/no_cut	AA	hom
DIAVI-09JAN12-CLUS10626_1	306	GCAAGAAGTGAGCTGTCAAAACAAA	TTTTTGACACATTTTCCAGACACATTGT	RsaI	B1	inbred	cut/no_cut	CT	het
DIAVI-09JAN12-CLUS10626_1	306	GCAAGAAGTGAGCTGTCAAAACAAA	TTTTTGACACATTTTCCAGACACATTGT	RsaI	B2	inbred	no_cut/no_cut	TT	hom
DIAVI-09JAN12-CLUS10626_1	306	GCAAGAAGTGAGCTGTCAAAACAAA	TTTTTGACACATTTTCCAGACACATTGT	RsaI	C1	inbred	cut/cut	CC	hom
DIAVI-09JAN12-CLUS10626_1	306	GCAAGAAGTGAGCTGTCAAAACAAA	TTTTTGACACATTTTCCAGACACATTGT	RsaI	C2	inbred	cut/no_cut	CT	het
DIAVI-09JAN12-CLUS10626_1	306	GCAAGAAGTGAGCTGTCAAAACAAA	TTTTTGACACATTTTCCAGACACATTGT	RsaI	D1	inbred	cut/no_cut	CT	het
DIAVI-09JAN12-CLUS10626_1	306	GCAAGAAGTGAGCTGTCAAAACAAA	TTTTTGACACATTTTCCAGACACATTGT	RsaI	E1	random mated	cut/no_cut	CT	het
DIAVI-09JAN12-CLUS10626_1	306	GCAAGAAGTGAGCTGTCAAAACAAA	TTTTTGACACATTTTCCAGACACATTGT	RsaI	E2	random mated	cut/cut	CC	hom
DIAVI-09JAN12-CLUS10626_1	306	GCAAGAAGTGAGCTGTCAAAACAAA	TTTTTGACACATTTTCCAGACACATTGT	RsaI	F1	random mated	cut/cut	CC	hom
DIAVI-09JAN12-CLUS10626_1	306	GCAAGAAGTGAGCTGTCAAAACAAA	TTTTTGACACATTTTCCAGACACATTGT	RsaI	F2	random mated	cut/cut	CC	hom
DIAVI-09JAN12-CLUS10626_1	306	GCAAGAAGTGAGCTGTCAAAACAAA	TTTTTGACACATTTTCCAGACACATTGT	RsaI	G2	random mated	cut/cut	CC	hom
DIAVI-09JAN12-CLUS10664_1	323	AACACAGCTTTTAAATCGAAAAAATGTAGATA	TCTATAATCGGAATATTTGCTGGTGCTT	RsaI	B1	inbred	cut/no_cut	AG	het
DIAVI-09JAN12-CLUS10664_1	323	AACACAGCTTTTAAATCGAAAAAATGTAGATA	TCTATAATCGGAATATTTGCTGGTGCTT	RsaI	B2	inbred	no_cut/no_cut	GG	hom
DIAVI-09JAN12-CLUS10664_1	323	AACACAGCTTTTAAATCGAAAAAATGTAGATA	TCTATAATCGGAATATTTGCTGGTGCTT	RsaI	C1	inbred	no_cut/no_cut	GG	hom
DIAVI-09JAN12-CLUS10664_1	323	AACACAGCTTTTAAATCGAAAAAATGTAGATA	TCTATAATCGGAATATTTGCTGGTGCTT	RsaI	C2	inbred	cut/no_cut	AG	het
DIAVI-09JAN12-CLUS10664_1	323	AACACAGCTTTTAAATCGAAAAAATGTAGATA	TCTATAATCGGAATATTTGCTGGTGCTT	RsaI	D1	inbred	no_cut/no_cut	GG	hom
DIAVI-09JAN12-CLUS10664_1	323	AACACAGCTTTTAAATCGAAAAAATGTAGATA	TCTATAATCGGAATATTTGCTGGTGCTT	RsaI	E1	random mated	cut/no_cut	AG	het
DIAVI-09JAN12-CLUS10664_1	323	AACACAGCTTTTAAATCGAAAAAATGTAGATA	TCTATAATCGGAATATTTGCTGGTGCTT	RsaI	F1	random mated	cut/no_cut	AG	het
DIAVI-09JAN12-CLUS10664_1	323	AACACAGCTTTTAAATCGAAAAAATGTAGATA	TCTATAATCGGAATATTTGCTGGTGCTT	RsaI	F2	random mated	cut/no_cut	AG	het
DIAVI-09JAN12-CLUS10664_1	323	AACACAGCTTTTAAATCGAAAAAATGTAGATA	TCTATAATCGGAATATTTGCTGGTGCTT	RsaI	G2	random mated	cut/no_cut	AG	het
DIAVI-09JAN12-CLUS01067_1	209	AAGAGAGAAAAACCGGTTCCTAAGAAG	CTTGATTAAAAACCAACCGTAACTGGAA	RsaI	B1	inbred	cut/cut	GG	hom
DIAVI-09JAN12-CLUS01067_1	209	AAGAGAGAAAAACCGGTTCCTAAGAAG	CTTGATTAAAAACCAACCGTAACTGGAA	RsaI	B2	inbred	cut/no_cut	GT	het
DIAVI-09JAN12-CLUS01067_1	209	AAGAGAGAAAAACCGGTTCCTAAGAAG	CTTGATTAAAAACCAACCGTAACTGGAA	RsaI	C1	inbred	cut/cut	GG	hom
DIAVI-09JAN12-CLUS01067_1	209	AAGAGAGAAAAACCGGTTCCTAAGAAG	CTTGATTAAAAACCAACCGTAACTGGAA	RsaI	C2	inbred	cut/cut	GG	hom
DIAVI-09JAN12-CLUS01067_1	209	AAGAGAGAAAAACCGGTTCCTAAGAAG	CTTGATTAAAAACCAACCGTAACTGGAA	RsaI	D1	inbred	cut/cut	GG	hom
DIAVI-09JAN12-CLUS01067_1	209	AAGAGAGAAAAACCGGTTCCTAAGAAG	CTTGATTAAAAACCAACCGTAACTGGAA	RsaI	E1	random mated	cut/no_cut	GT	het
DIAVI-09JAN12-CLUS01067_1	209	AAGAGAGAAAAACCGGTTCCTAAGAAG	CTTGATTAAAAACCAACCGTAACTGGAA	RsaI	E2	random mated	no_cut/no_cut	TT	hom
DIAVI-09JAN12-CLUS01067_1	209	AAGAGAGAAAAACCGGTTCCTAAGAAG	CTTGATTAAAAACCAACCGTAACTGGAA	RsaI	F1	random mated	cut/cut	GG	hom
DIAVI-09JAN12-CLUS01067_1	209	AAGAGAGAAAAACCGGTTCCTAAGAAG	CTTGATTAAAAACCAACCGTAACTGGAA	RsaI	G2	random mated	no_cut/no_cut	TT	hom
DIAVI-09JAN12-CLUS01834_1	1458	GTGAGGATTTGATGAGGGTATTGGTTT	CAGAACAACAAGAACTAGCCAACAAATT	RsaI	B1	inbred	no_cut/no_cut	AA	hom
DIAVI-09JAN12-CLUS01834_1	1458	GTGAGGATTTGATGAGGGTATTGGTTT	CAGAACAACAAGAACTAGCCAACAAATT	RsaI	B2	inbred	no_cut/no_cut	AA	hom
DIAVI-09JAN12-CLUS01834_1	1458	GTGAGGATTTGATGAGGGTATTGGTTT	CAGAACAACAAGAACTAGCCAACAAATT	RsaI	C2	inbred	no_cut/no_cut	AA	hom
DIAVI-09JAN12-CLUS01834_1	1458	GTGAGGATTTGATGAGGGTATTGGTTT	CAGAACAACAAGAACTAGCCAACAAATT	RsaI	D1	inbred	cut/cut	GG	hom
DIAVI-09JAN12-CLUS01834_1	1458	GTGAGGATTTGATGAGGGTATTGGTTT	CAGAACAACAAGAACTAGCCAACAAATT	RsaI	E1	random mated	no_cut/no_cut	AA	hom
DIAVI-09JAN12-CLUS01834_1	1458	GTGAGGATTTGATGAGGGTATTGGTTT	CAGAACAACAAGAACTAGCCAACAAATT	RsaI	E2	random mated	no_cut/no_cut	AA	hom
DIAVI-09JAN12-CLUS01834_1	1458	GTGAGGATTTGATGAGGGTATTGGTTT	CAGAACAACAAGAACTAGCCAACAAATT	RsaI	F1	random mated	cut/cut	GG	hom
DIAVI-09JAN12-CLUS01834_1	1458	GTGAGGATTTGATGAGGGTATTGGTTT	CAGAACAACAAGAACTAGCCAACAAATT	RsaI	F2	random mated	cut/cut	GG	hom
DIAVI-09JAN12-CLUS01834_1	1458	GTGAGGATTTGATGAGGGTATTGGTTT	CAGAACAACAAGAACTAGCCAACAAATT	RsaI	G2	random mated	cut/cut	GG	hom
DIAVI-09JAN12-CLUS02126_1	545	CAACAACTTACCACTATGCAACTTCAG	GTTTGTTGCTGGATTCCGTTGTAAT	RsaI	B1	inbred	cut/cut	GG	hom
DIAVI-09JAN12-CLUS02126_1	545	CAACAACTTACCACTATGCAACTTCAG	GTTTGTTGCTGGATTCCGTTGTAAT	RsaI	B2	inbred	cut/cut	GG	hom
DIAVI-09JAN12-CLUS02126_1	545	CAACAACTTACCACTATGCAACTTCAG	GTTTGTTGCTGGATTCCGTTGTAAT	RsaI	C2	inbred	no_cut/cut	AG	het
DIAVI-09JAN12-CLUS02126_1	545	CAACAACTTACCACTATGCAACTTCAG	GTTTGTTGCTGGATTCCGTTGTAAT	RsaI	D1	inbred	cut/cut	GG	hom
DIAVI-09JAN12-CLUS02126_1	545	CAACAACTTACCACTATGCAACTTCAG	GTTTGTTGCTGGATTCCGTTGTAAT	RsaI	E1	random mated	cut/cut	GG	hom
DIAVI-09JAN12-CLUS02126_1	545	CAACAACTTACCACTATGCAACTTCAG	GTTTGTTGCTGGATTCCGTTGTAAT	RsaI	E2	random mated	cut/cut	GG	hom
DIAVI-09JAN12-CLUS02126_1	545	CAACAACTTACCACTATGCAACTTCAG	GTTTGTTGCTGGATTCCGTTGTAAT	RsaI	F2	random mated	no_cut/no_cut	AA	hom
DIAVI-09JAN12-CLUS02126_1	545	CAACAACTTACCACTATGCAACTTCAG	GTTTGTTGCTGGATTCCGTTGTAAT	RsaI	G2	random mated	no_cut/cut	AG	het
DIAVI-09JAN12-CLUS02135_1	794	CTTGCAACTACAAGAACCGTTTGATTTA	GCATCTGCCTCTGAAAATTTAATCTTGA	RsaI	B1	inbred	cut/no_cut	GT	het
DIAVI-09JAN12-CLUS02135_1	794	CTTGCAACTACAAGAACCGTTTGATTTA	GCATCTGCCTCTGAAAATTTAATCTTGA	RsaI	B2	inbred	cut/no_cut	GT	het
DIAVI-09JAN12-CLUS02135_1	794	CTTGCAACTACAAGAACCGTTTGATTTA	GCATCTGCCTCTGAAAATTTAATCTTGA	RsaI	C1	inbred	no_cut/no_cut	TT	hom
DIAVI-09JAN12-CLUS02135_1	794	CTTGCAACTACAAGAACCGTTTGATTTA	GCATCTGCCTCTGAAAATTTAATCTTGA	RsaI	C2	inbred	no_cut/no_cut	TT	hom
DIAVI-09JAN12-CLUS02135_1	794	CTTGCAACTACAAGAACCGTTTGATTTA	GCATCTGCCTCTGAAAATTTAATCTTGA	RsaI	D1	inbred	no_cut/no_cut	TT	hom
DIAVI-09JAN12-CLUS02135_1	794	CTTGCAACTACAAGAACCGTTTGATTTA	GCATCTGCCTCTGAAAATTTAATCTTGA	RsaI	E1	random mated	cut/no_cut	GT	het
DIAVI-09JAN12-CLUS02135_1	794	CTTGCAACTACAAGAACCGTTTGATTTA	GCATCTGCCTCTGAAAATTTAATCTTGA	RsaI	E2	random mated	cut/no_cut	GT	het
DIAVI-09JAN12-CLUS02135_1	794	CTTGCAACTACAAGAACCGTTTGATTTA	GCATCTGCCTCTGAAAATTTAATCTTGA	RsaI	F1	random mated	cut/no_cut	GT	het
DIAVI-09JAN12-CLUS02135_1	794	CTTGCAACTACAAGAACCGTTTGATTTA	GCATCTGCCTCTGAAAATTTAATCTTGA	RsaI	F2	random mated	no_cut/no_cut	TT	hom
DIAVI-09JAN12-CLUS02135_1	794	CTTGCAACTACAAGAACCGTTTGATTTA	GCATCTGCCTCTGAAAATTTAATCTTGA	RsaI	G2	random mated	cut/no_cut	GT	het
DIAVI-09JAN12-CLUS02541_1	364	TCAAATAGCTGCGTTTACACCTGAAT	ACCTTCTGTAGCGGATTGTGTTTAC	RsaI	B1	inbred	cut/no_cut	CT	het
DIAVI-09JAN12-CLUS02541_1	364	TCAAATAGCTGCGTTTACACCTGAAT	ACCTTCTGTAGCGGATTGTGTTTAC	RsaI	B2	inbred	no_cut/no_cut	TT	hom
DIAVI-09JAN12-CLUS02541_1	364	TCAAATAGCTGCGTTTACACCTGAAT	ACCTTCTGTAGCGGATTGTGTTTAC	RsaI	C1	inbred	no_cut/no_cut	TT	hom
DIAVI-09JAN12-CLUS02541_1	364	TCAAATAGCTGCGTTTACACCTGAAT	ACCTTCTGTAGCGGATTGTGTTTAC	RsaI	C2	inbred	no_cut/no_cut	TT	hom
DIAVI-09JAN12-CLUS02541_1	364	TCAAATAGCTGCGTTTACACCTGAAT	ACCTTCTGTAGCGGATTGTGTTTAC	RsaI	D1	inbred	no_cut/no_cut	TT	hom
DIAVI-09JAN12-CLUS02541_1	364	TCAAATAGCTGCGTTTACACCTGAAT	ACCTTCTGTAGCGGATTGTGTTTAC	RsaI	E1	random mated	no_cut/no_cut	TT	hom
DIAVI-09JAN12-CLUS02541_1	364	TCAAATAGCTGCGTTTACACCTGAAT	ACCTTCTGTAGCGGATTGTGTTTAC	RsaI	E2	random mated	cut/no_cut	CT	het
DIAVI-09JAN12-CLUS02541_1	364	TCAAATAGCTGCGTTTACACCTGAAT	ACCTTCTGTAGCGGATTGTGTTTAC	RsaI	F1	random mated	cut/no_cut	CT	het
DIAVI-09JAN12-CLUS02541_1	364	TCAAATAGCTGCGTTTACACCTGAAT	ACCTTCTGTAGCGGATTGTGTTTAC	RsaI	F2	random mated	cut/cut	CC	hom
DIAVI-09JAN12-CLUS02541_1	364	TCAAATAGCTGCGTTTACACCTGAAT	ACCTTCTGTAGCGGATTGTGTTTAC	RsaI	G2	random mated	no_cut/no_cut	TT	hom

## Sheet: Sheet3
CRW-2216	DIAVI-09JAN12-CLUS08601_1	355
CRW-57	DIAVI-09JAN12-CLUS00172_1	878
CRW-1049	DIAVI-09JAN12-CLUS03121_1	549
CRW-2206	DIAVI-09JAN12-CLUS08503_1	304
CRW-16	DIAVI-09JAN12-CLUS00012_4	592
CRW-1325	DIAVI-09JAN12-CLUS04011_1	541
CRW-118	DIAVI-09JAN12-CLUS00481_1	2698
CRW-2465	DIAVI-09JAN12-CLUS10984_1	246
CRW-1445	DIAVI-09JAN12-CLUS04469_1	587
CRW-640	DIAVI-09JAN12-CLUS02186_1	1889
CRW-180	DIAVI-09JAN12-CLUS00711_1	625
CRW-1397	DIAVI-09JAN12-CLUS04282_1	161
CRW-1320	DIAVI-09JAN12-CLUS03994_1	186
CRW-466	DIAVI-09JAN12-CLUS01920_1	981
CRW-1586	DIAVI-09JAN12-CLUS05023_1	692
CRW-1101	DIAVI-09JAN12-CLUS03265_1	203
CRW-579	DIAVI-09JAN12-CLUS02085_1	1665
CRW-721	DIAVI-09JAN12-CLUS02328_1	1546
CRW-1075	DIAVI-09JAN12-CLUS03189_1	389
CRW-850	DIAVI-09JAN12-CLUS02592_1	224
CRW-564	DIAVI-09JAN12-CLUS02059_1	1106
CRW-1033	DIAVI-09JAN12-CLUS03074_1	651
CRW-629	DIAVI-09JAN12-CLUS02168_1	1699
CRW-341	DIAVI-09JAN12-CLUS01368_1	524
CRW-1060	DIAVI-09JAN12-CLUS03146_1	1284
CRW-2007	DIAVI-09JAN12-CLUS07027_1	478
CRW-1617	DIAVI-09JAN12-CLUS05136_1	357
CRW-1706	DIAVI-09JAN12-CLUS05495_1	294
CRW-429	DIAVI-09JAN12-CLUS01866_1	2934
CRW-1810	DIAVI-09JAN12-CLUS05982_1	362
CRW-908	DIAVI-09JAN12-CLUS02727_1	940
CRW-615	DIAVI-09JAN12-CLUS02142_1	457
CRW-1581	DIAVI-09JAN12-CLUS05008_1	694
CRW-1106	DIAVI-09JAN12-CLUS03279_1	1033
CRW-353	DIAVI-09JAN12-CLUS01513_2	308
CRW-1576	DIAVI-09JAN12-CLUS04976_1	500
CRW-686	DIAVI-09JAN12-CLUS02273_1	1844
CRW-1672	DIAVI-09JAN12-CLUS05348_1	345
CRW-20	DIAVI-09JAN12-CLUS00015_6	422
CRW-1079	DIAVI-09JAN12-CLUS03201_1	645
CRW-18	DIAVI-09JAN12-CLUS00013_34	2511
CRW-366	DIAVI-09JAN12-CLUS01756_1	550
CRW-1041	DIAVI-09JAN12-CLUS03101_1	1090
CRW-2213	DIAVI-09JAN12-CLUS08581_1	193
CRW-1939	DIAVI-09JAN12-CLUS06626_1	111
CRW-390	DIAVI-09JAN12-CLUS01818_1	1693
CRW-1765	DIAVI-09JAN12-CLUS05782_1	547
CRW-1718	DIAVI-09JAN12-CLUS05537_1	499
CRW-1430	DIAVI-09JAN12-CLUS04407_1	771
CRW-1478	DIAVI-09JAN12-CLUS04594_1	614
CRW-191	DIAVI-09JAN12-CLUS00753_2	497
CRW-1485	DIAVI-09JAN12-CLUS04615_1	456
CRW-2259	DIAVI-09JAN12-CLUS08986_1	190
CRW-2396	DIAVI-09JAN12-CLUS10249_1	288
CRW-1073	DIAVI-09JAN12-CLUS03180_1	912
CRW-2461	DIAVI-09JAN12-CLUS10965_1	224
CRW-517	DIAVI-09JAN12-CLUS01985_1	1864
CRW-1121	DIAVI-09JAN12-CLUS03320_1	249
CRW-1705	DIAVI-09JAN12-CLUS05485_1	417
CRW-1349	DIAVI-09JAN12-CLUS04097_1	911
CRW-503	DIAVI-09JAN12-CLUS01968_1	761
CRW-474	DIAVI-09JAN12-CLUS01929_1	3121
CRW-844	DIAVI-09JAN12-CLUS02580_1	682
CRW-2139	DIAVI-09JAN12-CLUS08030_1	259
CRW-800	DIAVI-09JAN12-CLUS02496_1	1449
CRW-684	DIAVI-09JAN12-CLUS02269_1	570
CRW-1068	DIAVI-09JAN12-CLUS03170_1	1054
CRW-1698	DIAVI-09JAN12-CLUS05435_1	248
CRW-1409	DIAVI-09JAN12-CLUS04320_1	616
CRW-631	DIAVI-09JAN12-CLUS02170_1	1946
CRW-2156	DIAVI-09JAN12-CLUS08144_1	276
CRW-25	DIAVI-09JAN12-CLUS00040_10	793
CRW-658	DIAVI-09JAN12-CLUS02222_1	999
CRW-2078	DIAVI-09JAN12-CLUS07590_1	147
CRW-464	DIAVI-09JAN12-CLUS01918_1	2177
CRW-1050	DIAVI-09JAN12-CLUS03124_1	702
CRW-1959	DIAVI-09JAN12-CLUS06777_1	330
CRW-1146	DIAVI-09JAN12-CLUS03406_1	878
CRW-362	DIAVI-09JAN12-CLUS01686_1	217
CRW-672	DIAVI-09JAN12-CLUS02245_1	1310
CRW-1186	DIAVI-09JAN12-CLUS03526_1	524
CRW-1925	DIAVI-09JAN12-CLUS06560_1	527
CRW-521	DIAVI-09JAN12-CLUS01992_1	1385
CRW-1326	DIAVI-09JAN12-CLUS04014_1	326
CRW-251	DIAVI-09JAN12-CLUS00936_1	1345
CRW-1306	DIAVI-09JAN12-CLUS03932_1	813
CRW-878	DIAVI-09JAN12-CLUS02661_1	240
CRW-1368	DIAVI-09JAN12-CLUS04168_1	528
CRW-1636	DIAVI-09JAN12-CLUS05202_1	603
CRW-2183	DIAVI-09JAN12-CLUS08366_1	246
CRW-2108	DIAVI-09JAN12-CLUS07784_1	461
CRW-1554	DIAVI-09JAN12-CLUS04880_1	616
CRW-1917	DIAVI-09JAN12-CLUS06503_1	165
CRW-896	DIAVI-09JAN12-CLUS02696_1	1490
CRW-392	DIAVI-09JAN12-CLUS01820_1	2246
CRW-2214	DIAVI-09JAN12-CLUS08590_1	275
CRW-1505	DIAVI-09JAN12-CLUS04688_1	205
CRW-442	DIAVI-09JAN12-CLUS01883_1	3419
CRW-2167	DIAVI-09JAN12-CLUS08234_1	198
CRW-2446	DIAVI-09JAN12-CLUS10771_1	261
CRW-1829	DIAVI-09JAN12-CLUS06096_1	326
CRW-320	DIAVI-09JAN12-CLUS01218_2	399
CRW-2287	DIAVI-09JAN12-CLUS09301_1	157
CRW-465	DIAVI-09JAN12-CLUS01919_1	3111
CRW-322	DIAVI-09JAN12-CLUS01220_2	279
CRW-621	DIAVI-09JAN12-CLUS02153_1	1077
CRW-2375	DIAVI-09JAN12-CLUS10065_1	254
CRW-918	DIAVI-09JAN12-CLUS02756_1	1178
CRW-2020	DIAVI-09JAN12-CLUS07123_1	475
CRW-789	DIAVI-09JAN12-CLUS02463_1	1028
CRW-2027	DIAVI-09JAN12-CLUS07193_1	423
CRW-1669	DIAVI-09JAN12-CLUS05340_1	469
CRW-213	DIAVI-09JAN12-CLUS00825_1	196
CRW-1575	DIAVI-09JAN12-CLUS04972_1	548
CRW-931	DIAVI-09JAN12-CLUS02815_1	982
CRW-1807	DIAVI-09JAN12-CLUS05979_1	571
CRW-650	DIAVI-09JAN12-CLUS02204_1	948
CRW-1300	DIAVI-09JAN12-CLUS03921_1	803
CRW-1870	DIAVI-09JAN12-CLUS06263_1	551
CRW-369	DIAVI-09JAN12-CLUS01793_1	6341
CRW-1526	DIAVI-09JAN12-CLUS04750_1	692
CRW-782	DIAVI-09JAN12-CLUS02446_1	579
CRW-2376	DIAVI-09JAN12-CLUS10068_1	289
CRW-137	DIAVI-09JAN12-CLUS00547_1	395
CRW-1078	DIAVI-09JAN12-CLUS03198_1	492
CRW-346	DIAVI-09JAN12-CLUS01409_1	454
CRW-912	DIAVI-09JAN12-CLUS02738_1	737
CRW-2466	DIAVI-09JAN12-CLUS11027_1	251
CRW-2099	DIAVI-09JAN12-CLUS07734_1	238
CRW-1580	DIAVI-09JAN12-CLUS05002_1	581
CRW-623	DIAVI-09JAN12-CLUS02157_1	655
CRW-2055	DIAVI-09JAN12-CLUS07370_1	337
CRW-2472	DIAVI-09JAN12-CLUS11247_1	167
CRW-1166	DIAVI-09JAN12-CLUS03468_1	744
CRW-229	DIAVI-09JAN12-CLUS00865_1	392
CRW-2039	DIAVI-09JAN12-CLUS07246_1	234
CRW-1555	DIAVI-09JAN12-CLUS04886_1	403
CRW-815	DIAVI-09JAN12-CLUS02526_1	1250
CRW-1387	DIAVI-09JAN12-CLUS04233_1	183
CRW-1906	DIAVI-09JAN12-CLUS06432_1	457
CRW-1318	DIAVI-09JAN12-CLUS03981_1	598
CRW-2331	DIAVI-09JAN12-CLUS09617_1	203
CRW-2310	DIAVI-09JAN12-CLUS09451_1	130
CRW-1855	DIAVI-09JAN12-CLUS06213_1	346
CRW-995	DIAVI-09JAN12-CLUS02971_1	1025
CRW-230	DIAVI-09JAN12-CLUS00865_2	246
CRW-1345	DIAVI-09JAN12-CLUS04087_1	882
CRW-643	DIAVI-09JAN12-CLUS02192_1	2144
CRW-557	DIAVI-09JAN12-CLUS02047_1	1275
CRW-1240	DIAVI-09JAN12-CLUS03719_1	723
CRW-488	DIAVI-09JAN12-CLUS01945_1	2955
CRW-1797	DIAVI-09JAN12-CLUS05947_1	243
CRW-2415	DIAVI-09JAN12-CLUS10387_1	266
CRW-2237	DIAVI-09JAN12-CLUS08743_1	307
CRW-2457	DIAVI-09JAN12-CLUS10942_1	256
CRW-724	DIAVI-09JAN12-CLUS02335_1	390
CRW-359	DIAVI-09JAN12-CLUS01672_2	381
CRW-2164	DIAVI-09JAN12-CLUS08213_1	221
CRW-1407	DIAVI-09JAN12-CLUS04316_1	402
CRW-440	DIAVI-09JAN12-CLUS01880_1	1502
CRW-830	DIAVI-09JAN12-CLUS02551_1	1013
CRW-548	DIAVI-09JAN12-CLUS02037_1	1511
CRW-2070	DIAVI-09JAN12-CLUS07494_1	240
CRW-266	DIAVI-09JAN12-CLUS01011_1	404
CRW-1347	DIAVI-09JAN12-CLUS04091_1	310
CRW-608	DIAVI-09JAN12-CLUS02133_1	1921
CRW-1853	DIAVI-09JAN12-CLUS06203_1	169
CRW-1595	DIAVI-09JAN12-CLUS05062_1	199
CRW-1012	DIAVI-09JAN12-CLUS03022_1	839
CRW-1467	DIAVI-09JAN12-CLUS04563_1	168
CRW-673	DIAVI-09JAN12-CLUS02248_1	1435
CRW-633	DIAVI-09JAN12-CLUS02175_1	789
CRW-510	DIAVI-09JAN12-CLUS01977_1	822
CRW-1260	DIAVI-09JAN12-CLUS03794_1	699
CRW-740	DIAVI-09JAN12-CLUS02366_1	850
CRW-1911	DIAVI-09JAN12-CLUS06465_1	510
CRW-70	DIAVI-09JAN12-CLUS00269_1	1697
CRW-587	DIAVI-09JAN12-CLUS02098_1	971
CRW-1656	DIAVI-09JAN12-CLUS05274_1	304
CRW-1677	DIAVI-09JAN12-CLUS05365_1	236
CRW-388	DIAVI-09JAN12-CLUS01816_1	817
CRW-144	DIAVI-09JAN12-CLUS00587_3	776
CRW-2443	DIAVI-09JAN12-CLUS10740_1	191
CRW-945	DIAVI-09JAN12-CLUS02850_1	786
CRW-893	DIAVI-09JAN12-CLUS02692_1	616
CRW-1754	DIAVI-09JAN12-CLUS05716_1	590
CRW-695	DIAVI-09JAN12-CLUS02283_1	1761
CRW-303	DIAVI-09JAN12-CLUS01139_1	540
CRW-1132	DIAVI-09JAN12-CLUS03370_1	838
CRW-1350	DIAVI-09JAN12-CLUS04098_1	509
CRW-2357	DIAVI-09JAN12-CLUS09852_1	222
CRW-1550	DIAVI-09JAN12-CLUS04863_1	269
CRW-1137	DIAVI-09JAN12-CLUS03382_1	270
CRW-1955	DIAVI-09JAN12-CLUS06756_1	486
CRW-1680	DIAVI-09JAN12-CLUS05375_1	201
CRW-550	DIAVI-09JAN12-CLUS02039_1	1452
CRW-1935	DIAVI-09JAN12-CLUS06608_1	467
CRW-2022	DIAVI-09JAN12-CLUS07133_1	434
CRW-1142	DIAVI-09JAN12-CLUS03393_1	756
CRW-1316	DIAVI-09JAN12-CLUS03975_1	399
CRW-1728	DIAVI-09JAN12-CLUS05606_1	356
CRW-1512	DIAVI-09JAN12-CLUS04701_1	317
CRW-2283	DIAVI-09JAN12-CLUS09273_1	263
CRW-2114	DIAVI-09JAN12-CLUS07836_1	311
CRW-2029	DIAVI-09JAN12-CLUS07203_1	468
CRW-1673	DIAVI-09JAN12-CLUS05351_1	361
CRW-1110	DIAVI-09JAN12-CLUS03293_1	799
CRW-2251	DIAVI-09JAN12-CLUS08924_1	262
CRW-606	DIAVI-09JAN12-CLUS02129_1	681
CRW-1122	DIAVI-09JAN12-CLUS03322_1	886
CRW-685	DIAVI-09JAN12-CLUS02270_1	1955
CRW-1083	DIAVI-09JAN12-CLUS03216_1	285
CRW-1635	DIAVI-09JAN12-CLUS05200_1	232
CRW-1768	DIAVI-09JAN12-CLUS05801_1	400
CRW-385	DIAVI-09JAN12-CLUS01812_1	1902
CRW-1247	DIAVI-09JAN12-CLUS03737_1	214
CRW-2143	DIAVI-09JAN12-CLUS08061_1	300
CRW-1236	DIAVI-09JAN12-CLUS03711_1	735
CRW-103	DIAVI-09JAN12-CLUS00458_3	712
CRW-1094	DIAVI-09JAN12-CLUS03248_1	1108
CRW-1283	DIAVI-09JAN12-CLUS03874_1	849
CRW-87	DIAVI-09JAN12-CLUS00334_1	706
CRW-1848	DIAVI-09JAN12-CLUS06185_1	378
CRW-2146	DIAVI-09JAN12-CLUS08080_1	181
CRW-538	DIAVI-09JAN12-CLUS02020_1	1893
CRW-1261	DIAVI-09JAN12-CLUS03796_1	911
CRW-690	DIAVI-09JAN12-CLUS02277_1	1291
CRW-277	DIAVI-09JAN12-CLUS01047_2	461
CRW-767	DIAVI-09JAN12-CLUS02414_1	857
CRW-1107	DIAVI-09JAN12-CLUS03282_1	236
CRW-7	DIAVI-09JAN12-CLUS00004_2	756
CRW-11	DIAVI-09JAN12-CLUS00007_45	1044
CRW-1176	DIAVI-09JAN12-CLUS03503_1	880
CRW-291	DIAVI-09JAN12-CLUS01087_1	1010
CRW-2092	DIAVI-09JAN12-CLUS07692_1	237
CRW-577	DIAVI-09JAN12-CLUS02078_1	2339
CRW-2064	DIAVI-09JAN12-CLUS07432_1	420
CRW-142	DIAVI-09JAN12-CLUS00581_1	418
CRW-372	DIAVI-09JAN12-CLUS01796_1	7816
CRW-1223	DIAVI-09JAN12-CLUS03680_1	437
CRW-497	DIAVI-09JAN12-CLUS01959_1	2840
CRW-2134	DIAVI-09JAN12-CLUS07990_1	218
CRW-65	DIAVI-09JAN12-CLUS00196_4	135
CRW-1414	DIAVI-09JAN12-CLUS04342_1	850
CRW-793	DIAVI-09JAN12-CLUS02474_1	1689
CRW-2423	DIAVI-09JAN12-CLUS10470_1	260
CRW-295	DIAVI-09JAN12-CLUS01099_2	641
CRW-60	DIAVI-09JAN12-CLUS00176_1	564
CRW-2048	DIAVI-09JAN12-CLUS07325_1	353
CRW-1838	DIAVI-09JAN12-CLUS06131_1	518
CRW-1353	DIAVI-09JAN12-CLUS04111_1	481
CRW-189	DIAVI-09JAN12-CLUS00750_1	382
CRW-2155	DIAVI-09JAN12-CLUS08139_1	409
CRW-354	DIAVI-09JAN12-CLUS01517_1	226
CRW-1172	DIAVI-09JAN12-CLUS03484_1	918
CRW-2106	DIAVI-09JAN12-CLUS07780_1	323
CRW-555	DIAVI-09JAN12-CLUS02045_1	452
CRW-847	DIAVI-09JAN12-CLUS02584_1	195
CRW-1558	DIAVI-09JAN12-CLUS04897_1	306
CRW-2274	DIAVI-09JAN12-CLUS09165_1	135
CRW-1912	DIAVI-09JAN12-CLUS06466_1	232
CRW-367	DIAVI-09JAN12-CLUS01774_1	845
CRW-101	DIAVI-09JAN12-CLUS00455_1	3390
CRW-373	DIAVI-09JAN12-CLUS01797_1	4805
CRW-1415	DIAVI-09JAN12-CLUS04357_1	483
CRW-829	DIAVI-09JAN12-CLUS02549_1	407
CRW-1976	DIAVI-09JAN12-CLUS06869_1	400
CRW-364	DIAVI-09JAN12-CLUS01713_1	367
CRW-2272	DIAVI-09JAN12-CLUS09143_1	371
CRW-240	DIAVI-09JAN12-CLUS00905_1	1061
CRW-1998	DIAVI-09JAN12-CLUS06979_1	184
CRW-1151	DIAVI-09JAN12-CLUS03432_1	1173
CRW-1295	DIAVI-09JAN12-CLUS03908_1	501
CRW-286	DIAVI-09JAN12-CLUS01076_1	743
CRW-269	DIAVI-09JAN12-CLUS01025_1	947
CRW-2471	DIAVI-09JAN12-CLUS11156_1	222
CRW-2350	DIAVI-09JAN12-CLUS09786_1	140
CRW-202	DIAVI-09JAN12-CLUS00796_1	1097
CRW-2286	DIAVI-09JAN12-CLUS09283_1	343
CRW-2324	DIAVI-09JAN12-CLUS09547_1	229
CRW-492	DIAVI-09JAN12-CLUS01952_1	694
CRW-928	DIAVI-09JAN12-CLUS02802_1	1060
CRW-431	DIAVI-09JAN12-CLUS01869_1	3713
CRW-1659	DIAVI-09JAN12-CLUS05280_1	459
CRW-826	DIAVI-09JAN12-CLUS02545_1	577
CRW-1443	DIAVI-09JAN12-CLUS04466_1	229
CRW-817	DIAVI-09JAN12-CLUS02528_1	1270
CRW-2016	DIAVI-09JAN12-CLUS07115_1	261
CRW-2347	DIAVI-09JAN12-CLUS09760_1	278
CRW-1225	DIAVI-09JAN12-CLUS03683_1	819
CRW-1815	DIAVI-09JAN12-CLUS06017_1	248
CRW-957	DIAVI-09JAN12-CLUS02872_1	781
CRW-1788	DIAVI-09JAN12-CLUS05888_1	599
CRW-1004	DIAVI-09JAN12-CLUS02999_1	631
CRW-880	DIAVI-09JAN12-CLUS02664_1	392
CRW-33	DIAVI-09JAN12-CLUS00053_7	241
CRW-1880	DIAVI-09JAN12-CLUS06304_1	199
CRW-472	DIAVI-09JAN12-CLUS01927_1	2880
CRW-1469	DIAVI-09JAN12-CLUS04572_1	745
CRW-2044	DIAVI-09JAN12-CLUS07291_1	417
CRW-1009	DIAVI-09JAN12-CLUS03013_1	1230
CRW-1059	DIAVI-09JAN12-CLUS03145_1	388
CRW-1374	DIAVI-09JAN12-CLUS04182_1	320
CRW-1097	DIAVI-09JAN12-CLUS03253_1	1004
CRW-532	DIAVI-09JAN12-CLUS02009_1	2053
CRW-233	DIAVI-09JAN12-CLUS00873_1	1924
CRW-988	DIAVI-09JAN12-CLUS02954_1	763
CRW-401	DIAVI-09JAN12-CLUS01832_1	857
CRW-2220	DIAVI-09JAN12-CLUS08623_1	207
CRW-807	DIAVI-09JAN12-CLUS02508_1	891
CRW-2477	DIAVI-09JAN12-CLUS11359_1	182
CRW-1547	DIAVI-09JAN12-CLUS04846_1	727
CRW-1027	DIAVI-09JAN12-CLUS03052_1	464
CRW-522	DIAVI-09JAN12-CLUS01994_1	801
CRW-1805	DIAVI-09JAN12-CLUS05964_1	534
CRW-91	DIAVI-09JAN12-CLUS00343_1	4710
CRW-1029	DIAVI-09JAN12-CLUS03064_1	678
CRW-467	DIAVI-09JAN12-CLUS01922_1	1307
CRW-1340	DIAVI-09JAN12-CLUS04058_1	306
CRW-2059	DIAVI-09JAN12-CLUS07392_1	348
CRW-164	DIAVI-09JAN12-CLUS00649_1	1557
CRW-232	DIAVI-09JAN12-CLUS00871_1	3781
CRW-1608	DIAVI-09JAN12-CLUS05093_1	622
CRW-1539	DIAVI-09JAN12-CLUS04814_1	722
CRW-816	DIAVI-09JAN12-CLUS02527_1	1388
CRW-1997	DIAVI-09JAN12-CLUS06972_1	278
CRW-1913	DIAVI-09JAN12-CLUS06473_1	473
CRW-403	DIAVI-09JAN12-CLUS01834_1	1458
CRW-897	DIAVI-09JAN12-CLUS02697_1	1525
CRW-288	DIAVI-09JAN12-CLUS01081_1	336
CRW-1486	DIAVI-09JAN12-CLUS04619_1	259
CRW-1412	DIAVI-09JAN12-CLUS04337_1	337
CRW-1894	DIAVI-09JAN12-CLUS06373_1	393
CRW-820	DIAVI-09JAN12-CLUS02534_1	1311
CRW-1065	DIAVI-09JAN12-CLUS03164_1	475
CRW-1574	DIAVI-09JAN12-CLUS04967_1	616
CRW-2199	DIAVI-09JAN12-CLUS08467_1	149
CRW-100	DIAVI-09JAN12-CLUS00453_3	955
CRW-457	DIAVI-09JAN12-CLUS01908_1	2438
CRW-2063	DIAVI-09JAN12-CLUS07425_1	457
CRW-4	DIAVI-09JAN12-CLUS00004_11	1191
CRW-486	DIAVI-09JAN12-CLUS01943_1	2346
CRW-771	DIAVI-09JAN12-CLUS02428_1	754
CRW-203	DIAVI-09JAN12-CLUS00799_1	961
CRW-1148	DIAVI-09JAN12-CLUS03419_1	958
CRW-2420	DIAVI-09JAN12-CLUS10437_1	314
CRW-1310	DIAVI-09JAN12-CLUS03940_1	890
CRW-1088	DIAVI-09JAN12-CLUS03235_1	906
CRW-1160	DIAVI-09JAN12-CLUS03455_1	308
CRW-48	DIAVI-09JAN12-CLUS00113_1	1607
CRW-575	DIAVI-09JAN12-CLUS02076_1	1703
CRW-493	DIAVI-09JAN12-CLUS01954_1	2644
CRW-2038	DIAVI-09JAN12-CLUS07242_1	293
CRW-471	DIAVI-09JAN12-CLUS01926_1	795
CRW-2151	DIAVI-09JAN12-CLUS08119_1	401
CRW-2268	DIAVI-09JAN12-CLUS09081_1	211
CRW-421	DIAVI-09JAN12-CLUS01856_1	3364
CRW-1755	DIAVI-09JAN12-CLUS05719_1	569
CRW-2463	DIAVI-09JAN12-CLUS10981_1	142
CRW-1410	DIAVI-09JAN12-CLUS04331_1	789
CRW-1026	DIAVI-09JAN12-CLUS03050_1	688
CRW-249	DIAVI-09JAN12-CLUS00930_1	1151
CRW-1207	DIAVI-09JAN12-CLUS03613_1	963
CRW-1377	DIAVI-09JAN12-CLUS04189_1	212
CRW-1271	DIAVI-09JAN12-CLUS03839_1	282
CRW-1916	DIAVI-09JAN12-CLUS06494_1	278
CRW-1515	DIAVI-09JAN12-CLUS04710_1	301
CRW-2132	DIAVI-09JAN12-CLUS07968_1	327
CRW-1973	DIAVI-09JAN12-CLUS06859_1	135
CRW-1781	DIAVI-09JAN12-CLUS05868_1	462
CRW-803	DIAVI-09JAN12-CLUS02504_1	1305
CRW-1119	DIAVI-09JAN12-CLUS03313_1	577
CRW-950	DIAVI-09JAN12-CLUS02857_1	1078
CRW-2293	DIAVI-09JAN12-CLUS09322_1	352
CRW-1822	DIAVI-09JAN12-CLUS06042_1	469
CRW-2317	DIAVI-09JAN12-CLUS09501_1	233
CRW-443	DIAVI-09JAN12-CLUS01884_1	2017
CRW-2212	DIAVI-09JAN12-CLUS08569_1	245
CRW-2031	DIAVI-09JAN12-CLUS07211_1	386
CRW-855	DIAVI-09JAN12-CLUS02603_1	1389
CRW-543	DIAVI-09JAN12-CLUS02030_1	1390
CRW-1055	DIAVI-09JAN12-CLUS03131_1	252
CRW-585	DIAVI-09JAN12-CLUS02095_1	2430
CRW-1830	DIAVI-09JAN12-CLUS06097_1	559
CRW-2086	DIAVI-09JAN12-CLUS07647_1	209
CRW-114	DIAVI-09JAN12-CLUS00476_1	1375
CRW-1600	DIAVI-09JAN12-CLUS05072_1	568
CRW-2047	DIAVI-09JAN12-CLUS07310_1	385
CRW-200	DIAVI-09JAN12-CLUS00792_1	3899
CRW-528	DIAVI-09JAN12-CLUS02004_1	774
CRW-1641	DIAVI-09JAN12-CLUS05219_1	418
CRW-787	DIAVI-09JAN12-CLUS02455_1	423
CRW-296	DIAVI-09JAN12-CLUS01101_1	271
CRW-99	DIAVI-09JAN12-CLUS00451_2	3167
CRW-162	DIAVI-09JAN12-CLUS00642_2	727
CRW-1849	DIAVI-09JAN12-CLUS06188_1	233
CRW-122	DIAVI-09JAN12-CLUS00492_1	1821
CRW-1527	DIAVI-09JAN12-CLUS04751_1	415
CRW-2379	DIAVI-09JAN12-CLUS10098_1	255
CRW-289	DIAVI-09JAN12-CLUS01083_2	909
CRW-1408	DIAVI-09JAN12-CLUS04317_1	285
CRW-2336	DIAVI-09JAN12-CLUS09633_1	190
CRW-349	DIAVI-09JAN12-CLUS01464_2	345
CRW-299	DIAVI-09JAN12-CLUS01122_1	1059
CRW-453	DIAVI-09JAN12-CLUS01903_1	818
CRW-365	DIAVI-09JAN12-CLUS01733_1	604
CRW-411	DIAVI-09JAN12-CLUS01843_1	468
CRW-2149	DIAVI-09JAN12-CLUS08097_1	253
CRW-1037	DIAVI-09JAN12-CLUS03086_1	922
CRW-461	DIAVI-09JAN12-CLUS01914_1	1790
CRW-1360	DIAVI-09JAN12-CLUS04135_1	617
CRW-6	DIAVI-09JAN12-CLUS00004_19	189
CRW-1573	DIAVI-09JAN12-CLUS04961_1	503
CRW-1426	DIAVI-09JAN12-CLUS04395_1	336
CRW-414	DIAVI-09JAN12-CLUS01847_1	2667
CRW-1450	DIAVI-09JAN12-CLUS04479_1	726
CRW-2	DIAVI-09JAN12-CLUS00002_4	381
CRW-1188	DIAVI-09JAN12-CLUS03536_1	1041
CRW-1667	DIAVI-09JAN12-CLUS05324_1	599
CRW-1786	DIAVI-09JAN12-CLUS05882_1	349
CRW-1180	DIAVI-09JAN12-CLUS03511_1	342
CRW-1195	DIAVI-09JAN12-CLUS03570_1	873
CRW-2332	DIAVI-09JAN12-CLUS09621_1	277
CRW-1630	DIAVI-09JAN12-CLUS05185_1	451
CRW-135	DIAVI-09JAN12-CLUS00536_3	180
CRW-872	DIAVI-09JAN12-CLUS02645_1	1006
CRW-1286	DIAVI-09JAN12-CLUS03882_1	237
CRW-2411	DIAVI-09JAN12-CLUS10367_1	237
CRW-1927	DIAVI-09JAN12-CLUS06571_1	234
CRW-398	DIAVI-09JAN12-CLUS01826_1	1367
CRW-703	DIAVI-09JAN12-CLUS02296_1	612
CRW-1694	DIAVI-09JAN12-CLUS05420_1	635
CRW-12	DIAVI-09JAN12-CLUS00007_72	715
CRW-825	DIAVI-09JAN12-CLUS02544_1	874
CRW-1643	DIAVI-09JAN12-CLUS05231_1	620
CRW-594	DIAVI-09JAN12-CLUS02111_1	341
CRW-1071	DIAVI-09JAN12-CLUS03177_1	1070
CRW-1572	DIAVI-09JAN12-CLUS04954_1	450
CRW-916	DIAVI-09JAN12-CLUS02750_1	1137
CRW-468	DIAVI-09JAN12-CLUS01923_1	2870
CRW-1364	DIAVI-09JAN12-CLUS04151_1	372
CRW-2187	DIAVI-09JAN12-CLUS08373_1	250
CRW-1342	DIAVI-09JAN12-CLUS04066_1	148
CRW-1317	DIAVI-09JAN12-CLUS03980_1	696
CRW-977	DIAVI-09JAN12-CLUS02915_1	894
CRW-415	DIAVI-09JAN12-CLUS01848_1	319
CRW-21	DIAVI-09JAN12-CLUS00023_35	472
CRW-1189	DIAVI-09JAN12-CLUS03539_1	472
CRW-1038	DIAVI-09JAN12-CLUS03087_1	461
CRW-2227	DIAVI-09JAN12-CLUS08670_1	291
CRW-990	DIAVI-09JAN12-CLUS02958_1	463
CRW-376	DIAVI-09JAN12-CLUS01802_1	430
CRW-752	DIAVI-09JAN12-CLUS02393_1	1374
CRW-1901	DIAVI-09JAN12-CLUS06405_1	585
CRW-1114	DIAVI-09JAN12-CLUS03305_1	1125
CRW-1442	DIAVI-09JAN12-CLUS04459_1	617
CRW-2217	DIAVI-09JAN12-CLUS08608_1	105
CRW-903	DIAVI-09JAN12-CLUS02712_1	622
CRW-2459	DIAVI-09JAN12-CLUS10953_1	296
CRW-1361	DIAVI-09JAN12-CLUS04136_1	810
CRW-1128	DIAVI-09JAN12-CLUS03358_1	1136
CRW-797	DIAVI-09JAN12-CLUS02491_1	1606
CRW-389	DIAVI-09JAN12-CLUS01817_1	3949
CRW-938	DIAVI-09JAN12-CLUS02834_1	1189
CRW-561	DIAVI-09JAN12-CLUS02056_1	617
CRW-955	DIAVI-09JAN12-CLUS02869_1	1454
CRW-2035	DIAVI-09JAN12-CLUS07226_1	284
CRW-1719	DIAVI-09JAN12-CLUS05542_1	535
CRW-2062	DIAVI-09JAN12-CLUS07420_1	256
CRW-1570	DIAVI-09JAN12-CLUS04951_1	449
CRW-515	DIAVI-09JAN12-CLUS01983_1	2422
CRW-379	DIAVI-09JAN12-CLUS01805_1	4387
CRW-531	DIAVI-09JAN12-CLUS02008_1	380
CRW-1562	DIAVI-09JAN12-CLUS04916_1	430
CRW-589	DIAVI-09JAN12-CLUS02104_1	1206
CRW-2080	DIAVI-09JAN12-CLUS07610_1	445
CRW-1323	DIAVI-09JAN12-CLUS04007_1	522
CRW-1934	DIAVI-09JAN12-CLUS06601_1	240
CRW-108	DIAVI-09JAN12-CLUS00465_1	1016
CRW-549	DIAVI-09JAN12-CLUS02038_1	1464
CRW-2091	DIAVI-09JAN12-CLUS07679_1	196
CRW-1230	DIAVI-09JAN12-CLUS03704_1	869
CRW-1864	DIAVI-09JAN12-CLUS06251_1	376
CRW-2408	DIAVI-09JAN12-CLUS10351_1	160
CRW-220	DIAVI-09JAN12-CLUS00842_1	2933
CRW-948	DIAVI-09JAN12-CLUS02855_1	348
CRW-1645	DIAVI-09JAN12-CLUS05235_1	316
CRW-2447	DIAVI-09JAN12-CLUS10777_1	284
CRW-898	DIAVI-09JAN12-CLUS02699_1	232
CRW-1871	DIAVI-09JAN12-CLUS06264_1	572
CRW-2409	DIAVI-09JAN12-CLUS10353_1	205
CRW-1056	DIAVI-09JAN12-CLUS03139_1	1296
CRW-1154	DIAVI-09JAN12-CLUS03437_1	278
CRW-1144	DIAVI-09JAN12-CLUS03399_1	1134
CRW-776	DIAVI-09JAN12-CLUS02435_1	470
CRW-13	DIAVI-09JAN12-CLUS00008_28	408
CRW-1991	DIAVI-09JAN12-CLUS06954_1	401
CRW-873	DIAVI-09JAN12-CLUS02647_1	965
CRW-971	DIAVI-09JAN12-CLUS02900_1	1005
CRW-796	DIAVI-09JAN12-CLUS02485_1	527
CRW-1301	DIAVI-09JAN12-CLUS03925_1	692
CRW-2122	DIAVI-09JAN12-CLUS07899_1	406
CRW-1856	DIAVI-09JAN12-CLUS06214_1	195
CRW-1025	DIAVI-09JAN12-CLUS03049_1	234
CRW-1047	DIAVI-09JAN12-CLUS03113_1	350
CRW-2304	DIAVI-09JAN12-CLUS09406_1	251
CRW-2301	DIAVI-09JAN12-CLUS09394_1	289
CRW-818	DIAVI-09JAN12-CLUS02530_1	339
CRW-1616	DIAVI-09JAN12-CLUS05132_1	144
CRW-2159	DIAVI-09JAN12-CLUS08167_1	221
CRW-2117	DIAVI-09JAN12-CLUS07868_1	288
CRW-1338	DIAVI-09JAN12-CLUS04053_1	829
CRW-1393	DIAVI-09JAN12-CLUS04260_1	482
CRW-1444	DIAVI-09JAN12-CLUS04467_1	803
CRW-265	DIAVI-09JAN12-CLUS01007_1	214
CRW-2244	DIAVI-09JAN12-CLUS08863_1	247
CRW-323	DIAVI-09JAN12-CLUS01225_2	471
CRW-1808	DIAVI-09JAN12-CLUS05980_1	390
CRW-491	DIAVI-09JAN12-CLUS01951_1	218
CRW-1850	DIAVI-09JAN12-CLUS06189_1	527
CRW-83	DIAVI-09JAN12-CLUS00314_1	4736
CRW-270	DIAVI-09JAN12-CLUS01027_1	985
CRW-384	DIAVI-09JAN12-CLUS01811_1	3525
CRW-1983	DIAVI-09JAN12-CLUS06917_1	505
CRW-2428	DIAVI-09JAN12-CLUS10498_1	331
CRW-612	DIAVI-09JAN12-CLUS02138_1	1924
CRW-274	DIAVI-09JAN12-CLUS01036_2	422
CRW-1279	DIAVI-09JAN12-CLUS03864_1	930
CRW-485	DIAVI-09JAN12-CLUS01942_1	2432
CRW-638	DIAVI-09JAN12-CLUS02181_1	285
CRW-2123	DIAVI-09JAN12-CLUS07908_1	293
CRW-1497	DIAVI-09JAN12-CLUS04665_1	442
CRW-1028	DIAVI-09JAN12-CLUS03057_1	977
CRW-790	DIAVI-09JAN12-CLUS02465_1	1147
CRW-2315	DIAVI-09JAN12-CLUS09477_1	256
CRW-1884	DIAVI-09JAN12-CLUS06331_1	441
CRW-235	DIAVI-09JAN12-CLUS00884_1	2183
CRW-410	DIAVI-09JAN12-CLUS01842_1	4057
CRW-2226	DIAVI-09JAN12-CLUS08663_1	285
CRW-1089	DIAVI-09JAN12-CLUS03237_1	707
CRW-1267	DIAVI-09JAN12-CLUS03822_1	770
CRW-1589	DIAVI-09JAN12-CLUS05037_1	349
CRW-2245	DIAVI-09JAN12-CLUS08864_1	242
CRW-271	DIAVI-09JAN12-CLUS01032_2	316
CRW-759	DIAVI-09JAN12-CLUS02403_1	744
CRW-2455	DIAVI-09JAN12-CLUS10885_1	282
CRW-1757	DIAVI-09JAN12-CLUS05725_1	298
CRW-1434	DIAVI-09JAN12-CLUS04423_1	721
CRW-1039	DIAVI-09JAN12-CLUS03088_1	637
CRW-2173	DIAVI-09JAN12-CLUS08273_1	216
CRW-856	DIAVI-09JAN12-CLUS02605_1	543
CRW-127	DIAVI-09JAN12-CLUS00510_1	711
CRW-1898	DIAVI-09JAN12-CLUS06386_1	429
CRW-1582	DIAVI-09JAN12-CLUS05013_1	608
CRW-1891	DIAVI-09JAN12-CLUS06360_1	424
CRW-768	DIAVI-09JAN12-CLUS02419_1	207
CRW-1064	DIAVI-09JAN12-CLUS03160_1	416
CRW-1006	DIAVI-09JAN12-CLUS03006_1	1326
CRW-1103	DIAVI-09JAN12-CLUS03269_1	872
CRW-2441	DIAVI-09JAN12-CLUS10729_1	177
CRW-155	DIAVI-09JAN12-CLUS00627_1	2662
CRW-2383	DIAVI-09JAN12-CLUS10156_1	309
CRW-2032	DIAVI-09JAN12-CLUS07220_1	430
CRW-343	DIAVI-09JAN12-CLUS01370_2	352
CRW-769	DIAVI-09JAN12-CLUS02423_1	186
CRW-989	DIAVI-09JAN12-CLUS02956_1	184
CRW-195	DIAVI-09JAN12-CLUS00767_1	193
CRW-1953	DIAVI-09JAN12-CLUS06738_1	307
CRW-2140	DIAVI-09JAN12-CLUS08041_1	467
CRW-1530	DIAVI-09JAN12-CLUS04766_1	229
CRW-2222	DIAVI-09JAN12-CLUS08635_1	417
CRW-19	DIAVI-09JAN12-CLUS00014_16	2181
CRW-1246	DIAVI-09JAN12-CLUS03735_1	765
CRW-1203	DIAVI-09JAN12-CLUS03605_1	771
CRW-1008	DIAVI-09JAN12-CLUS03010_1	190
CRW-2390	DIAVI-09JAN12-CLUS10190_1	125
CRW-1460	DIAVI-09JAN12-CLUS04536_1	537
CRW-618	DIAVI-09JAN12-CLUS02148_1	343
CRW-1291	DIAVI-09JAN12-CLUS03894_1	872
CRW-1590	DIAVI-09JAN12-CLUS05049_1	197
CRW-489	DIAVI-09JAN12-CLUS01948_1	3050
CRW-1560	DIAVI-09JAN12-CLUS04909_1	743
CRW-209	DIAVI-09JAN12-CLUS00820_1	2675
CRW-2087	DIAVI-09JAN12-CLUS07648_1	441
CRW-1930	DIAVI-09JAN12-CLUS06582_1	361
CRW-732	DIAVI-09JAN12-CLUS02352_1	687
CRW-306	DIAVI-09JAN12-CLUS01154_2	384
CRW-1790	DIAVI-09JAN12-CLUS05895_1	432
CRW-655	DIAVI-09JAN12-CLUS02210_1	1730
CRW-2253	DIAVI-09JAN12-CLUS08958_1	381
CRW-170	DIAVI-09JAN12-CLUS00663_2	1655
CRW-2033	DIAVI-09JAN12-CLUS07222_1	386
CRW-1678	DIAVI-09JAN12-CLUS05369_1	528
CRW-190	DIAVI-09JAN12-CLUS00752_1	978
CRW-2452	DIAVI-09JAN12-CLUS10838_1	214
CRW-226	DIAVI-09JAN12-CLUS00855_1	2093
CRW-152	DIAVI-09JAN12-CLUS00611_1	452
CRW-1738	DIAVI-09JAN12-CLUS05647_1	628
CRW-2266	DIAVI-09JAN12-CLUS09073_1	384
CRW-946	DIAVI-09JAN12-CLUS02851_1	1432
CRW-729	DIAVI-09JAN12-CLUS02349_1	1657
CRW-602	DIAVI-09JAN12-CLUS02124_1	1028
CRW-1535	DIAVI-09JAN12-CLUS04798_1	405
CRW-1386	DIAVI-09JAN12-CLUS04232_1	272
CRW-32	DIAVI-09JAN12-CLUS00050_7	1585
CRW-1721	DIAVI-09JAN12-CLUS05546_1	352
CRW-347	DIAVI-09JAN12-CLUS01425_1	491
CRW-1774	DIAVI-09JAN12-CLUS05839_1	397
CRW-234	DIAVI-09JAN12-CLUS00876_1	1638
CRW-883	DIAVI-09JAN12-CLUS02670_1	1074
CRW-1343	DIAVI-09JAN12-CLUS04084_1	906
CRW-386	DIAVI-09JAN12-CLUS01814_1	325
CRW-810	DIAVI-09JAN12-CLUS02515_1	528
CRW-804	DIAVI-09JAN12-CLUS02505_1	267
CRW-2362	DIAVI-09JAN12-CLUS09876_1	313
CRW-1868	DIAVI-09JAN12-CLUS06257_1	360
CRW-1066	DIAVI-09JAN12-CLUS03165_1	687
CRW-425	DIAVI-09JAN12-CLUS01860_1	141
CRW-1743	DIAVI-09JAN12-CLUS05666_1	287
CRW-66	DIAVI-09JAN12-CLUS00200_5	401
CRW-302	DIAVI-09JAN12-CLUS01131_1	1081
CRW-308	DIAVI-09JAN12-CLUS01162_1	870
CRW-332	DIAVI-09JAN12-CLUS01276_2	422
CRW-2313	DIAVI-09JAN12-CLUS09470_1	308
CRW-1578	DIAVI-09JAN12-CLUS04992_1	702
CRW-733	DIAVI-09JAN12-CLUS02355_1	761
CRW-2148	DIAVI-09JAN12-CLUS08089_1	263
CRW-1165	DIAVI-09JAN12-CLUS03467_1	1146
CRW-616	DIAVI-09JAN12-CLUS02145_1	1959
CRW-1446	DIAVI-09JAN12-CLUS04471_1	863
CRW-563	DIAVI-09JAN12-CLUS02058_1	2203
CRW-1720	DIAVI-09JAN12-CLUS05545_1	690
CRW-2431	DIAVI-09JAN12-CLUS10527_1	175
CRW-846	DIAVI-09JAN12-CLUS02583_1	343
CRW-1629	DIAVI-09JAN12-CLUS05178_1	513
CRW-1513	DIAVI-09JAN12-CLUS04706_1	311
CRW-2177	DIAVI-09JAN12-CLUS08307_1	260
CRW-1051	DIAVI-09JAN12-CLUS03125_1	719
CRW-642	DIAVI-09JAN12-CLUS02188_1	2113
CRW-2119	DIAVI-09JAN12-CLUS07871_1	434
CRW-1518	DIAVI-09JAN12-CLUS04719_1	699
CRW-259	DIAVI-09JAN12-CLUS00968_1	770
CRW-2255	DIAVI-09JAN12-CLUS08964_1	333
CRW-2190	DIAVI-09JAN12-CLUS08395_1	275
CRW-1199	DIAVI-09JAN12-CLUS03592_1	678
CRW-95	DIAVI-09JAN12-CLUS00362_1	536
CRW-827	DIAVI-09JAN12-CLUS02546_1	511
CRW-502	DIAVI-09JAN12-CLUS01967_1	1741
CRW-1109	DIAVI-09JAN12-CLUS03292_1	459
CRW-2430	DIAVI-09JAN12-CLUS10521_1	255
CRW-919	DIAVI-09JAN12-CLUS02758_1	590
CRW-2382	DIAVI-09JAN12-CLUS10155_1	208
CRW-2225	DIAVI-09JAN12-CLUS08643_1	277
CRW-1278	DIAVI-09JAN12-CLUS03861_1	872
CRW-2100	DIAVI-09JAN12-CLUS07735_1	242
CRW-1766	DIAVI-09JAN12-CLUS05790_1	582
CRW-2260	DIAVI-09JAN12-CLUS08997_1	230
CRW-2436	DIAVI-09JAN12-CLUS10626_1	306
CRW-691	DIAVI-09JAN12-CLUS02278_1	406
CRW-1533	DIAVI-09JAN12-CLUS04783_1	636
CRW-344	DIAVI-09JAN12-CLUS01375_1	297
CRW-1307	DIAVI-09JAN12-CLUS03934_1	556
CRW-1280	DIAVI-09JAN12-CLUS03865_1	306
CRW-205	DIAVI-09JAN12-CLUS00809_1	2248
CRW-1455	DIAVI-09JAN12-CLUS04514_1	343
CRW-1923	DIAVI-09JAN12-CLUS06538_1	439
CRW-875	DIAVI-09JAN12-CLUS02656_1	408
CRW-2209	DIAVI-09JAN12-CLUS08531_1	241
CRW-2450	DIAVI-09JAN12-CLUS10800_1	201
CRW-216	DIAVI-09JAN12-CLUS00831_1	3359
CRW-599	DIAVI-09JAN12-CLUS02119_1	2178
CRW-2358	DIAVI-09JAN12-CLUS09856_1	286
CRW-2377	DIAVI-09JAN12-CLUS10071_1	255
CRW-1022	DIAVI-09JAN12-CLUS03041_1	1311
CRW-1411	DIAVI-09JAN12-CLUS04333_1	581
CRW-1732	DIAVI-09JAN12-CLUS05619_1	237
CRW-1922	DIAVI-09JAN12-CLUS06535_1	433
CRW-1308	DIAVI-09JAN12-CLUS03937_1	568
CRW-2169	DIAVI-09JAN12-CLUS08250_1	178
CRW-2240	DIAVI-09JAN12-CLUS08818_1	169
CRW-248	DIAVI-09JAN12-CLUS00929_1	1568
CRW-978	DIAVI-09JAN12-CLUS02917_1	1210
CRW-507	DIAVI-09JAN12-CLUS01974_1	2169
CRW-1798	DIAVI-09JAN12-CLUS05948_1	553
CRW-2101	DIAVI-09JAN12-CLUS07751_1	476
CRW-2147	DIAVI-09JAN12-CLUS08082_1	429
CRW-1899	DIAVI-09JAN12-CLUS06395_1	447
CRW-2238	DIAVI-09JAN12-CLUS08796_1	265
CRW-1937	DIAVI-09JAN12-CLUS06617_1	335
CRW-285	DIAVI-09JAN12-CLUS01075_1	292
CRW-2178	DIAVI-09JAN12-CLUS08312_1	323
CRW-605	DIAVI-09JAN12-CLUS02127_1	882
CRW-469	DIAVI-09JAN12-CLUS01924_1	1758
CRW-2474	DIAVI-09JAN12-CLUS11269_1	140
CRW-1857	DIAVI-09JAN12-CLUS06224_1	206
CRW-148	DIAVI-09JAN12-CLUS00598_1	247
CRW-1699	DIAVI-09JAN12-CLUS05440_1	276
CRW-1341	DIAVI-09JAN12-CLUS04064_1	319
CRW-1216	DIAVI-09JAN12-CLUS03650_1	286
CRW-1725	DIAVI-09JAN12-CLUS05589_1	628
CRW-1167	DIAVI-09JAN12-CLUS03470_1	532
CRW-972	DIAVI-09JAN12-CLUS02903_1	1276
CRW-115	DIAVI-09JAN12-CLUS00477_1	572
CRW-2417	DIAVI-09JAN12-CLUS10405_1	314
CRW-293	DIAVI-09JAN12-CLUS01094_1	360
CRW-1611	DIAVI-09JAN12-CLUS05107_1	699
CRW-1546	DIAVI-09JAN12-CLUS04845_1	334
CRW-1042	DIAVI-09JAN12-CLUS03106_1	541
CRW-482	DIAVI-09JAN12-CLUS01939_1	1582
CRW-1978	DIAVI-09JAN12-CLUS06880_1	262
CRW-637	DIAVI-09JAN12-CLUS02180_1	230
CRW-1795	DIAVI-09JAN12-CLUS05930_1	433
CRW-1394	DIAVI-09JAN12-CLUS04261_1	241
CRW-206	DIAVI-09JAN12-CLUS00812_1	974
CRW-982	DIAVI-09JAN12-CLUS02935_1	682
CRW-2073	DIAVI-09JAN12-CLUS07509_1	364
CRW-236	DIAVI-09JAN12-CLUS00888_1	3211
CRW-1511	DIAVI-09JAN12-CLUS04700_1	310
CRW-911	DIAVI-09JAN12-CLUS02732_1	881
CRW-9	DIAVI-09JAN12-CLUS00004_3	149
CRW-1715	DIAVI-09JAN12-CLUS05532_1	537
CRW-1143	DIAVI-09JAN12-CLUS03398_1	467
CRW-479	DIAVI-09JAN12-CLUS01935_1	1014
CRW-508	DIAVI-09JAN12-CLUS01975_1	2298
CRW-1198	DIAVI-09JAN12-CLUS03585_1	1037
CRW-1601	DIAVI-09JAN12-CLUS05075_1	486
CRW-451	DIAVI-09JAN12-CLUS01898_1	3014
CRW-212	DIAVI-09JAN12-CLUS00824_2	1531
CRW-1070	DIAVI-09JAN12-CLUS03176_1	756
CRW-351	DIAVI-09JAN12-CLUS01493_1	259
CRW-380	DIAVI-09JAN12-CLUS01807_1	2072
CRW-2189	DIAVI-09JAN12-CLUS08390_1	309
CRW-1886	DIAVI-09JAN12-CLUS06340_1	268
CRW-2192	DIAVI-09JAN12-CLUS08401_1	405
CRW-1748	DIAVI-09JAN12-CLUS05688_1	439
CRW-484	DIAVI-09JAN12-CLUS01941_1	691
CRW-542	DIAVI-09JAN12-CLUS02028_1	2197
CRW-1717	DIAVI-09JAN12-CLUS05536_1	369
CRW-833	DIAVI-09JAN12-CLUS02557_1	1216
CRW-218	DIAVI-09JAN12-CLUS00838_1	499
CRW-653	DIAVI-09JAN12-CLUS02207_1	1207
CRW-1661	DIAVI-09JAN12-CLUS05290_1	236
CRW-1663	DIAVI-09JAN12-CLUS05306_1	519
CRW-297	DIAVI-09JAN12-CLUS01103_1	1132
CRW-1459	DIAVI-09JAN12-CLUS04530_1	340
CRW-447	DIAVI-09JAN12-CLUS01893_1	932
CRW-1254	DIAVI-09JAN12-CLUS03767_1	404
CRW-327	DIAVI-09JAN12-CLUS01244_1	257
CRW-1889	DIAVI-09JAN12-CLUS06354_1	365
CRW-865	DIAVI-09JAN12-CLUS02626_1	1036
CRW-993	DIAVI-09JAN12-CLUS02968_1	210
CRW-541	DIAVI-09JAN12-CLUS02026_1	276
CRW-71	DIAVI-09JAN12-CLUS00272_1	1910
CRW-2445	DIAVI-09JAN12-CLUS10765_1	271
CRW-634	DIAVI-09JAN12-CLUS02176_1	851
CRW-120	DIAVI-09JAN12-CLUS00487_1	873
CRW-1419	DIAVI-09JAN12-CLUS04377_1	293
CRW-1019	DIAVI-09JAN12-CLUS03035_1	651
CRW-2157	DIAVI-09JAN12-CLUS08164_1	311
CRW-1508	DIAVI-09JAN12-CLUS04692_1	297
CRW-383	DIAVI-09JAN12-CLUS01810_1	2667
CRW-644	DIAVI-09JAN12-CLUS02194_1	1504
CRW-1954	DIAVI-09JAN12-CLUS06752_1	451
CRW-1638	DIAVI-09JAN12-CLUS05208_1	460
CRW-960	DIAVI-09JAN12-CLUS02875_1	1277
CRW-1956	DIAVI-09JAN12-CLUS06757_1	269
CRW-129	DIAVI-09JAN12-CLUS00512_1	1809
CRW-1752	DIAVI-09JAN12-CLUS05708_1	570
CRW-494	DIAVI-09JAN12-CLUS01956_1	1582
CRW-951	DIAVI-09JAN12-CLUS02858_1	1136
CRW-969	DIAVI-09JAN12-CLUS02894_1	311
CRW-420	DIAVI-09JAN12-CLUS01854_1	3932
CRW-2171	DIAVI-09JAN12-CLUS08253_1	286
CRW-1352	DIAVI-09JAN12-CLUS04110_1	622
CRW-2413	DIAVI-09JAN12-CLUS10371_1	205
CRW-1727	DIAVI-09JAN12-CLUS05605_1	370
CRW-1692	DIAVI-09JAN12-CLUS05410_1	638
CRW-140	DIAVI-09JAN12-CLUS00562_1	357
CRW-2056	DIAVI-09JAN12-CLUS07380_1	227
CRW-228	DIAVI-09JAN12-CLUS00858_1	2454
CRW-2185	DIAVI-09JAN12-CLUS08369_1	381
CRW-238	DIAVI-09JAN12-CLUS00896_1	2986
CRW-139	DIAVI-09JAN12-CLUS00560_1	289
CRW-1905	DIAVI-09JAN12-CLUS06427_1	434
CRW-1123	DIAVI-09JAN12-CLUS03323_1	928
CRW-1476	DIAVI-09JAN12-CLUS04588_1	693
CRW-1949	DIAVI-09JAN12-CLUS06722_1	302
CRW-592	DIAVI-09JAN12-CLUS02109_1	969
CRW-2111	DIAVI-09JAN12-CLUS07809_1	282
CRW-89	DIAVI-09JAN12-CLUS00340_1	273
CRW-267	DIAVI-09JAN12-CLUS01018_1	473
CRW-417	DIAVI-09JAN12-CLUS01850_1	2871
CRW-1134	DIAVI-09JAN12-CLUS03376_1	547
CRW-839	DIAVI-09JAN12-CLUS02571_1	1326
CRW-626	DIAVI-09JAN12-CLUS02163_1	1968
CRW-1226	DIAVI-09JAN12-CLUS03685_1	641
CRW-1542	DIAVI-09JAN12-CLUS04834_1	700
CRW-1479	DIAVI-09JAN12-CLUS04595_1	449
CRW-133	DIAVI-09JAN12-CLUS00530_1	1313
CRW-244	DIAVI-09JAN12-CLUS00920_1	1620
CRW-718	DIAVI-09JAN12-CLUS02323_1	465
CRW-2289	DIAVI-09JAN12-CLUS09309_1	144
CRW-28	DIAVI-09JAN12-CLUS00041_5	769
CRW-217	DIAVI-09JAN12-CLUS00834_1	221
CRW-363	DIAVI-09JAN12-CLUS01705_1	590
CRW-713	DIAVI-09JAN12-CLUS02313_1	531
CRW-1887	DIAVI-09JAN12-CLUS06344_1	578
CRW-2275	DIAVI-09JAN12-CLUS09176_1	252
CRW-1481	DIAVI-09JAN12-CLUS04597_1	668
CRW-2076	DIAVI-09JAN12-CLUS07556_1	252
CRW-47	DIAVI-09JAN12-CLUS00110_1	2440
CRW-2475	DIAVI-09JAN12-CLUS11275_1	216
CRW-2334	DIAVI-09JAN12-CLUS09625_1	354
CRW-1827	DIAVI-09JAN12-CLUS06089_1	493
CRW-922	DIAVI-09JAN12-CLUS02774_1	595
CRW-907	DIAVI-09JAN12-CLUS02722_1	660
CRW-2012	DIAVI-09JAN12-CLUS07068_1	312
CRW-1173	DIAVI-09JAN12-CLUS03495_1	992
CRW-2046	DIAVI-09JAN12-CLUS07309_1	462
CRW-1940	DIAVI-09JAN12-CLUS06644_1	532
CRW-628	DIAVI-09JAN12-CLUS02167_1	1258
CRW-1968	DIAVI-09JAN12-CLUS06819_1	275
CRW-58	DIAVI-09JAN12-CLUS00172_2	1066
CRW-317	DIAVI-09JAN12-CLUS01197_1	445
CRW-1500	DIAVI-09JAN12-CLUS04672_1	745
CRW-147	DIAVI-09JAN12-CLUS00597_1	804
CRW-419	DIAVI-09JAN12-CLUS01853_1	941
CRW-862	DIAVI-09JAN12-CLUS02621_1	679
CRW-581	DIAVI-09JAN12-CLUS02091_1	2002
CRW-2184	DIAVI-09JAN12-CLUS08367_1	379
CRW-1433	DIAVI-09JAN12-CLUS04420_1	781
CRW-157	DIAVI-09JAN12-CLUS00636_2	2850
CRW-2398	DIAVI-09JAN12-CLUS10265_1	267
CRW-1568	DIAVI-09JAN12-CLUS04947_1	135
CRW-699	DIAVI-09JAN12-CLUS02290_1	1596
CRW-2075	DIAVI-09JAN12-CLUS07547_1	411
CRW-1729	DIAVI-09JAN12-CLUS05609_1	120
CRW-1799	DIAVI-09JAN12-CLUS05950_1	411
CRW-1634	DIAVI-09JAN12-CLUS05199_1	238
CRW-1359	DIAVI-09JAN12-CLUS04133_1	612
CRW-545	DIAVI-09JAN12-CLUS02033_1	1394
CRW-1992	DIAVI-09JAN12-CLUS06961_1	379
CRW-1392	DIAVI-09JAN12-CLUS04258_1	821
CRW-1093	DIAVI-09JAN12-CLUS03245_1	399
CRW-881	DIAVI-09JAN12-CLUS02665_1	1174
CRW-2194	DIAVI-09JAN12-CLUS08416_1	396
CRW-525	DIAVI-09JAN12-CLUS02000_1	661
CRW-96	DIAVI-09JAN12-CLUS00374_1	307
CRW-1441	DIAVI-09JAN12-CLUS04449_1	161
CRW-1993	DIAVI-09JAN12-CLUS06963_1	370
CRW-223	DIAVI-09JAN12-CLUS00847_1	3759
CRW-1351	DIAVI-09JAN12-CLUS04102_1	433
CRW-2089	DIAVI-09JAN12-CLUS07675_1	424
CRW-2014	DIAVI-09JAN12-CLUS07084_1	408
CRW-1839	DIAVI-09JAN12-CLUS06134_1	323
CRW-1858	DIAVI-09JAN12-CLUS06230_1	395
CRW-2440	DIAVI-09JAN12-CLUS10726_1	203
CRW-2418	DIAVI-09JAN12-CLUS10407_1	178
CRW-356	DIAVI-09JAN12-CLUS01577_1	160
CRW-82	DIAVI-09JAN12-CLUS00310_1	170
CRW-1492	DIAVI-09JAN12-CLUS04638_1	319
CRW-619	DIAVI-09JAN12-CLUS02149_1	1982
CRW-792	DIAVI-09JAN12-CLUS02473_1	1006
CRW-1908	DIAVI-09JAN12-CLUS06448_1	347
CRW-46	DIAVI-09JAN12-CLUS00099_7	565
CRW-1403	DIAVI-09JAN12-CLUS04297_1	265
CRW-1703	DIAVI-09JAN12-CLUS05460_1	245
CRW-1690	DIAVI-09JAN12-CLUS05403_1	247
CRW-1943	DIAVI-09JAN12-CLUS06652_1	252
CRW-1117	DIAVI-09JAN12-CLUS03310_1	513
CRW-1457	DIAVI-09JAN12-CLUS04522_1	326
CRW-2414	DIAVI-09JAN12-CLUS10384_1	252
CRW-1220	DIAVI-09JAN12-CLUS03667_1	1071
CRW-1197	DIAVI-09JAN12-CLUS03575_1	1069
CRW-554	DIAVI-09JAN12-CLUS02044_1	687
CRW-186	DIAVI-09JAN12-CLUS00743_1	647
CRW-974	DIAVI-09JAN12-CLUS02908_1	1070
CRW-1330	DIAVI-09JAN12-CLUS04028_1	858
CRW-2010	DIAVI-09JAN12-CLUS07066_1	341
CRW-828	DIAVI-09JAN12-CLUS02548_1	1465
CRW-519	DIAVI-09JAN12-CLUS01990_1	2177
CRW-1522	DIAVI-09JAN12-CLUS04731_1	259
CRW-2130	DIAVI-09JAN12-CLUS07958_1	247
CRW-1211	DIAVI-09JAN12-CLUS03638_1	455
CRW-1120	DIAVI-09JAN12-CLUS03318_1	583
CRW-260	DIAVI-09JAN12-CLUS00978_1	589
CRW-2050	DIAVI-09JAN12-CLUS07332_1	456
CRW-1245	DIAVI-09JAN12-CLUS03732_1	905
CRW-1334	DIAVI-09JAN12-CLUS04038_1	415
CRW-2182	DIAVI-09JAN12-CLUS08363_1	243
CRW-967	DIAVI-09JAN12-CLUS02888_1	1382
CRW-527	DIAVI-09JAN12-CLUS02003_1	213
CRW-714	DIAVI-09JAN12-CLUS02316_1	320
CRW-434	DIAVI-09JAN12-CLUS01873_1	1865
CRW-2295	DIAVI-09JAN12-CLUS09348_1	310
CRW-1048	DIAVI-09JAN12-CLUS03118_1	322
CRW-239	DIAVI-09JAN12-CLUS00897_1	2093
CRW-866	DIAVI-09JAN12-CLUS02627_1	604
CRW-1502	DIAVI-09JAN12-CLUS04680_1	192
CRW-52	DIAVI-09JAN12-CLUS00140_5	234
CRW-1878	DIAVI-09JAN12-CLUS06299_1	380
CRW-720	DIAVI-09JAN12-CLUS02327_1	1842
CRW-906	DIAVI-09JAN12-CLUS02721_1	1052
CRW-2392	DIAVI-09JAN12-CLUS10204_1	224
CRW-1168	DIAVI-09JAN12-CLUS03471_1	182
CRW-854	DIAVI-09JAN12-CLUS02601_1	501
CRW-1135	DIAVI-09JAN12-CLUS03377_1	742
CRW-2230	DIAVI-09JAN12-CLUS08690_1	148
CRW-150	DIAVI-09JAN12-CLUS00602_1	359
CRW-1118	DIAVI-09JAN12-CLUS03312_1	386
CRW-786	DIAVI-09JAN12-CLUS02453_1	778
CRW-2363	DIAVI-09JAN12-CLUS09896_1	331
CRW-242	DIAVI-09JAN12-CLUS00913_1	463
CRW-664	DIAVI-09JAN12-CLUS02236_1	385
CRW-321	DIAVI-09JAN12-CLUS01219_1	368
CRW-368	DIAVI-09JAN12-CLUS01776_1	1290
CRW-1229	DIAVI-09JAN12-CLUS03699_1	1043
CRW-1234	DIAVI-09JAN12-CLUS03708_1	949
CRW-1187	DIAVI-09JAN12-CLUS03528_1	115
CRW-1395	DIAVI-09JAN12-CLUS04267_1	369
CRW-1753	DIAVI-09JAN12-CLUS05710_1	365
CRW-1909	DIAVI-09JAN12-CLUS06455_1	237
CRW-1145	DIAVI-09JAN12-CLUS03401_1	976
CRW-1893	DIAVI-09JAN12-CLUS06364_1	324
CRW-1294	DIAVI-09JAN12-CLUS03904_1	799
CRW-2233	DIAVI-09JAN12-CLUS08715_1	174
CRW-1422	DIAVI-09JAN12-CLUS04386_1	738
CRW-675	DIAVI-09JAN12-CLUS02254_1	1700
CRW-432	DIAVI-09JAN12-CLUS01871_1	2311
CRW-524	DIAVI-09JAN12-CLUS01999_1	1054
CRW-1640	DIAVI-09JAN12-CLUS05213_1	661
CRW-1995	DIAVI-09JAN12-CLUS06967_1	408
CRW-1104	DIAVI-09JAN12-CLUS03270_1	936
CRW-647	DIAVI-09JAN12-CLUS02198_1	620
CRW-1609	DIAVI-09JAN12-CLUS05101_1	494
CRW-942	DIAVI-09JAN12-CLUS02843_1	885
CRW-805	DIAVI-09JAN12-CLUS02506_1	807
CRW-1129	DIAVI-09JAN12-CLUS03365_1	288
CRW-1688	DIAVI-09JAN12-CLUS05398_1	533
CRW-1657	DIAVI-09JAN12-CLUS05275_1	637
CRW-2424	DIAVI-09JAN12-CLUS10474_1	239
CRW-93	DIAVI-09JAN12-CLUS00352_3	806
CRW-123	DIAVI-09JAN12-CLUS00498_1	834
CRW-2378	DIAVI-09JAN12-CLUS10076_1	261
CRW-324	DIAVI-09JAN12-CLUS01229_1	357
CRW-1625	DIAVI-09JAN12-CLUS05163_1	644
CRW-1967	DIAVI-09JAN12-CLUS06808_1	406
CRW-2419	DIAVI-09JAN12-CLUS10428_1	186
CRW-1273	DIAVI-09JAN12-CLUS03842_1	893
CRW-1921	DIAVI-09JAN12-CLUS06528_1	538
CRW-2067	DIAVI-09JAN12-CLUS07450_1	209
CRW-2305	DIAVI-09JAN12-CLUS09416_1	314
CRW-1866	DIAVI-09JAN12-CLUS06254_1	516
CRW-2051	DIAVI-09JAN12-CLUS07343_1	233
CRW-1750	DIAVI-09JAN12-CLUS05701_1	527
CRW-10	DIAVI-09JAN12-CLUS00004_5	570
CRW-309	DIAVI-09JAN12-CLUS01170_2	694
CRW-1902	DIAVI-09JAN12-CLUS06408_1	430
CRW-780	DIAVI-09JAN12-CLUS02442_1	698
CRW-1544	DIAVI-09JAN12-CLUS04840_1	665
CRW-811	DIAVI-09JAN12-CLUS02516_1	1738
CRW-1599	DIAVI-09JAN12-CLUS05070_1	664
CRW-860	DIAVI-09JAN12-CLUS02616_1	1620
CRW-262	DIAVI-09JAN12-CLUS00991_2	590
CRW-2011	DIAVI-09JAN12-CLUS07067_1	372
CRW-1018	DIAVI-09JAN12-CLUS03034_1	556
CRW-1701	DIAVI-09JAN12-CLUS05456_1	281
CRW-1579	DIAVI-09JAN12-CLUS04999_1	567
CRW-2321	DIAVI-09JAN12-CLUS09525_1	210
CRW-462	DIAVI-09JAN12-CLUS01916_1	2524
CRW-956	DIAVI-09JAN12-CLUS02871_1	1289
CRW-1231	DIAVI-09JAN12-CLUS03705_1	219
CRW-1440	DIAVI-09JAN12-CLUS04446_1	535
CRW-1420	DIAVI-09JAN12-CLUS04378_1	815
CRW-1802	DIAVI-09JAN12-CLUS05959_1	394
CRW-1569	DIAVI-09JAN12-CLUS04949_1	513
CRW-2170	DIAVI-09JAN12-CLUS08252_1	384
CRW-300	DIAVI-09JAN12-CLUS01125_1	444
CRW-1239	DIAVI-09JAN12-CLUS03717_1	542
CRW-1675	DIAVI-09JAN12-CLUS05356_1	617
CRW-41	DIAVI-09JAN12-CLUS00085_4	155
CRW-1315	DIAVI-09JAN12-CLUS03964_1	495
CRW-1620	DIAVI-09JAN12-CLUS05144_1	652
CRW-460	DIAVI-09JAN12-CLUS01913_1	882
CRW-1831	DIAVI-09JAN12-CLUS06098_1	200
CRW-809	DIAVI-09JAN12-CLUS02514_1	505
CRW-1458	DIAVI-09JAN12-CLUS04523_1	357
CRW-2279	DIAVI-09JAN12-CLUS09206_1	125
CRW-2093	DIAVI-09JAN12-CLUS07701_1	203
CRW-174	DIAVI-09JAN12-CLUS00688_1	375
CRW-1032	DIAVI-09JAN12-CLUS03070_1	364
CRW-1381	DIAVI-09JAN12-CLUS04213_1	206
CRW-1693	DIAVI-09JAN12-CLUS05411_1	515
CRW-2162	DIAVI-09JAN12-CLUS08200_1	216
CRW-268	DIAVI-09JAN12-CLUS01023_1	978
CRW-1593	DIAVI-09JAN12-CLUS05054_1	650
CRW-905	DIAVI-09JAN12-CLUS02719_1	1097
CRW-2025	DIAVI-09JAN12-CLUS07153_1	478
CRW-1020	DIAVI-09JAN12-CLUS03036_1	1161
CRW-167	DIAVI-09JAN12-CLUS00654_1	1163
CRW-613	DIAVI-09JAN12-CLUS02139_1	1531
CRW-159	DIAVI-09JAN12-CLUS00638_1	2782
CRW-85	DIAVI-09JAN12-CLUS00330_2	1067
CRW-1235	DIAVI-09JAN12-CLUS03709_1	868
CRW-498	DIAVI-09JAN12-CLUS01961_1	2621
CRW-1054	DIAVI-09JAN12-CLUS03129_1	769
CRW-67	DIAVI-09JAN12-CLUS00208_3	2335
CRW-534	DIAVI-09JAN12-CLUS02014_1	1489
CRW-24	DIAVI-09JAN12-CLUS00032_1	493
CRW-94	DIAVI-09JAN12-CLUS00355_1	1221
CRW-1804	DIAVI-09JAN12-CLUS05961_1	479
CRW-674	DIAVI-09JAN12-CLUS02249_1	1176
CRW-1309	DIAVI-09JAN12-CLUS03939_1	842
CRW-2278	DIAVI-09JAN12-CLUS09194_1	376
CRW-345	DIAVI-09JAN12-CLUS01398_1	204
CRW-1709	DIAVI-09JAN12-CLUS05507_1	465
CRW-1336	DIAVI-09JAN12-CLUS04049_1	645
CRW-1052	DIAVI-09JAN12-CLUS03127_1	209
CRW-965	DIAVI-09JAN12-CLUS02885_1	294
CRW-837	DIAVI-09JAN12-CLUS02567_1	237
CRW-1806	DIAVI-09JAN12-CLUS05977_1	361
CRW-51	DIAVI-09JAN12-CLUS00137_7	249
CRW-145	DIAVI-09JAN12-CLUS00589_1	1253
CRW-256	DIAVI-09JAN12-CLUS00958_1	646
CRW-1854	DIAVI-09JAN12-CLUS06212_1	116
CRW-1484	DIAVI-09JAN12-CLUS04609_1	741
CRW-2277	DIAVI-09JAN12-CLUS09186_1	354
CRW-1926	DIAVI-09JAN12-CLUS06564_1	241
CRW-2205	DIAVI-09JAN12-CLUS08500_1	281
CRW-1596	DIAVI-09JAN12-CLUS05065_1	501
CRW-1463	DIAVI-09JAN12-CLUS04548_1	622
CRW-1354	DIAVI-09JAN12-CLUS04115_1	771
CRW-134	DIAVI-09JAN12-CLUS00534_2	338
CRW-1613	DIAVI-09JAN12-CLUS05117_1	572
CRW-899	DIAVI-09JAN12-CLUS02702_1	989
CRW-1758	DIAVI-09JAN12-CLUS05726_1	560
CRW-2354	DIAVI-09JAN12-CLUS09832_1	279
CRW-981	DIAVI-09JAN12-CLUS02931_1	1073
CRW-1624	DIAVI-09JAN12-CLUS05158_1	721
CRW-1241	DIAVI-09JAN12-CLUS03722_1	718
CRW-596	DIAVI-09JAN12-CLUS02113_1	1006
CRW-1760	DIAVI-09JAN12-CLUS05735_1	204
CRW-2333	DIAVI-09JAN12-CLUS09623_1	298
CRW-758	DIAVI-09JAN12-CLUS02402_1	686
CRW-1147	DIAVI-09JAN12-CLUS03413_1	206
CRW-2069	DIAVI-09JAN12-CLUS07493_1	273
CRW-1528	DIAVI-09JAN12-CLUS04759_1	262
CRW-2343	DIAVI-09JAN12-CLUS09688_1	301
CRW-1215	DIAVI-09JAN12-CLUS03645_1	725
CRW-750	DIAVI-09JAN12-CLUS02388_1	1756
CRW-2250	DIAVI-09JAN12-CLUS08914_1	406
CRW-735	DIAVI-09JAN12-CLUS02357_1	1712
CRW-2434	DIAVI-09JAN12-CLUS10570_1	150
CRW-1818	DIAVI-09JAN12-CLUS06025_1	603
CRW-1724	DIAVI-09JAN12-CLUS05583_1	568
CRW-210	DIAVI-09JAN12-CLUS00823_2	2732
CRW-858	DIAVI-09JAN12-CLUS02607_1	577
CRW-2319	DIAVI-09JAN12-CLUS09521_1	292
CRW-1653	DIAVI-09JAN12-CLUS05264_1	712
CRW-1201	DIAVI-09JAN12-CLUS03600_1	879
CRW-889	DIAVI-09JAN12-CLUS02683_1	330
CRW-224	DIAVI-09JAN12-CLUS00849_2	851
CRW-1888	DIAVI-09JAN12-CLUS06346_1	362
CRW-1003	DIAVI-09JAN12-CLUS02995_1	381
CRW-2115	DIAVI-09JAN12-CLUS07841_1	294
CRW-1327	DIAVI-09JAN12-CLUS04016_1	249
CRW-1265	DIAVI-09JAN12-CLUS03816_1	750
CRW-840	DIAVI-09JAN12-CLUS02572_1	459
CRW-2330	DIAVI-09JAN12-CLUS09612_1	182
CRW-1471	DIAVI-09JAN12-CLUS04580_1	419
CRW-1149	DIAVI-09JAN12-CLUS03429_1	758
CRW-131	DIAVI-09JAN12-CLUS00515_2	919
CRW-887	DIAVI-09JAN12-CLUS02677_1	631
CRW-1780	DIAVI-09JAN12-CLUS05865_1	560
CRW-1424	DIAVI-09JAN12-CLUS04390_1	732
CRW-2109	DIAVI-09JAN12-CLUS07789_1	371
CRW-2202	DIAVI-09JAN12-CLUS08482_1	379
CRW-1974	DIAVI-09JAN12-CLUS06861_1	179
CRW-1212	DIAVI-09JAN12-CLUS03639_1	836
CRW-1561	DIAVI-09JAN12-CLUS04914_1	670
CRW-59	DIAVI-09JAN12-CLUS00174_4	186
CRW-1385	DIAVI-09JAN12-CLUS04227_1	426
CRW-446	DIAVI-09JAN12-CLUS01891_1	2507
CRW-1100	DIAVI-09JAN12-CLUS03261_1	1011
CRW-357	DIAVI-09JAN12-CLUS01618_1	448
CRW-2152	DIAVI-09JAN12-CLUS08124_1	362
CRW-182	DIAVI-09JAN12-CLUS00722_2	939
CRW-402	DIAVI-09JAN12-CLUS01833_1	1904
CRW-38	DIAVI-09JAN12-CLUS00072_5	859
CRW-610	DIAVI-09JAN12-CLUS02135_1	794
CRW-2270	DIAVI-09JAN12-CLUS09114_1	315
CRW-1237	DIAVI-09JAN12-CLUS03713_1	756
CRW-43	DIAVI-09JAN12-CLUS00092_7	4059
CRW-1072	DIAVI-09JAN12-CLUS03178_1	390
CRW-1537	DIAVI-09JAN12-CLUS04801_1	316
CRW-187	DIAVI-09JAN12-CLUS00743_2	814
CRW-663	DIAVI-09JAN12-CLUS02234_1	718
CRW-1794	DIAVI-09JAN12-CLUS05926_1	223
CRW-2346	DIAVI-09JAN12-CLUS09700_1	189
CRW-208	DIAVI-09JAN12-CLUS00818_2	1700
CRW-1977	DIAVI-09JAN12-CLUS06878_1	482
CRW-569	DIAVI-09JAN12-CLUS02065_1	2292
CRW-516	DIAVI-09JAN12-CLUS01984_1	2535
CRW-2329	DIAVI-09JAN12-CLUS09611_1	287
CRW-1337	DIAVI-09JAN12-CLUS04051_1	505
CRW-1654	DIAVI-09JAN12-CLUS05267_1	439
CRW-636	DIAVI-09JAN12-CLUS02179_1	633
CRW-1287	DIAVI-09JAN12-CLUS03887_1	371
CRW-1519	DIAVI-09JAN12-CLUS04720_1	241
CRW-2153	DIAVI-09JAN12-CLUS08127_1	401
CRW-2002	DIAVI-09JAN12-CLUS07002_1	331
CRW-1789	DIAVI-09JAN12-CLUS05894_1	432
CRW-1745	DIAVI-09JAN12-CLUS05668_1	638
CRW-105	DIAVI-09JAN12-CLUS00462_2	2620
CRW-802	DIAVI-09JAN12-CLUS02499_1	132
CRW-377	DIAVI-09JAN12-CLUS01803_1	2781
CRW-2071	DIAVI-09JAN12-CLUS07499_1	423
CRW-1644	DIAVI-09JAN12-CLUS05232_1	459
CRW-1281	DIAVI-09JAN12-CLUS03869_1	759
CRW-1787	DIAVI-09JAN12-CLUS05885_1	199
CRW-666	DIAVI-09JAN12-CLUS02238_1	1481
CRW-8	DIAVI-09JAN12-CLUS00004_21	390
CRW-279	DIAVI-09JAN12-CLUS01052_2	812
CRW-984	DIAVI-09JAN12-CLUS02939_1	347
CRW-437	DIAVI-09JAN12-CLUS01876_1	2189
CRW-1257	DIAVI-09JAN12-CLUS03780_1	292
CRW-1379	DIAVI-09JAN12-CLUS04202_1	562
CRW-1670	DIAVI-09JAN12-CLUS05342_1	702
CRW-1517	DIAVI-09JAN12-CLUS04717_1	549
CRW-2165	DIAVI-09JAN12-CLUS08215_1	263
CRW-766	DIAVI-09JAN12-CLUS02413_1	228
CRW-1007	DIAVI-09JAN12-CLUS03008_1	733
CRW-1751	DIAVI-09JAN12-CLUS05706_1	423
CRW-2221	DIAVI-09JAN12-CLUS08632_1	364
CRW-630	DIAVI-09JAN12-CLUS02169_1	1602
CRW-529	DIAVI-09JAN12-CLUS02006_1	1561
CRW-882	DIAVI-09JAN12-CLUS02669_1	729
CRW-1736	DIAVI-09JAN12-CLUS05635_1	363
CRW-397	DIAVI-09JAN12-CLUS01825_1	367
CRW-1461	DIAVI-09JAN12-CLUS04545_1	445
CRW-1532	DIAVI-09JAN12-CLUS04778_1	290
CRW-63	DIAVI-09JAN12-CLUS00191_2	534
CRW-1015	DIAVI-09JAN12-CLUS03026_1	1277
CRW-1835	DIAVI-09JAN12-CLUS06119_1	281
CRW-1551	DIAVI-09JAN12-CLUS04867_1	409
CRW-649	DIAVI-09JAN12-CLUS02201_1	1477
CRW-23	DIAVI-09JAN12-CLUS00027_37	290
CRW-2068	DIAVI-09JAN12-CLUS07474_1	450
CRW-1428	DIAVI-09JAN12-CLUS04399_1	316
CRW-730	DIAVI-09JAN12-CLUS02350_1	1752
CRW-725	DIAVI-09JAN12-CLUS02341_1	1720
CRW-276	DIAVI-09JAN12-CLUS01043_2	786
CRW-304	DIAVI-09JAN12-CLUS01144_2	562
CRW-1193	DIAVI-09JAN12-CLUS03562_1	552
CRW-1559	DIAVI-09JAN12-CLUS04899_1	316
CRW-1772	DIAVI-09JAN12-CLUS05827_1	361
CRW-207	DIAVI-09JAN12-CLUS00818_1	2000
CRW-1262	DIAVI-09JAN12-CLUS03798_1	940
CRW-1687	DIAVI-09JAN12-CLUS05397_1	379
CRW-1714	DIAVI-09JAN12-CLUS05529_1	231
CRW-1876	DIAVI-09JAN12-CLUS06295_1	212
CRW-2339	DIAVI-09JAN12-CLUS09654_1	232
CRW-747	DIAVI-09JAN12-CLUS02382_1	487
CRW-1270	DIAVI-09JAN12-CLUS03832_1	268
CRW-1092	DIAVI-09JAN12-CLUS03244_1	1028
CRW-2118	DIAVI-09JAN12-CLUS07870_1	372
CRW-1696	DIAVI-09JAN12-CLUS05432_1	454
CRW-305	DIAVI-09JAN12-CLUS01154_1	348
CRW-2223	DIAVI-09JAN12-CLUS08639_1	336
CRW-742	DIAVI-09JAN12-CLUS02370_1	695
CRW-2316	DIAVI-09JAN12-CLUS09495_1	255
CRW-1863	DIAVI-09JAN12-CLUS06250_1	328
CRW-1605	DIAVI-09JAN12-CLUS05085_1	278
CRW-1684	DIAVI-09JAN12-CLUS05386_1	607
CRW-1536	DIAVI-09JAN12-CLUS04800_1	297
CRW-1549	DIAVI-09JAN12-CLUS04852_1	721
CRW-84	DIAVI-09JAN12-CLUS00315_1	3953
CRW-1964	DIAVI-09JAN12-CLUS06803_1	484
CRW-2088	DIAVI-09JAN12-CLUS07665_1	292
CRW-1650	DIAVI-09JAN12-CLUS05253_1	468
CRW-764	DIAVI-09JAN12-CLUS02410_1	1504
CRW-739	DIAVI-09JAN12-CLUS02364_1	1281
CRW-2410	DIAVI-09JAN12-CLUS10357_1	335
CRW-290	DIAVI-09JAN12-CLUS01085_1	736
CRW-107	DIAVI-09JAN12-CLUS00464_1	2103
CRW-707	DIAVI-09JAN12-CLUS02301_1	552
CRW-904	DIAVI-09JAN12-CLUS02716_1	1076
CRW-603	DIAVI-09JAN12-CLUS02125_1	1421
CRW-378	DIAVI-09JAN12-CLUS01804_1	6201
CRW-1284	DIAVI-09JAN12-CLUS03878_1	381
CRW-2204	DIAVI-09JAN12-CLUS08497_1	350
CRW-1159	DIAVI-09JAN12-CLUS03452_1	709
CRW-1957	DIAVI-09JAN12-CLUS06764_1	298
CRW-604	DIAVI-09JAN12-CLUS02126_1	545
CRW-54	DIAVI-09JAN12-CLUS00155_7	303
CRW-2374	DIAVI-09JAN12-CLUS10049_1	286
CRW-2435	DIAVI-09JAN12-CLUS10582_1	260
CRW-900	DIAVI-09JAN12-CLUS02704_1	585
CRW-933	DIAVI-09JAN12-CLUS02823_1	966
CRW-1567	DIAVI-09JAN12-CLUS04945_1	617
CRW-2439	DIAVI-09JAN12-CLUS10685_1	295
CRW-253	DIAVI-09JAN12-CLUS00938_2	1001
CRW-966	DIAVI-09JAN12-CLUS02886_1	1106
CRW-1140	DIAVI-09JAN12-CLUS03391_1	415
CRW-1480	DIAVI-09JAN12-CLUS04596_1	414
CRW-330	DIAVI-09JAN12-CLUS01258_1	386
CRW-781	DIAVI-09JAN12-CLUS02444_1	420
CRW-1162	DIAVI-09JAN12-CLUS03460_1	262
CRW-639	DIAVI-09JAN12-CLUS02185_1	1881
CRW-1057	DIAVI-09JAN12-CLUS03140_1	621
CRW-867	DIAVI-09JAN12-CLUS02628_1	1341
CRW-178	DIAVI-09JAN12-CLUS00702_1	627
CRW-2401	DIAVI-09JAN12-CLUS10281_1	318
CRW-1087	DIAVI-09JAN12-CLUS03234_1	1054
CRW-1331	DIAVI-09JAN12-CLUS04032_1	261
CRW-281	DIAVI-09JAN12-CLUS01067_1	209
CRW-2138	DIAVI-09JAN12-CLUS08019_1	305
CRW-1971	DIAVI-09JAN12-CLUS06837_1	297
CRW-243	DIAVI-09JAN12-CLUS00914_1	420
CRW-371	DIAVI-09JAN12-CLUS01795_1	1520
CRW-824	DIAVI-09JAN12-CLUS02541_1	364
CRW-1747	DIAVI-09JAN12-CLUS05677_1	378
CRW-1182	DIAVI-09JAN12-CLUS03513_1	396
CRW-565	DIAVI-09JAN12-CLUS02060_1	790
CRW-44	DIAVI-09JAN12-CLUS00093_7	147
CRW-924	DIAVI-09JAN12-CLUS02777_1	569
CRW-1756	DIAVI-09JAN12-CLUS05724_1	527
CRW-50	DIAVI-09JAN12-CLUS00118_1	2826
CRW-2352	DIAVI-09JAN12-CLUS09802_1	244
CRW-69	DIAVI-09JAN12-CLUS00251_4	700
CRW-319	DIAVI-09JAN12-CLUS01203_1	430
CRW-2243	DIAVI-09JAN12-CLUS08854_1	332
CRW-1897	DIAVI-09JAN12-CLUS06381_1	454
CRW-1972	DIAVI-09JAN12-CLUS06857_1	126
CRW-2280	DIAVI-09JAN12-CLUS09243_1	330
CRW-2034	DIAVI-09JAN12-CLUS07223_1	365
CRW-2309	DIAVI-09JAN12-CLUS09438_1	232
CRW-1390	DIAVI-09JAN12-CLUS04251_1	873
CRW-1994	DIAVI-09JAN12-CLUS06965_1	392
CRW-2102	DIAVI-09JAN12-CLUS07760_1	416
CRW-2311	DIAVI-09JAN12-CLUS09452_1	145
CRW-843	DIAVI-09JAN12-CLUS02579_1	1644
CRW-456	DIAVI-09JAN12-CLUS01907_1	2130
CRW-2103	DIAVI-09JAN12-CLUS07761_1	330
CRW-1063	DIAVI-09JAN12-CLUS03158_1	928
CRW-1096	DIAVI-09JAN12-CLUS03251_1	289
CRW-1030	DIAVI-09JAN12-CLUS03066_1	925
CRW-677	DIAVI-09JAN12-CLUS02259_1	2023
CRW-499	DIAVI-09JAN12-CLUS01962_1	1701
CRW-481	DIAVI-09JAN12-CLUS01937_1	967
CRW-1035	DIAVI-09JAN12-CLUS03079_1	231
CRW-1817	DIAVI-09JAN12-CLUS06020_1	186
CRW-1447	DIAVI-09JAN12-CLUS04474_1	586
CRW-2394	DIAVI-09JAN12-CLUS10210_1	275
CRW-409	DIAVI-09JAN12-CLUS01841_1	867
CRW-1543	DIAVI-09JAN12-CLUS04837_1	635
CRW-560	DIAVI-09JAN12-CLUS02055_1	684
CRW-1488	DIAVI-09JAN12-CLUS04627_1	366
CRW-416	DIAVI-09JAN12-CLUS01849_1	2924
CRW-1475	DIAVI-09JAN12-CLUS04587_1	262
CRW-179	DIAVI-09JAN12-CLUS00703_1	1195
CRW-1664	DIAVI-09JAN12-CLUS05313_1	494
CRW-1108	DIAVI-09JAN12-CLUS03286_1	503
CRW-3	DIAVI-09JAN12-CLUS00004_1	2198
CRW-2228	DIAVI-09JAN12-CLUS08672_1	312
CRW-255	DIAVI-09JAN12-CLUS00951_1	2249
CRW-435	DIAVI-09JAN12-CLUS01874_1	573
CRW-1767	DIAVI-09JAN12-CLUS05794_1	347
CRW-963	DIAVI-09JAN12-CLUS02881_1	1389
CRW-1708	DIAVI-09JAN12-CLUS05499_1	464
CRW-329	DIAVI-09JAN12-CLUS01247_2	275
CRW-394	DIAVI-09JAN12-CLUS01822_1	4491
CRW-819	DIAVI-09JAN12-CLUS02531_1	1105
CRW-783	DIAVI-09JAN12-CLUS02450_1	751
CRW-1468	DIAVI-09JAN12-CLUS04570_1	260
CRW-2370	DIAVI-09JAN12-CLUS10034_1	287
CRW-888	DIAVI-09JAN12-CLUS02680_1	212
CRW-895	DIAVI-09JAN12-CLUS02695_1	1544
CRW-1958	DIAVI-09JAN12-CLUS06773_1	318
CRW-1710	DIAVI-09JAN12-CLUS05509_1	645
CRW-280	DIAVI-09JAN12-CLUS01066_1	144
CRW-1740	DIAVI-09JAN12-CLUS05655_1	309
CRW-2004	DIAVI-09JAN12-CLUS07015_1	419
CRW-901	DIAVI-09JAN12-CLUS02708_1	1102
CRW-1509	DIAVI-09JAN12-CLUS04693_1	393
CRW-426	DIAVI-09JAN12-CLUS01862_1	260
CRW-298	DIAVI-09JAN12-CLUS01106_1	473
CRW-1520	DIAVI-09JAN12-CLUS04721_1	213
CRW-2458	DIAVI-09JAN12-CLUS10951_1	240
CRW-546	DIAVI-09JAN12-CLUS02035_1	1016
CRW-821	DIAVI-09JAN12-CLUS02536_1	860
CRW-831	DIAVI-09JAN12-CLUS02554_1	1247
CRW-1366	DIAVI-09JAN12-CLUS04154_1	947
CRW-947	DIAVI-09JAN12-CLUS02853_1	1369
CRW-823	DIAVI-09JAN12-CLUS02539_1	1138
CRW-2438	DIAVI-09JAN12-CLUS10664_1	323
CRW-2267	DIAVI-09JAN12-CLUS09079_1	382
CRW-1841	DIAVI-09JAN12-CLUS06139_1	377
CRW-662	DIAVI-09JAN12-CLUS02232_1	1262
CRW-848	DIAVI-09JAN12-CLUS02587_1	348
CRW-165	DIAVI-09JAN12-CLUS00651_2	2197
CRW-1232	DIAVI-09JAN12-CLUS03706_1	344
CRW-511	DIAVI-09JAN12-CLUS01979_1	1049
CRW-2081	DIAVI-09JAN12-CLUS07614_1	269
CRW-1591	DIAVI-09JAN12-CLUS05050_1	575
CRW-163	DIAVI-09JAN12-CLUS00645_1	2155
CRW-1250	DIAVI-09JAN12-CLUS03745_1	436
CRW-1877	DIAVI-09JAN12-CLUS06296_1	479
CRW-2136	DIAVI-09JAN12-CLUS07994_1	426
CRW-1832	DIAVI-09JAN12-CLUS06100_1	282
CRW-667	DIAVI-09JAN12-CLUS02239_1	410
CRW-1251	DIAVI-09JAN12-CLUS03752_1	893
CRW-2373	DIAVI-09JAN12-CLUS10046_1	271
CRW-1169	DIAVI-09JAN12-CLUS03474_1	969
CRW-2469	DIAVI-09JAN12-CLUS11131_1	225
CRW-312	DIAVI-09JAN12-CLUS01174_1	413
CRW-2262	DIAVI-09JAN12-CLUS09021_1	331
CRW-2198	DIAVI-09JAN12-CLUS08438_1	354
CRW-1571	DIAVI-09JAN12-CLUS04952_1	252
CRW-1233	DIAVI-09JAN12-CLUS03707_1	177
CRW-1778	DIAVI-09JAN12-CLUS05855_1	501
CRW-1947	DIAVI-09JAN12-CLUS06700_1	554
CRW-1521	DIAVI-09JAN12-CLUS04726_1	469
CRW-1637	DIAVI-09JAN12-CLUS05203_1	502
CRW-987	DIAVI-09JAN12-CLUS02949_1	713
CRW-81	DIAVI-09JAN12-CLUS00307_5	410
CRW-237	DIAVI-09JAN12-CLUS00889_2	1754
CRW-2381	DIAVI-09JAN12-CLUS10130_1	300
CRW-1689	DIAVI-09JAN12-CLUS05399_1	186
CRW-1910	DIAVI-09JAN12-CLUS06459_1	273
CRW-1371	DIAVI-09JAN12-CLUS04178_1	508
CRW-1525	DIAVI-09JAN12-CLUS04747_1	717
CRW-2052	DIAVI-09JAN12-CLUS07357_1	124
CRW-1127	DIAVI-09JAN12-CLUS03355_1	1113
CRW-1592	DIAVI-09JAN12-CLUS05052_1	328
CRW-399	DIAVI-09JAN12-CLUS01828_1	3409
CRW-1293	DIAVI-09JAN12-CLUS03901_1	651
CRW-1796	DIAVI-09JAN12-CLUS05940_1	231
CRW-1784	DIAVI-09JAN12-CLUS05877_1	526
CRW-1861	DIAVI-09JAN12-CLUS06246_1	298
CRW-2353	DIAVI-09JAN12-CLUS09812_1	305
CRW-1737	DIAVI-09JAN12-CLUS05641_1	201
CRW-1196	DIAVI-09JAN12-CLUS03573_1	525
CRW-450	DIAVI-09JAN12-CLUS01896_1	2886
CRW-2385	DIAVI-09JAN12-CLUS10163_1	289
CRW-869	DIAVI-09JAN12-CLUS02633_1	1194
CRW-2083	DIAVI-09JAN12-CLUS07630_1	369
CRW-983	DIAVI-09JAN12-CLUS02937_1	1358
CRW-2366	DIAVI-09JAN12-CLUS09971_1	190
CRW-1413	DIAVI-09JAN12-CLUS04338_1	601
CRW-772	DIAVI-09JAN12-CLUS02429_1	922
CRW-1869	DIAVI-09JAN12-CLUS06260_1	424
CRW-533	DIAVI-09JAN12-CLUS02010_1	1920
CRW-760	DIAVI-09JAN12-CLUS02404_1	1727
CRW-2095	DIAVI-09JAN12-CLUS07722_1	248
CRW-2247	DIAVI-09JAN12-CLUS08875_1	327
CRW-1080	DIAVI-09JAN12-CLUS03209_1	1240
CRW-1749	DIAVI-09JAN12-CLUS05697_1	112
CRW-1742	DIAVI-09JAN12-CLUS05665_1	377
CRW-1628	DIAVI-09JAN12-CLUS05173_1	271
CRW-124	DIAVI-09JAN12-CLUS00502_1	846
CRW-2203	DIAVI-09JAN12-CLUS08494_1	253
CRW-1314	DIAVI-09JAN12-CLUS03963_1	626
CRW-2322	DIAVI-09JAN12-CLUS09527_1	216
CRW-1194	DIAVI-09JAN12-CLUS03567_1	573
CRW-480	DIAVI-09JAN12-CLUS01936_1	3013
CRW-514	DIAVI-09JAN12-CLUS01982_1	1035
CRW-1820	DIAVI-09JAN12-CLUS06035_1	300
CRW-2386	DIAVI-09JAN12-CLUS10169_1	108
CRW-119	DIAVI-09JAN12-CLUS00483_1	1973
CRW-1651	DIAVI-09JAN12-CLUS05257_1	659
CRW-910	DIAVI-09JAN12-CLUS02731_1	1126
CRW-526	DIAVI-09JAN12-CLUS02001_1	2087
CRW-350	DIAVI-09JAN12-CLUS01492_1	193
CRW-736	DIAVI-09JAN12-CLUS02358_1	647
CRW-284	DIAVI-09JAN12-CLUS01073_2	617
CRW-779	DIAVI-09JAN12-CLUS02441_1	558
CRW-1873	DIAVI-09JAN12-CLUS06277_1	530
CRW-801	DIAVI-09JAN12-CLUS02497_1	1690
CRW-2299	DIAVI-09JAN12-CLUS09376_1	261
CRW-1178	DIAVI-09JAN12-CLUS03506_1	1125
CRW-1416	DIAVI-09JAN12-CLUS04366_1	353
CRW-1809	DIAVI-09JAN12-CLUS05981_1	507
CRW-1843	DIAVI-09JAN12-CLUS06147_1	380
CRW-2186	DIAVI-09JAN12-CLUS08370_1	295
CRW-2110	DIAVI-09JAN12-CLUS07792_1	464
CRW-505	DIAVI-09JAN12-CLUS01971_1	2778
CRW-2340	DIAVI-09JAN12-CLUS09655_1	311
CRW-1846	DIAVI-09JAN12-CLUS06166_1	343
CRW-976	DIAVI-09JAN12-CLUS02913_1	1054
CRW-1565	DIAVI-09JAN12-CLUS04940_1	699
CRW-335	DIAVI-09JAN12-CLUS01305_2	326
CRW-785	DIAVI-09JAN12-CLUS02452_1	1425
CRW-544	DIAVI-09JAN12-CLUS02032_1	1008
CRW-2265	DIAVI-09JAN12-CLUS09048_1	181
CRW-316	DIAVI-09JAN12-CLUS01195_2	642
CRW-1779	DIAVI-09JAN12-CLUS05860_1	548
CRW-832	DIAVI-09JAN12-CLUS02556_1	810
CRW-2037	DIAVI-09JAN12-CLUS07240_1	246
CRW-2325	DIAVI-09JAN12-CLUS09562_1	328
CRW-1859	DIAVI-09JAN12-CLUS06236_1	478
CRW-1941	DIAVI-09JAN12-CLUS06646_1	216
CRW-1769	DIAVI-09JAN12-CLUS05805_1	478
CRW-1648	DIAVI-09JAN12-CLUS05249_1	394
CRW-2478	DIAVI-09JAN12-CLUS11469_1	172
CRW-1061	DIAVI-09JAN12-CLUS03155_1	196
CRW-1005	DIAVI-09JAN12-CLUS03001_1	1373
CRW-2249	DIAVI-09JAN12-CLUS08912_1	220
CRW-2009	DIAVI-09JAN12-CLUS07062_1	456
CRW-1404	DIAVI-09JAN12-CLUS04308_1	895
CRW-1292	DIAVI-09JAN12-CLUS03900_1	725
CRW-1161	DIAVI-09JAN12-CLUS03458_1	411
CRW-1000	DIAVI-09JAN12-CLUS02981_1	967
CRW-31	DIAVI-09JAN12-CLUS00050_6	1118
CRW-576	DIAVI-09JAN12-CLUS02077_1	819
CRW-859	DIAVI-09JAN12-CLUS02615_1	517
CRW-1002	DIAVI-09JAN12-CLUS02984_1	265
CRW-2211	DIAVI-09JAN12-CLUS08550_1	162
CRW-2176	DIAVI-09JAN12-CLUS08301_1	258
CRW-2231	DIAVI-09JAN12-CLUS08696_1	276
CRW-712	DIAVI-09JAN12-CLUS02311_1	1549
CRW-294	DIAVI-09JAN12-CLUS01096_2	432
CRW-1489	DIAVI-09JAN12-CLUS04630_1	201
CRW-1607	DIAVI-09JAN12-CLUS05091_1	382
CRW-572	DIAVI-09JAN12-CLUS02073_1	286
CRW-75	DIAVI-09JAN12-CLUS00284_3	1155
CRW-2001	DIAVI-09JAN12-CLUS07000_1	241
CRW-1744	DIAVI-09JAN12-CLUS05667_1	300
CRW-2372	DIAVI-09JAN12-CLUS10038_1	308
CRW-90	DIAVI-09JAN12-CLUS00340_2	252
CRW-1791	DIAVI-09JAN12-CLUS05896_1	224
CRW-2308	DIAVI-09JAN12-CLUS09437_1	369
CRW-962	DIAVI-09JAN12-CLUS02880_1	1298
CRW-1890	DIAVI-09JAN12-CLUS06359_1	182
CRW-838	DIAVI-09JAN12-CLUS02569_1	199
CRW-76	DIAVI-09JAN12-CLUS00286_1	812
CRW-1305	DIAVI-09JAN12-CLUS03929_1	364
CRW-755	DIAVI-09JAN12-CLUS02399_1	623
CRW-2365	DIAVI-09JAN12-CLUS09970_1	348
CRW-1618	DIAVI-09JAN12-CLUS05137_1	571
CRW-1726	DIAVI-09JAN12-CLUS05603_1	256
CRW-1734	DIAVI-09JAN12-CLUS05622_1	638
CRW-1900	DIAVI-09JAN12-CLUS06402_1	468
CRW-728	DIAVI-09JAN12-CLUS02347_1	693
CRW-1879	DIAVI-09JAN12-CLUS06300_1	238
CRW-430	DIAVI-09JAN12-CLUS01868_1	2296
CRW-1816	DIAVI-09JAN12-CLUS06019_1	555
CRW-2082	DIAVI-09JAN12-CLUS07617_1	200
CRW-591	DIAVI-09JAN12-CLUS02107_1	1182
CRW-219	DIAVI-09JAN12-CLUS00839_1	690
CRW-2074	DIAVI-09JAN12-CLUS07544_1	348
CRW-282	DIAVI-09JAN12-CLUS01068_2	668
CRW-1588	DIAVI-09JAN12-CLUS05036_1	637
CRW-2129	DIAVI-09JAN12-CLUS07944_1	351
CRW-2207	DIAVI-09JAN12-CLUS08520_1	299
CRW-26	DIAVI-09JAN12-CLUS00040_14	889
CRW-1681	DIAVI-09JAN12-CLUS05380_1	626
CRW-1826	DIAVI-09JAN12-CLUS06076_1	226
CRW-2242	DIAVI-09JAN12-CLUS08831_1	282
CRW-1001	DIAVI-09JAN12-CLUS02983_1	1053
CRW-141	DIAVI-09JAN12-CLUS00565_2	286
CRW-2369	DIAVI-09JAN12-CLUS10027_1	313
CRW-2263	DIAVI-09JAN12-CLUS09028_1	246
CRW-1548	DIAVI-09JAN12-CLUS04851_1	774
CRW-2432	DIAVI-09JAN12-CLUS10528_1	195
CRW-696	DIAVI-09JAN12-CLUS02284_1	1921
CRW-448	DIAVI-09JAN12-CLUS01894_1	3125
CRW-301	DIAVI-09JAN12-CLUS01129_1	879
CRW-1163	DIAVI-09JAN12-CLUS03465_1	751
CRW-1400	DIAVI-09JAN12-CLUS04286_1	851
CRW-765	DIAVI-09JAN12-CLUS02411_1	1633
CRW-749	DIAVI-09JAN12-CLUS02387_1	1429
CRW-1936	DIAVI-09JAN12-CLUS06611_1	281
CRW-1494	DIAVI-09JAN12-CLUS04644_1	241
CRW-1356	DIAVI-09JAN12-CLUS04121_1	897
CRW-1671	DIAVI-09JAN12-CLUS05345_1	172
CRW-1277	DIAVI-09JAN12-CLUS03858_1	468
CRW-396	DIAVI-09JAN12-CLUS01824_1	4750
CRW-1131	DIAVI-09JAN12-CLUS03368_1	995
CRW-694	DIAVI-09JAN12-CLUS02282_1	376
CRW-2337	DIAVI-09JAN12-CLUS09649_1	331
CRW-201	DIAVI-09JAN12-CLUS00793_1	1758
CRW-705	DIAVI-09JAN12-CLUS02298_1	1779
CRW-325	DIAVI-09JAN12-CLUS01240_2	581
CRW-1328	DIAVI-09JAN12-CLUS04021_1	328
CRW-73	DIAVI-09JAN12-CLUS00277_1	922
CRW-1882	DIAVI-09JAN12-CLUS06319_1	110
CRW-2320	DIAVI-09JAN12-CLUS09523_1	366
CRW-2158	DIAVI-09JAN12-CLUS08165_1	340
CRW-1206	DIAVI-09JAN12-CLUS03612_1	807
CRW-1081	DIAVI-09JAN12-CLUS03211_1	395
CRW-1378	DIAVI-09JAN12-CLUS04201_1	586
CRW-1302	DIAVI-09JAN12-CLUS03926_1	900
CRW-1372	DIAVI-09JAN12-CLUS04179_1	718
CRW-2364	DIAVI-09JAN12-CLUS09915_1	244
CRW-2303	DIAVI-09JAN12-CLUS09405_1	269
CRW-625	DIAVI-09JAN12-CLUS02161_1	1095
CRW-490	DIAVI-09JAN12-CLUS01949_1	1811
CRW-72	DIAVI-09JAN12-CLUS00275_1	2229
CRW-1363	DIAVI-09JAN12-CLUS04141_1	301
CRW-130	DIAVI-09JAN12-CLUS00514_1	194
CRW-1200	DIAVI-09JAN12-CLUS03594_1	836
CRW-1174	DIAVI-09JAN12-CLUS03497_1	448
CRW-1264	DIAVI-09JAN12-CLUS03811_1	943
CRW-1339	DIAVI-09JAN12-CLUS04054_1	520
CRW-2462	DIAVI-09JAN12-CLUS10966_1	277
CRW-1594	DIAVI-09JAN12-CLUS05057_1	448
CRW-1023	DIAVI-09JAN12-CLUS03044_1	1280
CRW-1031	DIAVI-09JAN12-CLUS03069_1	434
CRW-2013	DIAVI-09JAN12-CLUS07069_1	213
CRW-192	DIAVI-09JAN12-CLUS00759_1	512
CRW-361	DIAVI-09JAN12-CLUS01681_1	941
CRW-2318	DIAVI-09JAN12-CLUS09511_1	372
CRW-1333	DIAVI-09JAN12-CLUS04037_1	652
CRW-2285	DIAVI-09JAN12-CLUS09282_1	384
CRW-2248	DIAVI-09JAN12-CLUS08877_1	377
CRW-2172	DIAVI-09JAN12-CLUS08260_1	351
CRW-375	DIAVI-09JAN12-CLUS01801_1	6078
CRW-1564	DIAVI-09JAN12-CLUS04939_1	337
CRW-1482	DIAVI-09JAN12-CLUS04602_1	443
CRW-314	DIAVI-09JAN12-CLUS01185_2	303
CRW-2072	DIAVI-09JAN12-CLUS07500_1	459
CRW-422	DIAVI-09JAN12-CLUS01857_1	951
CRW-1695	DIAVI-09JAN12-CLUS05431_1	620
CRW-1685	DIAVI-09JAN12-CLUS05387_1	643
CRW-580	DIAVI-09JAN12-CLUS02088_1	704
CRW-921	DIAVI-09JAN12-CLUS02773_1	653
CRW-1652	DIAVI-09JAN12-CLUS05259_1	701
CRW-688	DIAVI-09JAN12-CLUS02275_1	1900
CRW-2017	DIAVI-09JAN12-CLUS07118_1	242
CRW-884	DIAVI-09JAN12-CLUS02672_1	782
CRW-1566	DIAVI-09JAN12-CLUS04943_1	528
CRW-214	DIAVI-09JAN12-CLUS00828_1	1970
CRW-566	DIAVI-09JAN12-CLUS02061_1	1145
CRW-78	DIAVI-09JAN12-CLUS00289_2	530
CRW-2120	DIAVI-09JAN12-CLUS07872_1	234
CRW-1679	DIAVI-09JAN12-CLUS05374_1	180
CRW-2015	DIAVI-09JAN12-CLUS07094_1	476
CRW-2460	DIAVI-09JAN12-CLUS10962_1	274
CRW-459	DIAVI-09JAN12-CLUS01910_1	612
CRW-1090	DIAVI-09JAN12-CLUS03240_1	898
CRW-1990	DIAVI-09JAN12-CLUS06953_1	518
CRW-751	DIAVI-09JAN12-CLUS02390_1	1699
CRW-436	DIAVI-09JAN12-CLUS01875_1	2031
CRW-2402	DIAVI-09JAN12-CLUS10287_1	217
CRW-1603	DIAVI-09JAN12-CLUS05080_1	582
CRW-473	DIAVI-09JAN12-CLUS01928_1	950
CRW-1606	DIAVI-09JAN12-CLUS05089_1	434
CRW-2191	DIAVI-09JAN12-CLUS08400_1	311
CRW-1619	DIAVI-09JAN12-CLUS05141_1	220
CRW-2112	DIAVI-09JAN12-CLUS07816_1	142
CRW-1516	DIAVI-09JAN12-CLUS04715_1	284
CRW-1686	DIAVI-09JAN12-CLUS05396_1	601
CRW-2264	DIAVI-09JAN12-CLUS09034_1	383
CRW-1355	DIAVI-09JAN12-CLUS04118_1	157
CRW-627	DIAVI-09JAN12-CLUS02164_1	1860
CRW-917	DIAVI-09JAN12-CLUS02753_1	313
CRW-600	DIAVI-09JAN12-CLUS02120_1	1271
CRW-536	DIAVI-09JAN12-CLUS02018_1	2605
CRW-1962	DIAVI-09JAN12-CLUS06790_1	362
CRW-245	DIAVI-09JAN12-CLUS00921_1	1757
CRW-2312	DIAVI-09JAN12-CLUS09457_1	175
CRW-1152	DIAVI-09JAN12-CLUS03433_1	348
CRW-617	DIAVI-09JAN12-CLUS02147_1	1238
CRW-2049	DIAVI-09JAN12-CLUS07331_1	457
CRW-1329	DIAVI-09JAN12-CLUS04027_1	237
CRW-1153	DIAVI-09JAN12-CLUS03436_1	329
CRW-1076	DIAVI-09JAN12-CLUS03191_1	1252
CRW-1259	DIAVI-09JAN12-CLUS03784_1	274
CRW-1697	DIAVI-09JAN12-CLUS05433_1	483
CRW-2234	DIAVI-09JAN12-CLUS08724_1	229
CRW-1299	DIAVI-09JAN12-CLUS03917_1	883
CRW-741	DIAVI-09JAN12-CLUS02369_1	360
CRW-1840	DIAVI-09JAN12-CLUS06135_1	190
CRW-1266	DIAVI-09JAN12-CLUS03821_1	539
CRW-263	DIAVI-09JAN12-CLUS00997_1	1753
CRW-2144	DIAVI-09JAN12-CLUS08062_1	216
CRW-920	DIAVI-09JAN12-CLUS02770_1	539
CRW-1895	DIAVI-09JAN12-CLUS06375_1	342
CRW-1583	DIAVI-09JAN12-CLUS05017_1	498
CRW-500	DIAVI-09JAN12-CLUS01964_1	415
CRW-1507	DIAVI-09JAN12-CLUS04691_1	461
CRW-1401	DIAVI-09JAN12-CLUS04290_1	656
CRW-183	DIAVI-09JAN12-CLUS00726_2	345
CRW-1332	DIAVI-09JAN12-CLUS04036_1	838
CRW-1712	DIAVI-09JAN12-CLUS05519_1	352
CRW-1665	DIAVI-09JAN12-CLUS05317_1	646
CRW-77	DIAVI-09JAN12-CLUS00286_2	767
CRW-1084	DIAVI-09JAN12-CLUS03222_1	847
CRW-698	DIAVI-09JAN12-CLUS02287_1	1192
CRW-2476	DIAVI-09JAN12-CLUS11356_1	200
CRW-2444	DIAVI-09JAN12-CLUS10753_1	249
CRW-953	DIAVI-09JAN12-CLUS02863_1	257
CRW-1222	DIAVI-09JAN12-CLUS03678_1	295
CRW-337	DIAVI-09JAN12-CLUS01314_1	363
CRW-438	DIAVI-09JAN12-CLUS01877_1	919
CRW-1577	DIAVI-09JAN12-CLUS04986_1	713
CRW-994	DIAVI-09JAN12-CLUS02969_1	366
CRW-885	DIAVI-09JAN12-CLUS02673_1	1075
CRW-709	DIAVI-09JAN12-CLUS02305_1	1336
CRW-590	DIAVI-09JAN12-CLUS02105_1	951
CRW-55	DIAVI-09JAN12-CLUS00157_5	169
CRW-914	DIAVI-09JAN12-CLUS02742_1	900
CRW-2003	DIAVI-09JAN12-CLUS07011_1	537
CRW-1202	DIAVI-09JAN12-CLUS03604_1	786
CRW-2246	DIAVI-09JAN12-CLUS08866_1	256
CRW-1477	DIAVI-09JAN12-CLUS04591_1	584
CRW-746	DIAVI-09JAN12-CLUS02380_1	1859
CRW-1915	DIAVI-09JAN12-CLUS06489_1	296
CRW-743	DIAVI-09JAN12-CLUS02373_1	143
CRW-382	DIAVI-09JAN12-CLUS01809_1	1579
CRW-400	DIAVI-09JAN12-CLUS01830_1	945
CRW-1053	DIAVI-09JAN12-CLUS03128_1	500
CRW-406	DIAVI-09JAN12-CLUS01838_1	4241
CRW-578	DIAVI-09JAN12-CLUS02084_1	2273
CRW-2348	DIAVI-09JAN12-CLUS09766_1	217
CRW-2154	DIAVI-09JAN12-CLUS08128_1	306
CRW-1243	DIAVI-09JAN12-CLUS03730_1	444
CRW-2307	DIAVI-09JAN12-CLUS09422_1	359
CRW-775	DIAVI-09JAN12-CLUS02434_1	346
CRW-338	DIAVI-09JAN12-CLUS01338_1	452
CRW-1646	DIAVI-09JAN12-CLUS05244_1	475
CRW-1242	DIAVI-09JAN12-CLUS03729_1	566
CRW-1649	DIAVI-09JAN12-CLUS05252_1	666
CRW-1099	DIAVI-09JAN12-CLUS03259_1	399
CRW-986	DIAVI-09JAN12-CLUS02948_1	1242
CRW-166	DIAVI-09JAN12-CLUS00653_1	1435
CRW-292	DIAVI-09JAN12-CLUS01091_1	925
CRW-62	DIAVI-09JAN12-CLUS00178_2	590
CRW-2421	DIAVI-09JAN12-CLUS10442_1	289
CRW-777	DIAVI-09JAN12-CLUS02437_1	464
CRW-177	DIAVI-09JAN12-CLUS00696_2	1317
CRW-2254	DIAVI-09JAN12-CLUS08961_1	203
CRW-1082	DIAVI-09JAN12-CLUS03213_1	377
CRW-1812	DIAVI-09JAN12-CLUS05987_1	185
CRW-2437	DIAVI-09JAN12-CLUS10652_1	311
CRW-441	DIAVI-09JAN12-CLUS01881_1	1303
CRW-2045	DIAVI-09JAN12-CLUS07297_1	450
CRW-310	DIAVI-09JAN12-CLUS01172_1	458
CRW-2323	DIAVI-09JAN12-CLUS09536_1	230
CRW-1965	DIAVI-09JAN12-CLUS06805_1	201
CRW-1274	DIAVI-09JAN12-CLUS03845_1	557
CRW-939	DIAVI-09JAN12-CLUS02835_1	370
CRW-1451	DIAVI-09JAN12-CLUS04481_1	349
CRW-567	DIAVI-09JAN12-CLUS02062_1	299
CRW-894	DIAVI-09JAN12-CLUS02693_1	310
CRW-423	DIAVI-09JAN12-CLUS01858_1	2331
CRW-2451	DIAVI-09JAN12-CLUS10827_1	298
CRW-1763	DIAVI-09JAN12-CLUS05755_1	241
CRW-1639	DIAVI-09JAN12-CLUS05210_1	199
CRW-2395	DIAVI-09JAN12-CLUS10247_1	276
CRW-17	DIAVI-09JAN12-CLUS00012_6	1129
CRW-2053	DIAVI-09JAN12-CLUS07359_1	472
CRW-573	DIAVI-09JAN12-CLUS02074_1	584
CRW-14	DIAVI-09JAN12-CLUS00009_1	753
CRW-937	DIAVI-09JAN12-CLUS02830_1	234
CRW-2389	DIAVI-09JAN12-CLUS10188_1	186
CRW-595	DIAVI-09JAN12-CLUS02112_1	268
CRW-700	DIAVI-09JAN12-CLUS02293_1	1147
CRW-1845	DIAVI-09JAN12-CLUS06159_1	359
CRW-925	DIAVI-09JAN12-CLUS02785_1	1401
CRW-1466	DIAVI-09JAN12-CLUS04560_1	322
CRW-275	DIAVI-09JAN12-CLUS01038_2	1174
CRW-958	DIAVI-09JAN12-CLUS02873_1	328
CRW-1432	DIAVI-09JAN12-CLUS04417_1	150
CRW-1043	DIAVI-09JAN12-CLUS03107_1	385
CRW-731	DIAVI-09JAN12-CLUS02351_1	1585
CRW-980	DIAVI-09JAN12-CLUS02920_1	1435
CRW-1920	DIAVI-09JAN12-CLUS06525_1	299
CRW-1435	DIAVI-09JAN12-CLUS04430_1	237
CRW-2449	DIAVI-09JAN12-CLUS10798_1	294
CRW-1929	DIAVI-09JAN12-CLUS06576_1	571
CRW-2215	DIAVI-09JAN12-CLUS08591_1	210
CRW-2105	DIAVI-09JAN12-CLUS07779_1	406
CRW-970	DIAVI-09JAN12-CLUS02895_1	1138
CRW-1541	DIAVI-09JAN12-CLUS04830_1	593
CRW-2326	DIAVI-09JAN12-CLUS09563_1	279
CRW-1091	DIAVI-09JAN12-CLUS03242_1	609
CRW-39	DIAVI-09JAN12-CLUS00072_8	480
CRW-1885	DIAVI-09JAN12-CLUS06333_1	245
CRW-2345	DIAVI-09JAN12-CLUS09692_1	365
CRW-1928	DIAVI-09JAN12-CLUS06574_1	506
CRW-1391	DIAVI-09JAN12-CLUS04255_1	774
CRW-1704	DIAVI-09JAN12-CLUS05476_1	360
CRW-1803	DIAVI-09JAN12-CLUS05960_1	171
CRW-2163	DIAVI-09JAN12-CLUS08206_1	292
CRW-395	DIAVI-09JAN12-CLUS01823_1	983
CRW-1907	DIAVI-09JAN12-CLUS06433_1	342
CRW-2104	DIAVI-09JAN12-CLUS07768_1	253
CRW-1024	DIAVI-09JAN12-CLUS03047_1	1270
CRW-1077	DIAVI-09JAN12-CLUS03195_1	1143
CRW-1946	DIAVI-09JAN12-CLUS06686_1	148
CRW-1531	DIAVI-09JAN12-CLUS04771_1	372
CRW-1282	DIAVI-09JAN12-CLUS03871_1	643
CRW-125	DIAVI-09JAN12-CLUS00505_1	822
CRW-477	DIAVI-09JAN12-CLUS01932_1	718
CRW-1627	DIAVI-09JAN12-CLUS05169_1	696
CRW-1585	DIAVI-09JAN12-CLUS05021_1	391
CRW-665	DIAVI-09JAN12-CLUS02237_1	1639
CRW-659	DIAVI-09JAN12-CLUS02223_1	934
CRW-710	DIAVI-09JAN12-CLUS02307_1	225
CRW-1375	DIAVI-09JAN12-CLUS04185_1	513
CRW-116	DIAVI-09JAN12-CLUS00478_1	2190
CRW-1289	DIAVI-09JAN12-CLUS03891_1	891
CRW-2116	DIAVI-09JAN12-CLUS07858_1	280
CRW-991	DIAVI-09JAN12-CLUS02960_1	1326
CRW-1288	DIAVI-09JAN12-CLUS03888_1	959
CRW-652	DIAVI-09JAN12-CLUS02206_1	1762
CRW-408	DIAVI-09JAN12-CLUS01840_1	234
CRW-331	DIAVI-09JAN12-CLUS01268_1	286
CRW-2335	DIAVI-09JAN12-CLUS09630_1	372
CRW-682	DIAVI-09JAN12-CLUS02267_1	1319
CRW-128	DIAVI-09JAN12-CLUS00511_1	874
CRW-864	DIAVI-09JAN12-CLUS02624_1	1613
CRW-620	DIAVI-09JAN12-CLUS02152_1	1996
CRW-1811	DIAVI-09JAN12-CLUS05983_1	253
CRW-1058	DIAVI-09JAN12-CLUS03143_1	1276
CRW-1221	DIAVI-09JAN12-CLUS03670_1	991
CRW-999	DIAVI-09JAN12-CLUS02975_1	573
CRW-1984	DIAVI-09JAN12-CLUS06924_1	379
CRW-814	DIAVI-09JAN12-CLUS02525_1	1075
CRW-853	DIAVI-09JAN12-CLUS02600_1	388
CRW-2433	DIAVI-09JAN12-CLUS10565_1	294
CRW-2166	DIAVI-09JAN12-CLUS08228_1	417
CRW-2021	DIAVI-09JAN12-CLUS07130_1	190
CRW-2399	DIAVI-09JAN12-CLUS10267_1	333
CRW-1171	DIAVI-09JAN12-CLUS03481_1	269
CRW-681	DIAVI-09JAN12-CLUS02265_1	1385
CRW-311	DIAVI-09JAN12-CLUS01172_2	452
CRW-340	DIAVI-09JAN12-CLUS01353_1	462
CRW-1842	DIAVI-09JAN12-CLUS06141_1	256
CRW-1249	DIAVI-09JAN12-CLUS03744_1	692
CRW-126	DIAVI-09JAN12-CLUS00505_2	263
CRW-1357	DIAVI-09JAN12-CLUS04127_1	838
CRW-355	DIAVI-09JAN12-CLUS01549_2	200
CRW-194	DIAVI-09JAN12-CLUS00762_1	399
CRW-1731	DIAVI-09JAN12-CLUS05614_1	263
CRW-97	DIAVI-09JAN12-CLUS00374_2	141
CRW-449	DIAVI-09JAN12-CLUS01895_1	1819
CRW-935	DIAVI-09JAN12-CLUS02827_1	476
CRW-1389	DIAVI-09JAN12-CLUS04248_1	481
CRW-1175	DIAVI-09JAN12-CLUS03501_1	346
CRW-940	DIAVI-09JAN12-CLUS02839_1	1315
CRW-74	DIAVI-09JAN12-CLUS00278_1	2469
CRW-1523	DIAVI-09JAN12-CLUS04744_1	541
CRW-1382	DIAVI-09JAN12-CLUS04218_1	386
CRW-1896	DIAVI-09JAN12-CLUS06378_1	467
CRW-857	DIAVI-09JAN12-CLUS02606_1	829
CRW-92	DIAVI-09JAN12-CLUS00348_3	1705
CRW-342	DIAVI-09JAN12-CLUS01368_2	208
CRW-2161	DIAVI-09JAN12-CLUS08198_1	208
CRW-1557	DIAVI-09JAN12-CLUS04894_1	591
CRW-326	DIAVI-09JAN12-CLUS01243_1	491
CRW-2018	DIAVI-09JAN12-CLUS07119_1	195
CRW-509	DIAVI-09JAN12-CLUS01976_1	2489
CRW-754	DIAVI-09JAN12-CLUS02398_1	376
CRW-535	DIAVI-09JAN12-CLUS02017_1	275
CRW-53	DIAVI-09JAN12-CLUS00152_8	1060
CRW-1227	DIAVI-09JAN12-CLUS03691_1	1010
CRW-2024	DIAVI-09JAN12-CLUS07140_1	204
CRW-1491	DIAVI-09JAN12-CLUS04636_1	478
CRW-2467	DIAVI-09JAN12-CLUS11030_1	128
CRW-985	DIAVI-09JAN12-CLUS02947_1	289
CRW-2193	DIAVI-09JAN12-CLUS08403_1	350
CRW-757	DIAVI-09JAN12-CLUS02401_1	760
CRW-1952	DIAVI-09JAN12-CLUS06734_1	313
CRW-936	DIAVI-09JAN12-CLUS02829_1	1212
CRW-2442	DIAVI-09JAN12-CLUS10735_1	256
CRW-1115	DIAVI-09JAN12-CLUS03306_1	676
CRW-568	DIAVI-09JAN12-CLUS02064_1	2440
CRW-339	DIAVI-09JAN12-CLUS01346_1	129
CRW-252	DIAVI-09JAN12-CLUS00936_2	406
CRW-2090	DIAVI-09JAN12-CLUS07677_1	432
CRW-1421	DIAVI-09JAN12-CLUS04384_1	617
CRW-250	DIAVI-09JAN12-CLUS00934_1	1531
CRW-86	DIAVI-09JAN12-CLUS00333_2	613
CRW-2079	DIAVI-09JAN12-CLUS07592_1	322
CRW-597	DIAVI-09JAN12-CLUS02115_1	2045
CRW-687	DIAVI-09JAN12-CLUS02274_1	1977
CRW-2043	DIAVI-09JAN12-CLUS07288_1	303
CRW-1483	DIAVI-09JAN12-CLUS04604_1	308
CRW-2137	DIAVI-09JAN12-CLUS07999_1	377
CRW-1367	DIAVI-09JAN12-CLUS04162_1	582
CRW-2196	DIAVI-09JAN12-CLUS08424_1	394
CRW-1707	DIAVI-09JAN12-CLUS05497_1	262
CRW-1255	DIAVI-09JAN12-CLUS03770_1	618
CRW-927	DIAVI-09JAN12-CLUS02801_1	592
CRW-1813	DIAVI-09JAN12-CLUS05993_1	516
CRW-45	DIAVI-09JAN12-CLUS00096_2	3344
CRW-1126	DIAVI-09JAN12-CLUS03344_1	333
CRW-2054	DIAVI-09JAN12-CLUS07362_1	383
CRW-711	DIAVI-09JAN12-CLUS02309_1	1301
CRW-1113	DIAVI-09JAN12-CLUS03303_1	1170
CRW-168	DIAVI-09JAN12-CLUS00662_2	2263
CRW-1190	DIAVI-09JAN12-CLUS03542_1	626
CRW-2257	DIAVI-09JAN12-CLUS08969_1	306
CRW-1046	DIAVI-09JAN12-CLUS03111_1	1347
CRW-701	DIAVI-09JAN12-CLUS02294_1	1659
CRW-412	DIAVI-09JAN12-CLUS01844_1	4048
CRW-1268	DIAVI-09JAN12-CLUS03823_1	556
CRW-2416	DIAVI-09JAN12-CLUS10391_1	273
CRW-458	DIAVI-09JAN12-CLUS01909_1	2278
CRW-808	DIAVI-09JAN12-CLUS02513_1	825
CRW-1016	DIAVI-09JAN12-CLUS03027_1	1153
CRW-1238	DIAVI-09JAN12-CLUS03716_1	1018
CRW-241	DIAVI-09JAN12-CLUS00906_2	289
CRW-1040	DIAVI-09JAN12-CLUS03091_1	1122
CRW-717	DIAVI-09JAN12-CLUS02321_1	218
CRW-2006	DIAVI-09JAN12-CLUS07019_1	493
CRW-407	DIAVI-09JAN12-CLUS01839_1	1524
CRW-1919	DIAVI-09JAN12-CLUS06507_1	243
CRW-609	DIAVI-09JAN12-CLUS02134_1	419
CRW-1785	DIAVI-09JAN12-CLUS05881_1	137
CRW-726	DIAVI-09JAN12-CLUS02342_1	1414
CRW-756	DIAVI-09JAN12-CLUS02400_1	1663
CRW-1741	DIAVI-09JAN12-CLUS05663_1	416
CRW-1157	DIAVI-09JAN12-CLUS03447_1	207
CRW-632	DIAVI-09JAN12-CLUS02173_1	1378
CRW-2113	DIAVI-09JAN12-CLUS07828_1	418
CRW-2276	DIAVI-09JAN12-CLUS09180_1	194
CRW-558	DIAVI-09JAN12-CLUS02053_1	476
CRW-1615	DIAVI-09JAN12-CLUS05130_1	605
CRW-635	DIAVI-09JAN12-CLUS02178_1	593
CRW-1095	DIAVI-09JAN12-CLUS03249_1	718
CRW-1668	DIAVI-09JAN12-CLUS05327_1	547
CRW-1290	DIAVI-09JAN12-CLUS03893_1	241
CRW-495	DIAVI-09JAN12-CLUS01957_1	2729
CRW-2135	DIAVI-09JAN12-CLUS07991_1	319
CRW-879	DIAVI-09JAN12-CLUS02663_1	849
CRW-334	DIAVI-09JAN12-CLUS01291_1	489
CRW-1017	DIAVI-09JAN12-CLUS03033_1	349
CRW-1819	DIAVI-09JAN12-CLUS06030_1	560
CRW-1633	DIAVI-09JAN12-CLUS05198_1	304
CRW-215	DIAVI-09JAN12-CLUS00829_1	3073
CRW-1105	DIAVI-09JAN12-CLUS03275_1	1145
CRW-487	DIAVI-09JAN12-CLUS01944_1	2195
CRW-1224	DIAVI-09JAN12-CLUS03682_1	884
CRW-1067	DIAVI-09JAN12-CLUS03166_1	781
CRW-2296	DIAVI-09JAN12-CLUS09353_1	379
CRW-1503	DIAVI-09JAN12-CLUS04682_1	535
CRW-374	DIAVI-09JAN12-CLUS01798_1	2617
CRW-761	DIAVI-09JAN12-CLUS02406_1	208
CRW-1621	DIAVI-09JAN12-CLUS05148_1	198
CRW-2294	DIAVI-09JAN12-CLUS09325_1	198
CRW-547	DIAVI-09JAN12-CLUS02036_1	1181
CRW-2160	DIAVI-09JAN12-CLUS08180_1	245
CRW-61	DIAVI-09JAN12-CLUS00177_2	1568
CRW-2066	DIAVI-09JAN12-CLUS07436_1	489
CRW-1782	DIAVI-09JAN12-CLUS05869_1	546
CRW-1666	DIAVI-09JAN12-CLUS05319_1	628
CRW-798	DIAVI-09JAN12-CLUS02492_1	617
CRW-1626	DIAVI-09JAN12-CLUS05168_1	664
CRW-973	DIAVI-09JAN12-CLUS02905_1	469
CRW-1881	DIAVI-09JAN12-CLUS06312_1	216
CRW-719	DIAVI-09JAN12-CLUS02324_1	852
CRW-656	DIAVI-09JAN12-CLUS02215_1	985
CRW-871	DIAVI-09JAN12-CLUS02640_1	841
CRW-257	DIAVI-09JAN12-CLUS00962_1	1607
CRW-669	DIAVI-09JAN12-CLUS02241_1	1617
CRW-2302	DIAVI-09JAN12-CLUS09400_1	216
CRW-2291	DIAVI-09JAN12-CLUS09312_1	377
CRW-418	DIAVI-09JAN12-CLUS01852_1	3310
CRW-1702	DIAVI-09JAN12-CLUS05459_1	471
CRW-876	DIAVI-09JAN12-CLUS02657_1	897
CRW-2040	DIAVI-09JAN12-CLUS07271_1	104
CRW-851	DIAVI-09JAN12-CLUS02596_1	901
CRW-715	DIAVI-09JAN12-CLUS02319_1	908
CRW-1989	DIAVI-09JAN12-CLUS06948_1	322
CRW-794	DIAVI-09JAN12-CLUS02475_1	742
CRW-1713	DIAVI-09JAN12-CLUS05527_1	197
CRW-476	DIAVI-09JAN12-CLUS01931_1	2961
CRW-1208	DIAVI-09JAN12-CLUS03618_1	359
CRW-1792	DIAVI-09JAN12-CLUS05911_1	560
CRW-2344	DIAVI-09JAN12-CLUS09689_1	368
CRW-348	DIAVI-09JAN12-CLUS01454_1	407
CRW-318	DIAVI-09JAN12-CLUS01199_1	885
CRW-836	DIAVI-09JAN12-CLUS02566_1	1405
CRW-1253	DIAVI-09JAN12-CLUS03766_1	379
CRW-1164	DIAVI-09JAN12-CLUS03466_1	812
CRW-2197	DIAVI-09JAN12-CLUS08427_1	258
CRW-109	DIAVI-09JAN12-CLUS00466_2	2307
CRW-404	DIAVI-09JAN12-CLUS01836_1	3718
CRW-2393	DIAVI-09JAN12-CLUS10209_1	282
CRW-2361	DIAVI-09JAN12-CLUS09863_1	185
CRW-2292	DIAVI-09JAN12-CLUS09316_1	367
CRW-1510	DIAVI-09JAN12-CLUS04694_1	312
CRW-1506	DIAVI-09JAN12-CLUS04689_1	445
CRW-49	DIAVI-09JAN12-CLUS00115_1	1241
CRW-842	DIAVI-09JAN12-CLUS02577_1	794
CRW-1676	DIAVI-09JAN12-CLUS05357_1	253
CRW-1700	DIAVI-09JAN12-CLUS05449_1	232
CRW-952	DIAVI-09JAN12-CLUS02859_1	813
CRW-2427	DIAVI-09JAN12-CLUS10495_1	195
CRW-902	DIAVI-09JAN12-CLUS02710_1	676
CRW-1219	DIAVI-09JAN12-CLUS03660_1	718
CRW-1454	DIAVI-09JAN12-CLUS04506_1	410
CRW-2133	DIAVI-09JAN12-CLUS07978_1	460
CRW-670	DIAVI-09JAN12-CLUS02242_1	605
CRW-622	DIAVI-09JAN12-CLUS02156_1	2102
CRW-1924	DIAVI-09JAN12-CLUS06541_1	243
CRW-748	DIAVI-09JAN12-CLUS02385_1	892
CRW-1322	DIAVI-09JAN12-CLUS04003_1	262
CRW-2232	DIAVI-09JAN12-CLUS08705_1	254
CRW-113	DIAVI-09JAN12-CLUS00474_3	578
CRW-979	DIAVI-09JAN12-CLUS02919_1	523
CRW-2298	DIAVI-09JAN12-CLUS09368_1	381
CRW-393	DIAVI-09JAN12-CLUS01821_1	1049
CRW-553	DIAVI-09JAN12-CLUS02042_1	677
CRW-1384	DIAVI-09JAN12-CLUS04225_1	742
CRW-35	DIAVI-09JAN12-CLUS00065_2	1179
CRW-172	DIAVI-09JAN12-CLUS00680_2	1885
CRW-2241	DIAVI-09JAN12-CLUS08830_1	192
CRW-196	DIAVI-09JAN12-CLUS00768_1	234
CRW-1642	DIAVI-09JAN12-CLUS05220_1	574
CRW-537	DIAVI-09JAN12-CLUS02019_1	781
CRW-2341	DIAVI-09JAN12-CLUS09677_1	347
CRW-762	DIAVI-09JAN12-CLUS02407_1	1733
CRW-770	DIAVI-09JAN12-CLUS02424_1	1506
CRW-737	DIAVI-09JAN12-CLUS02359_1	898
CRW-2219	DIAVI-09JAN12-CLUS08622_1	347
CRW-890	DIAVI-09JAN12-CLUS02684_1	1276
CRW-185	DIAVI-09JAN12-CLUS00739_1	687
CRW-1185	DIAVI-09JAN12-CLUS03522_1	1018
CRW-1490	DIAVI-09JAN12-CLUS04631_1	668
CRW-2061	DIAVI-09JAN12-CLUS07412_1	348
CRW-1098	DIAVI-09JAN12-CLUS03257_1	364
CRW-2121	DIAVI-09JAN12-CLUS07886_1	435
CRW-1365	DIAVI-09JAN12-CLUS04152_1	385
CRW-136	DIAVI-09JAN12-CLUS00538_2	395
CRW-671	DIAVI-09JAN12-CLUS02243_1	619
CRW-964	DIAVI-09JAN12-CLUS02883_1	901
CRW-1437	DIAVI-09JAN12-CLUS04435_1	509
CRW-2371	DIAVI-09JAN12-CLUS10036_1	226
CRW-1158	DIAVI-09JAN12-CLUS03449_1	956
CRW-1662	DIAVI-09JAN12-CLUS05293_1	614
CRW-1191	DIAVI-09JAN12-CLUS03543_1	523
CRW-151	DIAVI-09JAN12-CLUS00604_3	293
CRW-1248	DIAVI-09JAN12-CLUS03739_1	477
CRW-874	DIAVI-09JAN12-CLUS02649_1	1110
CRW-2368	DIAVI-09JAN12-CLUS09997_1	258
CRW-1793	DIAVI-09JAN12-CLUS05925_1	304
CRW-478	DIAVI-09JAN12-CLUS01933_1	2335
CRW-2261	DIAVI-09JAN12-CLUS09000_1	331
CRW-941	DIAVI-09JAN12-CLUS02840_1	724
CRW-683	DIAVI-09JAN12-CLUS02268_1	612
CRW-523	DIAVI-09JAN12-CLUS01995_1	389
CRW-1963	DIAVI-09JAN12-CLUS06800_1	147
CRW-1524	DIAVI-09JAN12-CLUS04745_1	132
CRW-2195	DIAVI-09JAN12-CLUS08423_1	266
CRW-273	DIAVI-09JAN12-CLUS01036_1	653
CRW-1514	DIAVI-09JAN12-CLUS04708_1	271
CRW-132	DIAVI-09JAN12-CLUS00520_3	186
CRW-660	DIAVI-09JAN12-CLUS02229_1	393
CRW-1851	DIAVI-09JAN12-CLUS06192_1	241
CRW-1658	DIAVI-09JAN12-CLUS05278_1	354
CRW-1501	DIAVI-09JAN12-CLUS04675_1	562
CRW-2288	DIAVI-09JAN12-CLUS09304_1	275
CRW-520	DIAVI-09JAN12-CLUS01991_1	2438
CRW-102	DIAVI-09JAN12-CLUS00455_2	3515
CRW-845	DIAVI-09JAN12-CLUS02581_1	874
CRW-1969	DIAVI-09JAN12-CLUS06827_1	486
CRW-2188	DIAVI-09JAN12-CLUS08374_1	439
CRW-483	DIAVI-09JAN12-CLUS01940_1	3070
CRW-1865	DIAVI-09JAN12-CLUS06252_1	602
CRW-2314	DIAVI-09JAN12-CLUS09474_1	237
CRW-1130	DIAVI-09JAN12-CLUS03367_1	442
CRW-1297	DIAVI-09JAN12-CLUS03913_1	974
CRW-1735	DIAVI-09JAN12-CLUS05623_1	645
CRW-1961	DIAVI-09JAN12-CLUS06784_1	462
CRW-593	DIAVI-09JAN12-CLUS02110_1	354
CRW-975	DIAVI-09JAN12-CLUS02911_1	1144
CRW-1759	DIAVI-09JAN12-CLUS05730_1	493
CRW-915	DIAVI-09JAN12-CLUS02747_1	589
CRW-891	DIAVI-09JAN12-CLUS02687_1	895
CRW-42	DIAVI-09JAN12-CLUS00091_2	682
CRW-654	DIAVI-09JAN12-CLUS02209_1	2010
CRW-1660	DIAVI-09JAN12-CLUS05281_1	649
CRW-2429	DIAVI-09JAN12-CLUS10508_1	175
CRW-1321	DIAVI-09JAN12-CLUS04000_1	749
CRW-1867	DIAVI-09JAN12-CLUS06255_1	484
CRW-959	DIAVI-09JAN12-CLUS02874_1	1066
CRW-169	DIAVI-09JAN12-CLUS00663_1	1671
CRW-774	DIAVI-09JAN12-CLUS02431_1	914
CRW-188	DIAVI-09JAN12-CLUS00745_2	760
CRW-2060	DIAVI-09JAN12-CLUS07400_1	213
CRW-1610	DIAVI-09JAN12-CLUS05105_1	634
CRW-1764	DIAVI-09JAN12-CLUS05772_1	435
CRW-413	DIAVI-09JAN12-CLUS01846_1	1382
CRW-668	DIAVI-09JAN12-CLUS02240_1	1288
CRW-934	DIAVI-09JAN12-CLUS02824_1	337
CRW-110	DIAVI-09JAN12-CLUS00470_1	1843
CRW-961	DIAVI-09JAN12-CLUS02878_1	937
CRW-2468	DIAVI-09JAN12-CLUS11119_1	274
CRW-841	DIAVI-09JAN12-CLUS02576_1	1047
CRW-738	DIAVI-09JAN12-CLUS02361_1	1464
CRW-2000	DIAVI-09JAN12-CLUS06995_1	297
CRW-1044	DIAVI-09JAN12-CLUS03108_1	245
CRW-1439	DIAVI-09JAN12-CLUS04443_1	485
CRW-2065	DIAVI-09JAN12-CLUS07434_1	295
CRW-1655	DIAVI-09JAN12-CLUS05272_1	619
[truncated: 478 more rows]
