# Supplementary material for: Western corn rootworm (Diabrotica virgifera virgifera) transcriptome assembly and genomic analysis of population structure
Source: BMC Genomics. 2014 Mar 14;15(1):195. doi: 10.1186/1471-2164-15-195 (PMC4004143; doi:10.1186/1471-2164-15-195)
Supplement: Supplementary file 5 — Additional file 5: Blast2GO annotations. This spreadsheet contains annotations for 10,359 WCR unigenes as identified by Blast2GO. (XLSX 1 MB) [file 12864_2013_7033_MOESM5_ESM.xlsx]

## Sheet: 12
Sequence name	Sequence desc.	Sequence length	Hit desc.	Hit ACC	E-Value	Similarity	Score	Alignment length	Positives
DIAVI-09JAN12-CLUS00001_1	heat shock protein 70	2183	gi|283827879|gb|ADB44081.1|heat shock protein 70 [Mantichorula semenowi]	ADB44081	0	98	1102.81	612	602
DIAVI-09JAN12-CLUS00002_1	chromodomain helicase dna binding protein	540	gi|189233881|ref|XP_970343.2|PREDICTED: similar to Chromodomain-helicase-DNA-binding protein [Tribolium castaneum] >gi|270014822|gb|EFA11270.1| hypothetical protein TcasGA2_TC010805 [Tribolium castaneum]	XP_970343	1.2201e-40	75	157.147	183	138
DIAVI-09JAN12-CLUS00002_11	cathepsin l-like proteinase	826	gi|45822201|emb|CAE47497.1|cathepsin L-like proteinase [Diabrotica virgifera virgifera]	CAE47497	4.336e-159	89	456.833	259	233
DIAVI-09JAN12-CLUS00002_2	papain family cysteine protease containing protein	890	gi|45822201|emb|CAE47497.1|cathepsin L-like proteinase [Diabrotica virgifera virgifera]	CAE47497	2.46465e-27	100	117.472	54	54
DIAVI-09JAN12-CLUS00002_5	zinc finger ccch-type with g patch domain-containing	884	gi|383848448|ref|XP_003699862.1|PREDICTED: zinc finger CCCH-type with G patch domain-containing protein-like [Megachile rotundata]	XP_003699862	4.81926e-74	68	246.514	309	211
DIAVI-09JAN12-CLUS00002_7	ribosomal protein l12e	616	gi|70909683|emb|CAJ17264.1|ribosomal protein L12e [Biphyllus lunatus]	CAJ17264	1.52238e-106	97	314.694	165	161
DIAVI-09JAN12-CLUS00002_8	cysteine protease 1	551	gi|45822201|emb|CAE47497.1|cathepsin L-like proteinase [Diabrotica virgifera virgifera]	CAE47497	9.72627e-76	85	240.35	146	125
DIAVI-09JAN12-CLUS00002_9	cathepsin l-like proteinase	755	gi|45822201|emb|CAE47497.1|cathepsin L-like proteinase [Diabrotica virgifera virgifera]	CAE47497	8.38739e-124	85	365.925	232	198
DIAVI-09JAN12-CLUS00003_1	cugbp elav-like family member 2-like	1895	gi|270013480|gb|EFA09928.1|hypothetical protein TcasGA2_TC012080 [Tribolium castaneum]	EFA09928	0	90	690.263	417	379
DIAVI-09JAN12-CLUS00003_2	endonuclease-reverse transcriptase -e01	1496	gi|390345619|ref|XP_003726372.1|PREDICTED: uncharacterized protein LOC100893312 [Strongylocentrotus purpuratus]	XP_003726372	4.02333e-10	62	68.1662	87	54
DIAVI-09JAN12-CLUS00004_1	alanine aminotransferase	3809	gi|328704534|ref|XP_001948711.2|PREDICTED: alanine aminotransferase 2-like [Acyrthosiphon pisum]	XP_001948711	0	83	741.495	494	412
DIAVI-09JAN12-CLUS00004_13	glucosamine--fructose-6-phosphate aminotransferase	2810	gi|91079670|ref|XP_966983.1|PREDICTED: similar to Glutamine:fructose-6-phosphate aminotransferase 1 CG12449-PH [Tribolium castaneum] >gi|270003358|gb|EEZ99805.1| hypothetical protein TcasGA2_TC002585 [Tribolium castaneum]	XP_966983	0	92	1232.24	685	631
DIAVI-09JAN12-CLUS00004_19	histone-lysine n-methyltransferase setmar	757	gi|153791160|ref|NP_001093282.1|mariner transposase [Bombyx mori] >gi|95103114|gb|ABF51498.1| mariner transposase [Bombyx mori]	NP_001093282	1.22548e-32	78	98.5969	74	58
DIAVI-09JAN12-CLUS00004_2	endonuclease-reverse transcriptase	1098	gi|294566523|gb|ADF18552.1|endonuclease-reverse transcriptase [Bombyx mori]	ADF18552	1.58877e-26	60	120.939	166	101
DIAVI-09JAN12-CLUS00004_6	glutathione s-transferase	550	gi|332376921|gb|AEE63600.1|unknown [Dendroctonus ponderosae]	AEE63600	7.66781e-24	67	103.605	82	55
DIAVI-09JAN12-CLUS00004_7	endonuclease-reverse transcriptase	1454	gi|298204327|gb|ADI61812.1|endonuclease-reverse transcriptase [Bombyx mori]	ADI61812	5.21906e-81	62	281.182	355	221
DIAVI-09JAN12-CLUS00005_1	mucin-like peritrophin	879	gi|189236888|ref|XP_967419.2|PREDICTED: similar to AGAP012133-PA [Tribolium castaneum]	XP_967419	1.33172e-53	55	195.667	252	141
DIAVI-09JAN12-CLUS00006_1	catenin alpha-like	0	>FakeBlastResult|DIAVI-09JAN12-CLUS00006_1	DIAVI-09JAN12-CLUS00006_1	0	100	1	1	1
DIAVI-09JAN12-CLUS00006_10	presqualene diphosphate phosphatase	5351	gi|157344|gb|AAA28508.1|reverse transcriptase (put.); putative [Drosophila melanogaster]	AAA28508	8.44957e-76	66	212.616	209	138
DIAVI-09JAN12-CLUS00006_11	presqualene diphosphate phosphatase	5357	gi|157344|gb|AAA28508.1|reverse transcriptase (put.); putative [Drosophila melanogaster]	AAA28508	8.45991e-76	66	212.616	209	138
DIAVI-09JAN12-CLUS00006_12	endonuclease-reverse transcriptase -e01	4603	gi|255068805|emb|CBA11992.1|endonuclease-reverse transcriptase HmRTE-e01 [Heliconius melpomene]	CBA11992	0	64	585.104	571	371
DIAVI-09JAN12-CLUS00006_13	endonuclease-reverse transcriptase -e01	4604	gi|255068805|emb|CBA11992.1|endonuclease-reverse transcriptase HmRTE-e01 [Heliconius melpomene]	CBA11992	0	63	894.804	967	615
DIAVI-09JAN12-CLUS00006_14	endonuclease-reverse transcriptase -e01	4618	gi|77563563|gb|ABB00038.1|reverse transcriptase family member [Glycine max]	ABB00038	6.45959e-82	72	285.034	251	182
DIAVI-09JAN12-CLUS00006_15	endonuclease-reverse transcriptase -e01	4624	gi|77563563|gb|ABB00038.1|reverse transcriptase family member [Glycine max]	ABB00038	6.51417e-82	72	285.034	251	182
DIAVI-09JAN12-CLUS00006_16	tetraspanin isoform a	4720	gi|91080935|ref|XP_974194.1|PREDICTED: similar to Tetraspanin 2A CG11415-PA [Tribolium castaneum]	XP_974194	4.87848e-116	84	375.941	248	210
DIAVI-09JAN12-CLUS00006_17	presqualene diphosphate phosphatase	4700	gi|157344|gb|AAA28508.1|reverse transcriptase (put.); putative [Drosophila melanogaster]	AAA28508	7.37166e-76	66	212.616	209	138
DIAVI-09JAN12-CLUS00006_18	presqualene diphosphate phosphatase	4706	gi|157344|gb|AAA28508.1|reverse transcriptase (put.); putative [Drosophila melanogaster]	AAA28508	7.38206e-76	66	212.616	209	138
DIAVI-09JAN12-CLUS00006_19	presqualene diphosphate phosphatase	4650	gi|157344|gb|AAA28508.1|reverse transcriptase (put.); putative [Drosophila melanogaster]	AAA28508	7.28846e-76	66	212.616	209	138
DIAVI-09JAN12-CLUS00006_2	catenin alpha-like	0	>FakeBlastResult|DIAVI-09JAN12-CLUS00006_2	DIAVI-09JAN12-CLUS00006_2	0	100	1	1	1
DIAVI-09JAN12-CLUS00006_20	presqualene diphosphate phosphatase	4656	gi|157344|gb|AAA28508.1|reverse transcriptase (put.); putative [Drosophila melanogaster]	AAA28508	7.29886e-76	66	212.616	209	138
DIAVI-09JAN12-CLUS00006_21	reverse transcriptase ( )	4360	gi|91078296|ref|XP_972110.1|PREDICTED: similar to presqualene diphosphate phosphatase [Tribolium castaneum] >gi|270003950|gb|EFA00398.1| hypothetical protein TcasGA2_TC003248 [Tribolium castaneum]	XP_972110	6.17306e-76	76	261.536	215	164
DIAVI-09JAN12-CLUS00006_22	reverse transcriptase ( )	4366	gi|91078296|ref|XP_972110.1|PREDICTED: similar to presqualene diphosphate phosphatase [Tribolium castaneum] >gi|270003950|gb|EFA00398.1| hypothetical protein TcasGA2_TC003248 [Tribolium castaneum]	XP_972110	6.21956e-76	76	261.536	215	164
DIAVI-09JAN12-CLUS00006_23	reverse transcriptase ( )	4296	gi|91078296|ref|XP_972110.1|PREDICTED: similar to presqualene diphosphate phosphatase [Tribolium castaneum] >gi|270003950|gb|EFA00398.1| hypothetical protein TcasGA2_TC003248 [Tribolium castaneum]	XP_972110	5.68364e-76	76	261.536	215	164
DIAVI-09JAN12-CLUS00006_24	reverse transcriptase ( )	4302	gi|91078296|ref|XP_972110.1|PREDICTED: similar to presqualene diphosphate phosphatase [Tribolium castaneum] >gi|270003950|gb|EFA00398.1| hypothetical protein TcasGA2_TC003248 [Tribolium castaneum]	XP_972110	5.73035e-76	76	261.536	215	164
DIAVI-09JAN12-CLUS00006_25	endonuclease-reverse transcriptase -e01	3657	gi|255068805|emb|CBA11992.1|endonuclease-reverse transcriptase HmRTE-e01 [Heliconius melpomene]	CBA11992	0	64	586.645	571	371
DIAVI-09JAN12-CLUS00006_26	endonuclease-reverse transcriptase -e01	3658	gi|357606073|gb|EHJ64905.1|endonuclease-reverse transcriptase HmRTE-e01 [Danaus plexippus]	EHJ64905	0	63	896.345	972	617
DIAVI-09JAN12-CLUS00006_27	tetraspanin isoform a	4036	gi|91080935|ref|XP_974194.1|PREDICTED: similar to Tetraspanin 2A CG11415-PA [Tribolium castaneum]	XP_974194	9.20051e-117	84	375.941	248	210
DIAVI-09JAN12-CLUS00006_28	tetraspanin isoform a	4036	gi|91080935|ref|XP_974194.1|PREDICTED: similar to Tetraspanin 2A CG11415-PA [Tribolium castaneum]	XP_974194	9.20051e-117	84	375.941	248	210
DIAVI-09JAN12-CLUS00006_29	endonuclease-reverse transcriptase -e01	3863	gi|77563563|gb|ABB00038.1|reverse transcriptase family member [Glycine max]	ABB00038	4.96558e-81	71	280.796	251	180
DIAVI-09JAN12-CLUS00006_3	catenin alpha-like	7357	gi|91076138|ref|XP_970159.1|PREDICTED: similar to actin binding [Tribolium castaneum] >gi|270014573|gb|EFA11021.1| hypothetical protein TcasGA2_TC004609 [Tribolium castaneum]	XP_970159	0	98	1729.15	906	896
DIAVI-09JAN12-CLUS00006_30	endonuclease-reverse transcriptase -e01	3869	gi|77563563|gb|ABB00038.1|reverse transcriptase family member [Glycine max]	ABB00038	5.02828e-81	71	280.796	251	180
DIAVI-09JAN12-CLUS00006_31	endonuclease-reverse transcriptase -e01	3972	gi|77563563|gb|ABB00038.1|reverse transcriptase family member [Glycine max]	ABB00038	2.06698e-105	73	318.161	299	219
DIAVI-09JAN12-CLUS00006_32	endonuclease-reverse transcriptase -e01	3399	gi|255068805|emb|CBA11992.1|endonuclease-reverse transcriptase HmRTE-e01 [Heliconius melpomene]	CBA11992	0	66	548.125	510	340
DIAVI-09JAN12-CLUS00006_33	endonuclease-reverse transcriptase -e01	3400	gi|255068805|emb|CBA11992.1|endonuclease-reverse transcriptase HmRTE-e01 [Heliconius melpomene]	CBA11992	0	64	859.366	906	584
DIAVI-09JAN12-CLUS00006_34	endonuclease-reverse transcriptase -e01	3335	gi|255068805|emb|CBA11992.1|endonuclease-reverse transcriptase HmRTE-e01 [Heliconius melpomene]	CBA11992	0	66	548.125	510	340
DIAVI-09JAN12-CLUS00006_35	endonuclease-reverse transcriptase -e01	3336	gi|255068805|emb|CBA11992.1|endonuclease-reverse transcriptase HmRTE-e01 [Heliconius melpomene]	CBA11992	0	64	859.366	906	584
DIAVI-09JAN12-CLUS00006_36	endonuclease-reverse transcriptase -e01	3282	gi|342365809|gb|AEL30343.1|RNA-directed DNA polymerase [Arachis hypogaea]	AEL30343	0	72	570.466	501	364
DIAVI-09JAN12-CLUS00006_37	pol protein	3650	gi|157344|gb|AAA28508.1|reverse transcriptase (put.); putative [Drosophila melanogaster]	AAA28508	4.69267e-66	66	212.616	209	138
DIAVI-09JAN12-CLUS00006_38	pol protein	3656	gi|157344|gb|AAA28508.1|reverse transcriptase (put.); putative [Drosophila melanogaster]	AAA28508	4.70146e-66	66	212.616	209	138
DIAVI-09JAN12-CLUS00006_39	reverse transcriptase ( )	3407	gi|91080935|ref|XP_974194.1|PREDICTED: similar to Tetraspanin 2A CG11415-PA [Tribolium castaneum]	XP_974194	5.03399e-118	84	375.941	248	210
DIAVI-09JAN12-CLUS00006_4	catenin alpha-like	7363	gi|91076138|ref|XP_970159.1|PREDICTED: similar to actin binding [Tribolium castaneum] >gi|270014573|gb|EFA11021.1| hypothetical protein TcasGA2_TC004609 [Tribolium castaneum]	XP_970159	0	98	1729.15	906	896
DIAVI-09JAN12-CLUS00006_40	pol protein	3510	gi|8823|emb|CAA35587.1|unnamed protein product [Drosophila melanogaster]	CAA35587	7.70206e-107	60	202.601	220	134
DIAVI-09JAN12-CLUS00006_41	endonuclease-reverse transcriptase -e01	3164	gi|77563563|gb|ABB00038.1|reverse transcriptase family member [Glycine max]	ABB00038	1.06349e-105	75	233.032	196	147
DIAVI-09JAN12-CLUS00006_42	endonuclease-reverse transcriptase -e01	2917	gi|77563563|gb|ABB00038.1|reverse transcriptase family member [Glycine max]	ABB00038	1.72781e-83	72	285.034	251	182
DIAVI-09JAN12-CLUS00006_43	endonuclease-reverse transcriptase -e01	2923	gi|77563563|gb|ABB00038.1|reverse transcriptase family member [Glycine max]	ABB00038	1.76976e-83	72	285.034	251	182
DIAVI-09JAN12-CLUS00006_44	endonuclease-reverse transcriptase -e01	2771	gi|77563563|gb|ABB00038.1|reverse transcriptase family member [Glycine max]	ABB00038	3.79015e-82	71	280.796	251	180
DIAVI-09JAN12-CLUS00006_45	tetraspanin isoform a	3019	gi|91080935|ref|XP_974194.1|PREDICTED: similar to Tetraspanin 2A CG11415-PA [Tribolium castaneum]	XP_974194	4.77547e-119	84	375.941	248	210
DIAVI-09JAN12-CLUS00006_46	unnamed protein product	2988	gi|47205216|emb|CAF91211.1|unnamed protein product [Tetraodon nigroviridis]	CAF91211	0.000192471	69	40.4318	39	27
DIAVI-09JAN12-CLUS00006_47	unnamed protein product	2988	gi|47205216|emb|CAF91211.1|unnamed protein product [Tetraodon nigroviridis]	CAF91211	0.000192471	69	40.4318	39	27
DIAVI-09JAN12-CLUS00006_48	pol protein	2999	gi|157344|gb|AAA28508.1|reverse transcriptase (put.); putative [Drosophila melanogaster]	AAA28508	3.76283e-66	66	212.616	209	138
DIAVI-09JAN12-CLUS00006_49	endonuclease-reverse transcriptase -e01	3026	gi|77563563|gb|ABB00038.1|reverse transcriptase family member [Glycine max]	ABB00038	7.00203e-107	73	322.783	299	221
DIAVI-09JAN12-CLUS00006_5	catenin alpha-like	6265	gi|91076138|ref|XP_970159.1|PREDICTED: similar to actin binding [Tribolium castaneum] >gi|270014573|gb|EFA11021.1| hypothetical protein TcasGA2_TC004609 [Tribolium castaneum]	XP_970159	0	98	1729.15	906	896
DIAVI-09JAN12-CLUS00006_50	pol protein	3005	gi|157344|gb|AAA28508.1|reverse transcriptase (put.); putative [Drosophila melanogaster]	AAA28508	3.77168e-66	66	212.616	209	138
DIAVI-09JAN12-CLUS00006_51	pol protein	2949	gi|157344|gb|AAA28508.1|reverse transcriptase (put.); putative [Drosophila melanogaster]	AAA28508	3.6921e-66	66	212.616	209	138
DIAVI-09JAN12-CLUS00006_52	pol protein	2955	gi|157344|gb|AAA28508.1|reverse transcriptase (put.); putative [Drosophila melanogaster]	AAA28508	3.70095e-66	66	212.616	209	138
DIAVI-09JAN12-CLUS00006_53	endonuclease-reverse transcriptase -e01	2659	gi|77563563|gb|ABB00038.1|reverse transcriptase family member [Glycine max]	ABB00038	8.57817e-70	76	246.128	191	146
DIAVI-09JAN12-CLUS00006_54	endonuclease-reverse transcriptase -e01	2665	gi|77563563|gb|ABB00038.1|reverse transcriptase family member [Glycine max]	ABB00038	8.73629e-70	76	246.128	191	146
DIAVI-09JAN12-CLUS00006_55	endonuclease-reverse transcriptase -e01	2595	gi|77563563|gb|ABB00038.1|reverse transcriptase family member [Glycine max]	ABB00038	6.92374e-70	76	246.128	191	146
DIAVI-09JAN12-CLUS00006_56	endonuclease-reverse transcriptase -e01	2601	gi|77563563|gb|ABB00038.1|reverse transcriptase family member [Glycine max]	ABB00038	7.06706e-70	76	246.128	191	146
DIAVI-09JAN12-CLUS00006_57	endonuclease-reverse transcriptase -e01	2336	gi|313184298|emb|CBL94163.1|putative RNA-directed DNA polymerase (Reverse transcriptase) [Malus x domestica]	CBL94163	0	69	576.244	533	372
DIAVI-09JAN12-CLUS00006_58	endonuclease-reverse transcriptase -e01	2768	gi|342365809|gb|AEL30343.1|RNA-directed DNA polymerase [Arachis hypogaea]	AEL30343	1.15698e-97	75	264.233	240	181
DIAVI-09JAN12-CLUS00006_59	endonuclease-reverse transcriptase -e01	2704	gi|77563563|gb|ABB00038.1|reverse transcriptase family member [Glycine max]	ABB00038	3.69082e-98	77	284.648	239	185
DIAVI-09JAN12-CLUS00006_6	endonuclease-reverse transcriptase -e01	5564	gi|77563563|gb|ABB00038.1|reverse transcriptase family member [Glycine max]	ABB00038	5.2192e-80	71	280.796	251	180
DIAVI-09JAN12-CLUS00006_60	endonuclease-reverse transcriptase	2558	gi|298204349|gb|ADI61823.1|endonuclease-reverse transcriptase [Bombyx mori]	ADI61823	2.5669e-33	59	115.546	177	105
DIAVI-09JAN12-CLUS00006_61	endonuclease-reverse transcriptase -e01	2078	gi|342365809|gb|AEL30343.1|RNA-directed DNA polymerase [Arachis hypogaea]	AEL30343	0	72	545.814	473	344
DIAVI-09JAN12-CLUS00006_62	endonuclease-reverse transcriptase -e01	2214	gi|77563563|gb|ABB00038.1|reverse transcriptase family member [Glycine max]	ABB00038	1.25292e-116	73	367.466	315	233
DIAVI-09JAN12-CLUS00006_63	endonuclease-reverse transcriptase -e01	2218	gi|77563563|gb|ABB00038.1|reverse transcriptase family member [Glycine max]	ABB00038	3.69813e-107	76	237.269	196	149
DIAVI-09JAN12-CLUS00006_64	endonuclease-reverse transcriptase -e01	2014	gi|342365809|gb|AEL30343.1|RNA-directed DNA polymerase [Arachis hypogaea]	AEL30343	0	72	545.814	473	344
DIAVI-09JAN12-CLUS00006_65	tetraspanin isoform a	2354	gi|91080935|ref|XP_974194.1|PREDICTED: similar to Tetraspanin 2A CG11415-PA [Tribolium castaneum]	XP_974194	3.13052e-121	84	375.941	248	210
DIAVI-09JAN12-CLUS00006_66	endonuclease-reverse transcriptase -e01	2132	gi|77563563|gb|ABB00038.1|reverse transcriptase family member [Glycine max]	ABB00038	3.27143e-109	73	347.436	299	219
DIAVI-09JAN12-CLUS00006_67	endonuclease-reverse transcriptase -e01	2173	gi|77563563|gb|ABB00038.1|reverse transcriptase family member [Glycine max]	ABB00038	2.03984e-72	72	250.751	221	160
DIAVI-09JAN12-CLUS00006_68	endonuclease-reverse transcriptase -e01	1825	gi|77563563|gb|ABB00038.1|reverse transcriptase family member [Glycine max]	ABB00038	1.94172e-86	72	285.034	251	182
DIAVI-09JAN12-CLUS00006_69	presqualene diphosphate phosphatase	2309	gi|91078296|ref|XP_972110.1|PREDICTED: similar to presqualene diphosphate phosphatase [Tribolium castaneum] >gi|270003950|gb|EFA00398.1| hypothetical protein TcasGA2_TC003248 [Tribolium castaneum]	XP_972110	3.05365e-78	76	261.536	215	164
DIAVI-09JAN12-CLUS00006_7	endonuclease-reverse transcriptase -e01	5570	gi|77563563|gb|ABB00038.1|reverse transcriptase family member [Glycine max]	ABB00038	5.23903e-80	71	280.796	251	180
DIAVI-09JAN12-CLUS00006_70	pol protein	2197	gi|8823|emb|CAA35587.1|unnamed protein product [Drosophila melanogaster]	CAA35587	4.59997e-124	65	342.813	334	220
DIAVI-09JAN12-CLUS00006_71	endonuclease-reverse transcriptase -e01	1960	gi|357168362|ref|XP_003581610.1|PREDICTED: uncharacterized protein LOC100840703 [Brachypodium distachyon]	XP_003581610	3.71557e-98	75	194.126	151	114
DIAVI-09JAN12-CLUS00006_72	uncharacterized transposon-derived protein	2114	gi|195467358|ref|XP_002076020.1|GK19301 [Drosophila willistoni] >gi|194172105|gb|EDW87006.1| GK19301 [Drosophila willistoni]	XP_002076020	1.03588e-05	59	54.6842	66	39
DIAVI-09JAN12-CLUS00006_73	endonuclease-reverse transcriptase -e01	1896	gi|357168362|ref|XP_003581610.1|PREDICTED: uncharacterized protein LOC100840703 [Brachypodium distachyon]	XP_003581610	1.33156e-99	75	194.126	151	114
DIAVI-09JAN12-CLUS00006_74	reverse transcriptase	1907	gi|298204349|gb|ADI61823.1|endonuclease-reverse transcriptase [Bombyx mori]	ADI61823	7.36037e-50	78	112.464	85	67
DIAVI-09JAN12-CLUS00006_75	reverse transcriptase	1857	gi|298204349|gb|ADI61823.1|endonuclease-reverse transcriptase [Bombyx mori]	ADI61823	7.12166e-50	78	112.464	85	67
DIAVI-09JAN12-CLUS00006_76	endonuclease-reverse transcriptase -e01	1567	gi|77563563|gb|ABB00038.1|reverse transcriptase family member [Glycine max]	ABB00038	1.49773e-72	76	246.128	191	146
DIAVI-09JAN12-CLUS00006_77	endonuclease-reverse transcriptase -e01	1503	gi|77563563|gb|ABB00038.1|reverse transcriptase family member [Glycine max]	ABB00038	8.57917e-73	76	246.128	191	146
DIAVI-09JAN12-CLUS00006_78	pol protein	1809	gi|8823|emb|CAA35587.1|unnamed protein product [Drosophila melanogaster]	CAA35587	2.03978e-96	60	202.601	220	134
DIAVI-09JAN12-CLUS00006_8	catenin alpha-like	5821	gi|91076138|ref|XP_970159.1|PREDICTED: similar to actin binding [Tribolium castaneum] >gi|270014573|gb|EFA11021.1| hypothetical protein TcasGA2_TC004609 [Tribolium castaneum]	XP_970159	0	98	1729.15	906	896
DIAVI-09JAN12-CLUS00006_80	endonuclease-reverse transcriptase -e01	1268	gi|77563563|gb|ABB00038.1|reverse transcriptase family member [Glycine max]	ABB00038	2.1552e-122	74	371.703	315	235
DIAVI-09JAN12-CLUS00006_81	endonuclease-reverse transcriptase -e01	1186	gi|77563563|gb|ABB00038.1|reverse transcriptase family member [Glycine max]	ABB00038	5.57789e-115	73	351.673	299	221
DIAVI-09JAN12-CLUS00006_82	endonuclease-reverse transcriptase -e01	1227	gi|77563563|gb|ABB00038.1|reverse transcriptase family member [Glycine max]	ABB00038	2.76671e-77	73	254.988	221	162
DIAVI-09JAN12-CLUS00006_83	endonuclease-reverse transcriptase -e01	1010	gi|357168362|ref|XP_003581610.1|PREDICTED: uncharacterized protein LOC100840703 [Brachypodium distachyon]	XP_003581610	5.2558e-111	79	345.51	259	206
DIAVI-09JAN12-CLUS00006_84	endonuclease-reverse transcriptase -e01	946	gi|357168362|ref|XP_003581610.1|PREDICTED: uncharacterized protein LOC100840703 [Brachypodium distachyon]	XP_003581610	2.3734e-111	79	345.51	259	206
DIAVI-09JAN12-CLUS00006_85	endonuclease-reverse transcriptase -e01	928	gi|357140780|ref|XP_003571941.1|PREDICTED: RNA-directed DNA polymerase from mobile element jockey-like [Brachypodium distachyon]	XP_003571941	3.08945e-103	78	315.849	241	189
DIAVI-09JAN12-CLUS00006_86	endonuclease-reverse transcriptase -e01	969	gi|400131576|emb|CCH50976.1|T4.15 [Malus x robusta]	CCH50976	7.3126e-64	80	226.868	160	129
DIAVI-09JAN12-CLUS00006_87	endonuclease-reverse transcriptase -e01	864	gi|357140780|ref|XP_003571941.1|PREDICTED: RNA-directed DNA polymerase from mobile element jockey-like [Brachypodium distachyon]	XP_003571941	1.39591e-103	78	315.849	241	189
DIAVI-09JAN12-CLUS00006_88	endonuclease-reverse transcriptase -e01	905	gi|400131576|emb|CCH50976.1|T4.15 [Malus x robusta]	CCH50976	3.61689e-64	80	226.868	160	129
DIAVI-09JAN12-CLUS00006_89	cg9090 cg9090-pa	890	gi|270005006|gb|EFA01454.1|hypothetical protein TcasGA2_TC007000 [Tribolium castaneum]	EFA01454	1.03732e-35	71	141.739	148	106
DIAVI-09JAN12-CLUS00006_9	catenin alpha-like	5338	gi|91076138|ref|XP_970159.1|PREDICTED: similar to actin binding [Tribolium castaneum] >gi|270014573|gb|EFA11021.1| hypothetical protein TcasGA2_TC004609 [Tribolium castaneum]	XP_970159	0	98	1729.15	906	896
DIAVI-09JAN12-CLUS00006_90	reverse transcriptase ( )	608	gi|157344|gb|AAA28508.1|reverse transcriptase (put.); putative [Drosophila melanogaster]	AAA28508	4.8221e-38	65	71.633	72	47
DIAVI-09JAN12-CLUS00007_1	acyl- synthetase long- isoform b	6366	gi|270007743|gb|EFA04191.1|hypothetical protein TcasGA2_TC014440 [Tribolium castaneum]	EFA04191	0	88	1087.4	665	588
DIAVI-09JAN12-CLUS00007_10	chloride intracellular channel exc-4-like	4440	gi|91089503|ref|XP_970142.1|PREDICTED: similar to chloride intracellular channel [Tribolium castaneum] >gi|270011391|gb|EFA07839.1| hypothetical protein TcasGA2_TC005408 [Tribolium castaneum]	XP_970142	2.11784e-161	95	498.049	260	249
DIAVI-09JAN12-CLUS00007_11	acyl- synthetase long- isoform c	4545	gi|91083237|ref|XP_966686.1|PREDICTED: similar to lethal (2) 44DEa CG8732-PB isoform 1 [Tribolium castaneum]	XP_966686	0	88	1163.67	711	629
DIAVI-09JAN12-CLUS00007_12	acyl- synthetase long- isoform c	4545	gi|91083237|ref|XP_966686.1|PREDICTED: similar to lethal (2) 44DEa CG8732-PB isoform 1 [Tribolium castaneum]	XP_966686	0	88	1163.67	711	629
DIAVI-09JAN12-CLUS00007_2	acyl- synthetase long- isoform b	6366	gi|270007743|gb|EFA04191.1|hypothetical protein TcasGA2_TC014440 [Tribolium castaneum]	EFA04191	0	88	1087.4	665	588
DIAVI-09JAN12-CLUS00007_27	dna supercoiling factor	2817	gi|91081545|ref|XP_974976.1|PREDICTED: similar to reticulocalbin [Tribolium castaneum] >gi|270006175|gb|EFA02623.1| hypothetical protein TcasGA2_TC008343 [Tribolium castaneum]	XP_974976	1.42523e-160	90	484.952	295	266
DIAVI-09JAN12-CLUS00007_28	dna supercoiling factor	2814	gi|91081545|ref|XP_974976.1|PREDICTED: similar to reticulocalbin [Tribolium castaneum] >gi|270006175|gb|EFA02623.1| hypothetical protein TcasGA2_TC008343 [Tribolium castaneum]	XP_974976	1.38739e-160	90	484.952	295	266
DIAVI-09JAN12-CLUS00007_3	acyl- synthetase long- isoform c	6272	gi|91083237|ref|XP_966686.1|PREDICTED: similar to lethal (2) 44DEa CG8732-PB isoform 1 [Tribolium castaneum]	XP_966686	0	88	1163.67	711	629
DIAVI-09JAN12-CLUS00007_31	dna supercoiling factor	2333	gi|91081545|ref|XP_974976.1|PREDICTED: similar to reticulocalbin [Tribolium castaneum] >gi|270006175|gb|EFA02623.1| hypothetical protein TcasGA2_TC008343 [Tribolium castaneum]	XP_974976	1.46299e-162	90	484.952	295	266
DIAVI-09JAN12-CLUS00007_32	dna supercoiling factor	2215	gi|91081545|ref|XP_974976.1|PREDICTED: similar to reticulocalbin [Tribolium castaneum] >gi|270006175|gb|EFA02623.1| hypothetical protein TcasGA2_TC008343 [Tribolium castaneum]	XP_974976	4.3425e-163	90	484.952	295	266
DIAVI-09JAN12-CLUS00007_33	dna supercoiling factor	2212	gi|91081545|ref|XP_974976.1|PREDICTED: similar to reticulocalbin [Tribolium castaneum] >gi|270006175|gb|EFA02623.1| hypothetical protein TcasGA2_TC008343 [Tribolium castaneum]	XP_974976	4.21096e-163	90	484.952	295	266
DIAVI-09JAN12-CLUS00007_34	dna supercoiling factor	2131	gi|91081545|ref|XP_974976.1|PREDICTED: similar to reticulocalbin [Tribolium castaneum] >gi|270006175|gb|EFA02623.1| hypothetical protein TcasGA2_TC008343 [Tribolium castaneum]	XP_974976	1.8221e-163	90	484.952	295	266
DIAVI-09JAN12-CLUS00007_35	dna supercoiling factor	2128	gi|91081545|ref|XP_974976.1|PREDICTED: similar to reticulocalbin [Tribolium castaneum] >gi|270006175|gb|EFA02623.1| hypothetical protein TcasGA2_TC008343 [Tribolium castaneum]	XP_974976	1.76596e-163	90	484.952	295	266
DIAVI-09JAN12-CLUS00007_36	dna supercoiling factor	2164	gi|91081545|ref|XP_974976.1|PREDICTED: similar to reticulocalbin [Tribolium castaneum] >gi|270006175|gb|EFA02623.1| hypothetical protein TcasGA2_TC008343 [Tribolium castaneum]	XP_974976	2.56757e-163	90	484.952	295	266
DIAVI-09JAN12-CLUS00007_37	dna supercoiling factor	2161	gi|91081545|ref|XP_974976.1|PREDICTED: similar to reticulocalbin [Tribolium castaneum] >gi|270006175|gb|EFA02623.1| hypothetical protein TcasGA2_TC008343 [Tribolium castaneum]	XP_974976	2.48899e-163	90	484.952	295	266
DIAVI-09JAN12-CLUS00007_38	dna supercoiling factor	2121	gi|91081545|ref|XP_974976.1|PREDICTED: similar to reticulocalbin [Tribolium castaneum] >gi|270006175|gb|EFA02623.1| hypothetical protein TcasGA2_TC008343 [Tribolium castaneum]	XP_974976	1.65872e-163	90	484.952	295	266
DIAVI-09JAN12-CLUS00007_39	dna supercoiling factor	2118	gi|91081545|ref|XP_974976.1|PREDICTED: similar to reticulocalbin [Tribolium castaneum] >gi|270006175|gb|EFA02623.1| hypothetical protein TcasGA2_TC008343 [Tribolium castaneum]	XP_974976	1.60753e-163	90	484.952	295	266
DIAVI-09JAN12-CLUS00007_4	acyl- synthetase long- isoform c	6272	gi|91083237|ref|XP_966686.1|PREDICTED: similar to lethal (2) 44DEa CG8732-PB isoform 1 [Tribolium castaneum]	XP_966686	0	88	1163.67	711	629
DIAVI-09JAN12-CLUS00007_40	dna supercoiling factor	2103	gi|91081545|ref|XP_974976.1|PREDICTED: similar to reticulocalbin [Tribolium castaneum] >gi|270006175|gb|EFA02623.1| hypothetical protein TcasGA2_TC008343 [Tribolium castaneum]	XP_974976	1.3739e-163	90	484.952	295	266
DIAVI-09JAN12-CLUS00007_47	endonuclease-reverse transcriptase	1550	gi|307176179|gb|EFN65840.1|Putative uncharacterized transposon-derived protein F52C9.6 [Camponotus floridanus]	EFN65840	1.27068e-14	69	80.8777	91	63
DIAVI-09JAN12-CLUS00007_5	chloride intracellular channel exc-4-like	4676	gi|91089503|ref|XP_970142.1|PREDICTED: similar to chloride intracellular channel [Tribolium castaneum] >gi|270011391|gb|EFA07839.1| hypothetical protein TcasGA2_TC005408 [Tribolium castaneum]	XP_970142	7.835e-161	95	498.049	260	249
DIAVI-09JAN12-CLUS00007_6	chloride intracellular channel exc-4-like	4543	gi|91089503|ref|XP_970142.1|PREDICTED: similar to chloride intracellular channel [Tribolium castaneum] >gi|270011391|gb|EFA07839.1| hypothetical protein TcasGA2_TC005408 [Tribolium castaneum]	XP_970142	3.77256e-161	95	498.049	260	249
DIAVI-09JAN12-CLUS00007_7	chloride intracellular channel exc-4-like	4573	gi|91089503|ref|XP_970142.1|PREDICTED: similar to chloride intracellular channel [Tribolium castaneum] >gi|270011391|gb|EFA07839.1| hypothetical protein TcasGA2_TC005408 [Tribolium castaneum]	XP_970142	4.45242e-161	95	498.049	260	249
DIAVI-09JAN12-CLUS00007_72	dna supercoiling factor	857	gi|91081545|ref|XP_974976.1|PREDICTED: similar to reticulocalbin [Tribolium castaneum] >gi|270006175|gb|EFA02623.1| hypothetical protein TcasGA2_TC008343 [Tribolium castaneum]	XP_974976	1.13954e-90	87	283.108	177	155
DIAVI-09JAN12-CLUS00007_8	acyl- synthetase long- isoform b	4639	gi|270007743|gb|EFA04191.1|hypothetical protein TcasGA2_TC014440 [Tribolium castaneum]	EFA04191	0	88	1087.4	665	588
DIAVI-09JAN12-CLUS00007_9	acyl- synthetase long- isoform b	4639	gi|270007743|gb|EFA04191.1|hypothetical protein TcasGA2_TC014440 [Tribolium castaneum]	EFA04191	0	88	1087.4	665	588
DIAVI-09JAN12-CLUS00008_1	vacuolar fusion protein mon1 homolog a-like	2901	gi|91086457|ref|XP_969562.1|PREDICTED: similar to AGAP009931-PA [Tribolium castaneum] >gi|270009814|gb|EFA06262.1| hypothetical protein TcasGA2_TC009122 [Tribolium castaneum]	XP_969562	2.93941e-67	82	233.802	162	133
DIAVI-09JAN12-CLUS00008_10	vacuolar fusion protein mon1 homolog a-like	2225	gi|91086457|ref|XP_969562.1|PREDICTED: similar to AGAP009931-PA [Tribolium castaneum] >gi|270009814|gb|EFA06262.1| hypothetical protein TcasGA2_TC009122 [Tribolium castaneum]	XP_969562	2.15758e-67	82	233.802	162	133
DIAVI-09JAN12-CLUS00008_2	vacuolar fusion protein mon1 homolog a-like	2789	gi|91086457|ref|XP_969562.1|PREDICTED: similar to AGAP009931-PA [Tribolium castaneum] >gi|270009814|gb|EFA06262.1| hypothetical protein TcasGA2_TC009122 [Tribolium castaneum]	XP_969562	2.8031e-67	82	233.802	162	133
DIAVI-09JAN12-CLUS00008_3	vacuolar fusion protein mon1 homolog a-like	2748	gi|91086457|ref|XP_969562.1|PREDICTED: similar to AGAP009931-PA [Tribolium castaneum] >gi|270009814|gb|EFA06262.1| hypothetical protein TcasGA2_TC009122 [Tribolium castaneum]	XP_969562	2.75648e-67	82	233.802	162	133
DIAVI-09JAN12-CLUS00008_4	vacuolar fusion protein mon1 homolog a-like	2334	gi|91086457|ref|XP_969562.1|PREDICTED: similar to AGAP009931-PA [Tribolium castaneum] >gi|270009814|gb|EFA06262.1| hypothetical protein TcasGA2_TC009122 [Tribolium castaneum]	XP_969562	2.27649e-67	82	233.802	162	133
DIAVI-09JAN12-CLUS00008_5	vacuolar fusion protein mon1 homolog a-like	2352	gi|91086457|ref|XP_969562.1|PREDICTED: similar to AGAP009931-PA [Tribolium castaneum] >gi|270009814|gb|EFA06262.1| hypothetical protein TcasGA2_TC009122 [Tribolium castaneum]	XP_969562	2.29815e-67	82	233.802	162	133
DIAVI-09JAN12-CLUS00008_6	vacuolar fusion protein mon1 homolog a-like	2321	gi|91086457|ref|XP_969562.1|PREDICTED: similar to AGAP009931-PA [Tribolium castaneum] >gi|270009814|gb|EFA06262.1| hypothetical protein TcasGA2_TC009122 [Tribolium castaneum]	XP_969562	2.25842e-67	82	233.802	162	133
DIAVI-09JAN12-CLUS00008_61	hypothetical protein TcasGA2_TC005286	1010	gi|270016841|gb|EFA13287.1|hypothetical protein TcasGA2_TC005286 [Tribolium castaneum]	EFA13287	0.000380711	58	50.447	68	40
DIAVI-09JAN12-CLUS00008_63	hypothetical protein TcasGA2_TC005286	990	gi|270016841|gb|EFA13287.1|hypothetical protein TcasGA2_TC005286 [Tribolium castaneum]	EFA13287	0.000366132	58	50.447	68	40
DIAVI-09JAN12-CLUS00008_7	vacuolar fusion protein mon1 homolog a-like	2293	gi|91086457|ref|XP_969562.1|PREDICTED: similar to AGAP009931-PA [Tribolium castaneum] >gi|270009814|gb|EFA06262.1| hypothetical protein TcasGA2_TC009122 [Tribolium castaneum]	XP_969562	2.24106e-67	82	233.802	162	133
DIAVI-09JAN12-CLUS00008_8	vacuolar fusion protein mon1 homolog a-like	2279	gi|91086457|ref|XP_969562.1|PREDICTED: similar to AGAP009931-PA [Tribolium castaneum] >gi|270009814|gb|EFA06262.1| hypothetical protein TcasGA2_TC009122 [Tribolium castaneum]	XP_969562	2.22292e-67	82	233.802	162	133
DIAVI-09JAN12-CLUS00008_9	vacuolar fusion protein mon1 homolog a-like	2175	gi|91086457|ref|XP_969562.1|PREDICTED: similar to AGAP009931-PA [Tribolium castaneum] >gi|270009814|gb|EFA06262.1| hypothetical protein TcasGA2_TC009122 [Tribolium castaneum]	XP_969562	2.09951e-67	82	233.802	162	133
DIAVI-09JAN12-CLUS00009_1	peritrophic matrix protein 3 precursor	1353	gi|189236888|ref|XP_967419.2|PREDICTED: similar to AGAP012133-PA [Tribolium castaneum]	XP_967419	3.47079e-21	61	105.145	157	97
DIAVI-09JAN12-CLUS00009_2	mucin-like protein	1910	gi|270017001|gb|EFA13447.1|hypothetical protein TcasGA2_TC004216 [Tribolium castaneum]	EFA13447	1.60219e-44	56	173.326	272	155
DIAVI-09JAN12-CLUS00009_3	peritrophic matrix protein 5-b	700	gi|189236888|ref|XP_967419.2|PREDICTED: similar to AGAP012133-PA [Tribolium castaneum]	XP_967419	4.18787e-18	51	92.4337	170	88
DIAVI-09JAN12-CLUS00010_1	hypothetical protein TcasGA2_TC006067	4064	gi|270011972|gb|EFA08420.1|hypothetical protein TcasGA2_TC006067 [Tribolium castaneum]	EFA08420	2.43016e-05	66	57.3806	72	48
DIAVI-09JAN12-CLUS00010_10	hypothetical protein TcasGA2_TC006067	2779	gi|270011972|gb|EFA08420.1|hypothetical protein TcasGA2_TC006067 [Tribolium castaneum]	EFA08420	1.52664e-05	66	57.3806	72	48
DIAVI-09JAN12-CLUS00010_11	hypothetical protein TcasGA2_TC006067	2766	gi|270011972|gb|EFA08420.1|hypothetical protein TcasGA2_TC006067 [Tribolium castaneum]	EFA08420	1.51822e-05	66	57.3806	72	48
DIAVI-09JAN12-CLUS00010_12	hypothetical protein TcasGA2_TC006067	2611	gi|270011972|gb|EFA08420.1|hypothetical protein TcasGA2_TC006067 [Tribolium castaneum]	EFA08420	1.4087e-05	66	57.3806	72	48
DIAVI-09JAN12-CLUS00010_2	hypothetical protein TcasGA2_TC006067	4069	gi|270011972|gb|EFA08420.1|hypothetical protein TcasGA2_TC006067 [Tribolium castaneum]	EFA08420	2.43226e-05	66	57.3806	72	48
DIAVI-09JAN12-CLUS00010_3	hypothetical protein TcasGA2_TC006067	4069	gi|270011972|gb|EFA08420.1|hypothetical protein TcasGA2_TC006067 [Tribolium castaneum]	EFA08420	2.43226e-05	66	57.3806	72	48
DIAVI-09JAN12-CLUS00010_4	hypothetical protein TcasGA2_TC006067	3630	gi|270011972|gb|EFA08420.1|hypothetical protein TcasGA2_TC006067 [Tribolium castaneum]	EFA08420	2.12477e-05	66	57.3806	72	48
DIAVI-09JAN12-CLUS00010_5	hypothetical protein TcasGA2_TC006067	3468	gi|270011972|gb|EFA08420.1|hypothetical protein TcasGA2_TC006067 [Tribolium castaneum]	EFA08420	2.01104e-05	66	57.3806	72	48
DIAVI-09JAN12-CLUS00010_6	hypothetical protein TcasGA2_TC006067	3468	gi|270011972|gb|EFA08420.1|hypothetical protein TcasGA2_TC006067 [Tribolium castaneum]	EFA08420	2.01104e-05	66	57.3806	72	48
DIAVI-09JAN12-CLUS00010_7	hypothetical protein TcasGA2_TC006067	3281	gi|270011972|gb|EFA08420.1|hypothetical protein TcasGA2_TC006067 [Tribolium castaneum]	EFA08420	1.88046e-05	66	57.3806	72	48
DIAVI-09JAN12-CLUS00010_8	hypothetical protein TcasGA2_TC006067	3281	gi|270011972|gb|EFA08420.1|hypothetical protein TcasGA2_TC006067 [Tribolium castaneum]	EFA08420	1.88046e-05	66	57.3806	72	48
DIAVI-09JAN12-CLUS00010_9	hypothetical protein TcasGA2_TC006067	3275	gi|270011972|gb|EFA08420.1|hypothetical protein TcasGA2_TC006067 [Tribolium castaneum]	EFA08420	1.87625e-05	66	57.3806	72	48
DIAVI-09JAN12-CLUS00011_1	ubiquitin-conjugating enzyme e2 variant 2-like	0	>FakeBlastResult|DIAVI-09JAN12-CLUS00011_1	DIAVI-09JAN12-CLUS00011_1	0	100	1	1	1
DIAVI-09JAN12-CLUS00011_10	ubiquitin-conjugating enzyme e2 variant 2-like	6625	gi|91092024|ref|XP_966345.1|PREDICTED: similar to AGAP006937-PA isoform 1 [Tribolium castaneum] >gi|270004707|gb|EFA01155.1| hypothetical protein TcasGA2_TC010380 [Tribolium castaneum]	XP_966345	6.2609e-79	99	268.855	144	143
DIAVI-09JAN12-CLUS00011_11	27 kda hemolymph protein	5729	gi|91090714|ref|XP_975034.1|PREDICTED: similar to AGAP007663-PA [Tribolium castaneum] >gi|270013294|gb|EFA09742.1| hypothetical protein TcasGA2_TC011877 [Tribolium castaneum]	XP_975034	4.18334e-77	76	269.24	233	179
DIAVI-09JAN12-CLUS00011_12	27 kda hemolymph protein	5723	gi|91090714|ref|XP_975034.1|PREDICTED: similar to AGAP007663-PA [Tribolium castaneum] >gi|270013294|gb|EFA09742.1| hypothetical protein TcasGA2_TC011877 [Tribolium castaneum]	XP_975034	4.17007e-77	76	269.24	233	179
DIAVI-09JAN12-CLUS00011_13	27 kda hemolymph protein	5702	gi|91090714|ref|XP_975034.1|PREDICTED: similar to AGAP007663-PA [Tribolium castaneum] >gi|270013294|gb|EFA09742.1| hypothetical protein TcasGA2_TC011877 [Tribolium castaneum]	XP_975034	4.12362e-77	76	269.24	233	179
DIAVI-09JAN12-CLUS00011_14	27 kda hemolymph protein	5696	gi|91090714|ref|XP_975034.1|PREDICTED: similar to AGAP007663-PA [Tribolium castaneum] >gi|270013294|gb|EFA09742.1| hypothetical protein TcasGA2_TC011877 [Tribolium castaneum]	XP_975034	4.11036e-77	76	269.24	233	179
DIAVI-09JAN12-CLUS00011_15	endonuclease-reverse transcriptase	5705	gi|294566523|gb|ADF18552.1|endonuclease-reverse transcriptase [Bombyx mori]	ADF18552	3.28767e-25	69	89.3521	88	61
DIAVI-09JAN12-CLUS00011_16	endonuclease-reverse transcriptase	5699	gi|294566523|gb|ADF18552.1|endonuclease-reverse transcriptase [Bombyx mori]	ADF18552	3.28399e-25	69	89.3521	88	61
DIAVI-09JAN12-CLUS00011_17	endonuclease-reverse transcriptase	5678	gi|294566523|gb|ADF18552.1|endonuclease-reverse transcriptase [Bombyx mori]	ADF18552	3.27111e-25	69	89.3521	88	61
DIAVI-09JAN12-CLUS00011_18	endonuclease-reverse transcriptase	5672	gi|294566523|gb|ADF18552.1|endonuclease-reverse transcriptase [Bombyx mori]	ADF18552	3.26743e-25	69	89.3521	88	61
DIAVI-09JAN12-CLUS00011_19	27 kda hemolymph protein	5509	gi|91090714|ref|XP_975034.1|PREDICTED: similar to AGAP007663-PA [Tribolium castaneum] >gi|270013294|gb|EFA09742.1| hypothetical protein TcasGA2_TC011877 [Tribolium castaneum]	XP_975034	3.69973e-77	76	269.24	233	179
DIAVI-09JAN12-CLUS00011_2	ubiquitin-conjugating enzyme e2 variant 2-like	0	>FakeBlastResult|DIAVI-09JAN12-CLUS00011_2	DIAVI-09JAN12-CLUS00011_2	0	100	1	1	1
DIAVI-09JAN12-CLUS00011_20	27 kda hemolymph protein	5503	gi|91090714|ref|XP_975034.1|PREDICTED: similar to AGAP007663-PA [Tribolium castaneum] >gi|270013294|gb|EFA09742.1| hypothetical protein TcasGA2_TC011877 [Tribolium castaneum]	XP_975034	3.68652e-77	76	269.24	233	179
DIAVI-09JAN12-CLUS00011_21	27 kda hemolymph protein	5482	gi|91090714|ref|XP_975034.1|PREDICTED: similar to AGAP007663-PA [Tribolium castaneum] >gi|270013294|gb|EFA09742.1| hypothetical protein TcasGA2_TC011877 [Tribolium castaneum]	XP_975034	3.64029e-77	76	269.24	233	179
DIAVI-09JAN12-CLUS00011_22	27 kda hemolymph protein	5476	gi|91090714|ref|XP_975034.1|PREDICTED: similar to AGAP007663-PA [Tribolium castaneum] >gi|270013294|gb|EFA09742.1| hypothetical protein TcasGA2_TC011877 [Tribolium castaneum]	XP_975034	3.62709e-77	76	269.24	233	179
DIAVI-09JAN12-CLUS00011_23	endonuclease-reverse transcriptase	5485	gi|294566523|gb|ADF18552.1|endonuclease-reverse transcriptase [Bombyx mori]	ADF18552	3.17196e-25	69	89.3521	88	61
DIAVI-09JAN12-CLUS00011_24	endonuclease-reverse transcriptase	5479	gi|294566523|gb|ADF18552.1|endonuclease-reverse transcriptase [Bombyx mori]	ADF18552	3.16826e-25	69	89.3521	88	61
DIAVI-09JAN12-CLUS00011_25	endonuclease-reverse transcriptase	5434	gi|294566523|gb|ADF18552.1|endonuclease-reverse transcriptase [Bombyx mori]	ADF18552	3.14051e-25	69	89.3521	88	61
DIAVI-09JAN12-CLUS00011_26	endonuclease-reverse transcriptase	5428	gi|294566523|gb|ADF18552.1|endonuclease-reverse transcriptase [Bombyx mori]	ADF18552	3.13681e-25	69	89.3521	88	61
DIAVI-09JAN12-CLUS00011_27	endonuclease-reverse transcriptase	5458	gi|294566523|gb|ADF18552.1|endonuclease-reverse transcriptase [Bombyx mori]	ADF18552	3.15529e-25	69	89.3521	88	61
DIAVI-09JAN12-CLUS00011_28	endonuclease-reverse transcriptase	5452	gi|294566523|gb|ADF18552.1|endonuclease-reverse transcriptase [Bombyx mori]	ADF18552	3.15158e-25	69	89.3521	88	61
DIAVI-09JAN12-CLUS00011_29	endonuclease-reverse transcriptase	5407	gi|294566523|gb|ADF18552.1|endonuclease-reverse transcriptase [Bombyx mori]	ADF18552	3.12383e-25	69	89.3521	88	61
DIAVI-09JAN12-CLUS00011_3	ubiquitin-conjugating enzyme e2 variant 2-like	0	>FakeBlastResult|DIAVI-09JAN12-CLUS00011_3	DIAVI-09JAN12-CLUS00011_3	0	100	1	1	1
DIAVI-09JAN12-CLUS00011_30	endonuclease-reverse transcriptase	5401	gi|294566523|gb|ADF18552.1|endonuclease-reverse transcriptase [Bombyx mori]	ADF18552	3.12013e-25	69	89.3521	88	61
DIAVI-09JAN12-CLUS00011_31	endonuclease-reverse transcriptase	5214	gi|294566523|gb|ADF18552.1|endonuclease-reverse transcriptase [Bombyx mori]	ADF18552	3.00517e-25	69	89.3521	88	61
DIAVI-09JAN12-CLUS00011_32	endonuclease-reverse transcriptase	5208	gi|294566523|gb|ADF18552.1|endonuclease-reverse transcriptase [Bombyx mori]	ADF18552	3.00146e-25	69	89.3521	88	61
DIAVI-09JAN12-CLUS00011_33	endonuclease-reverse transcriptase	5187	gi|294566523|gb|ADF18552.1|endonuclease-reverse transcriptase [Bombyx mori]	ADF18552	2.98848e-25	69	89.3521	88	61
DIAVI-09JAN12-CLUS00011_34	endonuclease-reverse transcriptase	5181	gi|294566523|gb|ADF18552.1|endonuclease-reverse transcriptase [Bombyx mori]	ADF18552	2.98477e-25	69	89.3521	88	61
DIAVI-09JAN12-CLUS00011_35	endonuclease-reverse transcriptase	4808	gi|294566523|gb|ADF18552.1|endonuclease-reverse transcriptase [Bombyx mori]	ADF18552	2.7691e-25	69	89.3521	88	61
DIAVI-09JAN12-CLUS00011_36	endonuclease-reverse transcriptase	4802	gi|294566523|gb|ADF18552.1|endonuclease-reverse transcriptase [Bombyx mori]	ADF18552	2.76536e-25	69	89.3521	88	61
DIAVI-09JAN12-CLUS00011_37	endonuclease-reverse transcriptase	4781	gi|294566523|gb|ADF18552.1|endonuclease-reverse transcriptase [Bombyx mori]	ADF18552	2.75228e-25	69	89.3521	88	61
DIAVI-09JAN12-CLUS00011_38	endonuclease-reverse transcriptase	4775	gi|294566523|gb|ADF18552.1|endonuclease-reverse transcriptase [Bombyx mori]	ADF18552	2.74854e-25	69	89.3521	88	61
DIAVI-09JAN12-CLUS00011_39	endonuclease-reverse transcriptase	4588	gi|294566523|gb|ADF18552.1|endonuclease-reverse transcriptase [Bombyx mori]	ADF18552	2.63259e-25	69	89.3521	88	61
DIAVI-09JAN12-CLUS00011_4	ubiquitin-conjugating enzyme e2 variant 2-like	0	>FakeBlastResult|DIAVI-09JAN12-CLUS00011_4	DIAVI-09JAN12-CLUS00011_4	0	100	1	1	1
DIAVI-09JAN12-CLUS00011_40	endonuclease-reverse transcriptase	4582	gi|294566523|gb|ADF18552.1|endonuclease-reverse transcriptase [Bombyx mori]	ADF18552	2.62884e-25	69	89.3521	88	61
DIAVI-09JAN12-CLUS00011_41	endonuclease-reverse transcriptase	4561	gi|294566523|gb|ADF18552.1|endonuclease-reverse transcriptase [Bombyx mori]	ADF18552	2.61574e-25	69	89.3521	88	61
DIAVI-09JAN12-CLUS00011_42	endonuclease-reverse transcriptase	4555	gi|294566523|gb|ADF18552.1|endonuclease-reverse transcriptase [Bombyx mori]	ADF18552	2.612e-25	69	89.3521	88	61
DIAVI-09JAN12-CLUS00011_43	endonuclease-reverse transcriptase	4317	gi|294566523|gb|ADF18552.1|endonuclease-reverse transcriptase [Bombyx mori]	ADF18552	5.49299e-34	64	144.05	179	116
DIAVI-09JAN12-CLUS00011_44	endonuclease-reverse transcriptase	4311	gi|294566523|gb|ADF18552.1|endonuclease-reverse transcriptase [Bombyx mori]	ADF18552	5.48452e-34	64	144.05	179	116
DIAVI-09JAN12-CLUS00011_45	endonuclease-reverse transcriptase	4290	gi|294566523|gb|ADF18552.1|endonuclease-reverse transcriptase [Bombyx mori]	ADF18552	5.48809e-34	64	144.05	179	116
DIAVI-09JAN12-CLUS00011_46	endonuclease-reverse transcriptase	4284	gi|294566523|gb|ADF18552.1|endonuclease-reverse transcriptase [Bombyx mori]	ADF18552	5.47956e-34	64	144.05	179	116
DIAVI-09JAN12-CLUS00011_47	27 kda hemolymph protein	4306	gi|91090714|ref|XP_975034.1|PREDICTED: similar to AGAP007663-PA [Tribolium castaneum] >gi|270013294|gb|EFA09742.1| hypothetical protein TcasGA2_TC011877 [Tribolium castaneum]	XP_975034	1.22577e-77	76	269.24	233	179
DIAVI-09JAN12-CLUS00011_48	27 kda hemolymph protein	4300	gi|91090714|ref|XP_975034.1|PREDICTED: similar to AGAP007663-PA [Tribolium castaneum] >gi|270013294|gb|EFA09742.1| hypothetical protein TcasGA2_TC011877 [Tribolium castaneum]	XP_975034	1.214e-77	76	269.24	233	179
DIAVI-09JAN12-CLUS00011_49	ubiquitin-conjugating enzyme e2 variant 2-like	4336	gi|91092024|ref|XP_966345.1|PREDICTED: similar to AGAP006937-PA isoform 1 [Tribolium castaneum] >gi|270004707|gb|EFA01155.1| hypothetical protein TcasGA2_TC010380 [Tribolium castaneum]	XP_966345	1.31068e-79	99	268.855	144	143
DIAVI-09JAN12-CLUS00011_5	ubiquitin-conjugating enzyme e2 variant 2-like	7834	gi|91092024|ref|XP_966345.1|PREDICTED: similar to AGAP006937-PA isoform 1 [Tribolium castaneum] >gi|270004707|gb|EFA01155.1| hypothetical protein TcasGA2_TC010380 [Tribolium castaneum]	XP_966345	8.97371e-79	99	268.855	144	143
DIAVI-09JAN12-CLUS00011_50	endonuclease-reverse transcriptase	4282	gi|294566523|gb|ADF18552.1|endonuclease-reverse transcriptase [Bombyx mori]	ADF18552	2.45635e-25	69	89.3521	88	61
DIAVI-09JAN12-CLUS00011_51	endonuclease-reverse transcriptase	4276	gi|294566523|gb|ADF18552.1|endonuclease-reverse transcriptase [Bombyx mori]	ADF18552	2.45258e-25	69	89.3521	88	61
DIAVI-09JAN12-CLUS00011_52	endonuclease-reverse transcriptase	4097	gi|294566523|gb|ADF18552.1|endonuclease-reverse transcriptase [Bombyx mori]	ADF18552	5.21103e-34	64	144.05	179	116
DIAVI-09JAN12-CLUS00011_53	endonuclease-reverse transcriptase	4091	gi|294566523|gb|ADF18552.1|endonuclease-reverse transcriptase [Bombyx mori]	ADF18552	5.2025e-34	64	144.05	179	116
DIAVI-09JAN12-CLUS00011_54	endonuclease-reverse transcriptase	4070	gi|294566523|gb|ADF18552.1|endonuclease-reverse transcriptase [Bombyx mori]	ADF18552	5.17266e-34	64	144.05	179	116
DIAVI-09JAN12-CLUS00011_55	endonuclease-reverse transcriptase	4064	gi|294566523|gb|ADF18552.1|endonuclease-reverse transcriptase [Bombyx mori]	ADF18552	5.16414e-34	64	144.05	179	116
DIAVI-09JAN12-CLUS00011_56	endonuclease-reverse transcriptase	4011	gi|294566523|gb|ADF18552.1|endonuclease-reverse transcriptase [Bombyx mori]	ADF18552	2.28663e-25	69	89.3521	88	61
DIAVI-09JAN12-CLUS00011_57	endonuclease-reverse transcriptase	4005	gi|294566523|gb|ADF18552.1|endonuclease-reverse transcriptase [Bombyx mori]	ADF18552	2.28285e-25	69	89.3521	88	61
DIAVI-09JAN12-CLUS00011_58	ubiquitin-conjugating enzyme e2 variant 2-like	3516	gi|91092024|ref|XP_966345.1|PREDICTED: similar to AGAP006937-PA isoform 1 [Tribolium castaneum] >gi|270004707|gb|EFA01155.1| hypothetical protein TcasGA2_TC010380 [Tribolium castaneum]	XP_966345	2.37635e-80	99	268.855	144	143
DIAVI-09JAN12-CLUS00011_59	endonuclease-reverse transcriptase	3385	gi|294566523|gb|ADF18552.1|endonuclease-reverse transcriptase [Bombyx mori]	ADF18552	1.90294e-25	69	89.3521	88	61
DIAVI-09JAN12-CLUS00011_6	ubiquitin-conjugating enzyme e2 variant 2-like	7828	gi|91092024|ref|XP_966345.1|PREDICTED: similar to AGAP006937-PA isoform 1 [Tribolium castaneum] >gi|270004707|gb|EFA01155.1| hypothetical protein TcasGA2_TC010380 [Tribolium castaneum]	XP_966345	8.96025e-79	99	268.855	144	143
DIAVI-09JAN12-CLUS00011_60	endonuclease-reverse transcriptase	3379	gi|294566523|gb|ADF18552.1|endonuclease-reverse transcriptase [Bombyx mori]	ADF18552	1.89913e-25	69	89.3521	88	61
DIAVI-09JAN12-CLUS00011_61	endonuclease-reverse transcriptase	2894	gi|294566523|gb|ADF18552.1|endonuclease-reverse transcriptase [Bombyx mori]	ADF18552	3.56682e-34	64	144.05	179	116
DIAVI-09JAN12-CLUS00011_62	endonuclease-reverse transcriptase	2888	gi|294566523|gb|ADF18552.1|endonuclease-reverse transcriptase [Bombyx mori]	ADF18552	3.55812e-34	64	144.05	179	116
DIAVI-09JAN12-CLUS00011_65	27 kda hemolymph protein	2336	gi|91090714|ref|XP_975034.1|PREDICTED: similar to AGAP007663-PA [Tribolium castaneum] >gi|270013294|gb|EFA09742.1| hypothetical protein TcasGA2_TC011877 [Tribolium castaneum]	XP_975034	5.27368e-80	76	269.24	233	179
DIAVI-09JAN12-CLUS00011_69	27 kda hemolymph protein	1902	gi|91090714|ref|XP_975034.1|PREDICTED: similar to AGAP007663-PA [Tribolium castaneum] >gi|270013294|gb|EFA09742.1| hypothetical protein TcasGA2_TC011877 [Tribolium castaneum]	XP_975034	2.83041e-81	76	269.24	233	179
DIAVI-09JAN12-CLUS00011_7	ubiquitin-conjugating enzyme e2 variant 2-like	7807	gi|91092024|ref|XP_966345.1|PREDICTED: similar to AGAP006937-PA isoform 1 [Tribolium castaneum] >gi|270004707|gb|EFA01155.1| hypothetical protein TcasGA2_TC010380 [Tribolium castaneum]	XP_966345	8.91313e-79	99	268.855	144	143
DIAVI-09JAN12-CLUS00011_70	27 kda hemolymph protein	1924	gi|91090714|ref|XP_975034.1|PREDICTED: similar to AGAP007663-PA [Tribolium castaneum] >gi|270013294|gb|EFA09742.1| hypothetical protein TcasGA2_TC011877 [Tribolium castaneum]	XP_975034	3.39206e-81	76	269.24	233	179
DIAVI-09JAN12-CLUS00011_71	27 kda hemolymph protein	1838	gi|91090714|ref|XP_975034.1|PREDICTED: similar to AGAP007663-PA [Tribolium castaneum] >gi|270013294|gb|EFA09742.1| hypothetical protein TcasGA2_TC011877 [Tribolium castaneum]	XP_975034	1.74103e-81	76	269.24	233	179
DIAVI-09JAN12-CLUS00011_78	rna-directed dna polymerase from mobile element jockey-like	1055	gi|390351605|ref|XP_003727690.1|PREDICTED: RNA-directed DNA polymerase from mobile element jockey-like [Strongylocentrotus purpuratus]	XP_003727690	4.06879e-08	55	63.5438	132	73
DIAVI-09JAN12-CLUS00011_8	ubiquitin-conjugating enzyme e2 variant 2-like	7801	gi|91092024|ref|XP_966345.1|PREDICTED: similar to AGAP006937-PA isoform 1 [Tribolium castaneum] >gi|270004707|gb|EFA01155.1| hypothetical protein TcasGA2_TC010380 [Tribolium castaneum]	XP_966345	8.89966e-79	99	268.855	144	143
DIAVI-09JAN12-CLUS00011_81	endonuclease-reverse transcriptase	512	gi|294566523|gb|ADF18552.1|endonuclease-reverse transcriptase [Bombyx mori]	ADF18552	5.85726e-09	47	55.0694	146	70
DIAVI-09JAN12-CLUS00011_9	ubiquitin-conjugating enzyme e2 variant 2-like	6631	gi|91092024|ref|XP_966345.1|PREDICTED: similar to AGAP006937-PA isoform 1 [Tribolium castaneum] >gi|270004707|gb|EFA01155.1| hypothetical protein TcasGA2_TC010380 [Tribolium castaneum]	XP_966345	6.27436e-79	99	268.855	144	143
DIAVI-09JAN12-CLUS00012_1	short isoform h	640	gi|270009780|gb|EFA06228.1|hypothetical protein TcasGA2_TC009077 [Tribolium castaneum]	EFA06228	5.0997e-16	47	70.0922	155	74
DIAVI-09JAN12-CLUS00012_2	short isoform h	617	gi|242010332|ref|XP_002425922.1|Nesprin-1, putative [Pediculus humanus corporis] >gi|212509905|gb|EEB13184.1| Nesprin-1, putative [Pediculus humanus corporis]	XP_002425922	3.07666e-10	67	68.1662	78	53
DIAVI-09JAN12-CLUS00012_3	short isoform h	1588	gi|345487070|ref|XP_001602426.2|PREDICTED: microtubule-actin cross-linking factor 1-like [Nasonia vitripennis]	XP_001602426	5.43982e-32	80	64.3142	60	48
DIAVI-09JAN12-CLUS00012_4	short isoform h	708	gi|189239227|ref|XP_973767.2|PREDICTED: similar to kakapo [Tribolium castaneum]	XP_973767	3.6253e-52	63	193.356	239	151
DIAVI-09JAN12-CLUS00012_5	stathmin	757	gi|114052122|ref|NP_001040215.1|stathmin [Bombyx mori] >gi|87248413|gb|ABD36259.1| stathmin [Bombyx mori]	NP_001040215	7.13734e-49	80	128.642	99	80
DIAVI-09JAN12-CLUS00012_6	short isoform h	1589	gi|345487070|ref|XP_001602426.2|PREDICTED: microtubule-actin cross-linking factor 1-like [Nasonia vitripennis]	XP_001602426	1.24477e-27	81	67.781	60	49
DIAVI-09JAN12-CLUS00012_7	zinc finger bed domain-containing protein 5	1300	gi|328703111|ref|XP_003242095.1|PREDICTED: zinc finger BED domain-containing protein 5-like, partial [Acyrthosiphon pisum]	XP_003242095	1.79191e-16	56	90.1225	133	75
DIAVI-09JAN12-CLUS00013_1	abc transporter	0	>FakeBlastResult|DIAVI-09JAN12-CLUS00013_1	DIAVI-09JAN12-CLUS00013_1	0	100	1	1	1
DIAVI-09JAN12-CLUS00013_10	abc transporter	7725	gi|91081777|ref|XP_973493.1|PREDICTED: similar to abc transporter [Tribolium castaneum]	XP_973493	0	74	778.089	654	490
DIAVI-09JAN12-CLUS00013_11	cg9090 cg9090-pa	6598	gi|189238455|ref|XP_001813897.1|PREDICTED: hypothetical protein [Tribolium castaneum]	XP_001813897	1.38181e-19	71	102.064	89	64
DIAVI-09JAN12-CLUS00013_12	cg12340 cg12340-pa	6452	gi|270014453|gb|EFA10901.1|hypothetical protein TcasGA2_TC001727 [Tribolium castaneum]	EFA10901	6.5829e-36	71	146.747	123	88
DIAVI-09JAN12-CLUS00013_13	hypothetical protein TcasGA2_TC010573	6049	gi|270017175|gb|EFA13621.1|hypothetical protein TcasGA2_TC010573 [Tribolium castaneum]	EFA13621	2.92243e-40	63	164.466	202	128
DIAVI-09JAN12-CLUS00013_14	cg9090 cg9090-pa	5957	gi|189238455|ref|XP_001813897.1|PREDICTED: hypothetical protein [Tribolium castaneum]	XP_001813897	1.21745e-19	71	102.064	89	64
DIAVI-09JAN12-CLUS00013_15	cg12340 cg12340-pa	5811	gi|270014453|gb|EFA10901.1|hypothetical protein TcasGA2_TC001727 [Tribolium castaneum]	EFA10901	5.63296e-36	71	146.747	123	88
DIAVI-09JAN12-CLUS00013_16	hypothetical protein CAPTEDRAFT_206230	5409	gi|443716458|gb|ELU07980.1|hypothetical protein CAPTEDRAFT_206230 [Capitella teleta]	ELU07980	3.84973e-11	51	74.3294	112	58
DIAVI-09JAN12-CLUS00013_17	hypothetical protein TcasGA2_TC010573	5408	gi|270017175|gb|EFA13621.1|hypothetical protein TcasGA2_TC010573 [Tribolium castaneum]	EFA13621	2.42545e-40	63	164.466	202	128
DIAVI-09JAN12-CLUS00013_18	hypothetical protein CAPTEDRAFT_206230	4768	gi|443716458|gb|ELU07980.1|hypothetical protein CAPTEDRAFT_206230 [Capitella teleta]	ELU07980	3.32307e-11	51	74.3294	112	58
DIAVI-09JAN12-CLUS00013_19	abc transporter	4558	gi|91081777|ref|XP_973493.1|PREDICTED: similar to abc transporter [Tribolium castaneum]	XP_973493	0	74	778.089	654	490
DIAVI-09JAN12-CLUS00013_2	abc transporter	0	>FakeBlastResult|DIAVI-09JAN12-CLUS00013_2	DIAVI-09JAN12-CLUS00013_2	0	100	1	1	1
DIAVI-09JAN12-CLUS00013_20	po11_scico ame: full=retrovirus-related pol polyprotein from type-1 retrotransposable element r1 ame: full=retrovirus-related pol polyprotein from type i retrotransposable element r1 includes: ame: full=reverse transcriptase includes: ame: full=endonuclease	4225	gi|270015739|gb|EFA12187.1|hypothetical protein TcasGA2_TC004340 [Tribolium castaneum]	EFA12187	1.56843e-85	50	309.686	687	348
DIAVI-09JAN12-CLUS00013_21	po11_scico ame: full=retrovirus-related pol polyprotein from type-1 retrotransposable element r1 ame: full=retrovirus-related pol polyprotein from type i retrotransposable element r1 includes: ame: full=reverse transcriptase includes: ame: full=endonuclease	4079	gi|270015739|gb|EFA12187.1|hypothetical protein TcasGA2_TC004340 [Tribolium castaneum]	EFA12187	1.25276e-85	50	309.686	687	348
DIAVI-09JAN12-CLUS00013_22	hydroxyacid oxidase 1-like	3843	gi|91083635|ref|XP_970519.1|PREDICTED: similar to AGAP010885-PA [Tribolium castaneum]	XP_970519	1.15431e-118	76	297.745	225	171
DIAVI-09JAN12-CLUS00013_23	hypothetical protein CAPTEDRAFT_206230	3853	gi|443716458|gb|ELU07980.1|hypothetical protein CAPTEDRAFT_206230 [Capitella teleta]	ELU07980	2.57245e-11	51	74.3294	112	58
DIAVI-09JAN12-CLUS00013_24	endonuclease-reverse transcriptase	3914	gi|189238455|ref|XP_001813897.1|PREDICTED: hypothetical protein [Tribolium castaneum]	XP_001813897	6.94414e-20	71	102.064	89	64
DIAVI-09JAN12-CLUS00013_25	endonuclease-reverse transcriptase	3869	gi|189238455|ref|XP_001813897.1|PREDICTED: hypothetical protein [Tribolium castaneum]	XP_001813897	6.82893e-20	71	102.064	89	64
DIAVI-09JAN12-CLUS00013_26	hydroxyacid oxidase 1-like	3697	gi|91083635|ref|XP_970519.1|PREDICTED: similar to AGAP010885-PA [Tribolium castaneum]	XP_970519	1.1111e-118	76	297.745	225	171
DIAVI-09JAN12-CLUS00013_27	hypothetical protein CAPTEDRAFT_206230	3633	gi|443716458|gb|ELU07980.1|hypothetical protein CAPTEDRAFT_206230 [Capitella teleta]	ELU07980	2.39279e-11	51	74.3294	112	58
DIAVI-09JAN12-CLUS00013_28	cg12340 cg12340-pa	3768	gi|270014453|gb|EFA10901.1|hypothetical protein TcasGA2_TC001727 [Tribolium castaneum]	EFA10901	2.59581e-36	71	146.747	123	88
DIAVI-09JAN12-CLUS00013_29	cg12340 cg12340-pa	3723	gi|270014453|gb|EFA10901.1|hypothetical protein TcasGA2_TC001727 [Tribolium castaneum]	EFA10901	2.52892e-36	71	146.747	123	88
DIAVI-09JAN12-CLUS00013_3	abc transporter	0	>FakeBlastResult|DIAVI-09JAN12-CLUS00013_3	DIAVI-09JAN12-CLUS00013_3	0	100	1	1	1
DIAVI-09JAN12-CLUS00013_30	po11_scico ame: full=retrovirus-related pol polyprotein from type-1 retrotransposable element r1 ame: full=retrovirus-related pol polyprotein from type i retrotransposable element r1 includes: ame: full=reverse transcriptase includes: ame: full=endonuclease	3676	gi|270015739|gb|EFA12187.1|hypothetical protein TcasGA2_TC004340 [Tribolium castaneum]	EFA12187	7.10762e-86	50	309.686	687	348
DIAVI-09JAN12-CLUS00013_31	hydroxyacid oxidase 1-like	3294	gi|91083635|ref|XP_970519.1|PREDICTED: similar to AGAP010885-PA [Tribolium castaneum]	XP_970519	9.79567e-119	76	297.745	225	171
DIAVI-09JAN12-CLUS00013_32	hypothetical protein TcasGA2_TC010573	3365	gi|270017175|gb|EFA13621.1|hypothetical protein TcasGA2_TC010573 [Tribolium castaneum]	EFA13621	8.39107e-41	63	164.466	202	128
DIAVI-09JAN12-CLUS00013_33	hypothetical protein TcasGA2_TC010573	3320	gi|270017175|gb|EFA13621.1|hypothetical protein TcasGA2_TC010573 [Tribolium castaneum]	EFA13621	8.05046e-41	63	164.466	202	128
DIAVI-09JAN12-CLUS00013_34	po11_scico ame: full=retrovirus-related pol polyprotein from type-1 retrotransposable element r1 ame: full=retrovirus-related pol polyprotein from type i retrotransposable element r1 includes: ame: full=reverse transcriptase includes: ame: full=endonuclease	3095	gi|270015739|gb|EFA12187.1|hypothetical protein TcasGA2_TC004340 [Tribolium castaneum]	EFA12187	1.12206e-86	50	309.686	687	348
DIAVI-09JAN12-CLUS00013_35	endonuclease-reverse transcriptase	3036	gi|357607528|gb|EHJ65566.1|endonuclease-reverse transcriptase [Danaus plexippus]	EHJ65566	4.34664e-13	69	51.9878	55	38
DIAVI-09JAN12-CLUS00013_36	endonuclease-reverse transcriptase	2991	gi|357607528|gb|EHJ65566.1|endonuclease-reverse transcriptase [Danaus plexippus]	EHJ65566	4.27225e-13	69	51.9878	55	38
DIAVI-09JAN12-CLUS00013_37	cg9090 cg9090-pa	2737	gi|189238455|ref|XP_001813897.1|PREDICTED: hypothetical protein [Tribolium castaneum]	XP_001813897	3.93344e-20	71	102.064	89	64
DIAVI-09JAN12-CLUS00013_38	hydroxyacid oxidase 1-like	2654	gi|91083635|ref|XP_970519.1|PREDICTED: similar to AGAP010885-PA [Tribolium castaneum]	XP_970519	7.63399e-119	76	297.745	225	171
DIAVI-09JAN12-CLUS00013_39	cg12340 cg12340-pa	2591	gi|270014453|gb|EFA10901.1|hypothetical protein TcasGA2_TC001727 [Tribolium castaneum]	EFA10901	8.96047e-37	71	146.747	123	88
DIAVI-09JAN12-CLUS00013_4	abc transporter	0	>FakeBlastResult|DIAVI-09JAN12-CLUS00013_4	DIAVI-09JAN12-CLUS00013_4	0	100	1	1	1
DIAVI-09JAN12-CLUS00013_40	hypothetical protein TcasGA2_TC010573	2188	gi|270017175|gb|EFA13621.1|hypothetical protein TcasGA2_TC010573 [Tribolium castaneum]	EFA13621	8.80199e-42	63	164.466	202	128
DIAVI-09JAN12-CLUS00013_42	cg9090 cg9090-pa	1358	gi|270008511|gb|EFA04959.1|hypothetical protein TcasGA2_TC015028 [Tribolium castaneum]	EFA04959	1.74955e-38	75	138.658	120	90
DIAVI-09JAN12-CLUS00013_5	abc transporter	0	>FakeBlastResult|DIAVI-09JAN12-CLUS00013_5	DIAVI-09JAN12-CLUS00013_5	0	100	1	1	1
DIAVI-09JAN12-CLUS00013_6	abc transporter	0	>FakeBlastResult|DIAVI-09JAN12-CLUS00013_6	DIAVI-09JAN12-CLUS00013_6	0	100	1	1	1
DIAVI-09JAN12-CLUS00013_7	abc transporter	0	>FakeBlastResult|DIAVI-09JAN12-CLUS00013_7	DIAVI-09JAN12-CLUS00013_7	0	100	1	1	1
DIAVI-09JAN12-CLUS00013_8	abc transporter	0	>FakeBlastResult|DIAVI-09JAN12-CLUS00013_8	DIAVI-09JAN12-CLUS00013_8	0	100	1	1	1
DIAVI-09JAN12-CLUS00013_9	abc transporter	0	>FakeBlastResult|DIAVI-09JAN12-CLUS00013_9	DIAVI-09JAN12-CLUS00013_9	0	100	1	1	1
DIAVI-09JAN12-CLUS00014_1	PREDICTED: hypothetical protein LOC100569068	3854	gi|328707096|ref|XP_003243296.1|PREDICTED: hypothetical protein LOC100569068 [Acyrthosiphon pisum]	XP_003243296	8.70274e-15	57	87.4261	132	76
DIAVI-09JAN12-CLUS00014_10	thioredoxin-like protein	3252	gi|91084205|ref|XP_967987.1|PREDICTED: similar to thioredoxin-like protein [Tribolium castaneum] >gi|270008782|gb|EFA05230.1| hypothetical protein TcasGA2_TC015376 [Tribolium castaneum]	XP_967987	6.59157e-41	80	156.762	105	84
DIAVI-09JAN12-CLUS00014_17	PREDICTED: hypothetical protein LOC100569068	1935	gi|328707096|ref|XP_003243296.1|PREDICTED: hypothetical protein LOC100569068 [Acyrthosiphon pisum]	XP_003243296	3.03971e-15	57	87.4261	132	76
DIAVI-09JAN12-CLUS00014_18	PREDICTED: hypothetical protein LOC100569068	1944	gi|328707096|ref|XP_003243296.1|PREDICTED: hypothetical protein LOC100569068 [Acyrthosiphon pisum]	XP_003243296	3.06584e-15	57	87.4261	132	76
DIAVI-09JAN12-CLUS00014_20	PREDICTED: hypothetical protein LOC100569068	1684	gi|328707096|ref|XP_003243296.1|PREDICTED: hypothetical protein LOC100569068 [Acyrthosiphon pisum]	XP_003243296	2.33941e-15	57	87.4261	132	76
DIAVI-09JAN12-CLUS00014_26	PREDICTED: hypothetical protein LOC100569068	1338	gi|328707096|ref|XP_003243296.1|PREDICTED: hypothetical protein LOC100569068 [Acyrthosiphon pisum]	XP_003243296	1.31812e-15	57	87.4261	132	76
DIAVI-09JAN12-CLUS00014_27	PREDICTED: hypothetical protein LOC100569068	1347	gi|328707096|ref|XP_003243296.1|PREDICTED: hypothetical protein LOC100569068 [Acyrthosiphon pisum]	XP_003243296	1.34905e-15	57	87.4261	132	76
DIAVI-09JAN12-CLUS00014_33	thioredoxin-like protein	964	gi|91084205|ref|XP_967987.1|PREDICTED: similar to thioredoxin-like protein [Tribolium castaneum] >gi|270008782|gb|EFA05230.1| hypothetical protein TcasGA2_TC015376 [Tribolium castaneum]	XP_967987	5.53818e-44	80	156.762	105	84
DIAVI-09JAN12-CLUS00014_34	thioredoxin-like protein	959	gi|91084205|ref|XP_967987.1|PREDICTED: similar to thioredoxin-like protein [Tribolium castaneum] >gi|270008782|gb|EFA05230.1| hypothetical protein TcasGA2_TC015376 [Tribolium castaneum]	XP_967987	5.39998e-44	80	156.762	105	84
DIAVI-09JAN12-CLUS00014_35	PREDICTED: hypothetical protein LOC100569068	988	gi|328707096|ref|XP_003243296.1|PREDICTED: hypothetical protein LOC100569068 [Acyrthosiphon pisum]	XP_003243296	3.21954e-16	57	87.4261	132	76
DIAVI-09JAN12-CLUS00014_4	PREDICTED: hypothetical protein LOC100569068	3576	gi|328707096|ref|XP_003243296.1|PREDICTED: hypothetical protein LOC100569068 [Acyrthosiphon pisum]	XP_003243296	7.87912e-15	57	87.4261	132	76
DIAVI-09JAN12-CLUS00014_5	PREDICTED: hypothetical protein LOC100569068	3576	gi|328707096|ref|XP_003243296.1|PREDICTED: hypothetical protein LOC100569068 [Acyrthosiphon pisum]	XP_003243296	7.87912e-15	57	87.4261	132	76
DIAVI-09JAN12-CLUS00014_6	PREDICTED: hypothetical protein LOC100569068	3585	gi|328707096|ref|XP_003243296.1|PREDICTED: hypothetical protein LOC100569068 [Acyrthosiphon pisum]	XP_003243296	7.90569e-15	57	87.4261	132	76
DIAVI-09JAN12-CLUS00014_7	PREDICTED: hypothetical protein LOC100569068	3585	gi|328707096|ref|XP_003243296.1|PREDICTED: hypothetical protein LOC100569068 [Acyrthosiphon pisum]	XP_003243296	7.90569e-15	57	87.4261	132	76
DIAVI-09JAN12-CLUS00015_1	juvenile hormone binding protein partial	1065	gi|372467923|gb|AEX93419.1|juvenile hormone binding protein 5p1, partial [Leptinotarsa decemlineata]	AEX93419	3.89991e-22	50	99.7525	146	73
DIAVI-09JAN12-CLUS00015_2	juvenile hormone binding protein partial	962	gi|372467923|gb|AEX93419.1|juvenile hormone binding protein 5p1, partial [Leptinotarsa decemlineata]	AEX93419	3.7113e-18	49	88.1965	147	73
DIAVI-09JAN12-CLUS00015_3	juvenile hormone binding protein partial	973	gi|372467923|gb|AEX93419.1|juvenile hormone binding protein 5p1, partial [Leptinotarsa decemlineata]	AEX93419	3.79782e-18	49	88.1965	147	73
DIAVI-09JAN12-CLUS00015_4	superoxide dismutase	690	gi|91081867|ref|XP_968284.1|PREDICTED: similar to Cu-Zn superoxide dismutase 1 [Tribolium castaneum] >gi|270006342|gb|EFA02790.1| hypothetical protein TcasGA2_TC007011 [Tribolium castaneum]	XP_968284	8.60756e-80	87	246.899	152	133
DIAVI-09JAN12-CLUS00015_5	atp-binding cassette sub-family g member 4-like	624	gi|270005415|gb|EFA01863.1|hypothetical protein TcasGA2_TC007466 [Tribolium castaneum]	EFA01863	7.12153e-81	80	264.618	212	170
DIAVI-09JAN12-CLUS00015_6	abc transporter	1123	gi|195160172|ref|XP_002020950.1|GL16561 [Drosophila persimilis] >gi|194117900|gb|EDW39943.1| GL16561 [Drosophila persimilis]	XP_002020950	1.73527e-67	86	223.016	148	128
DIAVI-09JAN12-CLUS00015_7	atp-binding cassette sub-family g member 4-like	1228	gi|270005415|gb|EFA01863.1|hypothetical protein TcasGA2_TC007466 [Tribolium castaneum]	EFA01863	4.14722e-180	89	529.25	310	277
DIAVI-09JAN12-CLUS00015_8	atp-binding cassette sub-family g member 4-like	624	gi|270005415|gb|EFA01863.1|hypothetical protein TcasGA2_TC007466 [Tribolium castaneum]	EFA01863	7.12153e-81	80	264.618	212	170
DIAVI-09JAN12-CLUS00016_1	cytochrome p450	4883	gi|282720995|ref|NP_001164248.1|cytochrome P450 9Z4 [Tribolium castaneum] >gi|270012794|gb|EFA09242.1| cytochrome P450 9Z4 [Tribolium castaneum]	NP_001164248	0	73	617.461	507	371
DIAVI-09JAN12-CLUS00016_10	ornithine aminotransferase precursor	4845	gi|91093629|ref|XP_972301.1|PREDICTED: similar to AGAP004793-PA [Tribolium castaneum] >gi|270015769|gb|EFA12217.1| hypothetical protein TcasGA2_TC005134 [Tribolium castaneum]	XP_972301	0	88	697.582	435	387
DIAVI-09JAN12-CLUS00016_11	cytochrome p450	4684	gi|282720995|ref|NP_001164248.1|cytochrome P450 9Z4 [Tribolium castaneum] >gi|270012794|gb|EFA09242.1| cytochrome P450 9Z4 [Tribolium castaneum]	NP_001164248	0	73	617.461	507	371
DIAVI-09JAN12-CLUS00016_12	cytochrome p450	4646	gi|282720995|ref|NP_001164248.1|cytochrome P450 9Z4 [Tribolium castaneum] >gi|270012794|gb|EFA09242.1| cytochrome P450 9Z4 [Tribolium castaneum]	NP_001164248	0	73	617.461	507	371
DIAVI-09JAN12-CLUS00016_13	cytochrome p450	3502	gi|282720995|ref|NP_001164248.1|cytochrome P450 9Z4 [Tribolium castaneum] >gi|270012794|gb|EFA09242.1| cytochrome P450 9Z4 [Tribolium castaneum]	NP_001164248	0	73	617.461	507	371
DIAVI-09JAN12-CLUS00016_14	cytochrome p450	3464	gi|282720995|ref|NP_001164248.1|cytochrome P450 9Z4 [Tribolium castaneum] >gi|270012794|gb|EFA09242.1| cytochrome P450 9Z4 [Tribolium castaneum]	NP_001164248	0	73	617.461	507	371
DIAVI-09JAN12-CLUS00016_16	cytochrome p450	3087	gi|282720995|ref|NP_001164248.1|cytochrome P450 9Z4 [Tribolium castaneum] >gi|270012794|gb|EFA09242.1| cytochrome P450 9Z4 [Tribolium castaneum]	NP_001164248	0	73	617.461	507	371
DIAVI-09JAN12-CLUS00016_18	cytochrome p450	3049	gi|282720995|ref|NP_001164248.1|cytochrome P450 9Z4 [Tribolium castaneum] >gi|270012794|gb|EFA09242.1| cytochrome P450 9Z4 [Tribolium castaneum]	NP_001164248	0	73	617.461	507	371
DIAVI-09JAN12-CLUS00016_2	cytochrome p450	4845	gi|282720995|ref|NP_001164248.1|cytochrome P450 9Z4 [Tribolium castaneum] >gi|270012794|gb|EFA09242.1| cytochrome P450 9Z4 [Tribolium castaneum]	NP_001164248	0	73	617.461	507	371
DIAVI-09JAN12-CLUS00016_21	ornithine aminotransferase precursor	2948	gi|91093629|ref|XP_972301.1|PREDICTED: similar to AGAP004793-PA [Tribolium castaneum] >gi|270015769|gb|EFA12217.1| hypothetical protein TcasGA2_TC005134 [Tribolium castaneum]	XP_972301	0	88	697.582	435	387
DIAVI-09JAN12-CLUS00016_23	cytochrome p450	2760	gi|282720995|ref|NP_001164248.1|cytochrome P450 9Z4 [Tribolium castaneum] >gi|270012794|gb|EFA09242.1| cytochrome P450 9Z4 [Tribolium castaneum]	NP_001164248	0	73	617.461	507	371
DIAVI-09JAN12-CLUS00016_24	cytochrome p450	2722	gi|282720995|ref|NP_001164248.1|cytochrome P450 9Z4 [Tribolium castaneum] >gi|270012794|gb|EFA09242.1| cytochrome P450 9Z4 [Tribolium castaneum]	NP_001164248	0	73	617.461	507	371
DIAVI-09JAN12-CLUS00016_3	cytochrome p450	4846	gi|282720995|ref|NP_001164248.1|cytochrome P450 9Z4 [Tribolium castaneum] >gi|270012794|gb|EFA09242.1| cytochrome P450 9Z4 [Tribolium castaneum]	NP_001164248	0	73	617.461	507	371
DIAVI-09JAN12-CLUS00016_4	cytochrome p450	4808	gi|282720995|ref|NP_001164248.1|cytochrome P450 9Z4 [Tribolium castaneum] >gi|270012794|gb|EFA09242.1| cytochrome P450 9Z4 [Tribolium castaneum]	NP_001164248	0	73	617.461	507	371
DIAVI-09JAN12-CLUS00016_5	cytochrome p450	4750	gi|282720995|ref|NP_001164248.1|cytochrome P450 9Z4 [Tribolium castaneum] >gi|270012794|gb|EFA09242.1| cytochrome P450 9Z4 [Tribolium castaneum]	NP_001164248	0	73	617.461	507	371
DIAVI-09JAN12-CLUS00016_6	cytochrome p450	4712	gi|282720995|ref|NP_001164248.1|cytochrome P450 9Z4 [Tribolium castaneum] >gi|270012794|gb|EFA09242.1| cytochrome P450 9Z4 [Tribolium castaneum]	NP_001164248	0	73	617.461	507	371
DIAVI-09JAN12-CLUS00016_7	cytochrome p450	4713	gi|282720995|ref|NP_001164248.1|cytochrome P450 9Z4 [Tribolium castaneum] >gi|270012794|gb|EFA09242.1| cytochrome P450 9Z4 [Tribolium castaneum]	NP_001164248	0	73	617.461	507	371
DIAVI-09JAN12-CLUS00016_8	ornithine aminotransferase precursor	4883	gi|91093629|ref|XP_972301.1|PREDICTED: similar to AGAP004793-PA [Tribolium castaneum] >gi|270015769|gb|EFA12217.1| hypothetical protein TcasGA2_TC005134 [Tribolium castaneum]	XP_972301	0	88	697.582	435	387
DIAVI-09JAN12-CLUS00016_9	cytochrome p450	4675	gi|282720995|ref|NP_001164248.1|cytochrome P450 9Z4 [Tribolium castaneum] >gi|270012794|gb|EFA09242.1| cytochrome P450 9Z4 [Tribolium castaneum]	NP_001164248	0	73	617.461	507	371
DIAVI-09JAN12-CLUS00017_1	cytochrome b	2779	gi|400201687|ref|YP_006576067.1|cytochrome b (mitochondrion) [Naupactus xanthographus] >gi|270048358|gb|ACZ58594.1| cytochrome b [Naupactus xanthographus]	YP_006576067	3.00364e-154	89	470.7	355	319
DIAVI-09JAN12-CLUS00018_1	ubiquitin c	1175	gi|185135461|ref|NP_001117778.1|polyubiquitin [Oncorhynchus mykiss] >gi|157110833|ref|XP_001651266.1| ubiquitin [Aedes aegypti] >gi|13991678|gb|AAK51460.1|AF361365_1 polyubiquitin [Oncorhynchus mykiss] >gi|108883867|gb|EAT48092.1| AAEL000795-PA [Aedes aegypti] >gi|209149518|gb|ACI32978.1| Ubiquitin [Salmo salar] >gi|209737152|gb|ACI69445.1| Ubiquitin [Salmo salar]	NP_001117778	7.01112e-160	100	463.381	233	233
DIAVI-09JAN12-CLUS00018_2	polyubiquitin	947	gi|18044723|gb|AAH19850.1|Ubiquitin B [Mus musculus]	AAH19850	7.79523e-110	100	310.842	156	156
DIAVI-09JAN12-CLUS00018_3	polyubiquitin	947	gi|18044723|gb|AAH19850.1|Ubiquitin B [Mus musculus]	AAH19850	7.79523e-110	100	310.842	156	156
DIAVI-09JAN12-CLUS00019_1	endonuclease-reverse transcriptase	1860	gi|294566523|gb|ADF18552.1|endonuclease-reverse transcriptase [Bombyx mori]	ADF18552	6.04525e-87	70	138.658	129	91
DIAVI-09JAN12-CLUS00019_2	endonuclease-reverse transcriptase	1876	gi|294566523|gb|ADF18552.1|endonuclease-reverse transcriptase [Bombyx mori]	ADF18552	1.14395e-76	70	121.324	116	82
DIAVI-09JAN12-CLUS00019_6	endonuclease-reverse transcriptase	556	gi|294566523|gb|ADF18552.1|endonuclease-reverse transcriptase [Bombyx mori]	ADF18552	1.37172e-50	71	184.496	170	121
DIAVI-09JAN12-CLUS00019_7	endonuclease-reverse transcriptase	572	gi|294566523|gb|ADF18552.1|endonuclease-reverse transcriptase [Bombyx mori]	ADF18552	1.24458e-36	71	145.206	135	97
DIAVI-09JAN12-CLUS00019_8	calcium voltage- alpha2 delta subunit partial	1805	gi|221117044|ref|XP_002168351.1|PREDICTED: similar to calcium channel, voltage-dependent, alpha2/delta subunit 1, partial [Hydra magnipapillata]	XP_002168351	7.72037e-07	63	59.3066	69	44
DIAVI-09JAN12-CLUS00020_1	endonuclease-reverse transcriptase	3659	gi|294566523|gb|ADF18552.1|endonuclease-reverse transcriptase [Bombyx mori]	ADF18552	0	70	493.812	477	335
DIAVI-09JAN12-CLUS00020_10	endonuclease-reverse transcriptase	2510	gi|294566523|gb|ADF18552.1|endonuclease-reverse transcriptase [Bombyx mori]	ADF18552	0	70	493.812	477	335
DIAVI-09JAN12-CLUS00020_11	reverse	2364	gi|270016841|gb|EFA13287.1|hypothetical protein TcasGA2_TC005286 [Tribolium castaneum]	EFA13287	2.88365e-72	60	250.366	347	209
DIAVI-09JAN12-CLUS00020_12	reverse	2364	gi|270016841|gb|EFA13287.1|hypothetical protein TcasGA2_TC005286 [Tribolium castaneum]	EFA13287	2.42307e-72	60	250.751	347	209
DIAVI-09JAN12-CLUS00020_13	reverse	2364	gi|270016841|gb|EFA13287.1|hypothetical protein TcasGA2_TC005286 [Tribolium castaneum]	EFA13287	2.52435e-72	60	250.366	347	209
DIAVI-09JAN12-CLUS00020_14	reverse	2162	gi|270016841|gb|EFA13287.1|hypothetical protein TcasGA2_TC005286 [Tribolium castaneum]	EFA13287	4.08484e-69	60	240.736	331	199
DIAVI-09JAN12-CLUS00020_15	reverse	2162	gi|270016841|gb|EFA13287.1|hypothetical protein TcasGA2_TC005286 [Tribolium castaneum]	EFA13287	3.29124e-69	60	240.736	331	199
DIAVI-09JAN12-CLUS00020_16	reverse	2162	gi|270016841|gb|EFA13287.1|hypothetical protein TcasGA2_TC005286 [Tribolium castaneum]	EFA13287	3.68556e-69	60	240.736	331	199
DIAVI-09JAN12-CLUS00020_17	endonuclease-reverse transcriptase	2162	gi|294566523|gb|ADF18552.1|endonuclease-reverse transcriptase [Bombyx mori]	ADF18552	2.69704e-144	69	305.449	303	210
DIAVI-09JAN12-CLUS00020_18	reverse	2110	gi|270016841|gb|EFA13287.1|hypothetical protein TcasGA2_TC005286 [Tribolium castaneum]	EFA13287	7.31068e-68	60	236.884	312	189
DIAVI-09JAN12-CLUS00020_19	reverse	2110	gi|270016841|gb|EFA13287.1|hypothetical protein TcasGA2_TC005286 [Tribolium castaneum]	EFA13287	5.20531e-68	60	237.269	312	189
DIAVI-09JAN12-CLUS00020_2	endonuclease-reverse transcriptase	3659	gi|294566523|gb|ADF18552.1|endonuclease-reverse transcriptase [Bombyx mori]	ADF18552	0	70	493.812	477	335
DIAVI-09JAN12-CLUS00020_20	reverse	2110	gi|270016841|gb|EFA13287.1|hypothetical protein TcasGA2_TC005286 [Tribolium castaneum]	EFA13287	5.88968e-68	60	237.269	312	189
DIAVI-09JAN12-CLUS00020_21	reverse	1673	gi|270017016|gb|EFA13462.1|hypothetical protein TcasGA2_TC005062 [Tribolium castaneum]	EFA13462	1.28807e-87	62	295.434	401	249
DIAVI-09JAN12-CLUS00020_22	reverse	1673	gi|270017016|gb|EFA13462.1|hypothetical protein TcasGA2_TC005062 [Tribolium castaneum]	EFA13462	8.48094e-88	62	296.204	401	249
DIAVI-09JAN12-CLUS00020_23	reverse	1673	gi|270017016|gb|EFA13462.1|hypothetical protein TcasGA2_TC005062 [Tribolium castaneum]	EFA13462	1.34304e-87	62	295.434	401	249
DIAVI-09JAN12-CLUS00020_24	reverse	1471	gi|270017016|gb|EFA13462.1|hypothetical protein TcasGA2_TC005062 [Tribolium castaneum]	EFA13462	3.80512e-84	62	284.263	385	239
DIAVI-09JAN12-CLUS00020_25	reverse	1471	gi|270017016|gb|EFA13462.1|hypothetical protein TcasGA2_TC005062 [Tribolium castaneum]	EFA13462	2.72331e-84	62	284.648	385	239
DIAVI-09JAN12-CLUS00020_26	reverse	1471	gi|270017016|gb|EFA13462.1|hypothetical protein TcasGA2_TC005062 [Tribolium castaneum]	EFA13462	4.83916e-84	62	283.878	385	239
DIAVI-09JAN12-CLUS00020_27	reverse	1419	gi|270017016|gb|EFA13462.1|hypothetical protein TcasGA2_TC005062 [Tribolium castaneum]	EFA13462	1.84733e-83	62	281.952	366	228
DIAVI-09JAN12-CLUS00020_28	reverse	1419	gi|270017016|gb|EFA13462.1|hypothetical protein TcasGA2_TC005062 [Tribolium castaneum]	EFA13462	1.42239e-83	62	281.952	366	228
DIAVI-09JAN12-CLUS00020_29	reverse	1419	gi|270017016|gb|EFA13462.1|hypothetical protein TcasGA2_TC005062 [Tribolium castaneum]	EFA13462	1.75324e-83	62	281.952	366	228
DIAVI-09JAN12-CLUS00020_3	endonuclease-reverse transcriptase	3659	gi|294566523|gb|ADF18552.1|endonuclease-reverse transcriptase [Bombyx mori]	ADF18552	0	70	493.812	477	335
DIAVI-09JAN12-CLUS00020_30	reverse	1187	gi|270016841|gb|EFA13287.1|hypothetical protein TcasGA2_TC005286 [Tribolium castaneum]	EFA13287	5.18161e-53	63	189.889	239	152
DIAVI-09JAN12-CLUS00020_31	endonuclease-reverse transcriptase	1215	gi|294566523|gb|ADF18552.1|endonuclease-reverse transcriptase [Bombyx mori]	ADF18552	2.28845e-67	72	152.91	146	106
DIAVI-09JAN12-CLUS00020_32	reverse	985	gi|270016841|gb|EFA13287.1|hypothetical protein TcasGA2_TC005286 [Tribolium castaneum]	EFA13287	4.66679e-50	63	180.259	223	142
DIAVI-09JAN12-CLUS00020_33	reverse	933	gi|270016841|gb|EFA13287.1|hypothetical protein TcasGA2_TC005286 [Tribolium castaneum]	EFA13287	7.28064e-49	64	176.407	204	132
DIAVI-09JAN12-CLUS00020_34	reverse	422	gi|34392535|dbj|BAC82595.1|reverse transcriptase [Anopheles gambiae]	BAC82595	7.28072e-12	69	71.633	88	61
DIAVI-09JAN12-CLUS00020_35	reverse transcriptase	375	gi|34392535|dbj|BAC82595.1|reverse transcriptase [Anopheles gambiae]	BAC82595	1.20675e-07	65	58.5362	72	47
DIAVI-09JAN12-CLUS00020_4	endonuclease-reverse transcriptase	3457	gi|294566523|gb|ADF18552.1|endonuclease-reverse transcriptase [Bombyx mori]	ADF18552	0	70	493.812	477	335
DIAVI-09JAN12-CLUS00020_5	endonuclease-reverse transcriptase	3457	gi|294566523|gb|ADF18552.1|endonuclease-reverse transcriptase [Bombyx mori]	ADF18552	0	70	493.812	477	335
DIAVI-09JAN12-CLUS00020_6	endonuclease-reverse transcriptase	3457	gi|294566523|gb|ADF18552.1|endonuclease-reverse transcriptase [Bombyx mori]	ADF18552	0	70	493.812	477	335
DIAVI-09JAN12-CLUS00020_7	endonuclease-reverse transcriptase	3405	gi|294566523|gb|ADF18552.1|endonuclease-reverse transcriptase [Bombyx mori]	ADF18552	0	70	493.812	477	335
DIAVI-09JAN12-CLUS00020_8	endonuclease-reverse transcriptase	3405	gi|294566523|gb|ADF18552.1|endonuclease-reverse transcriptase [Bombyx mori]	ADF18552	0	70	493.812	477	335
DIAVI-09JAN12-CLUS00020_9	endonuclease-reverse transcriptase	3405	gi|294566523|gb|ADF18552.1|endonuclease-reverse transcriptase [Bombyx mori]	ADF18552	0	70	493.812	477	335
DIAVI-09JAN12-CLUS00021_1	protein	1136	gi|398347820|ref|ZP_10532523.1|hypothetical protein Lbro5_11484 [Leptospira broomii str. 5399]	ZP_10532523	2.82719e-13	48	78.1814	190	92
DIAVI-09JAN12-CLUS00021_10	protein	1100	gi|156365961|ref|XP_001626910.1|predicted protein [Nematostella vectensis] >gi|156213803|gb|EDO34810.1| predicted protein [Nematostella vectensis]	XP_001626910	4.26096e-13	31	78.5666	157	50
DIAVI-09JAN12-CLUS00021_11	protein	1103	gi|398347820|ref|ZP_10532523.1|hypothetical protein Lbro5_11484 [Leptospira broomii str. 5399]	ZP_10532523	2.5113e-11	55	72.4034	138	76
DIAVI-09JAN12-CLUS00021_12	protein	1100	gi|156365961|ref|XP_001626910.1|predicted protein [Nematostella vectensis] >gi|156213803|gb|EDO34810.1| predicted protein [Nematostella vectensis]	XP_001626910	3.63758e-13	31	78.9518	157	50
DIAVI-09JAN12-CLUS00021_13	protein	772	gi|398347820|ref|ZP_10532523.1|hypothetical protein Lbro5_11484 [Leptospira broomii str. 5399]	ZP_10532523	4.816e-14	48	78.1814	190	92
DIAVI-09JAN12-CLUS00021_14	protein	769	gi|398347820|ref|ZP_10532523.1|hypothetical protein Lbro5_11484 [Leptospira broomii str. 5399]	ZP_10532523	2.12207e-16	53	84.7297	182	98
DIAVI-09JAN12-CLUS00021_15	protein	739	gi|398347820|ref|ZP_10532523.1|hypothetical protein Lbro5_11484 [Leptospira broomii str. 5399]	ZP_10532523	1.59438e-13	56	76.6406	138	78
DIAVI-09JAN12-CLUS00021_16	protein	736	gi|398347820|ref|ZP_10532523.1|hypothetical protein Lbro5_11484 [Leptospira broomii str. 5399]	ZP_10532523	2.57056e-13	50	75.8702	177	90
DIAVI-09JAN12-CLUS00021_17	protein	739	gi|398347820|ref|ZP_10532523.1|hypothetical protein Lbro5_11484 [Leptospira broomii str. 5399]	ZP_10532523	5.17806e-14	56	77.7962	138	78
DIAVI-09JAN12-CLUS00021_18	protein	736	gi|398347820|ref|ZP_10532523.1|hypothetical protein Lbro5_11484 [Leptospira broomii str. 5399]	ZP_10532523	2.21048e-14	51	78.9518	177	91
DIAVI-09JAN12-CLUS00021_19	protein	772	gi|398347820|ref|ZP_10532523.1|hypothetical protein Lbro5_11484 [Leptospira broomii str. 5399]	ZP_10532523	4.27673e-12	54	72.7886	137	75
DIAVI-09JAN12-CLUS00021_2	protein	1133	gi|398347820|ref|ZP_10532523.1|hypothetical protein Lbro5_11484 [Leptospira broomii str. 5399]	ZP_10532523	1.21833e-15	53	84.7297	182	98
DIAVI-09JAN12-CLUS00021_20	protein	769	gi|156365961|ref|XP_001626910.1|predicted protein [Nematostella vectensis] >gi|156213803|gb|EDO34810.1| predicted protein [Nematostella vectensis]	XP_001626910	5.43557e-16	34	85.1149	163	56
DIAVI-09JAN12-CLUS00021_21	protein	739	gi|398347820|ref|ZP_10532523.1|hypothetical protein Lbro5_11484 [Leptospira broomii str. 5399]	ZP_10532523	1.3215e-11	55	71.2478	138	76
DIAVI-09JAN12-CLUS00021_22	protein	736	gi|156365961|ref|XP_001626910.1|predicted protein [Nematostella vectensis] >gi|156213803|gb|EDO34810.1| predicted protein [Nematostella vectensis]	XP_001626910	7.3137e-14	31	78.5666	157	50
DIAVI-09JAN12-CLUS00021_23	protein	739	gi|398347820|ref|ZP_10532523.1|hypothetical protein Lbro5_11484 [Leptospira broomii str. 5399]	ZP_10532523	4.56472e-12	55	72.4034	138	76
DIAVI-09JAN12-CLUS00021_24	protein	736	gi|156365961|ref|XP_001626910.1|predicted protein [Nematostella vectensis] >gi|156213803|gb|EDO34810.1| predicted protein [Nematostella vectensis]	XP_001626910	6.22817e-14	31	78.9518	157	50
DIAVI-09JAN12-CLUS00021_25	protein	681	gi|398347820|ref|ZP_10532523.1|hypothetical protein Lbro5_11484 [Leptospira broomii str. 5399]	ZP_10532523	1.20672e-09	53	65.0846	123	66
DIAVI-09JAN12-CLUS00021_26	protein	678	gi|398347820|ref|ZP_10532523.1|hypothetical protein Lbro5_11484 [Leptospira broomii str. 5399]	ZP_10532523	2.4486e-11	50	70.0922	162	82
DIAVI-09JAN12-CLUS00021_27	hypothetical protein Lbro5_11484	648	gi|398347820|ref|ZP_10532523.1|hypothetical protein Lbro5_11484 [Leptospira broomii str. 5399]	ZP_10532523	2.73459e-09	58	63.929	98	57
DIAVI-09JAN12-CLUS00021_28	protein	645	gi|398347820|ref|ZP_10532523.1|hypothetical protein Lbro5_11484 [Leptospira broomii str. 5399]	ZP_10532523	4.95687e-09	58	63.1586	97	57
DIAVI-09JAN12-CLUS00021_29	hypothetical protein Lbro5_11484	648	gi|398347820|ref|ZP_10532523.1|hypothetical protein Lbro5_11484 [Leptospira broomii str. 5399]	ZP_10532523	1.15904e-09	58	65.0846	98	57
DIAVI-09JAN12-CLUS00021_3	protein	1103	gi|398347820|ref|ZP_10532523.1|hypothetical protein Lbro5_11484 [Leptospira broomii str. 5399]	ZP_10532523	9.82211e-13	56	76.6406	138	78
DIAVI-09JAN12-CLUS00021_30	protein	645	gi|398347820|ref|ZP_10532523.1|hypothetical protein Lbro5_11484 [Leptospira broomii str. 5399]	ZP_10532523	2.54227e-10	54	67.0106	133	72
DIAVI-09JAN12-CLUS00021_4	protein	1100	gi|398347820|ref|ZP_10532523.1|hypothetical protein Lbro5_11484 [Leptospira broomii str. 5399]	ZP_10532523	1.57629e-12	50	75.8702	177	90
DIAVI-09JAN12-CLUS00021_5	pupal cuticle protein	1103	gi|398347820|ref|ZP_10532523.1|hypothetical protein Lbro5_11484 [Leptospira broomii str. 5399]	ZP_10532523	3.25592e-13	56	77.7962	138	78
DIAVI-09JAN12-CLUS00021_6	protein	1100	gi|398347820|ref|ZP_10532523.1|hypothetical protein Lbro5_11484 [Leptospira broomii str. 5399]	ZP_10532523	1.409e-13	51	78.9518	177	91
DIAVI-09JAN12-CLUS00021_7	protein	1136	gi|398347820|ref|ZP_10532523.1|hypothetical protein Lbro5_11484 [Leptospira broomii str. 5399]	ZP_10532523	2.13009e-11	54	72.7886	137	75
DIAVI-09JAN12-CLUS00021_8	protein	1133	gi|156365961|ref|XP_001626910.1|predicted protein [Nematostella vectensis] >gi|156213803|gb|EDO34810.1| predicted protein [Nematostella vectensis]	XP_001626910	3.31223e-15	34	85.1149	163	56
DIAVI-09JAN12-CLUS00021_9	protein	1103	gi|398347820|ref|ZP_10532523.1|hypothetical protein Lbro5_11484 [Leptospira broomii str. 5399]	ZP_10532523	6.93142e-11	55	71.2478	138	76
DIAVI-09JAN12-CLUS00022_1	patatin-like phospholipase domain-containing protein 2-like	3396	gi|383860754|ref|XP_003705854.1|PREDICTED: patatin-like phospholipase domain-containing protein 2-like [Megachile rotundata]	XP_003705854	0	72	697.967	634	462
DIAVI-09JAN12-CLUS00022_10	mariner transposase	2314	gi|22000950|gb|AAM82289.1|mariner transposase C9 mutant [Transposon delivery vector pSC189] >gi|125743128|gb|ABN54776.1| Tnp [Expression vector pBT20-Dbla-T7pol] >gi|157777815|gb|ABV70027.1| C9 transposase [Transposon delivery vector pAW068] >gi|197091785|gb|ACH42099.1| Tnp [Vector pBT20-Dbla-Tel-FRT] >gi|299008120|gb|ADJ00050.1| mariner transposase [Mariner mini-transposon delivery vector pMaT7c…	AAM82289	1.86172e-60	70	218.009	201	141
DIAVI-09JAN12-CLUS00022_11	mariner transposase	2033	gi|22000950|gb|AAM82289.1|mariner transposase C9 mutant [Transposon delivery vector pSC189] >gi|125743128|gb|ABN54776.1| Tnp [Expression vector pBT20-Dbla-T7pol] >gi|157777815|gb|ABV70027.1| C9 transposase [Transposon delivery vector pAW068] >gi|197091785|gb|ACH42099.1| Tnp [Vector pBT20-Dbla-Tel-FRT] >gi|299008120|gb|ADJ00050.1| mariner transposase [Mariner mini-transposon delivery vector pMaT7c…	AAM82289	5.98802e-61	70	218.009	201	141
DIAVI-09JAN12-CLUS00022_12	mariner transposase	1935	gi|112293586|gb|ABI14926.1|transposase [Sphyracephala europaea]	ABI14926	9.85836e-25	90	74.3294	40	36
DIAVI-09JAN12-CLUS00022_13	mariner transposase	1748	gi|22000950|gb|AAM82289.1|mariner transposase C9 mutant [Transposon delivery vector pSC189] >gi|125743128|gb|ABN54776.1| Tnp [Expression vector pBT20-Dbla-T7pol] >gi|157777815|gb|ABV70027.1| C9 transposase [Transposon delivery vector pAW068] >gi|197091785|gb|ACH42099.1| Tnp [Vector pBT20-Dbla-Tel-FRT] >gi|299008120|gb|ADJ00050.1| mariner transposase [Mariner mini-transposon delivery vector pMaT7c…	AAM82289	9.65801e-98	70	218.009	201	141
DIAVI-09JAN12-CLUS00022_15	mariner transposase	1479	gi|112293586|gb|ABI14926.1|transposase [Sphyracephala europaea]	ABI14926	6.9696e-25	90	74.3294	40	36
DIAVI-09JAN12-CLUS00022_16	mariner transposase	1198	gi|112293586|gb|ABI14926.1|transposase [Sphyracephala europaea]	ABI14926	5.22557e-25	90	74.3294	40	36
DIAVI-09JAN12-CLUS00022_18	mariner transposase	913	gi|51493754|gb|AAU04866.1|mariner transposase [Mariner transposase delivery vector pFA545] >gi|81175356|gb|ABB59013.1| transposase [Himar1-delivery and mutagenesis vector pFNLTP16 H3] >gi|217316883|gb|ACK37846.1| transposase [Himar1-delivery and mutagenesis vector pHBurk3] >gi|217316887|gb|ACK37849.1| transposase [Himar1-delivery and mutagenesis vector pHBurk5]	AAU04866	1.79985e-67	83	162.54	109	91
DIAVI-09JAN12-CLUS00022_2	patatin-like phospholipase domain-containing protein 2-like	3396	gi|383860754|ref|XP_003705854.1|PREDICTED: patatin-like phospholipase domain-containing protein 2-like [Megachile rotundata]	XP_003705854	0	72	697.967	634	462
DIAVI-09JAN12-CLUS00022_21	mariner transposase	635	gi|156618|gb|AAA28265.1|mariner transposase [Chrysoperla plorabunda] >gi|600837|gb|AAC46947.1| mariner transposase [Chrysoperla plorabunda]	AAA28265	1.84792e-34	85	135.191	100	85
DIAVI-09JAN12-CLUS00022_3	patatin-like phospholipase domain-containing protein 2-like	3396	gi|383860754|ref|XP_003705854.1|PREDICTED: patatin-like phospholipase domain-containing protein 2-like [Megachile rotundata]	XP_003705854	0	72	697.967	634	462
DIAVI-09JAN12-CLUS00022_4	patatin-like phospholipase domain-containing protein 2-like	3396	gi|383860754|ref|XP_003705854.1|PREDICTED: patatin-like phospholipase domain-containing protein 2-like [Megachile rotundata]	XP_003705854	0	72	697.967	634	462
DIAVI-09JAN12-CLUS00022_5	patatin-like phospholipase domain-containing protein 2-like	3210	gi|189236205|ref|XP_970721.2|PREDICTED: similar to iPLA-2 [Tribolium castaneum] >gi|270005558|gb|EFA02006.1| hypothetical protein TcasGA2_TC007628 [Tribolium castaneum]	XP_970721	0	86	900.968	596	518
DIAVI-09JAN12-CLUS00022_6	patatin-like phospholipase domain-containing protein 2-like	3210	gi|189236205|ref|XP_970721.2|PREDICTED: similar to iPLA-2 [Tribolium castaneum] >gi|270005558|gb|EFA02006.1| hypothetical protein TcasGA2_TC007628 [Tribolium castaneum]	XP_970721	0	86	900.968	596	518
DIAVI-09JAN12-CLUS00022_7	patatin-like phospholipase domain-containing protein 2-like	3210	gi|189236205|ref|XP_970721.2|PREDICTED: similar to iPLA-2 [Tribolium castaneum] >gi|270005558|gb|EFA02006.1| hypothetical protein TcasGA2_TC007628 [Tribolium castaneum]	XP_970721	0	86	900.968	596	518
DIAVI-09JAN12-CLUS00022_8	patatin-like phospholipase domain-containing protein 2-like	3210	gi|189236205|ref|XP_970721.2|PREDICTED: similar to iPLA-2 [Tribolium castaneum] >gi|270005558|gb|EFA02006.1| hypothetical protein TcasGA2_TC007628 [Tribolium castaneum]	XP_970721	0	86	900.968	596	518
DIAVI-09JAN12-CLUS00022_9	mariner transposase	2770	gi|22000950|gb|AAM82289.1|mariner transposase C9 mutant [Transposon delivery vector pSC189] >gi|125743128|gb|ABN54776.1| Tnp [Expression vector pBT20-Dbla-T7pol] >gi|157777815|gb|ABV70027.1| C9 transposase [Transposon delivery vector pAW068] >gi|197091785|gb|ACH42099.1| Tnp [Vector pBT20-Dbla-Tel-FRT] >gi|299008120|gb|ADJ00050.1| mariner transposase [Mariner mini-transposon delivery vector pMaT7c…	AAM82289	4.6227e-60	70	218.009	201	141
DIAVI-09JAN12-CLUS00023_1	cathepsin l	1204	gi|45822205|emb|CAE47499.1|cathepsin L-like proteinase [Diabrotica virgifera virgifera]	CAE47499	0	93	564.688	310	290
DIAVI-09JAN12-CLUS00023_10	cathepsin l	1197	gi|45822205|emb|CAE47499.1|cathepsin L-like proteinase [Diabrotica virgifera virgifera]	CAE47499	0	93	565.459	310	290
DIAVI-09JAN12-CLUS00023_11	cathepsin l	1204	gi|45822205|emb|CAE47499.1|cathepsin L-like proteinase [Diabrotica virgifera virgifera]	CAE47499	0	93	567	310	290
DIAVI-09JAN12-CLUS00023_12	cathepsin l	1202	gi|45822205|emb|CAE47499.1|cathepsin L-like proteinase [Diabrotica virgifera virgifera]	CAE47499	0	93	567.385	310	290
DIAVI-09JAN12-CLUS00023_13	cathepsin l	1204	gi|45822205|emb|CAE47499.1|cathepsin L-like proteinase [Diabrotica virgifera virgifera]	CAE47499	0	93	567	310	290
DIAVI-09JAN12-CLUS00023_14	cathepsin l	1202	gi|45822205|emb|CAE47499.1|cathepsin L-like proteinase [Diabrotica virgifera virgifera]	CAE47499	0	93	567.385	310	290
DIAVI-09JAN12-CLUS00023_15	cathepsin l	1204	gi|45822205|emb|CAE47499.1|cathepsin L-like proteinase [Diabrotica virgifera virgifera]	CAE47499	0	93	565.459	310	289
DIAVI-09JAN12-CLUS00023_16	cathepsin l	1202	gi|45822205|emb|CAE47499.1|cathepsin L-like proteinase [Diabrotica virgifera virgifera]	CAE47499	0	93	565.844	310	289
DIAVI-09JAN12-CLUS00023_17	cathepsin l	1091	gi|45822205|emb|CAE47499.1|cathepsin L-like proteinase [Diabrotica virgifera virgifera]	CAE47499	4.03974e-170	92	488.419	270	251
DIAVI-09JAN12-CLUS00023_18	cathepsin l	1204	gi|45822205|emb|CAE47499.1|cathepsin L-like proteinase [Diabrotica virgifera virgifera]	CAE47499	0	93	565.459	310	289
DIAVI-09JAN12-CLUS00023_19	cathepsin l	1202	gi|45822205|emb|CAE47499.1|cathepsin L-like proteinase [Diabrotica virgifera virgifera]	CAE47499	0	93	565.844	310	289
DIAVI-09JAN12-CLUS00023_2	cathepsin l	1202	gi|45822205|emb|CAE47499.1|cathepsin L-like proteinase [Diabrotica virgifera virgifera]	CAE47499	0	93	565.459	310	290
DIAVI-09JAN12-CLUS00023_20	cathepsin l	1086	gi|45822205|emb|CAE47499.1|cathepsin L-like proteinase [Diabrotica virgifera virgifera]	CAE47499	3.88923e-170	92	488.419	270	251
DIAVI-09JAN12-CLUS00023_21	cathepsin l-like proteinase	1096	gi|45822205|emb|CAE47499.1|cathepsin L-like proteinase [Diabrotica virgifera virgifera]	CAE47499	0	100	645.195	310	310
DIAVI-09JAN12-CLUS00023_22	cathepsin l	1091	gi|45822205|emb|CAE47499.1|cathepsin L-like proteinase [Diabrotica virgifera virgifera]	CAE47499	4.03974e-170	92	488.419	270	251
DIAVI-09JAN12-CLUS00023_23	cathepsin l	1077	gi|45822205|emb|CAE47499.1|cathepsin L-like proteinase [Diabrotica virgifera virgifera]	CAE47499	3.34059e-170	92	488.419	270	251
DIAVI-09JAN12-CLUS00023_24	cathepsin l	1086	gi|45822205|emb|CAE47499.1|cathepsin L-like proteinase [Diabrotica virgifera virgifera]	CAE47499	3.88923e-170	92	488.419	270	251
DIAVI-09JAN12-CLUS00023_25	cathepsin l-like proteinase	1082	gi|45822205|emb|CAE47499.1|cathepsin L-like proteinase [Diabrotica virgifera virgifera]	CAE47499	0	100	644.81	310	310
DIAVI-09JAN12-CLUS00023_26	cathepsin l	1077	gi|45822205|emb|CAE47499.1|cathepsin L-like proteinase [Diabrotica virgifera virgifera]	CAE47499	3.34059e-170	92	488.419	270	251
DIAVI-09JAN12-CLUS00023_27	cathepsin l	1091	gi|45822205|emb|CAE47499.1|cathepsin L-like proteinase [Diabrotica virgifera virgifera]	CAE47499	7.85759e-171	92	490.345	270	251
DIAVI-09JAN12-CLUS00023_28	cathepsin l	1091	gi|45822205|emb|CAE47499.1|cathepsin L-like proteinase [Diabrotica virgifera virgifera]	CAE47499	7.85759e-171	92	490.345	270	251
DIAVI-09JAN12-CLUS00023_29	cathepsin l	1077	gi|45822205|emb|CAE47499.1|cathepsin L-like proteinase [Diabrotica virgifera virgifera]	CAE47499	6.49688e-171	92	490.345	270	251
DIAVI-09JAN12-CLUS00023_3	cathepsin l	1199	gi|45822205|emb|CAE47499.1|cathepsin L-like proteinase [Diabrotica virgifera virgifera]	CAE47499	0	93	564.688	310	290
DIAVI-09JAN12-CLUS00023_30	cathepsin l	1077	gi|45822205|emb|CAE47499.1|cathepsin L-like proteinase [Diabrotica virgifera virgifera]	CAE47499	6.49688e-171	92	490.345	270	251
DIAVI-09JAN12-CLUS00023_31	cathepsin l	1091	gi|45822205|emb|CAE47499.1|cathepsin L-like proteinase [Diabrotica virgifera virgifera]	CAE47499	4.75837e-170	92	488.419	270	250
DIAVI-09JAN12-CLUS00023_32	cathepsin l	1091	gi|45822205|emb|CAE47499.1|cathepsin L-like proteinase [Diabrotica virgifera virgifera]	CAE47499	4.75837e-170	92	488.419	270	250
DIAVI-09JAN12-CLUS00023_33	cathepsin l	1077	gi|45822205|emb|CAE47499.1|cathepsin L-like proteinase [Diabrotica virgifera virgifera]	CAE47499	3.93489e-170	92	488.419	270	250
DIAVI-09JAN12-CLUS00023_34	cathepsin l	1077	gi|45822205|emb|CAE47499.1|cathepsin L-like proteinase [Diabrotica virgifera virgifera]	CAE47499	3.93489e-170	92	488.419	270	250
DIAVI-09JAN12-CLUS00023_35	cathepsin l	1210	gi|45822205|emb|CAE47499.1|cathepsin L-like proteinase [Diabrotica virgifera virgifera]	CAE47499	0	93	566.229	311	290
DIAVI-09JAN12-CLUS00023_4	cathepsin l-like proteinase	1210	gi|45822205|emb|CAE47499.1|cathepsin L-like proteinase [Diabrotica virgifera virgifera]	CAE47499	0	99	641.343	310	309
DIAVI-09JAN12-CLUS00023_5	cathepsin l	1204	gi|45822205|emb|CAE47499.1|cathepsin L-like proteinase [Diabrotica virgifera virgifera]	CAE47499	0	93	564.688	310	290
DIAVI-09JAN12-CLUS00023_6	cathepsin l	1197	gi|45822205|emb|CAE47499.1|cathepsin L-like proteinase [Diabrotica virgifera virgifera]	CAE47499	0	93	565.459	310	290
DIAVI-09JAN12-CLUS00023_7	cathepsin l-like proteinase	1208	gi|45822205|emb|CAE47499.1|cathepsin L-like proteinase [Diabrotica virgifera virgifera]	CAE47499	0	99	641.343	310	309
DIAVI-09JAN12-CLUS00023_8	cathepsin l	1202	gi|45822205|emb|CAE47499.1|cathepsin L-like proteinase [Diabrotica virgifera virgifera]	CAE47499	0	93	565.459	310	290
DIAVI-09JAN12-CLUS00023_9	cathepsin l	1199	gi|45822205|emb|CAE47499.1|cathepsin L-like proteinase [Diabrotica virgifera virgifera]	CAE47499	0	93	564.688	310	290
DIAVI-09JAN12-CLUS00024_1	iron zinc purple acid phosphatase-like	0	>FakeBlastResult|DIAVI-09JAN12-CLUS00024_1	DIAVI-09JAN12-CLUS00024_1	0	100	1	1	1
DIAVI-09JAN12-CLUS00024_10	iron zinc purple acid phosphatase-like	6750	gi|91080277|ref|XP_973754.1|PREDICTED: similar to purple acid phosphatase, putative [Tribolium castaneum]	XP_973754	0	84	400.979	247	208
DIAVI-09JAN12-CLUS00024_11	iron zinc purple acid phosphatase-like	5014	gi|91080277|ref|XP_973754.1|PREDICTED: similar to purple acid phosphatase, putative [Tribolium castaneum]	XP_973754	0	84	400.979	247	208
DIAVI-09JAN12-CLUS00024_12	iron zinc purple acid phosphatase-like	4971	gi|91080277|ref|XP_973754.1|PREDICTED: similar to purple acid phosphatase, putative [Tribolium castaneum]	XP_973754	0	84	400.979	247	208
DIAVI-09JAN12-CLUS00024_13	iron zinc purple acid phosphatase-like	5014	gi|91080277|ref|XP_973754.1|PREDICTED: similar to purple acid phosphatase, putative [Tribolium castaneum]	XP_973754	0	84	400.979	247	208
DIAVI-09JAN12-CLUS00024_14	iron zinc purple acid phosphatase-like	4971	gi|91080277|ref|XP_973754.1|PREDICTED: similar to purple acid phosphatase, putative [Tribolium castaneum]	XP_973754	0	84	400.979	247	208
DIAVI-09JAN12-CLUS00024_15	iron zinc purple acid phosphatase-like	4857	gi|91080277|ref|XP_973754.1|PREDICTED: similar to purple acid phosphatase, putative [Tribolium castaneum]	XP_973754	0	84	400.979	247	208
DIAVI-09JAN12-CLUS00024_16	iron zinc purple acid phosphatase-like	4814	gi|91080277|ref|XP_973754.1|PREDICTED: similar to purple acid phosphatase, putative [Tribolium castaneum]	XP_973754	0	84	400.979	247	208
DIAVI-09JAN12-CLUS00024_17	iron zinc purple acid phosphatase-like	4857	gi|91080277|ref|XP_973754.1|PREDICTED: similar to purple acid phosphatase, putative [Tribolium castaneum]	XP_973754	0	84	400.979	247	208
DIAVI-09JAN12-CLUS00024_18	iron zinc purple acid phosphatase-like	4814	gi|91080277|ref|XP_973754.1|PREDICTED: similar to purple acid phosphatase, putative [Tribolium castaneum]	XP_973754	0	84	400.979	247	208
DIAVI-09JAN12-CLUS00024_19	iron zinc purple acid phosphatase-like	3912	gi|91080277|ref|XP_973754.1|PREDICTED: similar to purple acid phosphatase, putative [Tribolium castaneum]	XP_973754	0	84	400.979	247	208
DIAVI-09JAN12-CLUS00024_2	iron zinc purple acid phosphatase-like	0	>FakeBlastResult|DIAVI-09JAN12-CLUS00024_2	DIAVI-09JAN12-CLUS00024_2	0	100	1	1	1
DIAVI-09JAN12-CLUS00024_20	iron zinc purple acid phosphatase-like	3755	gi|91080277|ref|XP_973754.1|PREDICTED: similar to purple acid phosphatase, putative [Tribolium castaneum]	XP_973754	0	84	400.979	247	208
DIAVI-09JAN12-CLUS00024_3	iron zinc purple acid phosphatase-like	0	>FakeBlastResult|DIAVI-09JAN12-CLUS00024_3	DIAVI-09JAN12-CLUS00024_3	0	100	1	1	1
DIAVI-09JAN12-CLUS00024_4	iron zinc purple acid phosphatase-like	0	>FakeBlastResult|DIAVI-09JAN12-CLUS00024_4	DIAVI-09JAN12-CLUS00024_4	0	100	1	1	1
DIAVI-09JAN12-CLUS00024_5	iron zinc purple acid phosphatase-like	7852	gi|91080277|ref|XP_973754.1|PREDICTED: similar to purple acid phosphatase, putative [Tribolium castaneum]	XP_973754	0	84	400.979	247	208
DIAVI-09JAN12-CLUS00024_6	iron zinc purple acid phosphatase-like	7809	gi|91080277|ref|XP_973754.1|PREDICTED: similar to purple acid phosphatase, putative [Tribolium castaneum]	XP_973754	0	84	400.979	247	208
DIAVI-09JAN12-CLUS00024_7	iron zinc purple acid phosphatase-like	7852	gi|91080277|ref|XP_973754.1|PREDICTED: similar to purple acid phosphatase, putative [Tribolium castaneum]	XP_973754	0	84	400.979	247	208
DIAVI-09JAN12-CLUS00024_8	iron zinc purple acid phosphatase-like	7809	gi|91080277|ref|XP_973754.1|PREDICTED: similar to purple acid phosphatase, putative [Tribolium castaneum]	XP_973754	0	84	400.979	247	208
DIAVI-09JAN12-CLUS00024_9	iron zinc purple acid phosphatase-like	6907	gi|91080277|ref|XP_973754.1|PREDICTED: similar to purple acid phosphatase, putative [Tribolium castaneum]	XP_973754	0	84	400.979	247	208
DIAVI-09JAN12-CLUS00026_1	endonuclease-reverse transcriptase	5722	gi|298204333|gb|ADI61815.1|endonuclease-reverse transcriptase [Bombyx mori]	ADI61815	1.13747e-70	71	185.267	181	129
DIAVI-09JAN12-CLUS00026_10	endonuclease-reverse transcriptase	2501	gi|91082503|ref|XP_976395.1|PREDICTED: similar to predicted protein [Tribolium castaneum] >gi|270007133|gb|EFA03581.1| hypothetical protein TcasGA2_TC013664 [Tribolium castaneum]	XP_976395	5.24401e-34	77	139.428	118	92
DIAVI-09JAN12-CLUS00026_11	endonuclease-reverse transcriptase	2471	gi|91082503|ref|XP_976395.1|PREDICTED: similar to predicted protein [Tribolium castaneum] >gi|270007133|gb|EFA03581.1| hypothetical protein TcasGA2_TC013664 [Tribolium castaneum]	XP_976395	5.01797e-34	77	139.428	118	92
DIAVI-09JAN12-CLUS00026_12	endonuclease-reverse transcriptase	1189	gi|294566523|gb|ADF18552.1|endonuclease-reverse transcriptase [Bombyx mori]	ADF18552	3.89538e-15	66	85.8853	112	75
DIAVI-09JAN12-CLUS00026_13	endonuclease-reverse transcriptase	1135	gi|294566523|gb|ADF18552.1|endonuclease-reverse transcriptase [Bombyx mori]	ADF18552	6.09616e-14	68	82.0333	102	70
DIAVI-09JAN12-CLUS00026_14	endonuclease-reverse transcriptase	790	gi|298204333|gb|ADI61815.1|endonuclease-reverse transcriptase [Bombyx mori]	ADI61815	0.000269252	82	50.8322	34	28
DIAVI-09JAN12-CLUS00026_2	endonuclease-reverse transcriptase	4351	gi|298204333|gb|ADI61815.1|endonuclease-reverse transcriptase [Bombyx mori]	ADI61815	1.10773e-42	71	112.079	99	71
DIAVI-09JAN12-CLUS00026_3	endonuclease-reverse transcriptase	4399	gi|294566523|gb|ADF18552.1|endonuclease-reverse transcriptase [Bombyx mori]	ADF18552	2.94359e-23	63	116.701	142	90
DIAVI-09JAN12-CLUS00026_4	endonuclease-reverse transcriptase	4015	gi|294566523|gb|ADF18552.1|endonuclease-reverse transcriptase [Bombyx mori]	ADF18552	2.55313e-23	63	116.701	142	90
DIAVI-09JAN12-CLUS00026_5	endonuclease-reverse transcriptase	3983	gi|294566523|gb|ADF18552.1|endonuclease-reverse transcriptase [Bombyx mori]	ADF18552	2.52263e-23	63	116.701	142	90
DIAVI-09JAN12-CLUS00026_6	craniofacial development protein 2-like	2946	gi|298204349|gb|ADI61823.1|endonuclease-reverse transcriptase [Bombyx mori]	ADI61823	3.04096e-49	70	176.792	172	121
DIAVI-09JAN12-CLUS00026_7	craniofacial development protein 2-like	2916	gi|298204349|gb|ADI61823.1|endonuclease-reverse transcriptase [Bombyx mori]	ADI61823	3.02413e-49	70	176.792	172	121
DIAVI-09JAN12-CLUS00026_8	endonuclease-reverse transcriptase	2555	gi|91082503|ref|XP_976395.1|PREDICTED: similar to predicted protein [Tribolium castaneum] >gi|270007133|gb|EFA03581.1| hypothetical protein TcasGA2_TC013664 [Tribolium castaneum]	XP_976395	5.65362e-34	77	139.428	118	92
DIAVI-09JAN12-CLUS00026_9	endonuclease-reverse transcriptase	2525	gi|91082503|ref|XP_976395.1|PREDICTED: similar to predicted protein [Tribolium castaneum] >gi|270007133|gb|EFA03581.1| hypothetical protein TcasGA2_TC013664 [Tribolium castaneum]	XP_976395	5.42553e-34	77	139.428	118	92
DIAVI-09JAN12-CLUS00028_1	salivary expressed partial	4709	gi|195450373|ref|XP_002072471.1|GK18829 [Drosophila willistoni] >gi|194168556|gb|EDW83457.1| GK18829 [Drosophila willistoni]	XP_002072471	1.18937e-16	75	56.225	40	30
DIAVI-09JAN12-CLUS00028_10	echinoderm microtubule-associated 5- partial	2972	gi|221131357|ref|XP_002162377.1|PREDICTED: similar to Echinoderm microtubule-associated protein-like 5-like, partial [Hydra magnipapillata]	XP_002162377	0.000560003	63	52.7582	52	33
DIAVI-09JAN12-CLUS00028_11	salivary expressed partial	2894	gi|195450373|ref|XP_002072471.1|GK18829 [Drosophila willistoni] >gi|194168556|gb|EDW83457.1| GK18829 [Drosophila willistoni]	XP_002072471	7.08639e-17	75	56.225	40	30
DIAVI-09JAN12-CLUS00028_12	mariner transposase	2667	gi|283765098|gb|ADB28040.1|transposase [Agrilus planipennis]	ADB28040	4.09721e-18	64	92.4337	112	72
DIAVI-09JAN12-CLUS00028_13	mariner transposase	2453	gi|283765098|gb|ADB28040.1|transposase [Agrilus planipennis]	ADB28040	3.48611e-18	64	92.4337	112	72
DIAVI-09JAN12-CLUS00028_14	mariner transposase	2454	gi|283765098|gb|ADB28040.1|transposase [Agrilus planipennis]	ADB28040	3.4946e-18	64	92.4337	112	72
DIAVI-09JAN12-CLUS00028_15	salivary expressed partial	2298	gi|195450373|ref|XP_002072471.1|GK18829 [Drosophila willistoni] >gi|194168556|gb|EDW83457.1| GK18829 [Drosophila willistoni]	XP_002072471	3.59332e-17	75	56.6102	41	31
DIAVI-09JAN12-CLUS00028_16	mariner transposase	2147	gi|283765098|gb|ADB28040.1|transposase [Agrilus planipennis]	ADB28040	2.6218e-18	64	92.4337	112	72
DIAVI-09JAN12-CLUS00028_17	mariner transposase	2180	gi|283765098|gb|ADB28040.1|transposase [Agrilus planipennis]	ADB28040	2.71469e-18	64	92.4337	112	72
DIAVI-09JAN12-CLUS00028_18	salivary expressed partial	2039	gi|195450373|ref|XP_002072471.1|GK18829 [Drosophila willistoni] >gi|194168556|gb|EDW83457.1| GK18829 [Drosophila willistoni]	XP_002072471	4.75263e-17	75	56.225	40	30
DIAVI-09JAN12-CLUS00028_19	salivary expressed partial	1825	gi|195450373|ref|XP_002072471.1|GK18829 [Drosophila willistoni] >gi|194168556|gb|EDW83457.1| GK18829 [Drosophila willistoni]	XP_002072471	4.16212e-17	75	56.225	40	30
DIAVI-09JAN12-CLUS00028_2	salivary expressed partial	3854	gi|195450373|ref|XP_002072471.1|GK18829 [Drosophila willistoni] >gi|194168556|gb|EDW83457.1| GK18829 [Drosophila willistoni]	XP_002072471	9.61505e-17	75	56.225	40	30
DIAVI-09JAN12-CLUS00028_20	salivary expressed partial	1826	gi|195450373|ref|XP_002072471.1|GK18829 [Drosophila willistoni] >gi|194168556|gb|EDW83457.1| GK18829 [Drosophila willistoni]	XP_002072471	4.16212e-17	75	56.225	40	30
DIAVI-09JAN12-CLUS00028_21	mariner transposase	1805	gi|283765098|gb|ADB28040.1|transposase [Agrilus planipennis]	ADB28040	1.68751e-18	64	92.4337	112	72
DIAVI-09JAN12-CLUS00028_22	mariner transposase	1833	gi|283765098|gb|ADB28040.1|transposase [Agrilus planipennis]	ADB28040	1.76581e-18	64	92.4337	112	72
DIAVI-09JAN12-CLUS00028_23	mariner transposase	1785	gi|283765098|gb|ADB28040.1|transposase [Agrilus planipennis]	ADB28040	1.64097e-18	64	92.4337	112	72
DIAVI-09JAN12-CLUS00028_24	salivary expressed partial	1519	gi|195450373|ref|XP_002072471.1|GK18829 [Drosophila willistoni] >gi|194168556|gb|EDW83457.1| GK18829 [Drosophila willistoni]	XP_002072471	3.28796e-17	75	56.225	40	30
DIAVI-09JAN12-CLUS00028_26	salivary expressed partial	1443	gi|195450373|ref|XP_002072471.1|GK18829 [Drosophila willistoni] >gi|194168556|gb|EDW83457.1| GK18829 [Drosophila willistoni]	XP_002072471	2.02794e-17	75	56.6102	41	31
DIAVI-09JAN12-CLUS00028_27	salivary expressed partial	1229	gi|195450373|ref|XP_002072471.1|GK18829 [Drosophila willistoni] >gi|194168556|gb|EDW83457.1| GK18829 [Drosophila willistoni]	XP_002072471	1.61687e-17	75	56.6102	41	31
DIAVI-09JAN12-CLUS00028_28	salivary expressed partial	1230	gi|195450373|ref|XP_002072471.1|GK18829 [Drosophila willistoni] >gi|194168556|gb|EDW83457.1| GK18829 [Drosophila willistoni]	XP_002072471	1.62299e-17	75	56.6102	41	31
DIAVI-09JAN12-CLUS00028_29	echinoderm microtubule-associated 5- partial	1177	gi|221131357|ref|XP_002162377.1|PREDICTED: similar to Echinoderm microtubule-associated protein-like 5-like, partial [Hydra magnipapillata]	XP_002162377	0.000135593	63	52.7582	52	33
DIAVI-09JAN12-CLUS00028_3	salivary expressed partial	3640	gi|195450373|ref|XP_002072471.1|GK18829 [Drosophila willistoni] >gi|194168556|gb|EDW83457.1| GK18829 [Drosophila willistoni]	XP_002072471	9.08017e-17	75	56.225	40	30
DIAVI-09JAN12-CLUS00028_31	echinoderm microtubule-associated 5- partial	1157	gi|221131357|ref|XP_002162377.1|PREDICTED: similar to Echinoderm microtubule-associated protein-like 5-like, partial [Hydra magnipapillata]	XP_002162377	0.000130768	63	52.7582	52	33
DIAVI-09JAN12-CLUS00028_32	salivary expressed partial	923	gi|195450373|ref|XP_002072471.1|GK18829 [Drosophila willistoni] >gi|194168556|gb|EDW83457.1| GK18829 [Drosophila willistoni]	XP_002072471	1.04987e-17	75	56.6102	41	31
DIAVI-09JAN12-CLUS00028_4	salivary expressed partial	3641	gi|195450373|ref|XP_002072471.1|GK18829 [Drosophila willistoni] >gi|194168556|gb|EDW83457.1| GK18829 [Drosophila willistoni]	XP_002072471	9.08017e-17	75	56.225	40	30
DIAVI-09JAN12-CLUS00028_5	mariner transposase	3522	gi|283765098|gb|ADB28040.1|transposase [Agrilus planipennis]	ADB28040	6.51624e-18	64	92.4337	112	72
DIAVI-09JAN12-CLUS00028_6	salivary expressed partial	3334	gi|195450373|ref|XP_002072471.1|GK18829 [Drosophila willistoni] >gi|194168556|gb|EDW83457.1| GK18829 [Drosophila willistoni]	XP_002072471	8.23097e-17	75	56.225	40	30
DIAVI-09JAN12-CLUS00028_8	echinoderm microtubule-associated 5- partial	2992	gi|221131357|ref|XP_002162377.1|PREDICTED: similar to Echinoderm microtubule-associated protein-like 5-like, partial [Hydra magnipapillata]	XP_002162377	0.000564976	63	52.7582	52	33
DIAVI-09JAN12-CLUS00029_1	apolipoprotein d	2834	gi|297672820|ref|XP_002814483.1|PREDICTED: apolipoprotein D [Pongo abelii]	XP_002814483	8.75725e-21	55	101.293	161	90
DIAVI-09JAN12-CLUS00029_2	apolipoprotein d	2834	gi|297672820|ref|XP_002814483.1|PREDICTED: apolipoprotein D [Pongo abelii]	XP_002814483	2.89108e-20	55	99.7525	161	90
DIAVI-09JAN12-CLUS00029_3	apolipoprotein d	2612	gi|297672820|ref|XP_002814483.1|PREDICTED: apolipoprotein D [Pongo abelii]	XP_002814483	7.447e-21	55	101.293	161	90
DIAVI-09JAN12-CLUS00029_4	apolipoprotein d	2624	gi|297672820|ref|XP_002814483.1|PREDICTED: apolipoprotein D [Pongo abelii]	XP_002814483	7.51781e-21	55	101.293	161	90
DIAVI-09JAN12-CLUS00029_5	apolipoprotein d	2612	gi|297672820|ref|XP_002814483.1|PREDICTED: apolipoprotein D [Pongo abelii]	XP_002814483	2.46507e-20	55	99.7525	161	90
DIAVI-09JAN12-CLUS00029_6	apolipoprotein d	2624	gi|297672820|ref|XP_002814483.1|PREDICTED: apolipoprotein D [Pongo abelii]	XP_002814483	2.4881e-20	55	99.7525	161	90
DIAVI-09JAN12-CLUS00029_7	apolipoprotein d	2353	gi|297672820|ref|XP_002814483.1|PREDICTED: apolipoprotein D [Pongo abelii]	XP_002814483	5.92645e-21	55	101.293	161	90
DIAVI-09JAN12-CLUS00029_8	apolipoprotein d	2353	gi|297672820|ref|XP_002814483.1|PREDICTED: apolipoprotein D [Pongo abelii]	XP_002814483	1.97047e-20	55	99.7525	161	90
DIAVI-09JAN12-CLUS00030_1	translocator protein	5136	gi|332373370|gb|AEE61826.1|unknown [Dendroctonus ponderosae]	AEE61826	7.67328e-69	79	240.35	172	137
DIAVI-09JAN12-CLUS00030_10	endonuclease-reverse transcriptase	1033	gi|432853214|ref|XP_004067596.1|PREDICTED: uncharacterized protein LOC101171734 [Oryzias latipes]	XP_004067596	8.1987e-23	51	108.612	188	96
DIAVI-09JAN12-CLUS00030_11	endonuclease-reverse transcriptase -e01	998	gi|357610409|gb|EHJ66967.1|endonuclease-reverse transcriptase HmRTE-e01 [Danaus plexippus]	EHJ66967	3.22185e-27	54	117.472	216	117
DIAVI-09JAN12-CLUS00030_2	translocator protein	4869	gi|332373370|gb|AEE61826.1|unknown [Dendroctonus ponderosae]	AEE61826	6.49134e-69	79	240.35	172	137
DIAVI-09JAN12-CLUS00030_3	translocator protein	4824	gi|332373370|gb|AEE61826.1|unknown [Dendroctonus ponderosae]	AEE61826	6.29357e-69	79	240.35	172	137
DIAVI-09JAN12-CLUS00030_6	endonuclease-reverse transcriptase	2229	gi|432853214|ref|XP_004067596.1|PREDICTED: uncharacterized protein LOC101171734 [Oryzias latipes]	XP_004067596	1.85595e-21	51	108.612	188	96
DIAVI-09JAN12-CLUS00030_8	endonuclease-reverse transcriptase	1194	gi|390351605|ref|XP_003727690.1|PREDICTED: RNA-directed DNA polymerase from mobile element jockey-like [Strongylocentrotus purpuratus]	XP_003727690	1.24138e-56	55	207.223	337	187
DIAVI-09JAN12-CLUS00031_1	transposable element tc3 transposase	1985	gi|225712314|gb|ACO12003.1|Transposable element Tc3 transposase [Lepeophtheirus salmonis]	ACO12003	5.15268e-17	65	90.8929	94	62
DIAVI-09JAN12-CLUS00031_11	transposable element tc3 transposase	1308	gi|225712314|gb|ACO12003.1|Transposable element Tc3 transposase [Lepeophtheirus salmonis]	ACO12003	1.4861e-17	65	90.8929	94	62
DIAVI-09JAN12-CLUS00031_3	transposable element tc3 transposase	1753	gi|225712314|gb|ACO12003.1|Transposable element Tc3 transposase [Lepeophtheirus salmonis]	ACO12003	4.74905e-28	56	122.865	161	91
DIAVI-09JAN12-CLUS00031_4	transposable element tc3 transposase	1751	gi|225712314|gb|ACO12003.1|Transposable element Tc3 transposase [Lepeophtheirus salmonis]	ACO12003	4.69648e-28	56	122.865	161	91
DIAVI-09JAN12-CLUS00031_5	transposable element tc3 transposase	1580	gi|225712314|gb|ACO12003.1|Transposable element Tc3 transposase [Lepeophtheirus salmonis]	ACO12003	2.98668e-17	65	90.8929	94	62
DIAVI-09JAN12-CLUS00031_6	transposable element tc3 transposase	1562	gi|225712314|gb|ACO12003.1|Transposable element Tc3 transposase [Lepeophtheirus salmonis]	ACO12003	2.36718e-28	56	122.865	161	91
DIAVI-09JAN12-CLUS00031_7	transposable element tc3 transposase	1561	gi|225712314|gb|ACO12003.1|Transposable element Tc3 transposase [Lepeophtheirus salmonis]	ACO12003	2.36718e-28	56	122.865	161	91
DIAVI-09JAN12-CLUS00031_9	transposable element tc3 transposase	1427	gi|225712314|gb|ACO12003.1|Transposable element Tc3 transposase [Lepeophtheirus salmonis]	ACO12003	2.14803e-17	65	90.8929	94	62
DIAVI-09JAN12-CLUS00032_1	encapsulation-relating protein	953	gi|167405722|gb|ABZ79692.1|encapsulation-relating protein [Diabrotica virgifera virgifera]	ABZ79692	6.96427e-36	72	144.821	223	162
DIAVI-09JAN12-CLUS00033_1	udp-glucose 4-epimerase	7632	gi|91086129|ref|XP_968616.1|PREDICTED: similar to UDP-glucose 4-epimerase [Tribolium castaneum] >gi|270010222|gb|EFA06670.1| hypothetical protein TcasGA2_TC009598 [Tribolium castaneum]	XP_968616	0	87	581.637	350	307
DIAVI-09JAN12-CLUS00033_11	carbonyl reductase	1319	gi|332372658|gb|AEE61471.1|unknown [Dendroctonus ponderosae]	AEE61471	3.23075e-66	77	224.172	175	135
DIAVI-09JAN12-CLUS00033_12	isoform d	1259	gi|91094571|ref|XP_968574.1|PREDICTED: similar to IP15312p [Tribolium castaneum]	XP_968574	7.49467e-24	78	111.694	84	66
DIAVI-09JAN12-CLUS00033_13	carbonyl reductase	998	gi|91083531|ref|XP_973193.1|PREDICTED: similar to predicted protein [Tribolium castaneum] >gi|270010851|gb|EFA07299.1| hypothetical protein TcasGA2_TC014539 [Tribolium castaneum]	XP_973193	2.64393e-115	76	346.665	281	216
DIAVI-09JAN12-CLUS00033_2	udp-glucose 4-epimerase	6532	gi|91086129|ref|XP_968616.1|PREDICTED: similar to UDP-glucose 4-epimerase [Tribolium castaneum] >gi|270010222|gb|EFA06670.1| hypothetical protein TcasGA2_TC009598 [Tribolium castaneum]	XP_968616	0	87	581.637	350	307
DIAVI-09JAN12-CLUS00033_3	udp-glucose 4-epimerase	5931	gi|91086129|ref|XP_968616.1|PREDICTED: similar to UDP-glucose 4-epimerase [Tribolium castaneum] >gi|270010222|gb|EFA06670.1| hypothetical protein TcasGA2_TC009598 [Tribolium castaneum]	XP_968616	0	87	581.637	350	307
DIAVI-09JAN12-CLUS00033_4	udp-glucose 4-epimerase	5914	gi|91086129|ref|XP_968616.1|PREDICTED: similar to UDP-glucose 4-epimerase [Tribolium castaneum] >gi|270010222|gb|EFA06670.1| hypothetical protein TcasGA2_TC009598 [Tribolium castaneum]	XP_968616	0	87	581.637	350	307
DIAVI-09JAN12-CLUS00033_6	udp-glucose 4-epimerase	3227	gi|91086129|ref|XP_968616.1|PREDICTED: similar to UDP-glucose 4-epimerase [Tribolium castaneum] >gi|270010222|gb|EFA06670.1| hypothetical protein TcasGA2_TC009598 [Tribolium castaneum]	XP_968616	0	87	581.637	350	307
DIAVI-09JAN12-CLUS00033_7	carbonyl reductase	2432	gi|332372658|gb|AEE61471.1|unknown [Dendroctonus ponderosae]	AEE61471	2.53211e-63	77	224.172	175	135
DIAVI-09JAN12-CLUS00034_1	null	0	>FakeBlastResult|DIAVI-09JAN12-CLUS00034_1	DIAVI-09JAN12-CLUS00034_1	0	100	1	1	1
DIAVI-09JAN12-CLUS00034_10	family with sequence similarity member b	1445	gi|91092086|ref|XP_971491.1|PREDICTED: similar to predicted protein [Tribolium castaneum] >gi|270004677|gb|EFA01125.1| hypothetical protein TcasGA2_TC010338 [Tribolium castaneum]	XP_971491	1.43811e-40	92	103.99	57	53
DIAVI-09JAN12-CLUS00034_2	null	0	>FakeBlastResult|DIAVI-09JAN12-CLUS00034_2	DIAVI-09JAN12-CLUS00034_2	0	100	1	1	1
DIAVI-09JAN12-CLUS00034_3	equilibrative nucleoside transporter 1-like isoform 2	6170	gi|91090482|ref|XP_968553.1|PREDICTED: similar to AGAP003892-PA [Tribolium castaneum] >gi|270013860|gb|EFA10308.1| hypothetical protein TcasGA2_TC012524 [Tribolium castaneum]	XP_968553	0	77	577.4	472	367
DIAVI-09JAN12-CLUS00034_4	reverse transcriptase	3869	gi|134001247|gb|ABO45233.1|reverse transcriptase [Ostrinia nubilalis] >gi|134001274|gb|ABO45235.1| reverse transcriptase [Ostrinia nubilalis]	ABO45233	7.92296e-05	56	55.4546	71	40
DIAVI-09JAN12-CLUS00034_5	family with sequence similarity member b	3681	gi|91092086|ref|XP_971491.1|PREDICTED: similar to predicted protein [Tribolium castaneum] >gi|270004677|gb|EFA01125.1| hypothetical protein TcasGA2_TC010338 [Tribolium castaneum]	XP_971491	4.37728e-40	92	103.99	57	53
DIAVI-09JAN12-CLUS00035_1	tick partial	6701	gi|189242365|ref|XP_001809905.1|PREDICTED: similar to protease, reverse transcriptase and RNase H [Tribolium castaneum]	XP_001809905	6.35484e-122	50	431.795	910	460
DIAVI-09JAN12-CLUS00035_10	tick partial	6513	gi|189242365|ref|XP_001809905.1|PREDICTED: similar to protease, reverse transcriptase and RNase H [Tribolium castaneum]	XP_001809905	4.69196e-122	50	431.795	910	460
DIAVI-09JAN12-CLUS00035_11	tick partial	6513	gi|189242365|ref|XP_001809905.1|PREDICTED: similar to protease, reverse transcriptase and RNase H [Tribolium castaneum]	XP_001809905	4.69196e-122	50	431.795	910	460
DIAVI-09JAN12-CLUS00035_12	tick partial	6513	gi|189242365|ref|XP_001809905.1|PREDICTED: similar to protease, reverse transcriptase and RNase H [Tribolium castaneum]	XP_001809905	4.69196e-122	50	431.795	910	460
DIAVI-09JAN12-CLUS00035_13	tick partial	6419	gi|189242365|ref|XP_001809905.1|PREDICTED: similar to protease, reverse transcriptase and RNase H [Tribolium castaneum]	XP_001809905	3.93143e-122	50	431.795	910	460
DIAVI-09JAN12-CLUS00035_14	tick partial	6419	gi|189242365|ref|XP_001809905.1|PREDICTED: similar to protease, reverse transcriptase and RNase H [Tribolium castaneum]	XP_001809905	3.93143e-122	50	431.795	910	460
DIAVI-09JAN12-CLUS00035_15	tick partial	6419	gi|189242365|ref|XP_001809905.1|PREDICTED: similar to protease, reverse transcriptase and RNase H [Tribolium castaneum]	XP_001809905	3.93143e-122	50	431.795	910	460
DIAVI-09JAN12-CLUS00035_16	tick partial	6419	gi|189242365|ref|XP_001809905.1|PREDICTED: similar to protease, reverse transcriptase and RNase H [Tribolium castaneum]	XP_001809905	3.93143e-122	50	431.795	910	460
DIAVI-09JAN12-CLUS00035_17	tick partial	5402	gi|189242365|ref|XP_001809905.1|PREDICTED: similar to protease, reverse transcriptase and RNase H [Tribolium castaneum]	XP_001809905	8.97239e-123	50	431.795	910	460
DIAVI-09JAN12-CLUS00035_18	tick partial	5402	gi|189242365|ref|XP_001809905.1|PREDICTED: similar to protease, reverse transcriptase and RNase H [Tribolium castaneum]	XP_001809905	8.97239e-123	50	431.795	910	460
DIAVI-09JAN12-CLUS00035_19	tick partial	5288	gi|189242365|ref|XP_001809905.1|PREDICTED: similar to protease, reverse transcriptase and RNase H [Tribolium castaneum]	XP_001809905	7.46258e-123	50	431.795	910	460
DIAVI-09JAN12-CLUS00035_2	tick partial	6701	gi|189242365|ref|XP_001809905.1|PREDICTED: similar to protease, reverse transcriptase and RNase H [Tribolium castaneum]	XP_001809905	6.35484e-122	50	431.795	910	460
DIAVI-09JAN12-CLUS00035_20	tick partial	5288	gi|189242365|ref|XP_001809905.1|PREDICTED: similar to protease, reverse transcriptase and RNase H [Tribolium castaneum]	XP_001809905	7.46258e-123	50	431.795	910	460
DIAVI-09JAN12-CLUS00035_21	tick partial	5214	gi|189242365|ref|XP_001809905.1|PREDICTED: similar to protease, reverse transcriptase and RNase H [Tribolium castaneum]	XP_001809905	6.51431e-123	50	431.795	910	460
DIAVI-09JAN12-CLUS00035_22	tick partial	5214	gi|189242365|ref|XP_001809905.1|PREDICTED: similar to protease, reverse transcriptase and RNase H [Tribolium castaneum]	XP_001809905	6.51431e-123	50	431.795	910	460
DIAVI-09JAN12-CLUS00035_23	tick partial	5100	gi|189242365|ref|XP_001809905.1|PREDICTED: similar to protease, reverse transcriptase and RNase H [Tribolium castaneum]	XP_001809905	5.08434e-123	50	431.795	910	460
DIAVI-09JAN12-CLUS00035_24	tick partial	5100	gi|189242365|ref|XP_001809905.1|PREDICTED: similar to protease, reverse transcriptase and RNase H [Tribolium castaneum]	XP_001809905	5.08434e-123	50	431.795	910	460
DIAVI-09JAN12-CLUS00035_3	tick partial	6701	gi|189242365|ref|XP_001809905.1|PREDICTED: similar to protease, reverse transcriptase and RNase H [Tribolium castaneum]	XP_001809905	6.35484e-122	50	431.795	910	460
DIAVI-09JAN12-CLUS00035_4	tick partial	6701	gi|189242365|ref|XP_001809905.1|PREDICTED: similar to protease, reverse transcriptase and RNase H [Tribolium castaneum]	XP_001809905	6.35484e-122	50	431.795	910	460
DIAVI-09JAN12-CLUS00035_41	tkp3 protein	2906	gi|156847234|ref|XP_001646502.1|Tkp3 protein [Vanderwaltozyma polyspora DSM 70294] >gi|156117179|gb|EDO18644.1| Tkp3 protein [Vanderwaltozyma polyspora DSM 70294]	XP_001646502	0.000805748	52	52.7582	87	46
DIAVI-09JAN12-CLUS00035_42	tkp3 protein	2906	gi|156847234|ref|XP_001646502.1|Tkp3 protein [Vanderwaltozyma polyspora DSM 70294] >gi|156117179|gb|EDO18644.1| Tkp3 protein [Vanderwaltozyma polyspora DSM 70294]	XP_001646502	0.000826503	52	52.7582	87	46
DIAVI-09JAN12-CLUS00035_43	tkp3 protein	2792	gi|156847234|ref|XP_001646502.1|Tkp3 protein [Vanderwaltozyma polyspora DSM 70294] >gi|156117179|gb|EDO18644.1| Tkp3 protein [Vanderwaltozyma polyspora DSM 70294]	XP_001646502	0.000765581	52	52.7582	87	46
DIAVI-09JAN12-CLUS00035_44	tkp3 protein	2792	gi|156847234|ref|XP_001646502.1|Tkp3 protein [Vanderwaltozyma polyspora DSM 70294] >gi|156117179|gb|EDO18644.1| Tkp3 protein [Vanderwaltozyma polyspora DSM 70294]	XP_001646502	0.000785311	52	52.7582	87	46
DIAVI-09JAN12-CLUS00035_45	tkp3 protein	2718	gi|156847234|ref|XP_001646502.1|Tkp3 protein [Vanderwaltozyma polyspora DSM 70294] >gi|156117179|gb|EDO18644.1| Tkp3 protein [Vanderwaltozyma polyspora DSM 70294]	XP_001646502	0.000739156	52	52.7582	87	46
DIAVI-09JAN12-CLUS00035_46	tkp3 protein	2718	gi|156847234|ref|XP_001646502.1|Tkp3 protein [Vanderwaltozyma polyspora DSM 70294] >gi|156117179|gb|EDO18644.1| Tkp3 protein [Vanderwaltozyma polyspora DSM 70294]	XP_001646502	0.000758211	52	52.7582	87	46
DIAVI-09JAN12-CLUS00035_47	tkp3 protein	2604	gi|156847234|ref|XP_001646502.1|Tkp3 protein [Vanderwaltozyma polyspora DSM 70294] >gi|156117179|gb|EDO18644.1| Tkp3 protein [Vanderwaltozyma polyspora DSM 70294]	XP_001646502	0.000698989	52	52.7582	87	46
DIAVI-09JAN12-CLUS00035_48	tkp3 protein	2604	gi|156847234|ref|XP_001646502.1|Tkp3 protein [Vanderwaltozyma polyspora DSM 70294] >gi|156117179|gb|EDO18644.1| Tkp3 protein [Vanderwaltozyma polyspora DSM 70294]	XP_001646502	0.000717019	52	52.7582	87	46
DIAVI-09JAN12-CLUS00035_49	tkp3 protein	1994	gi|363754343|ref|XP_003647387.1|hypothetical protein Ecym_6187 [Eremothecium cymbalariae DBVPG#7215] >gi|356891024|gb|AET40570.1| hypothetical protein Ecym_6187 [Eremothecium cymbalariae DBVPG#7215]	XP_003647387	0.000298115	55	52.7582	117	65
DIAVI-09JAN12-CLUS00035_5	tick partial	6607	gi|189242365|ref|XP_001809905.1|PREDICTED: similar to protease, reverse transcriptase and RNase H [Tribolium castaneum]	XP_001809905	5.47256e-122	50	431.795	910	460
DIAVI-09JAN12-CLUS00035_6	tick partial	6607	gi|189242365|ref|XP_001809905.1|PREDICTED: similar to protease, reverse transcriptase and RNase H [Tribolium castaneum]	XP_001809905	5.47256e-122	50	431.795	910	460
DIAVI-09JAN12-CLUS00035_7	tick partial	6607	gi|189242365|ref|XP_001809905.1|PREDICTED: similar to protease, reverse transcriptase and RNase H [Tribolium castaneum]	XP_001809905	5.47256e-122	50	431.795	910	460
DIAVI-09JAN12-CLUS00035_8	tick partial	6607	gi|189242365|ref|XP_001809905.1|PREDICTED: similar to protease, reverse transcriptase and RNase H [Tribolium castaneum]	XP_001809905	5.47256e-122	50	431.795	910	460
DIAVI-09JAN12-CLUS00035_9	tick partial	6513	gi|189242365|ref|XP_001809905.1|PREDICTED: similar to protease, reverse transcriptase and RNase H [Tribolium castaneum]	XP_001809905	4.69196e-122	50	431.795	910	460
DIAVI-09JAN12-CLUS00036_1	e3 ubiquitin-protein ligase siah1	4742	gi|270012053|gb|EFA08501.1|hypothetical protein TcasGA2_TC006153 [Tribolium castaneum]	EFA08501	1.29673e-49	49	194.126	424	210
DIAVI-09JAN12-CLUS00036_11	e3 ubiquitin-protein ligase siah1	3200	gi|270012053|gb|EFA08501.1|hypothetical protein TcasGA2_TC006153 [Tribolium castaneum]	EFA08501	3.45214e-50	49	194.126	424	210
DIAVI-09JAN12-CLUS00036_13	e3 ubiquitin-protein ligase siah1	3177	gi|270012053|gb|EFA08501.1|hypothetical protein TcasGA2_TC006153 [Tribolium castaneum]	EFA08501	3.31522e-50	49	194.126	424	210
DIAVI-09JAN12-CLUS00036_2	e3 ubiquitin-protein ligase siah1	4733	gi|270012053|gb|EFA08501.1|hypothetical protein TcasGA2_TC006153 [Tribolium castaneum]	EFA08501	1.29094e-49	49	194.126	424	210
DIAVI-09JAN12-CLUS00036_3	e3 ubiquitin-protein ligase siah1	4710	gi|270012053|gb|EFA08501.1|hypothetical protein TcasGA2_TC006153 [Tribolium castaneum]	EFA08501	1.27549e-49	49	194.126	424	210
DIAVI-09JAN12-CLUS00036_4	e3 ubiquitin-protein ligase siah1	4681	gi|270012053|gb|EFA08501.1|hypothetical protein TcasGA2_TC006153 [Tribolium castaneum]	EFA08501	1.2581e-49	49	194.126	424	210
DIAVI-09JAN12-CLUS00036_5	e3 ubiquitin-protein ligase siah1	4658	gi|270012053|gb|EFA08501.1|hypothetical protein TcasGA2_TC006153 [Tribolium castaneum]	EFA08501	1.24265e-49	49	194.126	424	210
DIAVI-09JAN12-CLUS00036_6	e3 ubiquitin-protein ligase siah1	3458	gi|270012053|gb|EFA08501.1|hypothetical protein TcasGA2_TC006153 [Tribolium castaneum]	EFA08501	4.915e-50	49	194.126	424	210
DIAVI-09JAN12-CLUS00036_7	e3 ubiquitin-protein ligase siah1	3435	gi|270012053|gb|EFA08501.1|hypothetical protein TcasGA2_TC006153 [Tribolium castaneum]	EFA08501	4.77829e-50	49	194.126	424	210
DIAVI-09JAN12-CLUS00037_1	protein croquemort	6782	gi|91081247|ref|XP_975648.1|PREDICTED: similar to scavenger receptor class B, croquemort type (AGAP010133-PA) [Tribolium castaneum] >gi|270006366|gb|EFA02814.1| croquemort [Tribolium castaneum]	XP_975648	2.94323e-122	68	405.986	424	292
DIAVI-09JAN12-CLUS00037_10	protein croquemort	4612	gi|91081247|ref|XP_975648.1|PREDICTED: similar to scavenger receptor class B, croquemort type (AGAP010133-PA) [Tribolium castaneum] >gi|270006366|gb|EFA02814.1| croquemort [Tribolium castaneum]	XP_975648	9.30145e-124	68	405.986	424	292
DIAVI-09JAN12-CLUS00037_11	protein croquemort	4631	gi|91081247|ref|XP_975648.1|PREDICTED: similar to scavenger receptor class B, croquemort type (AGAP010133-PA) [Tribolium castaneum] >gi|270006366|gb|EFA02814.1| croquemort [Tribolium castaneum]	XP_975648	1.87769e-123	68	405.216	424	292
DIAVI-09JAN12-CLUS00037_12	protein croquemort	4618	gi|91081247|ref|XP_975648.1|PREDICTED: similar to scavenger receptor class B, croquemort type (AGAP010133-PA) [Tribolium castaneum] >gi|270006366|gb|EFA02814.1| croquemort [Tribolium castaneum]	XP_975648	9.46362e-124	68	405.986	424	292
DIAVI-09JAN12-CLUS00037_13	protein croquemort	4565	gi|91081247|ref|XP_975648.1|PREDICTED: similar to scavenger receptor class B, croquemort type (AGAP010133-PA) [Tribolium castaneum] >gi|270006366|gb|EFA02814.1| croquemort [Tribolium castaneum]	XP_975648	1.54971e-123	68	405.216	424	292
DIAVI-09JAN12-CLUS00037_14	protein croquemort	4538	gi|91081247|ref|XP_975648.1|PREDICTED: similar to scavenger receptor class B, croquemort type (AGAP010133-PA) [Tribolium castaneum] >gi|270006366|gb|EFA02814.1| croquemort [Tribolium castaneum]	XP_975648	1.42681e-123	68	405.216	424	292
DIAVI-09JAN12-CLUS00037_15	protein croquemort	4525	gi|91081247|ref|XP_975648.1|PREDICTED: similar to scavenger receptor class B, croquemort type (AGAP010133-PA) [Tribolium castaneum] >gi|270006366|gb|EFA02814.1| croquemort [Tribolium castaneum]	XP_975648	7.14488e-124	68	405.986	424	292
DIAVI-09JAN12-CLUS00037_16	protein croquemort	4544	gi|91081247|ref|XP_975648.1|PREDICTED: similar to scavenger receptor class B, croquemort type (AGAP010133-PA) [Tribolium castaneum] >gi|270006366|gb|EFA02814.1| croquemort [Tribolium castaneum]	XP_975648	1.45355e-123	68	405.216	424	292
DIAVI-09JAN12-CLUS00037_17	protein croquemort	4451	gi|91081247|ref|XP_975648.1|PREDICTED: similar to scavenger receptor class B, croquemort type (AGAP010133-PA) [Tribolium castaneum] >gi|270006366|gb|EFA02814.1| croquemort [Tribolium castaneum]	XP_975648	1.07611e-123	68	405.216	424	292
DIAVI-09JAN12-CLUS00037_18	endonuclease-reverse transcriptase	3326	gi|294566523|gb|ADF18552.1|endonuclease-reverse transcriptase [Bombyx mori]	ADF18552	3.64233e-25	54	104.76	168	92
DIAVI-09JAN12-CLUS00037_19	endonuclease-reverse transcriptase	3126	gi|298204349|gb|ADI61823.1|endonuclease-reverse transcriptase [Bombyx mori]	ADI61823	1.52504e-20	63	71.2478	94	60
DIAVI-09JAN12-CLUS00037_2	protein croquemort	6708	gi|91081247|ref|XP_975648.1|PREDICTED: similar to scavenger receptor class B, croquemort type (AGAP010133-PA) [Tribolium castaneum] >gi|270006366|gb|EFA02814.1| croquemort [Tribolium castaneum]	XP_975648	5.17694e-122	68	405.216	424	292
DIAVI-09JAN12-CLUS00037_21	endonuclease-reverse transcriptase	982	gi|294566523|gb|ADF18552.1|endonuclease-reverse transcriptase [Bombyx mori]	ADF18552	1.33563e-16	51	73.559	136	70
DIAVI-09JAN12-CLUS00037_3	protein croquemort	6695	gi|91081247|ref|XP_975648.1|PREDICTED: similar to scavenger receptor class B, croquemort type (AGAP010133-PA) [Tribolium castaneum] >gi|270006366|gb|EFA02814.1| croquemort [Tribolium castaneum]	XP_975648	2.71614e-122	68	405.986	424	292
DIAVI-09JAN12-CLUS00037_4	protein croquemort	6621	gi|91081247|ref|XP_975648.1|PREDICTED: similar to scavenger receptor class B, croquemort type (AGAP010133-PA) [Tribolium castaneum] >gi|270006366|gb|EFA02814.1| croquemort [Tribolium castaneum]	XP_975648	4.75284e-122	68	405.216	424	292
DIAVI-09JAN12-CLUS00037_5	uncharacterized transposon-derived protein	5296	gi|294566523|gb|ADF18552.1|endonuclease-reverse transcriptase [Bombyx mori]	ADF18552	5.96446e-25	54	104.76	168	92
DIAVI-09JAN12-CLUS00037_6	protein croquemort	4726	gi|91081247|ref|XP_975648.1|PREDICTED: similar to scavenger receptor class B, croquemort type (AGAP010133-PA) [Tribolium castaneum] >gi|270006366|gb|EFA02814.1| croquemort [Tribolium castaneum]	XP_975648	1.2658e-123	68	405.986	424	292
DIAVI-09JAN12-CLUS00037_7	protein croquemort	4705	gi|91081247|ref|XP_975648.1|PREDICTED: similar to scavenger receptor class B, croquemort type (AGAP010133-PA) [Tribolium castaneum] >gi|270006366|gb|EFA02814.1| croquemort [Tribolium castaneum]	XP_975648	1.19983e-123	68	405.986	424	292
DIAVI-09JAN12-CLUS00037_8	protein croquemort	4652	gi|91081247|ref|XP_975648.1|PREDICTED: similar to scavenger receptor class B, croquemort type (AGAP010133-PA) [Tribolium castaneum] >gi|270006366|gb|EFA02814.1| croquemort [Tribolium castaneum]	XP_975648	1.98997e-123	68	405.216	424	292
DIAVI-09JAN12-CLUS00037_9	protein croquemort	4639	gi|91081247|ref|XP_975648.1|PREDICTED: similar to scavenger receptor class B, croquemort type (AGAP010133-PA) [Tribolium castaneum] >gi|270006366|gb|EFA02814.1| croquemort [Tribolium castaneum]	XP_975648	1.00445e-123	68	405.986	424	292
DIAVI-09JAN12-CLUS00039_1	reverse transcriptase	6681	gi|270015216|gb|EFA11664.1|hypothetical protein TcasGA2_TC008528 [Tribolium castaneum]	EFA11664	1.11812e-33	54	87.4261	145	79
DIAVI-09JAN12-CLUS00039_10	protein kinase c iota type-like	3619	gi|328713256|ref|XP_003245026.1|PREDICTED: protein kinase C iota type-like [Acyrthosiphon pisum]	XP_003245026	0	88	861.292	507	447
DIAVI-09JAN12-CLUS00039_11	protein kinase c iota type-like	3567	gi|328713256|ref|XP_003245026.1|PREDICTED: protein kinase C iota type-like [Acyrthosiphon pisum]	XP_003245026	0	88	861.292	507	447
DIAVI-09JAN12-CLUS00039_12	protein kinase c iota type-like	3454	gi|328713256|ref|XP_003245026.1|PREDICTED: protein kinase C iota type-like [Acyrthosiphon pisum]	XP_003245026	0	88	860.136	504	446
DIAVI-09JAN12-CLUS00039_13	protein kinase c iota type-like	3402	gi|328713256|ref|XP_003245026.1|PREDICTED: protein kinase C iota type-like [Acyrthosiphon pisum]	XP_003245026	0	88	860.136	504	446
DIAVI-09JAN12-CLUS00039_14	reverse transcriptase	2247	gi|270015216|gb|EFA11664.1|hypothetical protein TcasGA2_TC008528 [Tribolium castaneum]	EFA11664	3.47584e-34	54	87.4261	145	79
DIAVI-09JAN12-CLUS00039_15	nuclear pore complex protein nup160 homolog	2272	gi|91091076|ref|XP_975742.1|PREDICTED: hypothetical protein isoform 1 [Tribolium castaneum]	XP_975742	6.20128e-32	53	133.65	233	124
DIAVI-09JAN12-CLUS00039_16	reverse transcriptase	2203	gi|70907188|gb|AAZ15235.1|reverse transcriptase [Aedes aegypti]	AAZ15235	8.03159e-29	45	66.2402	183	84
DIAVI-09JAN12-CLUS00039_17	protein kinase c iota type-like	2441	gi|328713256|ref|XP_003245026.1|PREDICTED: protein kinase C iota type-like [Acyrthosiphon pisum]	XP_003245026	0	88	861.292	507	447
DIAVI-09JAN12-CLUS00039_18	protein kinase c iota type-like	2276	gi|328713256|ref|XP_003245026.1|PREDICTED: protein kinase C iota type-like [Acyrthosiphon pisum]	XP_003245026	0	88	860.136	504	446
DIAVI-09JAN12-CLUS00039_19	ankyrin unc44	1658	gi|70907188|gb|AAZ15235.1|reverse transcriptase [Aedes aegypti]	AAZ15235	4.02395e-26	45	66.2402	183	84
DIAVI-09JAN12-CLUS00039_2	nuclear pore complex protein nup160 homolog	6706	gi|91091076|ref|XP_975742.1|PREDICTED: hypothetical protein isoform 1 [Tribolium castaneum]	XP_975742	6.2166e-31	53	133.65	233	124
DIAVI-09JAN12-CLUS00039_20	endonuclease-reverse transcriptase	1606	gi|357617567|gb|EHJ70865.1|endonuclease-reverse transcriptase [Danaus plexippus]	EHJ70865	1.90481e-27	66	124.405	159	105
DIAVI-09JAN12-CLUS00039_3	reverse transcriptase	6637	gi|70907188|gb|AAZ15235.1|reverse transcriptase [Aedes aegypti]	AAZ15235	2.62245e-28	45	66.2402	183	84
DIAVI-09JAN12-CLUS00039_4	ankyrin unc44	6092	gi|70907188|gb|AAZ15235.1|reverse transcriptase [Aedes aegypti]	AAZ15235	1.70913e-25	45	66.2402	183	84
DIAVI-09JAN12-CLUS00039_5	endonuclease-reverse transcriptase	6040	gi|357617567|gb|EHJ70865.1|endonuclease-reverse transcriptase [Danaus plexippus]	EHJ70865	3.69583e-26	66	124.405	159	105
DIAVI-09JAN12-CLUS00039_6	protein kinase c iota type-like	4208	gi|328713256|ref|XP_003245026.1|PREDICTED: protein kinase C iota type-like [Acyrthosiphon pisum]	XP_003245026	0	88	861.292	507	447
DIAVI-09JAN12-CLUS00039_7	protein kinase c iota type-like	4164	gi|328713256|ref|XP_003245026.1|PREDICTED: protein kinase C iota type-like [Acyrthosiphon pisum]	XP_003245026	0	88	861.292	507	447
DIAVI-09JAN12-CLUS00039_8	protein kinase c iota type-like	4043	gi|328713256|ref|XP_003245026.1|PREDICTED: protein kinase C iota type-like [Acyrthosiphon pisum]	XP_003245026	0	88	860.136	504	446
DIAVI-09JAN12-CLUS00039_9	protein kinase c iota type-like	3999	gi|328713256|ref|XP_003245026.1|PREDICTED: protein kinase C iota type-like [Acyrthosiphon pisum]	XP_003245026	0	88	860.136	504	446
DIAVI-09JAN12-CLUS00040_1	heat shock protein 70	2331	gi|146411532|gb|ABQ39970.1|heat shock protein 70 [Anatolica polita borealis]	ABQ39970	0	96	1069.69	611	588
DIAVI-09JAN12-CLUS00040_10	heat shock protein 70	2185	gi|282400152|ref|NP_001164199.1|heat shock protein 68a [Tribolium castaneum] >gi|282400154|ref|NP_001164200.1| heat shock protein 68b [Tribolium castaneum] >gi|270011011|gb|EFA07459.1| heat shock protein 68b [Tribolium castaneum] >gi|270011062|gb|EFA07510.1| heat shock protein 68a [Tribolium castaneum]	NP_001164199	0	95	1080.47	610	583
DIAVI-09JAN12-CLUS00040_11	heat shock protein 70	2165	gi|146411532|gb|ABQ39970.1|heat shock protein 70 [Anatolica polita borealis]	ABQ39970	0	96	1096.26	611	589
DIAVI-09JAN12-CLUS00040_12	heat shock protein 70	2159	gi|282400152|ref|NP_001164199.1|heat shock protein 68a [Tribolium castaneum] >gi|282400154|ref|NP_001164200.1| heat shock protein 68b [Tribolium castaneum] >gi|270011011|gb|EFA07459.1| heat shock protein 68b [Tribolium castaneum] >gi|270011062|gb|EFA07510.1| heat shock protein 68a [Tribolium castaneum]	NP_001164199	0	92	1095.88	647	601
DIAVI-09JAN12-CLUS00040_13	heat shock protein 70	2159	gi|146411532|gb|ABQ39970.1|heat shock protein 70 [Anatolica polita borealis]	ABQ39970	0	96	1098.96	611	590
DIAVI-09JAN12-CLUS00040_14	heat shock protein 70	1643	gi|91087711|ref|XP_974442.1|PREDICTED: similar to heat shock protein 70 [Tribolium castaneum] >gi|270010725|gb|EFA07173.1| hypothetical protein TcasGA2_TC010172 [Tribolium castaneum]	XP_974442	0	96	914.064	509	493
DIAVI-09JAN12-CLUS00040_15	heat shock protein 70	1241	gi|91087711|ref|XP_974442.1|PREDICTED: similar to heat shock protein 70 [Tribolium castaneum] >gi|270010725|gb|EFA07173.1| hypothetical protein TcasGA2_TC010172 [Tribolium castaneum]	XP_974442	0	97	692.575	376	366
DIAVI-09JAN12-CLUS00040_16	heat shock protein 70	1235	gi|91087711|ref|XP_974442.1|PREDICTED: similar to heat shock protein 70 [Tribolium castaneum] >gi|270010725|gb|EFA07173.1| hypothetical protein TcasGA2_TC010172 [Tribolium castaneum]	XP_974442	0	97	694.886	376	367
DIAVI-09JAN12-CLUS00040_2	heat shock protein 70	2329	gi|282400152|ref|NP_001164199.1|heat shock protein 68a [Tribolium castaneum] >gi|282400154|ref|NP_001164200.1| heat shock protein 68b [Tribolium castaneum] >gi|270011011|gb|EFA07459.1| heat shock protein 68b [Tribolium castaneum] >gi|270011062|gb|EFA07510.1| heat shock protein 68a [Tribolium castaneum]	NP_001164199	0	92	1092.8	647	600
DIAVI-09JAN12-CLUS00040_3	heat shock protein 70	2331	gi|146411532|gb|ABQ39970.1|heat shock protein 70 [Anatolica polita borealis]	ABQ39970	0	96	1069.69	611	588
DIAVI-09JAN12-CLUS00040_4	heat shock protein 70	2329	gi|146411532|gb|ABQ39970.1|heat shock protein 70 [Anatolica polita borealis]	ABQ39970	0	96	1096.26	611	589
DIAVI-09JAN12-CLUS00040_5	heat shock protein 70	2323	gi|282400152|ref|NP_001164199.1|heat shock protein 68a [Tribolium castaneum] >gi|282400154|ref|NP_001164200.1| heat shock protein 68b [Tribolium castaneum] >gi|270011011|gb|EFA07459.1| heat shock protein 68b [Tribolium castaneum] >gi|270011062|gb|EFA07510.1| heat shock protein 68a [Tribolium castaneum]	NP_001164199	0	92	1095.88	647	601
DIAVI-09JAN12-CLUS00040_6	heat shock protein 70	2323	gi|146411532|gb|ABQ39970.1|heat shock protein 70 [Anatolica polita borealis]	ABQ39970	0	96	1098.96	611	590
DIAVI-09JAN12-CLUS00040_7	heat shock protein 70	2167	gi|146411532|gb|ABQ39970.1|heat shock protein 70 [Anatolica polita borealis]	ABQ39970	0	96	1069.69	611	588
DIAVI-09JAN12-CLUS00040_8	heat shock protein 70	2165	gi|282400152|ref|NP_001164199.1|heat shock protein 68a [Tribolium castaneum] >gi|282400154|ref|NP_001164200.1| heat shock protein 68b [Tribolium castaneum] >gi|270011011|gb|EFA07459.1| heat shock protein 68b [Tribolium castaneum] >gi|270011062|gb|EFA07510.1| heat shock protein 68a [Tribolium castaneum]	NP_001164199	0	92	1092.8	647	600
DIAVI-09JAN12-CLUS00040_9	heat shock protein 70	2167	gi|146411532|gb|ABQ39970.1|heat shock protein 70 [Anatolica polita borealis]	ABQ39970	0	96	1069.69	611	588
DIAVI-09JAN12-CLUS00041_1	protein hu-li tai shao	5629	gi|189234212|ref|XP_970946.2|PREDICTED: similar to adducin [Tribolium castaneum]	XP_970946	0	95	1208.74	738	702
DIAVI-09JAN12-CLUS00041_10	rna-directed dna polymerase from mobile element jockey- partial	2054	gi|270003020|gb|EEZ99467.1|hypothetical protein TcasGA2_TC000033 [Tribolium castaneum]	EEZ99467	1.66672e-100	62	333.954	384	240
DIAVI-09JAN12-CLUS00041_11	pol protein	2050	gi|270003020|gb|EEZ99467.1|hypothetical protein TcasGA2_TC000033 [Tribolium castaneum]	EEZ99467	9.01133e-76	63	211.075	253	161
DIAVI-09JAN12-CLUS00041_12	endonuclease-reverse transcriptase	1471	gi|294566523|gb|ADF18552.1|endonuclease-reverse transcriptase [Bombyx mori]	ADF18552	5.0883e-66	68	195.667	202	139
DIAVI-09JAN12-CLUS00041_13	endonuclease-reverse transcriptase	1354	gi|294566523|gb|ADF18552.1|endonuclease-reverse transcriptase [Bombyx mori]	ADF18552	2.91948e-54	69	155.992	173	121
DIAVI-09JAN12-CLUS00041_2	protein hu-li tai shao	5496	gi|189234212|ref|XP_970946.2|PREDICTED: similar to adducin [Tribolium castaneum]	XP_970946	0	95	1208.74	738	702
DIAVI-09JAN12-CLUS00041_3	rna-directed dna polymerase from mobile element jockey-like	3479	gi|270003020|gb|EEZ99467.1|hypothetical protein TcasGA2_TC000033 [Tribolium castaneum]	EEZ99467	1.35228e-96	62	333.954	384	240
DIAVI-09JAN12-CLUS00041_4	rna-directed dna polymerase from mobile element jockey-like	3475	gi|270016715|gb|EFA13161.1|hypothetical protein TcasGA2_TC015965 [Tribolium castaneum]	EFA13161	3.7909e-82	64	284.263	339	220
DIAVI-09JAN12-CLUS00041_5	protein hu-li tai shao	2883	gi|189234212|ref|XP_970946.2|PREDICTED: similar to adducin [Tribolium castaneum]	XP_970946	0	95	786.563	459	440
DIAVI-09JAN12-CLUS00041_6	rna-directed dna polymerase from mobile element jockey-like	2830	gi|270003020|gb|EEZ99467.1|hypothetical protein TcasGA2_TC000033 [Tribolium castaneum]	EEZ99467	5.07203e-98	62	333.954	384	240
DIAVI-09JAN12-CLUS00041_7	rna-directed dna polymerase from mobile element jockey-like	2826	gi|270016715|gb|EFA13161.1|hypothetical protein TcasGA2_TC015965 [Tribolium castaneum]	EFA13161	5.75579e-83	64	284.263	339	220
DIAVI-09JAN12-CLUS00041_8	rna-directed dna polymerase from mobile element jockey- partial	2703	gi|270003020|gb|EEZ99467.1|hypothetical protein TcasGA2_TC000033 [Tribolium castaneum]	EEZ99467	2.23843e-98	62	333.954	384	240
DIAVI-09JAN12-CLUS00041_9	pol protein	2699	gi|270003020|gb|EEZ99467.1|hypothetical protein TcasGA2_TC000033 [Tribolium castaneum]	EEZ99467	1.23907e-75	63	211.075	253	161
DIAVI-09JAN12-CLUS00042_1	fas apoptotic inhibitory molecule 2	3384	gi|158294325|ref|XP_556168.3|AGAP005529-PC [Anopheles gambiae str. PEST] >gi|157015512|gb|EAL39852.3| AGAP005529-PC [Anopheles gambiae str. PEST]	XP_556168	2.37964e-68	75	238.81	232	176
DIAVI-09JAN12-CLUS00042_10	hat family dimerisation domain containing expressed	1455	gi|301610606|ref|XP_002934849.1|PREDICTED: zinc finger MYM-type protein 1-like [Xenopus (Silurana) tropicalis]	XP_002934849	1.46542e-42	58	121.709	160	93
DIAVI-09JAN12-CLUS00042_11	n-methyl-d-aspartate selective glutamate receptor complex	838	gi|332375911|gb|AEE63096.1|unknown [Dendroctonus ponderosae]	AEE63096	1.13095e-40	69	152.91	155	107
DIAVI-09JAN12-CLUS00042_2	fas apoptotic inhibitory molecule 2	3378	gi|158294325|ref|XP_556168.3|AGAP005529-PC [Anopheles gambiae str. PEST] >gi|157015512|gb|EAL39852.3| AGAP005529-PC [Anopheles gambiae str. PEST]	XP_556168	2.27299e-68	75	238.81	232	176
DIAVI-09JAN12-CLUS00042_3	hat family dimerisation domain containing expressed	2443	gi|301610606|ref|XP_002934849.1|PREDICTED: zinc finger MYM-type protein 1-like [Xenopus (Silurana) tropicalis]	XP_002934849	2.7637e-42	58	121.709	160	93
DIAVI-09JAN12-CLUS00042_4	fas apoptotic inhibitory molecule 2	2231	gi|158294325|ref|XP_556168.3|AGAP005529-PC [Anopheles gambiae str. PEST] >gi|157015512|gb|EAL39852.3| AGAP005529-PC [Anopheles gambiae str. PEST]	XP_556168	1.18709e-69	75	238.81	232	176
DIAVI-09JAN12-CLUS00042_5	fas apoptotic inhibitory molecule 2	2225	gi|158294325|ref|XP_556168.3|AGAP005529-PC [Anopheles gambiae str. PEST] >gi|157015512|gb|EAL39852.3| AGAP005529-PC [Anopheles gambiae str. PEST]	XP_556168	1.11705e-69	75	238.81	232	176
DIAVI-09JAN12-CLUS00042_6	fas apoptotic inhibitory molecule 2	1822	gi|158294325|ref|XP_556168.3|AGAP005529-PC [Anopheles gambiae str. PEST] >gi|157015512|gb|EAL39852.3| AGAP005529-PC [Anopheles gambiae str. PEST]	XP_556168	1.3906e-70	75	238.424	232	176
DIAVI-09JAN12-CLUS00042_7	fas apoptotic inhibitory molecule 2	1816	gi|158294325|ref|XP_556168.3|AGAP005529-PC [Anopheles gambiae str. PEST] >gi|157015512|gb|EAL39852.3| AGAP005529-PC [Anopheles gambiae str. PEST]	XP_556168	1.20084e-70	75	238.81	232	176
DIAVI-09JAN12-CLUS00042_8	fas apoptotic inhibitory molecule 2	1785	gi|158294325|ref|XP_556168.3|AGAP005529-PC [Anopheles gambiae str. PEST] >gi|157015512|gb|EAL39852.3| AGAP005529-PC [Anopheles gambiae str. PEST]	XP_556168	1.05773e-70	75	238.424	232	176
DIAVI-09JAN12-CLUS00042_9	fas apoptotic inhibitory molecule 2	1779	gi|158294325|ref|XP_556168.3|AGAP005529-PC [Anopheles gambiae str. PEST] >gi|157015512|gb|EAL39852.3| AGAP005529-PC [Anopheles gambiae str. PEST]	XP_556168	9.1226e-71	75	238.81	232	176
DIAVI-09JAN12-CLUS00043_1	isoform b	5413	gi|91084897|ref|XP_969410.1|PREDICTED: similar to nipsnap [Tribolium castaneum] >gi|270008564|gb|EFA05012.1| hypothetical protein TcasGA2_TC015094 [Tribolium castaneum]	XP_969410	8.64991e-148	89	466.848	268	241
DIAVI-09JAN12-CLUS00043_2	isoform b	4882	gi|91084897|ref|XP_969410.1|PREDICTED: similar to nipsnap [Tribolium castaneum] >gi|270008564|gb|EFA05012.1| hypothetical protein TcasGA2_TC015094 [Tribolium castaneum]	XP_969410	1.39719e-148	89	466.848	268	241
DIAVI-09JAN12-CLUS00043_3	endonuclease-reverse transcriptase -e01	4450	gi|294566523|gb|ADF18552.1|endonuclease-reverse transcriptase [Bombyx mori]	ADF18552	2.91146e-35	45	90.8929	281	128
DIAVI-09JAN12-CLUS00043_4	endonuclease-reverse transcriptase -e01	4430	gi|294566523|gb|ADF18552.1|endonuclease-reverse transcriptase [Bombyx mori]	ADF18552	2.89639e-35	45	90.8929	281	128
DIAVI-09JAN12-CLUS00043_5	endonuclease-reverse transcriptase -e01	3919	gi|294566523|gb|ADF18552.1|endonuclease-reverse transcriptase [Bombyx mori]	ADF18552	2.54549e-35	45	90.8929	281	128
DIAVI-09JAN12-CLUS00043_6	endonuclease-reverse transcriptase -e01	3899	gi|294566523|gb|ADF18552.1|endonuclease-reverse transcriptase [Bombyx mori]	ADF18552	2.5303e-35	45	90.8929	281	128
DIAVI-09JAN12-CLUS00043_7	isoform b	2715	gi|91084897|ref|XP_969410.1|PREDICTED: similar to nipsnap [Tribolium castaneum] >gi|270008564|gb|EFA05012.1| hypothetical protein TcasGA2_TC015094 [Tribolium castaneum]	XP_969410	9.56328e-155	89	466.848	268	241
DIAVI-09JAN12-CLUS00043_8	isoform b	2517	gi|91084897|ref|XP_969410.1|PREDICTED: similar to nipsnap [Tribolium castaneum] >gi|270008564|gb|EFA05012.1| hypothetical protein TcasGA2_TC015094 [Tribolium castaneum]	XP_969410	1.5547e-155	89	466.848	268	241
DIAVI-09JAN12-CLUS00043_9	isoform b	2207	gi|91084897|ref|XP_969410.1|PREDICTED: similar to nipsnap [Tribolium castaneum] >gi|270008564|gb|EFA05012.1| hypothetical protein TcasGA2_TC015094 [Tribolium castaneum]	XP_969410	7.67561e-157	89	466.848	268	241
DIAVI-09JAN12-CLUS00044_1	charged multivesicular body protein 4b	3387	gi|332375769|gb|AEE63025.1|unknown [Dendroctonus ponderosae]	AEE63025	1.43679e-72	86	249.98	220	191
DIAVI-09JAN12-CLUS00044_10	charged multivesicular body protein 4b	3273	gi|332375769|gb|AEE63025.1|unknown [Dendroctonus ponderosae]	AEE63025	1.16431e-72	86	249.98	220	191
DIAVI-09JAN12-CLUS00044_2	charged multivesicular body protein 4b	3388	gi|332375769|gb|AEE63025.1|unknown [Dendroctonus ponderosae]	AEE63025	1.43679e-72	86	249.98	220	191
DIAVI-09JAN12-CLUS00044_3	charged multivesicular body protein 4b	3378	gi|332375769|gb|AEE63025.1|unknown [Dendroctonus ponderosae]	AEE63025	1.41019e-72	86	249.98	220	191
DIAVI-09JAN12-CLUS00044_4	charged multivesicular body protein 4b	3379	gi|332375769|gb|AEE63025.1|unknown [Dendroctonus ponderosae]	AEE63025	1.41019e-72	86	249.98	220	191
DIAVI-09JAN12-CLUS00044_5	charged multivesicular body protein 4b	3387	gi|332375769|gb|AEE63025.1|unknown [Dendroctonus ponderosae]	AEE63025	1.43679e-72	86	249.98	220	191
DIAVI-09JAN12-CLUS00044_6	charged multivesicular body protein 4b	3388	gi|332375769|gb|AEE63025.1|unknown [Dendroctonus ponderosae]	AEE63025	1.43679e-72	86	249.98	220	191
DIAVI-09JAN12-CLUS00044_7	charged multivesicular body protein 4b	3272	gi|332375769|gb|AEE63025.1|unknown [Dendroctonus ponderosae]	AEE63025	1.15873e-72	86	249.98	220	191
DIAVI-09JAN12-CLUS00044_8	charged multivesicular body protein 4b	3273	gi|332375769|gb|AEE63025.1|unknown [Dendroctonus ponderosae]	AEE63025	1.16431e-72	86	249.98	220	191
DIAVI-09JAN12-CLUS00044_9	charged multivesicular body protein 4b	3272	gi|332375769|gb|AEE63025.1|unknown [Dendroctonus ponderosae]	AEE63025	1.15873e-72	86	249.98	220	191
DIAVI-09JAN12-CLUS00045_1	1-acyl-sn-glycerol-3-phosphate acyltransferase	3035	gi|332375108|gb|AEE62695.1|unknown [Dendroctonus ponderosae]	AEE62695	1.59287e-97	76	320.087	254	195
DIAVI-09JAN12-CLUS00045_10	1-acyl-sn-glycerol-3-phosphate acyltransferase	2697	gi|332375108|gb|AEE62695.1|unknown [Dendroctonus ponderosae]	AEE62695	2.37983e-98	76	320.087	254	195
DIAVI-09JAN12-CLUS00045_11	1-acyl-sn-glycerol-3-phosphate acyltransferase	2697	gi|332375108|gb|AEE62695.1|unknown [Dendroctonus ponderosae]	AEE62695	2.37983e-98	76	320.087	254	195
DIAVI-09JAN12-CLUS00045_12	1-acyl-sn-glycerol-3-phosphate acyltransferase	2569	gi|332375108|gb|AEE62695.1|unknown [Dendroctonus ponderosae]	AEE62695	1.16903e-98	76	320.087	254	195
DIAVI-09JAN12-CLUS00045_13	1-acyl-sn-glycerol-3-phosphate acyltransferase	2568	gi|332375108|gb|AEE62695.1|unknown [Dendroctonus ponderosae]	AEE62695	1.1461e-98	76	320.087	254	195
DIAVI-09JAN12-CLUS00045_14	1-acyl-sn-glycerol-3-phosphate acyltransferase	2531	gi|332375108|gb|AEE62695.1|unknown [Dendroctonus ponderosae]	AEE62695	8.2015e-99	76	320.087	254	195
DIAVI-09JAN12-CLUS00045_15	1-acyl-sn-glycerol-3-phosphate acyltransferase	2568	gi|332375108|gb|AEE62695.1|unknown [Dendroctonus ponderosae]	AEE62695	1.1461e-98	76	320.087	254	195
DIAVI-09JAN12-CLUS00045_16	1-acyl-sn-glycerol-3-phosphate acyltransferase	2402	gi|332375108|gb|AEE62695.1|unknown [Dendroctonus ponderosae]	AEE62695	3.6835e-99	76	320.087	254	195
DIAVI-09JAN12-CLUS00045_2	1-acyl-sn-glycerol-3-phosphate acyltransferase	3036	gi|332375108|gb|AEE62695.1|unknown [Dendroctonus ponderosae]	AEE62695	1.59287e-97	76	320.087	254	195
DIAVI-09JAN12-CLUS00045_3	1-acyl-sn-glycerol-3-phosphate acyltransferase	3035	gi|332375108|gb|AEE62695.1|unknown [Dendroctonus ponderosae]	AEE62695	1.59287e-97	76	320.087	254	195
DIAVI-09JAN12-CLUS00045_4	1-acyl-sn-glycerol-3-phosphate acyltransferase	2906	gi|332375108|gb|AEE62695.1|unknown [Dendroctonus ponderosae]	AEE62695	8.88691e-98	76	320.087	254	195
DIAVI-09JAN12-CLUS00045_5	1-acyl-sn-glycerol-3-phosphate acyltransferase	2907	gi|332375108|gb|AEE62695.1|unknown [Dendroctonus ponderosae]	AEE62695	8.88691e-98	76	320.087	254	195
DIAVI-09JAN12-CLUS00045_6	1-acyl-sn-glycerol-3-phosphate acyltransferase	2869	gi|332375108|gb|AEE62695.1|unknown [Dendroctonus ponderosae]	AEE62695	6.63216e-98	76	320.087	254	195
DIAVI-09JAN12-CLUS00045_7	1-acyl-sn-glycerol-3-phosphate acyltransferase	2906	gi|332375108|gb|AEE62695.1|unknown [Dendroctonus ponderosae]	AEE62695	8.88691e-98	76	320.087	254	195
DIAVI-09JAN12-CLUS00045_8	1-acyl-sn-glycerol-3-phosphate acyltransferase	2740	gi|332375108|gb|AEE62695.1|unknown [Dendroctonus ponderosae]	AEE62695	3.44126e-98	76	320.087	254	195
DIAVI-09JAN12-CLUS00045_9	1-acyl-sn-glycerol-3-phosphate acyltransferase	2698	gi|332375108|gb|AEE62695.1|unknown [Dendroctonus ponderosae]	AEE62695	2.42434e-98	76	320.087	254	195
DIAVI-09JAN12-CLUS00046_10	endonuclease-reverse transcriptase	1045	gi|294566523|gb|ADF18552.1|endonuclease-reverse transcriptase [Bombyx mori]	ADF18552	2.92838e-28	75	125.561	101	76
DIAVI-09JAN12-CLUS00046_11	endonuclease-reverse transcriptase	1101	gi|294566523|gb|ADF18552.1|endonuclease-reverse transcriptase [Bombyx mori]	ADF18552	3.93797e-28	75	125.561	101	76
DIAVI-09JAN12-CLUS00046_12	endonuclease-reverse transcriptase	1008	gi|294566523|gb|ADF18552.1|endonuclease-reverse transcriptase [Bombyx mori]	ADF18552	1.08119e-51	68	193.356	185	127
DIAVI-09JAN12-CLUS00046_17	cathepsin b-like proteinase	391	gi|45822211|emb|CAE47502.1|cathepsin B-like proteinase [Diabrotica virgifera virgifera]	CAE47502	1.53978e-13	82	73.9442	47	39
DIAVI-09JAN12-CLUS00046_9	cathepsin b-like proteinase	1331	gi|45822211|emb|CAE47502.1|cathepsin B-like proteinase [Diabrotica virgifera virgifera]	CAE47502	1.43048e-11	82	73.9442	47	39
DIAVI-09JAN12-CLUS00047_1	endonuclease-reverse transcriptase	3024	gi|298204335|gb|ADI61816.1|endonuclease-reverse transcriptase [Bombyx mori]	ADI61816	0	69	480.715	476	329
DIAVI-09JAN12-CLUS00047_10	endonuclease-reverse transcriptase	2479	gi|298204335|gb|ADI61816.1|endonuclease-reverse transcriptase [Bombyx mori]	ADI61816	0	71	738.028	675	481
DIAVI-09JAN12-CLUS00047_11	endonuclease-reverse transcriptase	1873	gi|298204335|gb|ADI61816.1|endonuclease-reverse transcriptase [Bombyx mori]	ADI61816	1.11054e-165	69	510.76	505	349
DIAVI-09JAN12-CLUS00047_12	endonuclease-reverse transcriptase	1623	gi|298204335|gb|ADI61816.1|endonuclease-reverse transcriptase [Bombyx mori]	ADI61816	9.26664e-140	69	440.269	428	296
DIAVI-09JAN12-CLUS00047_13	endonuclease-reverse transcriptase	1503	gi|298204331|gb|ADI61814.1|endonuclease-reverse transcriptase [Bombyx mori]	ADI61814	3.36721e-84	75	290.812	233	176
DIAVI-09JAN12-CLUS00047_14	endonuclease-reverse transcriptase	1033	gi|298204331|gb|ADI61814.1|endonuclease-reverse transcriptase [Bombyx mori]	ADI61814	1.02712e-80	74	275.404	244	181
DIAVI-09JAN12-CLUS00047_15	endonuclease-reverse transcriptase	965	gi|298204331|gb|ADI61814.1|endonuclease-reverse transcriptase [Bombyx mori]	ADI61814	4.73984e-81	74	275.404	244	181
DIAVI-09JAN12-CLUS00047_16	endonuclease-reverse transcriptase	971	gi|298204335|gb|ADI61816.1|endonuclease-reverse transcriptase [Bombyx mori]	ADI61816	1.31048e-87	74	293.123	242	180
DIAVI-09JAN12-CLUS00047_2	ephrin-b2a-like isoform partial	3380	gi|91087339|ref|XP_975605.1|PREDICTED: similar to ephrin [Tribolium castaneum] >gi|270010986|gb|EFA07434.1| hypothetical protein TcasGA2_TC008794 [Tribolium castaneum]	XP_975605	1.27747e-94	91	313.153	176	161
DIAVI-09JAN12-CLUS00047_3	endonuclease-reverse transcriptase	3011	gi|298204335|gb|ADI61816.1|endonuclease-reverse transcriptase [Bombyx mori]	ADI61816	0	71	731.865	663	474
DIAVI-09JAN12-CLUS00047_4	endonuclease-reverse transcriptase	2554	gi|298204335|gb|ADI61816.1|endonuclease-reverse transcriptase [Bombyx mori]	ADI61816	0	69	480.715	476	329
DIAVI-09JAN12-CLUS00047_5	endonuclease-reverse transcriptase	2541	gi|298204335|gb|ADI61816.1|endonuclease-reverse transcriptase [Bombyx mori]	ADI61816	0	72	718.768	657	479
DIAVI-09JAN12-CLUS00047_6	endonuclease-reverse transcriptase	2486	gi|298204335|gb|ADI61816.1|endonuclease-reverse transcriptase [Bombyx mori]	ADI61816	0	69	480.715	476	329
DIAVI-09JAN12-CLUS00047_7	endonuclease-reverse transcriptase	2473	gi|298204335|gb|ADI61816.1|endonuclease-reverse transcriptase [Bombyx mori]	ADI61816	0	72	718.768	657	479
DIAVI-09JAN12-CLUS00047_8	endonuclease-reverse transcriptase	2492	gi|298204335|gb|ADI61816.1|endonuclease-reverse transcriptase [Bombyx mori]	ADI61816	0	69	480.715	476	329
DIAVI-09JAN12-CLUS00047_9	ephrin-b2a-like isoform partial	2848	gi|91087339|ref|XP_975605.1|PREDICTED: similar to ephrin [Tribolium castaneum] >gi|270010986|gb|EFA07434.1| hypothetical protein TcasGA2_TC008794 [Tribolium castaneum]	XP_975605	1.18177e-95	91	313.153	176	161
DIAVI-09JAN12-CLUS00048_13	piggybac transposase	428	gi|315308148|gb|ADU04477.1|transposase [Aphis gossypii]	ADU04477	8.53861e-17	54	85.5001	119	65
DIAVI-09JAN12-CLUS00048_6	transposase	1348	gi|315308148|gb|ADU04477.1|transposase [Aphis gossypii]	ADU04477	1.5136e-13	47	81.2629	174	83
DIAVI-09JAN12-CLUS00048_9	transposase	1134	gi|315308148|gb|ADU04477.1|transposase [Aphis gossypii]	ADU04477	7.77687e-14	47	81.2629	174	83
DIAVI-09JAN12-CLUS00049_1	null	0	>FakeBlastResult|DIAVI-09JAN12-CLUS00049_1	DIAVI-09JAN12-CLUS00049_1	0	100	1	1	1
DIAVI-09JAN12-CLUS00049_2	null	0	>FakeBlastResult|DIAVI-09JAN12-CLUS00049_2	DIAVI-09JAN12-CLUS00049_2	0	100	1	1	1
DIAVI-09JAN12-CLUS00049_3	null	0	>FakeBlastResult|DIAVI-09JAN12-CLUS00049_3	DIAVI-09JAN12-CLUS00049_3	0	100	1	1	1
DIAVI-09JAN12-CLUS00049_4	null	0	>FakeBlastResult|DIAVI-09JAN12-CLUS00049_4	DIAVI-09JAN12-CLUS00049_4	0	100	1	1	1
DIAVI-09JAN12-CLUS00049_5	isoform a	7289	gi|283046724|ref|NP_001164308.1|painless [Tribolium castaneum] >gi|270006388|gb|EFA02836.1| painless [Tribolium castaneum]	NP_001164308	7.07278e-29	41	135.576	819	336
DIAVI-09JAN12-CLUS00049_6	isoform a	7289	gi|283046724|ref|NP_001164308.1|painless [Tribolium castaneum] >gi|270006388|gb|EFA02836.1| painless [Tribolium castaneum]	NP_001164308	7.07278e-29	41	135.576	819	336
DIAVI-09JAN12-CLUS00049_7	isoform a	6845	gi|283046724|ref|NP_001164308.1|painless [Tribolium castaneum] >gi|270006388|gb|EFA02836.1| painless [Tribolium castaneum]	NP_001164308	6.50883e-29	41	135.576	819	336
DIAVI-09JAN12-CLUS00049_8	isoform a	6845	gi|283046724|ref|NP_001164308.1|painless [Tribolium castaneum] >gi|270006388|gb|EFA02836.1| painless [Tribolium castaneum]	NP_001164308	6.50883e-29	41	135.576	819	336
DIAVI-09JAN12-CLUS00050_1	serine protease inhibitor	5223	gi|270016220|gb|EFA12666.1|serpin peptidase inhibitor 3 [Tribolium castaneum]	EFA12666	4.58383e-123	74	402.905	373	279
DIAVI-09JAN12-CLUS00050_10	serpin partial	1541	gi|189242395|ref|XP_973349.2|PREDICTED: similar to serpin 5, partial [Tribolium castaneum]	XP_973349	2.17775e-134	76	405.986	356	272
DIAVI-09JAN12-CLUS00050_11	serpin partial	1355	gi|189242395|ref|XP_973349.2|PREDICTED: similar to serpin 5, partial [Tribolium castaneum]	XP_973349	9.82739e-135	77	404.445	356	275
DIAVI-09JAN12-CLUS00050_2	serine protease inhibitor	5144	gi|270016220|gb|EFA12666.1|serpin peptidase inhibitor 3 [Tribolium castaneum]	EFA12666	4.19723e-123	74	402.905	373	279
DIAVI-09JAN12-CLUS00050_3	endonuclease-reverse transcriptase	4306	gi|328726830|ref|XP_003249065.1|PREDICTED: hypothetical protein LOC100572977 [Acyrthosiphon pisum]	XP_003249065	1.01005e-30	67	77.411	85	57
DIAVI-09JAN12-CLUS00050_4	endonuclease-reverse transcriptase	4227	gi|328726830|ref|XP_003249065.1|PREDICTED: hypothetical protein LOC100572977 [Acyrthosiphon pisum]	XP_003249065	2.67007e-32	48	90.8929	206	99
DIAVI-09JAN12-CLUS00050_5	endonuclease-reverse transcriptase	2229	gi|357622103|gb|EHJ73704.1|endonuclease-reverse transcriptase [Danaus plexippus]	EHJ73704	3.44254e-56	67	208.379	202	137
DIAVI-09JAN12-CLUS00050_6	endonuclease-reverse transcriptase	1933	gi|298204341|gb|ADI61819.1|endonuclease-reverse transcriptase [Bombyx mori]	ADI61819	5.41064e-117	64	231.491	236	153
DIAVI-09JAN12-CLUS00050_7	endonuclease-reverse transcriptase	1908	gi|298204341|gb|ADI61819.1|endonuclease-reverse transcriptase [Bombyx mori]	ADI61819	2.21046e-101	64	231.491	236	153
DIAVI-09JAN12-CLUS00050_8	serine protease inhibitor serpin-4	1651	gi|270016220|gb|EFA12666.1|serpin peptidase inhibitor 3 [Tribolium castaneum]	EFA12666	4.08417e-136	74	412.535	383	284
DIAVI-09JAN12-CLUS00050_9	serine protease inhibitor serpin-4	1581	gi|270016220|gb|EFA12666.1|serpin peptidase inhibitor 3 [Tribolium castaneum]	EFA12666	1.92287e-136	74	412.535	383	284
DIAVI-09JAN12-CLUS00051_1	transmembrane protein 214-like	4395	gi|270010083|gb|EFA06531.1|hypothetical protein TcasGA2_TC009435 [Tribolium castaneum]	EFA06531	9.68147e-169	65	531.561	650	424
DIAVI-09JAN12-CLUS00051_10	transmembrane protein 214-like	4193	gi|270010083|gb|EFA06531.1|hypothetical protein TcasGA2_TC009435 [Tribolium castaneum]	EFA06531	3.57322e-169	65	531.176	650	424
DIAVI-09JAN12-CLUS00051_11	transmembrane protein 214-like	4168	gi|270010083|gb|EFA06531.1|hypothetical protein TcasGA2_TC009435 [Tribolium castaneum]	EFA06531	2.12161e-169	65	531.561	650	424
DIAVI-09JAN12-CLUS00051_12	transmembrane protein 214-like	4168	gi|270010083|gb|EFA06531.1|hypothetical protein TcasGA2_TC009435 [Tribolium castaneum]	EFA06531	2.97012e-169	65	531.176	650	424
DIAVI-09JAN12-CLUS00051_13	transmembrane protein 214-like	3244	gi|91085627|ref|XP_969989.1|PREDICTED: similar to conserved hypothetical protein [Tribolium castaneum]	XP_969989	1.96283e-56	69	204.142	188	130
DIAVI-09JAN12-CLUS00051_14	transmembrane protein 214-like	3244	gi|91085627|ref|XP_969989.1|PREDICTED: similar to conserved hypothetical protein [Tribolium castaneum]	XP_969989	2.08325e-56	69	204.142	188	130
DIAVI-09JAN12-CLUS00051_15	transmembrane protein 214-like	3219	gi|91085627|ref|XP_969989.1|PREDICTED: similar to conserved hypothetical protein [Tribolium castaneum]	XP_969989	1.87086e-56	69	204.142	188	130
DIAVI-09JAN12-CLUS00051_16	transmembrane protein 214-like	3219	gi|91085627|ref|XP_969989.1|PREDICTED: similar to conserved hypothetical protein [Tribolium castaneum]	XP_969989	1.98581e-56	69	204.142	188	130
DIAVI-09JAN12-CLUS00051_17	transmembrane protein 214-like	3251	gi|91085627|ref|XP_969989.1|PREDICTED: similar to conserved hypothetical protein [Tribolium castaneum]	XP_969989	1.9859e-56	69	204.142	188	130
DIAVI-09JAN12-CLUS00051_18	transmembrane protein 214-like	3251	gi|91085627|ref|XP_969989.1|PREDICTED: similar to conserved hypothetical protein [Tribolium castaneum]	XP_969989	2.10769e-56	69	204.142	188	130
DIAVI-09JAN12-CLUS00051_19	transmembrane protein 214-like	3226	gi|91085627|ref|XP_969989.1|PREDICTED: similar to conserved hypothetical protein [Tribolium castaneum]	XP_969989	1.8938e-56	69	204.142	188	130
DIAVI-09JAN12-CLUS00051_2	transmembrane protein 214-like	4395	gi|270010083|gb|EFA06531.1|hypothetical protein TcasGA2_TC009435 [Tribolium castaneum]	EFA06531	1.35346e-168	65	531.176	650	424
DIAVI-09JAN12-CLUS00051_20	transmembrane protein 214-like	3226	gi|91085627|ref|XP_969989.1|PREDICTED: similar to conserved hypothetical protein [Tribolium castaneum]	XP_969989	2.01012e-56	69	204.142	188	130
DIAVI-09JAN12-CLUS00051_21	transmembrane protein 214-like	3042	gi|91085627|ref|XP_969989.1|PREDICTED: similar to conserved hypothetical protein [Tribolium castaneum]	XP_969989	1.23117e-56	69	204.142	188	130
DIAVI-09JAN12-CLUS00051_22	transmembrane protein 214-like	3042	gi|91085627|ref|XP_969989.1|PREDICTED: similar to conserved hypothetical protein [Tribolium castaneum]	XP_969989	1.30763e-56	69	204.142	188	130
DIAVI-09JAN12-CLUS00051_23	transmembrane protein 214-like	3017	gi|91085627|ref|XP_969989.1|PREDICTED: similar to conserved hypothetical protein [Tribolium castaneum]	XP_969989	1.14428e-56	69	204.142	188	130
DIAVI-09JAN12-CLUS00051_24	transmembrane protein 214-like	3017	gi|91085627|ref|XP_969989.1|PREDICTED: similar to conserved hypothetical protein [Tribolium castaneum]	XP_969989	1.21543e-56	69	204.142	188	130
DIAVI-09JAN12-CLUS00051_3	transmembrane protein 214-like	4370	gi|270010083|gb|EFA06531.1|hypothetical protein TcasGA2_TC009435 [Tribolium castaneum]	EFA06531	8.29094e-169	65	531.561	650	424
DIAVI-09JAN12-CLUS00051_4	transmembrane protein 214-like	4370	gi|270010083|gb|EFA06531.1|hypothetical protein TcasGA2_TC009435 [Tribolium castaneum]	EFA06531	1.15924e-168	65	531.176	650	424
DIAVI-09JAN12-CLUS00051_5	transmembrane protein 214-like	4402	gi|270010083|gb|EFA06531.1|hypothetical protein TcasGA2_TC009435 [Tribolium castaneum]	EFA06531	1.00624e-168	65	531.561	650	424
DIAVI-09JAN12-CLUS00051_6	transmembrane protein 214-like	4402	gi|270010083|gb|EFA06531.1|hypothetical protein TcasGA2_TC009435 [Tribolium castaneum]	EFA06531	1.40665e-168	65	531.176	650	424
DIAVI-09JAN12-CLUS00051_7	transmembrane protein 214-like	4377	gi|270010083|gb|EFA06531.1|hypothetical protein TcasGA2_TC009435 [Tribolium castaneum]	EFA06531	8.61953e-169	65	531.561	650	424
DIAVI-09JAN12-CLUS00051_8	transmembrane protein 214-like	4377	gi|270010083|gb|EFA06531.1|hypothetical protein TcasGA2_TC009435 [Tribolium castaneum]	EFA06531	1.20514e-168	65	531.176	650	424
DIAVI-09JAN12-CLUS00051_9	transmembrane protein 214-like	4193	gi|270010083|gb|EFA06531.1|hypothetical protein TcasGA2_TC009435 [Tribolium castaneum]	EFA06531	2.55283e-169	65	531.561	650	424
DIAVI-09JAN12-CLUS00052_1	endonuclease-reverse transcriptase	4170	gi|294566523|gb|ADF18552.1|endonuclease-reverse transcriptase [Bombyx mori]	ADF18552	1.20559e-51	74	164.466	150	112
DIAVI-09JAN12-CLUS00052_10	endonuclease-reverse transcriptase	3170	gi|298204351|gb|ADI61824.1|endonuclease-reverse transcriptase [Bombyx mori]	ADI61824	5.60611e-74	48	136.732	432	210
DIAVI-09JAN12-CLUS00052_11	endonuclease-reverse transcriptase	3169	gi|298204351|gb|ADI61824.1|endonuclease-reverse transcriptase [Bombyx mori]	ADI61824	6.95665e-72	48	136.732	432	210
DIAVI-09JAN12-CLUS00052_12	endonuclease-reverse transcriptase	3058	gi|298204351|gb|ADI61824.1|endonuclease-reverse transcriptase [Bombyx mori]	ADI61824	1.62159e-68	48	136.732	432	210
DIAVI-09JAN12-CLUS00052_13	endonuclease-reverse transcriptase	2703	gi|294566523|gb|ADF18552.1|endonuclease-reverse transcriptase [Bombyx mori]	ADF18552	7.45428e-52	74	164.466	150	112
DIAVI-09JAN12-CLUS00052_14	endonuclease-reverse transcriptase	2855	gi|298204351|gb|ADI61824.1|endonuclease-reverse transcriptase [Bombyx mori]	ADI61824	4.99259e-74	48	136.732	432	210
DIAVI-09JAN12-CLUS00052_15	endonuclease-reverse transcriptase	2702	gi|294566523|gb|ADF18552.1|endonuclease-reverse transcriptase [Bombyx mori]	ADF18552	7.44439e-52	74	164.466	150	112
DIAVI-09JAN12-CLUS00052_16	endonuclease-reverse transcriptase	2854	gi|298204351|gb|ADI61824.1|endonuclease-reverse transcriptase [Bombyx mori]	ADI61824	6.19913e-72	48	136.732	432	210
DIAVI-09JAN12-CLUS00052_17	endonuclease-reverse transcriptase	2335	gi|390351605|ref|XP_003727690.1|PREDICTED: RNA-directed DNA polymerase from mobile element jockey-like [Strongylocentrotus purpuratus]	XP_003727690	1.78258e-45	51	133.65	287	148
DIAVI-09JAN12-CLUS00052_18	endonuclease-reverse transcriptase	2334	gi|390351605|ref|XP_003727690.1|PREDICTED: RNA-directed DNA polymerase from mobile element jockey-like [Strongylocentrotus purpuratus]	XP_003727690	3.6834e-43	51	90.5077	186	95
DIAVI-09JAN12-CLUS00052_19	endonuclease-reverse transcriptase	2223	gi|390351605|ref|XP_003727690.1|PREDICTED: RNA-directed DNA polymerase from mobile element jockey-like [Strongylocentrotus purpuratus]	XP_003727690	2.78359e-34	64	78.1814	103	66
DIAVI-09JAN12-CLUS00052_2	endonuclease-reverse transcriptase	4169	gi|294566523|gb|ADF18552.1|endonuclease-reverse transcriptase [Bombyx mori]	ADF18552	1.20462e-51	74	164.466	150	112
DIAVI-09JAN12-CLUS00052_20	endonuclease-reverse transcriptase	2020	gi|390351605|ref|XP_003727690.1|PREDICTED: RNA-directed DNA polymerase from mobile element jockey-like [Strongylocentrotus purpuratus]	XP_003727690	1.50732e-45	51	133.65	287	148
DIAVI-09JAN12-CLUS00052_21	endonuclease-reverse transcriptase	2019	gi|390351605|ref|XP_003727690.1|PREDICTED: RNA-directed DNA polymerase from mobile element jockey-like [Strongylocentrotus purpuratus]	XP_003727690	3.11898e-43	51	90.5077	186	95
DIAVI-09JAN12-CLUS00052_22	endonuclease-reverse transcriptase	1797	gi|294566523|gb|ADF18552.1|endonuclease-reverse transcriptase [Bombyx mori]	ADF18552	4.59855e-52	74	164.466	150	112
DIAVI-09JAN12-CLUS00052_23	endonuclease-reverse transcriptase -e01	1429	gi|294566523|gb|ADF18552.1|endonuclease-reverse transcriptase [Bombyx mori]	ADF18552	1.66437e-20	60	85.5001	125	75
DIAVI-09JAN12-CLUS00052_24	endonuclease-reverse transcriptase -e01	1114	gi|357606153|gb|EHJ64933.1|endonuclease-reverse transcriptase HmRTE-e01 [Danaus plexippus]	EHJ64933	1.61836e-07	54	60.8474	94	51
DIAVI-09JAN12-CLUS00052_3	endonuclease-reverse transcriptase	3802	gi|390351605|ref|XP_003727690.1|PREDICTED: RNA-directed DNA polymerase from mobile element jockey-like [Strongylocentrotus purpuratus]	XP_003727690	1.1487e-49	51	133.65	287	148
DIAVI-09JAN12-CLUS00052_4	endonuclease-reverse transcriptase	3801	gi|390351605|ref|XP_003727690.1|PREDICTED: RNA-directed DNA polymerase from mobile element jockey-like [Strongylocentrotus purpuratus]	XP_003727690	6.72795e-48	51	90.5077	186	95
DIAVI-09JAN12-CLUS00052_5	endonuclease-reverse transcriptase	3538	gi|298204351|gb|ADI61824.1|endonuclease-reverse transcriptase [Bombyx mori]	ADI61824	6.3221e-74	48	136.732	432	210
DIAVI-09JAN12-CLUS00052_6	endonuclease-reverse transcriptase	3537	gi|298204351|gb|ADI61824.1|endonuclease-reverse transcriptase [Bombyx mori]	ADI61824	7.84014e-72	48	136.732	432	210
DIAVI-09JAN12-CLUS00052_7	endonuclease-reverse transcriptase	3690	gi|298204339|gb|ADI61818.1|endonuclease-reverse transcriptase [Bombyx mori]	ADI61818	8.3329e-43	59	78.9518	122	72
DIAVI-09JAN12-CLUS00052_8	endonuclease-reverse transcriptase	3487	gi|390351605|ref|XP_003727690.1|PREDICTED: RNA-directed DNA polymerase from mobile element jockey-like [Strongylocentrotus purpuratus]	XP_003727690	1.04821e-49	51	133.65	287	148
DIAVI-09JAN12-CLUS00052_9	endonuclease-reverse transcriptase	3486	gi|390351605|ref|XP_003727690.1|PREDICTED: RNA-directed DNA polymerase from mobile element jockey-like [Strongylocentrotus purpuratus]	XP_003727690	6.14358e-48	51	90.5077	186	95
DIAVI-09JAN12-CLUS00053_1	endonuclease-reverse transcriptase	3626	gi|357612952|gb|EHJ68247.1|endonuclease-reverse transcriptase [Danaus plexippus]	EHJ68247	1.03123e-21	72	103.99	109	79
DIAVI-09JAN12-CLUS00053_10	transposase	1760	gi|221111811|ref|XP_002165949.1|PREDICTED: similar to transposase (putative) [Hydra magnipapillata]	XP_002165949	3.17296e-10	53	65.855	117	63
DIAVI-09JAN12-CLUS00053_13	brca1-a complex subunit bre-like	968	gi|189241403|ref|XP_970078.2|PREDICTED: similar to brain and reproductive organ-expressed (TNFRSF1A modulator) [Tribolium castaneum]	XP_970078	2.19522e-24	59	107.071	167	100
DIAVI-09JAN12-CLUS00053_2	brca1-a complex subunit bre-like	2983	gi|189241403|ref|XP_970078.2|PREDICTED: similar to brain and reproductive organ-expressed (TNFRSF1A modulator) [Tribolium castaneum]	XP_970078	1.10736e-22	59	107.071	167	100
DIAVI-09JAN12-CLUS00053_3	endonuclease-reverse transcriptase	2839	gi|357612952|gb|EHJ68247.1|endonuclease-reverse transcriptase [Danaus plexippus]	EHJ68247	6.66806e-22	72	103.99	109	79
DIAVI-09JAN12-CLUS00053_4	endonuclease-reverse transcriptase	2556	gi|357612952|gb|EHJ68247.1|endonuclease-reverse transcriptase [Danaus plexippus]	EHJ68247	5.3659e-22	72	103.99	109	79
DIAVI-09JAN12-CLUS00053_5	endonuclease-reverse transcriptase	2666	gi|298204323|gb|ADI61810.1|endonuclease-reverse transcriptase [Bombyx mori]	ADI61810	1.79917e-30	66	84.7297	98	65
DIAVI-09JAN12-CLUS00053_7	endonuclease-reverse transcriptase	2630	gi|298204323|gb|ADI61810.1|endonuclease-reverse transcriptase [Bombyx mori]	ADI61810	1.77045e-30	66	84.7297	98	65
DIAVI-09JAN12-CLUS00053_8	transposase	2196	gi|189241403|ref|XP_970078.2|PREDICTED: similar to brain and reproductive organ-expressed (TNFRSF1A modulator) [Tribolium castaneum]	XP_970078	5.46958e-23	59	107.071	167	100
DIAVI-09JAN12-CLUS00053_9	brca1-a complex subunit bre-like	1913	gi|189241403|ref|XP_970078.2|PREDICTED: similar to brain and reproductive organ-expressed (TNFRSF1A modulator) [Tribolium castaneum]	XP_970078	3.62646e-23	59	107.071	167	100
DIAVI-09JAN12-CLUS00054_1	cationic amino acid transporter	3700	gi|189240728|ref|XP_967023.2|PREDICTED: similar to cationic amino acid transporter, partial [Tribolium castaneum]	XP_967023	0	75	633.639	526	398
DIAVI-09JAN12-CLUS00054_10	endonuclease-reverse transcriptase -e01	1296	gi|390345619|ref|XP_003726372.1|PREDICTED: uncharacterized protein LOC100893312 [Strongylocentrotus purpuratus]	XP_003726372	7.54423e-13	58	75.8702	118	69
DIAVI-09JAN12-CLUS00054_2	cationic amino acid transporter	3692	gi|189240728|ref|XP_967023.2|PREDICTED: similar to cationic amino acid transporter, partial [Tribolium castaneum]	XP_967023	0	75	633.639	526	398
DIAVI-09JAN12-CLUS00054_3	cationic amino acid transporter	3693	gi|189240728|ref|XP_967023.2|PREDICTED: similar to cationic amino acid transporter, partial [Tribolium castaneum]	XP_967023	0	75	633.639	526	398
DIAVI-09JAN12-CLUS00054_4	cationic amino acid transporter	3696	gi|189240728|ref|XP_967023.2|PREDICTED: similar to cationic amino acid transporter, partial [Tribolium castaneum]	XP_967023	0	75	633.639	526	398
DIAVI-09JAN12-CLUS00054_5	cationic amino acid transporter	3688	gi|189240728|ref|XP_967023.2|PREDICTED: similar to cationic amino acid transporter, partial [Tribolium castaneum]	XP_967023	0	75	633.639	526	398
DIAVI-09JAN12-CLUS00054_6	cationic amino acid transporter	3689	gi|189240728|ref|XP_967023.2|PREDICTED: similar to cationic amino acid transporter, partial [Tribolium castaneum]	XP_967023	0	75	633.639	526	398
DIAVI-09JAN12-CLUS00054_7	cationic amino acid transporter	3702	gi|189240728|ref|XP_967023.2|PREDICTED: similar to cationic amino acid transporter, partial [Tribolium castaneum]	XP_967023	0	75	633.639	526	398
DIAVI-09JAN12-CLUS00054_8	cationic amino acid transporter	3694	gi|189240728|ref|XP_967023.2|PREDICTED: similar to cationic amino acid transporter, partial [Tribolium castaneum]	XP_967023	0	75	633.639	526	398
DIAVI-09JAN12-CLUS00054_9	cationic amino acid transporter	3695	gi|189240728|ref|XP_967023.2|PREDICTED: similar to cationic amino acid transporter, partial [Tribolium castaneum]	XP_967023	0	75	633.639	526	398
DIAVI-09JAN12-CLUS00055_1	polypyrimidine tract-binding protein	5137	gi|113205142|gb|AAT40504.2|Polyprotein, putative [Solanum demissum]	AAT40504	1.63168e-10	60	75.485	90	54
DIAVI-09JAN12-CLUS00055_10	uncharacterized transposon-derived protein	912	gi|345492410|ref|XP_001599983.2|PREDICTED: neprilysin-2-like [Nasonia vitripennis]	XP_001599983	5.78877e-05	56	53.5286	76	43
DIAVI-09JAN12-CLUS00055_13	uncharacterized transposon-derived protein	492	gi|328702156|ref|XP_003241822.1|PREDICTED: hypothetical protein LOC100572934 [Acyrthosiphon pisum]	XP_003241822	0.000292228	61	46.595	60	37
DIAVI-09JAN12-CLUS00055_2	polypyrimidine tract-binding protein	5095	gi|113205142|gb|AAT40504.2|Polyprotein, putative [Solanum demissum]	AAT40504	1.61539e-10	60	75.485	90	54
DIAVI-09JAN12-CLUS00055_3	PREDICTED: neprilysin-2-like	1486	gi|345492410|ref|XP_001599983.2|PREDICTED: neprilysin-2-like [Nasonia vitripennis]	XP_001599983	0.000160192	56	53.5286	76	43
DIAVI-09JAN12-CLUS00055_5	PREDICTED: neprilysin-2-like	1195	gi|345492410|ref|XP_001599983.2|PREDICTED: neprilysin-2-like [Nasonia vitripennis]	XP_001599983	0.000106544	56	53.5286	76	43
DIAVI-09JAN12-CLUS00055_7	PREDICTED: neprilysin-2-like	1129	gi|345492410|ref|XP_001599983.2|PREDICTED: neprilysin-2-like [Nasonia vitripennis]	XP_001599983	9.47347e-05	56	53.5286	76	43
DIAVI-09JAN12-CLUS00056_1	atp-citrate synthase	4447	gi|270008566|gb|EFA05014.1|hypothetical protein TcasGA2_TC015096 [Tribolium castaneum]	EFA05014	0	93	1942.16	1089	1016
DIAVI-09JAN12-CLUS00056_10	atp-citrate synthase	4447	gi|270008566|gb|EFA05014.1|hypothetical protein TcasGA2_TC015096 [Tribolium castaneum]	EFA05014	0	93	1942.16	1089	1016
DIAVI-09JAN12-CLUS00056_11	atp-citrate synthase	4390	gi|270008566|gb|EFA05014.1|hypothetical protein TcasGA2_TC015096 [Tribolium castaneum]	EFA05014	0	93	1942.16	1089	1016
DIAVI-09JAN12-CLUS00056_12	atp-citrate synthase	4447	gi|270008566|gb|EFA05014.1|hypothetical protein TcasGA2_TC015096 [Tribolium castaneum]	EFA05014	0	93	1942.16	1089	1016
DIAVI-09JAN12-CLUS00056_13	atp-citrate synthase	4447	gi|270008566|gb|EFA05014.1|hypothetical protein TcasGA2_TC015096 [Tribolium castaneum]	EFA05014	0	93	1944.86	1089	1016
DIAVI-09JAN12-CLUS00056_14	atp-citrate synthase	4390	gi|270008566|gb|EFA05014.1|hypothetical protein TcasGA2_TC015096 [Tribolium castaneum]	EFA05014	0	93	1944.86	1089	1016
DIAVI-09JAN12-CLUS00056_15	atp-citrate synthase	4447	gi|270008566|gb|EFA05014.1|hypothetical protein TcasGA2_TC015096 [Tribolium castaneum]	EFA05014	0	93	1944.86	1089	1016
DIAVI-09JAN12-CLUS00056_16	atp-citrate synthase	4390	gi|270008566|gb|EFA05014.1|hypothetical protein TcasGA2_TC015096 [Tribolium castaneum]	EFA05014	0	93	1944.86	1089	1016
DIAVI-09JAN12-CLUS00056_17	atp-citrate synthase	4447	gi|270008566|gb|EFA05014.1|hypothetical protein TcasGA2_TC015096 [Tribolium castaneum]	EFA05014	0	93	1944.86	1089	1016
DIAVI-09JAN12-CLUS00056_18	atp-citrate synthase	4390	gi|270008566|gb|EFA05014.1|hypothetical protein TcasGA2_TC015096 [Tribolium castaneum]	EFA05014	0	93	1944.86	1089	1016
DIAVI-09JAN12-CLUS00056_19	atp-citrate synthase	4390	gi|270008566|gb|EFA05014.1|hypothetical protein TcasGA2_TC015096 [Tribolium castaneum]	EFA05014	0	93	1942.16	1089	1016
DIAVI-09JAN12-CLUS00056_2	atp-citrate synthase	4447	gi|270008566|gb|EFA05014.1|hypothetical protein TcasGA2_TC015096 [Tribolium castaneum]	EFA05014	0	93	1942.16	1089	1016
DIAVI-09JAN12-CLUS00056_20	atp-citrate synthase	4390	gi|270008566|gb|EFA05014.1|hypothetical protein TcasGA2_TC015096 [Tribolium castaneum]	EFA05014	0	93	1942.16	1089	1016
DIAVI-09JAN12-CLUS00056_21	atp-citrate synthase	4390	gi|270008566|gb|EFA05014.1|hypothetical protein TcasGA2_TC015096 [Tribolium castaneum]	EFA05014	0	93	1942.16	1089	1016
DIAVI-09JAN12-CLUS00056_22	atp-citrate synthase	4390	gi|270008566|gb|EFA05014.1|hypothetical protein TcasGA2_TC015096 [Tribolium castaneum]	EFA05014	0	93	1944.86	1089	1016
DIAVI-09JAN12-CLUS00056_23	atp-citrate synthase	4390	gi|270008566|gb|EFA05014.1|hypothetical protein TcasGA2_TC015096 [Tribolium castaneum]	EFA05014	0	93	1944.86	1089	1016
DIAVI-09JAN12-CLUS00056_24	atp-citrate synthase	4390	gi|270008566|gb|EFA05014.1|hypothetical protein TcasGA2_TC015096 [Tribolium castaneum]	EFA05014	0	93	1944.86	1089	1016
DIAVI-09JAN12-CLUS00056_3	atp-citrate synthase	4447	gi|270008566|gb|EFA05014.1|hypothetical protein TcasGA2_TC015096 [Tribolium castaneum]	EFA05014	0	93	1942.16	1089	1016
DIAVI-09JAN12-CLUS00056_4	atp-citrate synthase	4447	gi|270008566|gb|EFA05014.1|hypothetical protein TcasGA2_TC015096 [Tribolium castaneum]	EFA05014	0	93	1944.86	1089	1016
DIAVI-09JAN12-CLUS00056_5	atp-citrate synthase	4447	gi|270008566|gb|EFA05014.1|hypothetical protein TcasGA2_TC015096 [Tribolium castaneum]	EFA05014	0	93	1944.86	1089	1016
DIAVI-09JAN12-CLUS00056_6	atp-citrate synthase	4447	gi|270008566|gb|EFA05014.1|hypothetical protein TcasGA2_TC015096 [Tribolium castaneum]	EFA05014	0	93	1944.86	1089	1016
DIAVI-09JAN12-CLUS00056_7	atp-citrate synthase	4447	gi|270008566|gb|EFA05014.1|hypothetical protein TcasGA2_TC015096 [Tribolium castaneum]	EFA05014	0	93	1942.16	1089	1016
DIAVI-09JAN12-CLUS00056_8	atp-citrate synthase	4390	gi|270008566|gb|EFA05014.1|hypothetical protein TcasGA2_TC015096 [Tribolium castaneum]	EFA05014	0	93	1942.16	1089	1016
DIAVI-09JAN12-CLUS00056_9	atp-citrate synthase	4390	gi|270008566|gb|EFA05014.1|hypothetical protein TcasGA2_TC015096 [Tribolium castaneum]	EFA05014	0	93	1942.16	1089	1016
DIAVI-09JAN12-CLUS00057_1	cathepsin b	1284	gi|45822211|emb|CAE47502.1|cathepsin B-like proteinase [Diabrotica virgifera virgifera]	CAE47502	0	100	662.144	331	331
DIAVI-09JAN12-CLUS00057_10	cathepsin b	1243	gi|45822211|emb|CAE47502.1|cathepsin B-like proteinase [Diabrotica virgifera virgifera]	CAE47502	7.29726e-159	81	462.611	331	271
DIAVI-09JAN12-CLUS00057_11	cathepsin b	1239	gi|45822211|emb|CAE47502.1|cathepsin B-like proteinase [Diabrotica virgifera virgifera]	CAE47502	6.78257e-159	81	462.611	331	271
DIAVI-09JAN12-CLUS00057_12	cathepsin b	1084	gi|45822211|emb|CAE47502.1|cathepsin B-like proteinase [Diabrotica virgifera virgifera]	CAE47502	1.97818e-164	86	474.552	332	287
DIAVI-09JAN12-CLUS00057_13	cathepsin b	1183	gi|45822211|emb|CAE47502.1|cathepsin B-like proteinase [Diabrotica virgifera virgifera]	CAE47502	5.48576e-160	81	464.537	331	271
DIAVI-09JAN12-CLUS00057_14	cathepsin b	1179	gi|45822211|emb|CAE47502.1|cathepsin B-like proteinase [Diabrotica virgifera virgifera]	CAE47502	5.09439e-160	81	464.537	331	271
DIAVI-09JAN12-CLUS00057_15	cathepsin b	1074	gi|45822211|emb|CAE47502.1|cathepsin B-like proteinase [Diabrotica virgifera virgifera]	CAE47502	9.13138e-160	81	462.611	331	271
DIAVI-09JAN12-CLUS00057_16	cathepsin b	1070	gi|45822211|emb|CAE47502.1|cathepsin B-like proteinase [Diabrotica virgifera virgifera]	CAE47502	8.46825e-160	81	462.611	331	271
DIAVI-09JAN12-CLUS00057_17	cathepsin b-like proteinase	968	gi|45822211|emb|CAE47502.1|cathepsin B-like proteinase [Diabrotica virgifera virgifera]	CAE47502	2.32314e-136	80	401.364	300	240
DIAVI-09JAN12-CLUS00057_2	cathepsin b	1246	gi|45822211|emb|CAE47502.1|cathepsin B-like proteinase [Diabrotica virgifera virgifera]	CAE47502	0	99	651.744	331	328
DIAVI-09JAN12-CLUS00057_3	cathepsin b	1186	gi|45822211|emb|CAE47502.1|cathepsin B-like proteinase [Diabrotica virgifera virgifera]	CAE47502	0	99	654.055	331	328
DIAVI-09JAN12-CLUS00057_4	cathepsin b	1077	gi|45822211|emb|CAE47502.1|cathepsin B-like proteinase [Diabrotica virgifera virgifera]	CAE47502	0	99	651.744	331	328
DIAVI-09JAN12-CLUS00057_5	cathepsin b precursor	1290	gi|45822211|emb|CAE47502.1|cathepsin B-like proteinase [Diabrotica virgifera virgifera]	CAE47502	1.72193e-129	85	382.104	278	237
DIAVI-09JAN12-CLUS00057_6	cathepsin b	1253	gi|45822211|emb|CAE47502.1|cathepsin B-like proteinase [Diabrotica virgifera virgifera]	CAE47502	1.59288e-163	86	474.552	332	287
DIAVI-09JAN12-CLUS00057_7	cathepsin b	1193	gi|45822211|emb|CAE47502.1|cathepsin B-like proteinase [Diabrotica virgifera virgifera]	CAE47502	9.28615e-165	86	476.863	332	287
DIAVI-09JAN12-CLUS00057_8	cathepsin b	1281	gi|45822211|emb|CAE47502.1|cathepsin B-like proteinase [Diabrotica virgifera virgifera]	CAE47502	3.5132e-163	82	474.167	331	274
DIAVI-09JAN12-CLUS00057_9	cathepsin b	1277	gi|45822211|emb|CAE47502.1|cathepsin B-like proteinase [Diabrotica virgifera virgifera]	CAE47502	3.26576e-163	82	474.167	331	274
DIAVI-09JAN12-CLUS00058_1	myosin heavy muscle isoform 1	6286	gi|189239939|ref|XP_001813596.1|PREDICTED: similar to Myosin heavy chain CG17927-PF isoform 3 [Tribolium castaneum]	XP_001813596	0	96	3169.41	1965	1897
DIAVI-09JAN12-CLUS00058_10	myosin heavy muscle isoform 1	6283	gi|189239935|ref|XP_001813466.1|PREDICTED: similar to Myosin heavy chain CG17927-PF isoform 2 [Tribolium castaneum]	XP_001813466	0	96	3160.55	1965	1894
DIAVI-09JAN12-CLUS00058_11	myosin heavy muscle isoform 1	6283	gi|189239933|ref|XP_001813779.1|PREDICTED: similar to Myosin heavy chain CG17927-PF isoform 4 [Tribolium castaneum]	XP_001813779	0	96	3167.87	1965	1898
DIAVI-09JAN12-CLUS00058_12	myosin heavy muscle isoform 1	6286	gi|189239929|ref|XP_001813306.1|PREDICTED: similar to Myosin heavy chain CG17927-PF isoform 1 [Tribolium castaneum]	XP_001813306	0	96	3182.12	1965	1899
DIAVI-09JAN12-CLUS00058_13	myosin heavy muscle isoform 1	6283	gi|189239935|ref|XP_001813466.1|PREDICTED: similar to Myosin heavy chain CG17927-PF isoform 2 [Tribolium castaneum]	XP_001813466	0	96	3170.56	1965	1896
DIAVI-09JAN12-CLUS00058_14	myosin heavy muscle isoform 1	6283	gi|189239933|ref|XP_001813779.1|PREDICTED: similar to Myosin heavy chain CG17927-PF isoform 4 [Tribolium castaneum]	XP_001813779	0	96	3172.1	1965	1900
DIAVI-09JAN12-CLUS00058_15	myosin heavy muscle isoform 1	6283	gi|189239929|ref|XP_001813306.1|PREDICTED: similar to Myosin heavy chain CG17927-PF isoform 1 [Tribolium castaneum]	XP_001813306	0	96	3165.94	1965	1896
DIAVI-09JAN12-CLUS00058_16	myosin heavy muscle isoform 1	6283	gi|189239929|ref|XP_001813306.1|PREDICTED: similar to Myosin heavy chain CG17927-PF isoform 1 [Tribolium castaneum]	XP_001813306	0	96	3174.8	1965	1898
DIAVI-09JAN12-CLUS00058_17	muscle myosin heavy chain	3820	gi|270011842|gb|EFA08290.1|hypothetical protein TcasGA2_TC005924 [Tribolium castaneum]	EFA08290	0	97	1518.83	1075	1052
DIAVI-09JAN12-CLUS00058_2	myosin heavy muscle isoform 1	6286	gi|189239931|ref|XP_001813815.1|PREDICTED: similar to Myosin heavy chain CG17927-PF isoform 5 [Tribolium castaneum]	XP_001813815	0	96	3176.34	1965	1901
DIAVI-09JAN12-CLUS00058_3	myosin heavy muscle isoform 1	6286	gi|189239935|ref|XP_001813466.1|PREDICTED: similar to Myosin heavy chain CG17927-PF isoform 2 [Tribolium castaneum]	XP_001813466	0	96	3167.1	1965	1895
DIAVI-09JAN12-CLUS00058_4	myosin heavy muscle isoform 1	6286	gi|189239933|ref|XP_001813779.1|PREDICTED: similar to Myosin heavy chain CG17927-PF isoform 4 [Tribolium castaneum]	XP_001813779	0	96	3174.03	1965	1899
DIAVI-09JAN12-CLUS00058_5	myosin heavy muscle isoform 1	6283	gi|189239939|ref|XP_001813596.1|PREDICTED: similar to Myosin heavy chain CG17927-PF isoform 3 [Tribolium castaneum]	XP_001813596	0	96	3163.63	1965	1896
DIAVI-09JAN12-CLUS00058_6	myosin heavy muscle isoform 1	6286	gi|189239935|ref|XP_001813466.1|PREDICTED: similar to Myosin heavy chain CG17927-PF isoform 2 [Tribolium castaneum]	XP_001813466	0	96	3177.11	1965	1897
DIAVI-09JAN12-CLUS00058_7	myosin heavy muscle isoform 1	6286	gi|189239933|ref|XP_001813779.1|PREDICTED: similar to Myosin heavy chain CG17927-PF isoform 4 [Tribolium castaneum]	XP_001813779	0	96	3180.58	1965	1901
DIAVI-09JAN12-CLUS00058_8	myosin heavy muscle isoform 1	6286	gi|189239929|ref|XP_001813306.1|PREDICTED: similar to Myosin heavy chain CG17927-PF isoform 1 [Tribolium castaneum]	XP_001813306	0	96	3171.33	1965	1897
DIAVI-09JAN12-CLUS00058_9	myosin heavy muscle isoform 1	6283	gi|189239939|ref|XP_001813596.1|PREDICTED: similar to Myosin heavy chain CG17927-PF isoform 3 [Tribolium castaneum]	XP_001813596	0	96	3170.56	1965	1898
DIAVI-09JAN12-CLUS00059_1	ap-like endonuclease reverse transcriptase	5451	gi|91095311|ref|XP_973868.1|PREDICTED: similar to reverse transcriptase homolog [Tribolium castaneum] >gi|270017183|gb|EFA13629.1| hypothetical protein TcasGA2_TC005274 [Tribolium castaneum]	XP_973868	1.93772e-154	56	490.345	767	435
DIAVI-09JAN12-CLUS00059_2	ap-like endonuclease reverse transcriptase	4490	gi|91095311|ref|XP_973868.1|PREDICTED: similar to reverse transcriptase homolog [Tribolium castaneum] >gi|270017183|gb|EFA13629.1| hypothetical protein TcasGA2_TC005274 [Tribolium castaneum]	XP_973868	1.59396e-78	55	236.884	384	212
DIAVI-09JAN12-CLUS00059_3	ap-like endonuclease reverse transcriptase	3957	gi|91095311|ref|XP_973868.1|PREDICTED: similar to reverse transcriptase homolog [Tribolium castaneum] >gi|270017183|gb|EFA13629.1| hypothetical protein TcasGA2_TC005274 [Tribolium castaneum]	XP_973868	1.37457e-154	56	490.345	767	435
DIAVI-09JAN12-CLUS00059_4	ap-like endonuclease reverse transcriptase	3644	gi|91095311|ref|XP_973868.1|PREDICTED: similar to reverse transcriptase homolog [Tribolium castaneum] >gi|270017183|gb|EFA13629.1| hypothetical protein TcasGA2_TC005274 [Tribolium castaneum]	XP_973868	1.25869e-154	56	490.345	767	435
DIAVI-09JAN12-CLUS00059_6	ap-like endonuclease reverse transcriptase	2996	gi|91095311|ref|XP_973868.1|PREDICTED: similar to reverse transcriptase homolog [Tribolium castaneum] >gi|270017183|gb|EFA13629.1| hypothetical protein TcasGA2_TC005274 [Tribolium castaneum]	XP_973868	1.02352e-78	55	236.884	384	212
DIAVI-09JAN12-CLUS00059_8	ap-like endonuclease reverse transcriptase	2683	gi|91095311|ref|XP_973868.1|PREDICTED: similar to reverse transcriptase homolog [Tribolium castaneum] >gi|270017183|gb|EFA13629.1| hypothetical protein TcasGA2_TC005274 [Tribolium castaneum]	XP_973868	9.04045e-79	55	236.884	384	212
DIAVI-09JAN12-CLUS00060_1	endonuclease-reverse transcriptase	3251	gi|294566523|gb|ADF18552.1|endonuclease-reverse transcriptase [Bombyx mori]	ADF18552	2.23962e-88	68	316.62	298	203
DIAVI-09JAN12-CLUS00060_10	endonuclease-reverse transcriptase	1428	gi|294566523|gb|ADF18552.1|endonuclease-reverse transcriptase [Bombyx mori]	ADF18552	4.19351e-94	68	316.62	298	203
DIAVI-09JAN12-CLUS00060_11	endonuclease-reverse transcriptase	1248	gi|294566523|gb|ADF18552.1|endonuclease-reverse transcriptase [Bombyx mori]	ADF18552	2.63182e-07	60	56.225	79	48
DIAVI-09JAN12-CLUS00060_12	endonuclease-reverse transcriptase	1224	gi|294566523|gb|ADF18552.1|endonuclease-reverse transcriptase [Bombyx mori]	ADF18552	6.12619e-21	63	102.449	123	78
DIAVI-09JAN12-CLUS00060_13	endonuclease-reverse transcriptase	1217	gi|294566523|gb|ADF18552.1|endonuclease-reverse transcriptase [Bombyx mori]	ADF18552	6.05733e-21	63	102.449	123	78
DIAVI-09JAN12-CLUS00060_14	endonuclease-reverse transcriptase	904	gi|294566523|gb|ADF18552.1|endonuclease-reverse transcriptase [Bombyx mori]	ADF18552	9.07305e-05	69	52.7582	46	32
DIAVI-09JAN12-CLUS00060_15	endonuclease-reverse transcriptase	897	gi|294566523|gb|ADF18552.1|endonuclease-reverse transcriptase [Bombyx mori]	ADF18552	8.84034e-05	69	52.7582	46	32
DIAVI-09JAN12-CLUS00060_2	endonuclease-reverse transcriptase	2751	gi|294566523|gb|ADF18552.1|endonuclease-reverse transcriptase [Bombyx mori]	ADF18552	1.96351e-30	64	138.658	154	100
DIAVI-09JAN12-CLUS00060_3	endonuclease-reverse transcriptase	2727	gi|294566523|gb|ADF18552.1|endonuclease-reverse transcriptase [Bombyx mori]	ADF18552	1.54766e-44	65	183.341	198	130
DIAVI-09JAN12-CLUS00060_4	endonuclease-reverse transcriptase	2720	gi|294566523|gb|ADF18552.1|endonuclease-reverse transcriptase [Bombyx mori]	ADF18552	1.51636e-44	65	183.341	198	130
DIAVI-09JAN12-CLUS00060_5	endonuclease-reverse transcriptase	2452	gi|294566523|gb|ADF18552.1|endonuclease-reverse transcriptase [Bombyx mori]	ADF18552	2.7351e-90	68	316.62	298	203
DIAVI-09JAN12-CLUS00060_6	endonuclease-reverse transcriptase	1952	gi|294566523|gb|ADF18552.1|endonuclease-reverse transcriptase [Bombyx mori]	ADF18552	4.78488e-31	64	138.658	154	100
DIAVI-09JAN12-CLUS00060_7	endonuclease-reverse transcriptase	1928	gi|294566523|gb|ADF18552.1|endonuclease-reverse transcriptase [Bombyx mori]	ADF18552	1.35339e-45	65	183.341	198	130
DIAVI-09JAN12-CLUS00060_8	endonuclease-reverse transcriptase	1921	gi|294566523|gb|ADF18552.1|endonuclease-reverse transcriptase [Bombyx mori]	ADF18552	1.30964e-45	65	183.341	198	130
DIAVI-09JAN12-CLUS00060_9	endonuclease-reverse transcriptase	1748	gi|294566523|gb|ADF18552.1|endonuclease-reverse transcriptase [Bombyx mori]	ADF18552	9.31949e-93	68	316.62	298	203
DIAVI-09JAN12-CLUS00061_10	mitochondrial folate transporter carrier	461	gi|313184298|emb|CBL94163.1|putative RNA-directed DNA polymerase (Reverse transcriptase) [Malus x domestica]	CBL94163	5.84925e-05	64	50.447	50	32
DIAVI-09JAN12-CLUS00061_11	endonuclease-reverse transcriptase -e01	429	gi|313184298|emb|CBL94163.1|putative RNA-directed DNA polymerase (Reverse transcriptase) [Malus x domestica]	CBL94163	6.65793e-07	60	56.225	66	40
DIAVI-09JAN12-CLUS00061_12	mitochondrial folate transporter carrier	385	gi|313184298|emb|CBL94163.1|putative RNA-directed DNA polymerase (Reverse transcriptase) [Malus x domestica]	CBL94163	4.24434e-05	64	50.447	50	32
DIAVI-09JAN12-CLUS00061_13	endonuclease-reverse transcriptase -e01	353	gi|313184298|emb|CBL94163.1|putative RNA-directed DNA polymerase (Reverse transcriptase) [Malus x domestica]	CBL94163	4.38625e-07	60	56.225	66	40
DIAVI-09JAN12-CLUS00061_3	endonuclease-reverse transcriptase -e01	2028	gi|313184298|emb|CBL94163.1|putative RNA-directed DNA polymerase (Reverse transcriptase) [Malus x domestica]	CBL94163	1.01002e-05	60	57.7658	66	40
DIAVI-09JAN12-CLUS00061_5	endonuclease-reverse transcriptase -e01	1846	gi|313184298|emb|CBL94163.1|putative RNA-directed DNA polymerase (Reverse transcriptase) [Malus x domestica]	CBL94163	2.68511e-05	60	56.225	66	40
DIAVI-09JAN12-CLUS00061_8	endonuclease-reverse transcriptase -e01	611	gi|313184298|emb|CBL94163.1|putative RNA-directed DNA polymerase (Reverse transcriptase) [Malus x domestica]	CBL94163	4.52417e-07	60	57.7658	66	40
DIAVI-09JAN12-CLUS00061_9	endonuclease-reverse transcriptase -e01	535	gi|313184298|emb|CBL94163.1|putative RNA-directed DNA polymerase (Reverse transcriptase) [Malus x domestica]	CBL94163	3.26365e-07	60	57.7658	66	40
DIAVI-09JAN12-CLUS00062_1	e3 ubiquitin-protein ligase hrd1-like	5453	gi|91087035|ref|XP_974421.1|PREDICTED: similar to synoviolin [Tribolium castaneum] >gi|270010520|gb|EFA06968.1| hypothetical protein TcasGA2_TC009927 [Tribolium castaneum]	XP_974421	0	97	613.224	319	310
DIAVI-09JAN12-CLUS00062_2	e3 ubiquitin-protein ligase hrd1-like	5453	gi|91087035|ref|XP_974421.1|PREDICTED: similar to synoviolin [Tribolium castaneum] >gi|270010520|gb|EFA06968.1| hypothetical protein TcasGA2_TC009927 [Tribolium castaneum]	XP_974421	0	97	613.224	319	310
DIAVI-09JAN12-CLUS00062_3	e3 ubiquitin-protein ligase hrd1-like	5417	gi|91087035|ref|XP_974421.1|PREDICTED: similar to synoviolin [Tribolium castaneum] >gi|270010520|gb|EFA06968.1| hypothetical protein TcasGA2_TC009927 [Tribolium castaneum]	XP_974421	0	97	613.224	319	310
DIAVI-09JAN12-CLUS00062_4	e3 ubiquitin-protein ligase hrd1-like	5417	gi|91087035|ref|XP_974421.1|PREDICTED: similar to synoviolin [Tribolium castaneum] >gi|270010520|gb|EFA06968.1| hypothetical protein TcasGA2_TC009927 [Tribolium castaneum]	XP_974421	0	97	613.224	319	310
DIAVI-09JAN12-CLUS00062_5	e3 ubiquitin-protein ligase hrd1-like	3052	gi|91087035|ref|XP_974421.1|PREDICTED: similar to synoviolin [Tribolium castaneum] >gi|270010520|gb|EFA06968.1| hypothetical protein TcasGA2_TC009927 [Tribolium castaneum]	XP_974421	0	97	613.224	319	310
DIAVI-09JAN12-CLUS00062_6	e3 ubiquitin-protein ligase hrd1-like	3052	gi|91087035|ref|XP_974421.1|PREDICTED: similar to synoviolin [Tribolium castaneum] >gi|270010520|gb|EFA06968.1| hypothetical protein TcasGA2_TC009927 [Tribolium castaneum]	XP_974421	0	97	613.224	319	310
DIAVI-09JAN12-CLUS00062_7	endonuclease-reverse transcriptase	2252	gi|294566523|gb|ADF18552.1|endonuclease-reverse transcriptase [Bombyx mori]	ADF18552	2.71515e-102	80	179.489	132	106
DIAVI-09JAN12-CLUS00062_8	endonuclease-reverse transcriptase	1463	gi|294566523|gb|ADF18552.1|endonuclease-reverse transcriptase [Bombyx mori]	ADF18552	3.49359e-35	61	120.939	147	91
DIAVI-09JAN12-CLUS00062_9	endonuclease-reverse transcriptase	1127	gi|294566523|gb|ADF18552.1|endonuclease-reverse transcriptase [Bombyx mori]	ADF18552	3.30143e-42	61	120.939	147	91
DIAVI-09JAN12-CLUS00063_8	transposase-like protein	1086	gi|270016548|gb|EFA12994.1|hypothetical protein TcasGA2_TC005259 [Tribolium castaneum]	EFA12994	6.93231e-12	59	72.7886	81	48
DIAVI-09JAN12-CLUS00063_9	transposase-like protein	1092	gi|270016548|gb|EFA12994.1|hypothetical protein TcasGA2_TC005259 [Tribolium castaneum]	EFA12994	8.08787e-12	59	72.7886	81	48
DIAVI-09JAN12-CLUS00064_1	tick partial	1485	gi|270016838|gb|EFA13284.1|hypothetical protein TcasGA2_TC010304 [Tribolium castaneum]	EFA13284	2.73278e-17	50	83.9593	214	107
DIAVI-09JAN12-CLUS00064_2	tick partial	1382	gi|427778421|gb|JAA54662.1|Putative tick transposon [Rhipicephalus pulchellus]	JAA54662	1.08945e-21	51	73.1738	113	58
DIAVI-09JAN12-CLUS00064_3	rte ele1 orf1 -h 1e-60 -j partial	1384	gi|270016838|gb|EFA13284.1|hypothetical protein TcasGA2_TC010304 [Tribolium castaneum]	EFA13284	1.63442e-21	50	78.1814	146	73
DIAVI-09JAN12-CLUS00064_4	dna adenine methyltransferase	1246	gi|29027545|gb|AAO61997.1|DNA adenine methyltransferase [Aster yellows phytoplasma]	AAO61997	2.90244e-13	56	74.7146	106	60
DIAVI-09JAN12-CLUS00064_5	tick partial	908	gi|427778421|gb|JAA54662.1|Putative tick transposon [Rhipicephalus pulchellus]	JAA54662	5.7813e-22	51	73.1738	113	58
DIAVI-09JAN12-CLUS00064_6	rte ele1 orf1 -h 1e-60 -j partial	910	gi|270016838|gb|EFA13284.1|hypothetical protein TcasGA2_TC010304 [Tribolium castaneum]	EFA13284	8.28027e-21	50	78.1814	146	73
DIAVI-09JAN12-CLUS00064_7	dna adenine methyltransferase	829	gi|29027545|gb|AAO61997.1|DNA adenine methyltransferase [Aster yellows phytoplasma]	AAO61997	9.48202e-08	56	57.7658	78	44
DIAVI-09JAN12-CLUS00064_8	rna-directed dna polymerase from mobile element jockey-like	490	gi|328709482|ref|XP_003243973.1|PREDICTED: hypothetical protein LOC100570299 [Acyrthosiphon pisum]	XP_003243973	1.31656e-11	77	64.6994	58	45
DIAVI-09JAN12-CLUS00065_1	protein arginine n-methyltransferase 8	3426	gi|91086503|ref|XP_971226.1|PREDICTED: similar to AGAP003462-PA [Tribolium castaneum] >gi|270010338|gb|EFA06786.1| hypothetical protein TcasGA2_TC009722 [Tribolium castaneum]	XP_971226	0	94	640.573	353	334
DIAVI-09JAN12-CLUS00065_2	endonuclease-reverse transcriptase	2760	gi|298204349|gb|ADI61823.1|endonuclease-reverse transcriptase [Bombyx mori]	ADI61823	1.74897e-121	60	231.106	307	187
DIAVI-09JAN12-CLUS00065_3	sugar transporter	2684	gi|91078390|ref|XP_974346.1|PREDICTED: similar to AGAP007483-PA [Tribolium castaneum] >gi|270003985|gb|EFA00433.1| hypothetical protein TcasGA2_TC003287 [Tribolium castaneum]	XP_974346	5.42839e-44	66	175.252	221	146
DIAVI-09JAN12-CLUS00065_4	sugar transporter	2612	gi|91078390|ref|XP_974346.1|PREDICTED: similar to AGAP007483-PA [Tribolium castaneum] >gi|270003985|gb|EFA00433.1| hypothetical protein TcasGA2_TC003287 [Tribolium castaneum]	XP_974346	4.46311e-44	66	175.252	221	146
DIAVI-09JAN12-CLUS00065_5	endonuclease-reverse transcriptase	1634	gi|328707589|ref|XP_003243437.1|PREDICTED: hypothetical protein LOC100572891 [Acyrthosiphon pisum]	XP_003243437	3.18087e-85	65	228.024	264	173
DIAVI-09JAN12-CLUS00065_6	endonuclease-reverse transcriptase	1545	gi|328707589|ref|XP_003243437.1|PREDICTED: hypothetical protein LOC100572891 [Acyrthosiphon pisum]	XP_003243437	6.09288e-81	65	228.024	264	173
DIAVI-09JAN12-CLUS00066_1	actin	1950	gi|17530805|ref|NP_511052.1|actin 5C, isoform B [Drosophila melanogaster] >gi|24639997|ref|NP_727048.1| actin 5C, isoform A [Drosophila melanogaster] >gi|62473515|ref|NP_001014725.1| actin 5C, isoform D [Drosophila melanogaster] >gi|62473526|ref|NP_001014726.1| actin 5C, isoform C [Drosophila melanogaster] >gi|187109134|ref|NP_001119672.1| actin related protein 1 [Acyrthosiphon pisum] >gi|1872818…	NP_511052	0	99	783.482	376	375
DIAVI-09JAN12-CLUS00067_1	sterile alpha and tir motif-containing protein 1	6077	gi|270013979|gb|EFA10427.1|hypothetical protein TcasGA2_TC012668 [Tribolium castaneum]	EFA10427	0	90	1248.8	723	655
DIAVI-09JAN12-CLUS00067_10	sterile alpha and tir motif-containing protein 1	5807	gi|270013979|gb|EFA10427.1|hypothetical protein TcasGA2_TC012668 [Tribolium castaneum]	EFA10427	0	90	1249.57	723	655
DIAVI-09JAN12-CLUS00067_11	sterile alpha and tir motif-containing protein 1	5652	gi|270013979|gb|EFA10427.1|hypothetical protein TcasGA2_TC012668 [Tribolium castaneum]	EFA10427	0	90	1249.57	723	655
DIAVI-09JAN12-CLUS00067_12	sterile alpha and tir motif-containing protein 1	5652	gi|270013979|gb|EFA10427.1|hypothetical protein TcasGA2_TC012668 [Tribolium castaneum]	EFA10427	0	90	1249.57	723	655
DIAVI-09JAN12-CLUS00067_13	sterile alpha and tir motif-containing protein 1	3353	gi|270013979|gb|EFA10427.1|hypothetical protein TcasGA2_TC012668 [Tribolium castaneum]	EFA10427	0	90	1298.49	761	691
DIAVI-09JAN12-CLUS00067_14	sterile alpha and tir motif-containing protein 1	3353	gi|270013979|gb|EFA10427.1|hypothetical protein TcasGA2_TC012668 [Tribolium castaneum]	EFA10427	0	90	1298.49	761	691
DIAVI-09JAN12-CLUS00067_15	sterile alpha and tir motif-containing protein 1	3317	gi|270013979|gb|EFA10427.1|hypothetical protein TcasGA2_TC012668 [Tribolium castaneum]	EFA10427	0	90	1300.8	761	691
DIAVI-09JAN12-CLUS00067_16	sterile alpha and tir motif-containing protein 1	3317	gi|270013979|gb|EFA10427.1|hypothetical protein TcasGA2_TC012668 [Tribolium castaneum]	EFA10427	0	90	1300.8	761	691
DIAVI-09JAN12-CLUS00067_17	sterile alpha and tir motif-containing protein 1	3083	gi|270013979|gb|EFA10427.1|hypothetical protein TcasGA2_TC012668 [Tribolium castaneum]	EFA10427	0	90	1298.11	761	691
DIAVI-09JAN12-CLUS00067_18	sterile alpha and tir motif-containing protein 1	3083	gi|270013979|gb|EFA10427.1|hypothetical protein TcasGA2_TC012668 [Tribolium castaneum]	EFA10427	0	90	1298.11	761	691
DIAVI-09JAN12-CLUS00067_19	uncharacterized transposon-derived protein	1412	gi|307175801|gb|EFN65619.1|Putative uncharacterized transposon-derived protein F52C9.6 [Camponotus floridanus]	EFN65619	1.90703e-09	57	64.6994	92	53
DIAVI-09JAN12-CLUS00067_2	sterile alpha and tir motif-containing protein 1	6077	gi|270013979|gb|EFA10427.1|hypothetical protein TcasGA2_TC012668 [Tribolium castaneum]	EFA10427	0	90	1248.8	723	655
DIAVI-09JAN12-CLUS00067_20	uncharacterized transposon-derived protein	1257	gi|307175801|gb|EFN65619.1|Putative uncharacterized transposon-derived protein F52C9.6 [Camponotus floridanus]	EFN65619	6.19208e-09	59	62.7734	88	52
DIAVI-09JAN12-CLUS00067_3	sterile alpha and tir motif-containing protein 1	6041	gi|270013979|gb|EFA10427.1|hypothetical protein TcasGA2_TC012668 [Tribolium castaneum]	EFA10427	0	90	1250.34	723	655
DIAVI-09JAN12-CLUS00067_4	sterile alpha and tir motif-containing protein 1	6041	gi|270013979|gb|EFA10427.1|hypothetical protein TcasGA2_TC012668 [Tribolium castaneum]	EFA10427	0	90	1250.34	723	655
DIAVI-09JAN12-CLUS00067_5	sterile alpha and tir motif-containing protein 1	5922	gi|270013979|gb|EFA10427.1|hypothetical protein TcasGA2_TC012668 [Tribolium castaneum]	EFA10427	0	90	1248.8	723	655
DIAVI-09JAN12-CLUS00067_6	sterile alpha and tir motif-containing protein 1	5922	gi|270013979|gb|EFA10427.1|hypothetical protein TcasGA2_TC012668 [Tribolium castaneum]	EFA10427	0	90	1248.8	723	655
DIAVI-09JAN12-CLUS00067_7	sterile alpha and tir motif-containing protein 1	5886	gi|270013979|gb|EFA10427.1|hypothetical protein TcasGA2_TC012668 [Tribolium castaneum]	EFA10427	0	90	1250.34	723	655
DIAVI-09JAN12-CLUS00067_8	sterile alpha and tir motif-containing protein 1	5886	gi|270013979|gb|EFA10427.1|hypothetical protein TcasGA2_TC012668 [Tribolium castaneum]	EFA10427	0	90	1250.34	723	655
DIAVI-09JAN12-CLUS00067_9	sterile alpha and tir motif-containing protein 1	5807	gi|270013979|gb|EFA10427.1|hypothetical protein TcasGA2_TC012668 [Tribolium castaneum]	EFA10427	0	90	1249.57	723	655
DIAVI-09JAN12-CLUS00068_1	jerky protein homolog-like	1786	gi|328777752|ref|XP_001120718.2|PREDICTED: jerky protein homolog-like [Apis mellifera]	XP_001120718	1.71917e-38	79	150.599	110	87
DIAVI-09JAN12-CLUS00068_10	jerky protein homolog-like	1372	gi|328777752|ref|XP_001120718.2|PREDICTED: jerky protein homolog-like [Apis mellifera]	XP_001120718	8.19593e-32	81	130.568	91	74
DIAVI-09JAN12-CLUS00068_11	endonuclease-reverse transcriptase	1216	gi|294566523|gb|ADF18552.1|endonuclease-reverse transcriptase [Bombyx mori]	ADF18552	5.04807e-63	57	227.639	314	179
DIAVI-09JAN12-CLUS00068_12	endonuclease-reverse transcriptase	1195	gi|294566523|gb|ADF18552.1|endonuclease-reverse transcriptase [Bombyx mori]	ADF18552	3.36047e-56	59	201.83	259	153
DIAVI-09JAN12-CLUS00068_13	endonuclease-reverse transcriptase	1054	gi|294566523|gb|ADF18552.1|endonuclease-reverse transcriptase [Bombyx mori]	ADF18552	8.80272e-21	61	72.4034	80	49
DIAVI-09JAN12-CLUS00068_14	endonuclease-reverse transcriptase	1033	gi|294566523|gb|ADF18552.1|endonuclease-reverse transcriptase [Bombyx mori]	ADF18552	4.94288e-19	52	97.0561	172	90
DIAVI-09JAN12-CLUS00068_2	jerky protein homolog-like	1765	gi|328777752|ref|XP_001120718.2|PREDICTED: jerky protein homolog-like [Apis mellifera]	XP_001120718	1.65643e-38	79	150.599	110	87
DIAVI-09JAN12-CLUS00068_3	jerky protein	1577	gi|328777752|ref|XP_001120718.2|PREDICTED: jerky protein homolog-like [Apis mellifera]	XP_001120718	7.44304e-40	80	153.68	112	90
DIAVI-09JAN12-CLUS00068_4	jerky protein	1556	gi|328777752|ref|XP_001120718.2|PREDICTED: jerky protein homolog-like [Apis mellifera]	XP_001120718	6.96699e-40	80	153.68	112	90
DIAVI-09JAN12-CLUS00068_5	jerky protein homolog-like	1629	gi|327286873|ref|XP_003228154.1|PREDICTED: jerky protein homolog-like [Anolis carolinensis]	XP_003228154	1.62017e-21	53	70.0922	106	57
DIAVI-09JAN12-CLUS00068_6	jerky protein homolog-like	1608	gi|327286873|ref|XP_003228154.1|PREDICTED: jerky protein homolog-like [Anolis carolinensis]	XP_003228154	1.59193e-21	53	70.0922	106	57
DIAVI-09JAN12-CLUS00068_7	jerky protein homolog-like	1430	gi|328777752|ref|XP_001120718.2|PREDICTED: jerky protein homolog-like [Apis mellifera]	XP_001120718	3.02466e-23	82	88.9669	62	51
DIAVI-09JAN12-CLUS00068_8	jerky protein homolog-like	1409	gi|328777752|ref|XP_001120718.2|PREDICTED: jerky protein homolog-like [Apis mellifera]	XP_001120718	2.96134e-23	82	88.9669	62	51
DIAVI-09JAN12-CLUS00068_9	jerky protein homolog-like	1393	gi|328777752|ref|XP_001120718.2|PREDICTED: jerky protein homolog-like [Apis mellifera]	XP_001120718	8.61611e-32	81	130.568	91	74
DIAVI-09JAN12-CLUS00069_1	actin-related protein 2 3 complex subunit 3-like	2393	gi|332376162|gb|AEE63221.1|unknown [Dendroctonus ponderosae]	AEE63221	4.44308e-95	89	305.064	178	159
DIAVI-09JAN12-CLUS00069_2	actin-related protein 2 3 complex subunit 3-like	2196	gi|332376162|gb|AEE63221.1|unknown [Dendroctonus ponderosae]	AEE63221	1.10776e-95	89	305.064	178	159
DIAVI-09JAN12-CLUS00069_5	actin-related protein 2 3 complex subunit 3-like	1620	gi|332376162|gb|AEE63221.1|unknown [Dendroctonus ponderosae]	AEE63221	8.52119e-98	89	305.064	178	159
DIAVI-09JAN12-CLUS00069_6	actin-related protein 2 3 complex subunit 3-like	1572	gi|332376162|gb|AEE63221.1|unknown [Dendroctonus ponderosae]	AEE63221	5.39489e-98	89	305.064	178	159
DIAVI-09JAN12-CLUS00069_7	actin-related protein 2 3 complex subunit 3-like	1054	gi|332376162|gb|AEE63221.1|unknown [Dendroctonus ponderosae]	AEE63221	2.3224e-100	89	305.064	178	159
DIAVI-09JAN12-CLUS00070_1	ankyrin unc44	2508	gi|390366168|ref|XP_003730979.1|PREDICTED: uncharacterized protein LOC100894121 [Strongylocentrotus purpuratus]	XP_003730979	5.62325e-50	56	195.282	316	180
DIAVI-09JAN12-CLUS00070_10	tick partial	1225	gi|390355349|ref|XP_003728527.1|PREDICTED: uncharacterized protein LOC100893123 [Strongylocentrotus purpuratus]	XP_003728527	4.72505e-40	53	157.532	272	146
DIAVI-09JAN12-CLUS00070_11	tick partial	980	gi|390355349|ref|XP_003728527.1|PREDICTED: uncharacterized protein LOC100893123 [Strongylocentrotus purpuratus]	XP_003728527	1.50312e-39	53	154.066	272	145
DIAVI-09JAN12-CLUS00070_2	tick partial	2224	gi|390355349|ref|XP_003728527.1|PREDICTED: uncharacterized protein LOC100893123 [Strongylocentrotus purpuratus]	XP_003728527	1.3253e-38	53	157.532	272	146
DIAVI-09JAN12-CLUS00070_4	ankyrin unc44	1814	gi|390366168|ref|XP_003730979.1|PREDICTED: uncharacterized protein LOC100894121 [Strongylocentrotus purpuratus]	XP_003730979	3.6899e-47	58	184.496	272	160
DIAVI-09JAN12-CLUS00070_5	ankyrin unc44	1584	gi|390366168|ref|XP_003730979.1|PREDICTED: uncharacterized protein LOC100894121 [Strongylocentrotus purpuratus]	XP_003730979	2.11631e-51	56	195.282	316	180
DIAVI-09JAN12-CLUS00070_6	tick partial	1530	gi|390355349|ref|XP_003728527.1|PREDICTED: uncharacterized protein LOC100893123 [Strongylocentrotus purpuratus]	XP_003728527	2.12332e-34	56	142.895	219	123
DIAVI-09JAN12-CLUS00070_7	ankyrin unc44	1509	gi|390366168|ref|XP_003730979.1|PREDICTED: uncharacterized protein LOC100894121 [Strongylocentrotus purpuratus]	XP_003730979	1.29835e-51	56	195.282	316	180
DIAVI-09JAN12-CLUS00070_8	tick partial	1300	gi|390355349|ref|XP_003728527.1|PREDICTED: uncharacterized protein LOC100893123 [Strongylocentrotus purpuratus]	XP_003728527	6.16399e-40	53	157.918	272	146
DIAVI-09JAN12-CLUS00070_9	ankyrin unc44	1264	gi|390366168|ref|XP_003730979.1|PREDICTED: uncharacterized protein LOC100894121 [Strongylocentrotus purpuratus]	XP_003730979	5.33204e-51	56	191.43	315	179
DIAVI-09JAN12-CLUS00071_1	histone-lysine n-methyltransferase setmar	1632	gi|307196768|gb|EFN78225.1|Putative uncharacterized protein FLJ37770 [Harpegnathos saltator]	EFN78225	5.08092e-17	82	85.5001	52	43
DIAVI-09JAN12-CLUS00071_2	histone-lysine n-methyltransferase setmar	1293	gi|307196768|gb|EFN78225.1|Putative uncharacterized protein FLJ37770 [Harpegnathos saltator]	EFN78225	2.19469e-17	82	85.5001	52	43
DIAVI-09JAN12-CLUS00071_3	histone-lysine n-methyltransferase setmar	1250	gi|307196768|gb|EFN78225.1|Putative uncharacterized protein FLJ37770 [Harpegnathos saltator]	EFN78225	1.86051e-17	82	85.5001	52	43
DIAVI-09JAN12-CLUS00071_4	histone-lysine n-methyltransferase setmar	990	gi|307196768|gb|EFN78225.1|Putative uncharacterized protein FLJ37770 [Harpegnathos saltator]	EFN78225	6.09138e-18	82	85.5001	52	43
DIAVI-09JAN12-CLUS00071_7	histone-lysine n-methyltransferase setmar	812	gi|307196768|gb|EFN78225.1|Putative uncharacterized protein FLJ37770 [Harpegnathos saltator]	EFN78225	3.80957e-18	82	85.5001	52	43
DIAVI-09JAN12-CLUS00071_8	histone-lysine n-methyltransferase setmar	821	gi|307196768|gb|EFN78225.1|Putative uncharacterized protein FLJ37770 [Harpegnathos saltator]	EFN78225	3.90997e-18	82	85.5001	52	43
DIAVI-09JAN12-CLUS00072_1	14-3-3 protein epsilon-like	6510	gi|91087875|ref|XP_969719.1|PREDICTED: similar to AGAP001151-PA [Tribolium castaneum] >gi|270012013|gb|EFA08461.1| hypothetical protein TcasGA2_TC006109 [Tribolium castaneum]	XP_969719	2.7753e-159	97	500.745	256	249
DIAVI-09JAN12-CLUS00072_2	transposable element tc3 transposase	5854	gi|315465296|emb|CBQ72283.1|related to transposase [Sporisorium reilianum SRZ2]	CBQ72283	1.07823e-10	54	45.0542	57	31
DIAVI-09JAN12-CLUS00072_4	14-3-3 protein epsilon-like	3953	gi|91087875|ref|XP_969719.1|PREDICTED: similar to AGAP001151-PA [Tribolium castaneum] >gi|270012013|gb|EFA08461.1| hypothetical protein TcasGA2_TC006109 [Tribolium castaneum]	XP_969719	9.02092e-164	97	500.745	256	249
DIAVI-09JAN12-CLUS00072_7	endonuclease-reverse transcriptase	1442	gi|328707589|ref|XP_003243437.1|PREDICTED: hypothetical protein LOC100572891 [Acyrthosiphon pisum]	XP_003243437	2.15424e-12	64	49.2914	64	41
DIAVI-09JAN12-CLUS00072_8	uncharacterized transposon-derived protein	1386	gi|307200315|gb|EFN80576.1|Putative uncharacterized transposon-derived protein F52C9.6 [Harpegnathos saltator]	EFN80576	1.47842e-07	54	59.6918	128	70
DIAVI-09JAN12-CLUS00072_9	piggybac transposable element derived 4	735	gi|221105759|ref|XP_002160339.1|PREDICTED: similar to piggyBac transposable element derived 4, partial [Hydra magnipapillata]	XP_002160339	0.000153561	67	42.743	55	37
DIAVI-09JAN12-CLUS00073_1	pedal peptide 2 precursor	1198	gi|189239900|ref|XP_001810419.1|PREDICTED: hypothetical protein [Tribolium castaneum] >gi|270011860|gb|EFA08308.1| hypothetical protein TcasGA2_TC005944 [Tribolium castaneum]	XP_001810419	2.52301e-40	74	151.754	147	109
DIAVI-09JAN12-CLUS00073_2	pedal peptide 2 precursor	1123	gi|189239900|ref|XP_001810419.1|PREDICTED: hypothetical protein [Tribolium castaneum] >gi|270011860|gb|EFA08308.1| hypothetical protein TcasGA2_TC005944 [Tribolium castaneum]	XP_001810419	1.93432e-40	74	151.369	147	109
DIAVI-09JAN12-CLUS00074_1	kayak isoform a	4615	gi|282848147|ref|NP_001164292.1|kayak isoform A [Tribolium castaneum] >gi|270014251|gb|EFA10699.1| kayak [Tribolium castaneum]	NP_001164292	1.29248e-108	81	359.377	351	286
DIAVI-09JAN12-CLUS00074_10	kayak isoform a	4563	gi|282848147|ref|NP_001164292.1|kayak isoform A [Tribolium castaneum] >gi|270014251|gb|EFA10699.1| kayak [Tribolium castaneum]	NP_001164292	1.21288e-108	81	359.377	351	286
DIAVI-09JAN12-CLUS00074_11	kayak isoform a	4554	gi|282848151|ref|NP_001164294.1|kayak isoform C [Tribolium castaneum]	NP_001164294	4.02336e-106	79	352.829	366	290
DIAVI-09JAN12-CLUS00074_12	kayak isoform a	4554	gi|282848147|ref|NP_001164292.1|kayak isoform A [Tribolium castaneum] >gi|270014251|gb|EFA10699.1| kayak [Tribolium castaneum]	NP_001164292	1.19958e-108	81	359.377	351	286
DIAVI-09JAN12-CLUS00074_13	kayak isoform a	4533	gi|282848151|ref|NP_001164294.1|kayak isoform C [Tribolium castaneum]	NP_001164294	3.92827e-106	79	352.829	366	290
DIAVI-09JAN12-CLUS00074_14	kayak isoform a	4524	gi|282848151|ref|NP_001164294.1|kayak isoform C [Tribolium castaneum]	NP_001164294	3.88779e-106	79	352.829	366	290
DIAVI-09JAN12-CLUS00074_15	kayak isoform a	4522	gi|282848151|ref|NP_001164294.1|kayak isoform C [Tribolium castaneum]	NP_001164294	3.87433e-106	79	352.829	366	290
DIAVI-09JAN12-CLUS00074_16	kayak isoform a	4513	gi|282848151|ref|NP_001164294.1|kayak isoform C [Tribolium castaneum]	NP_001164294	3.83399e-106	79	352.829	366	290
DIAVI-09JAN12-CLUS00074_2	kayak isoform a	4606	gi|282848147|ref|NP_001164292.1|kayak isoform A [Tribolium castaneum] >gi|270014251|gb|EFA10699.1| kayak [Tribolium castaneum]	NP_001164292	1.27919e-108	81	359.377	351	286
DIAVI-09JAN12-CLUS00074_3	kayak isoform a	4604	gi|282848147|ref|NP_001164292.1|kayak isoform A [Tribolium castaneum] >gi|270014251|gb|EFA10699.1| kayak [Tribolium castaneum]	NP_001164292	1.27476e-108	81	359.377	351	286
DIAVI-09JAN12-CLUS00074_4	kayak isoform a	4595	gi|282848147|ref|NP_001164292.1|kayak isoform A [Tribolium castaneum] >gi|270014251|gb|EFA10699.1| kayak [Tribolium castaneum]	NP_001164292	1.2615e-108	81	359.377	351	286
DIAVI-09JAN12-CLUS00074_5	kayak isoform a	4574	gi|282848151|ref|NP_001164294.1|kayak isoform C [Tribolium castaneum]	NP_001164294	4.11982e-106	79	352.829	366	290
DIAVI-09JAN12-CLUS00074_6	kayak isoform a	4574	gi|282848147|ref|NP_001164292.1|kayak isoform A [Tribolium castaneum] >gi|270014251|gb|EFA10699.1| kayak [Tribolium castaneum]	NP_001164292	1.23058e-108	81	359.377	351	286
DIAVI-09JAN12-CLUS00074_7	kayak isoform a	4565	gi|282848151|ref|NP_001164294.1|kayak isoform C [Tribolium castaneum]	NP_001164294	4.07828e-106	79	352.829	366	290
DIAVI-09JAN12-CLUS00074_8	kayak isoform a	4563	gi|282848151|ref|NP_001164294.1|kayak isoform C [Tribolium castaneum]	NP_001164294	4.0645e-106	79	352.829	366	290
DIAVI-09JAN12-CLUS00074_9	kayak isoform a	4565	gi|282848147|ref|NP_001164292.1|kayak isoform A [Tribolium castaneum] >gi|270014251|gb|EFA10699.1| kayak [Tribolium castaneum]	NP_001164292	1.21731e-108	81	359.377	351	286
DIAVI-09JAN12-CLUS00075_1	dipeptidyl peptidase 4	2418	gi|91083961|ref|XP_975053.1|PREDICTED: similar to dipeptidyl-peptidase [Tribolium castaneum] >gi|270007979|gb|EFA04427.1| hypothetical protein TcasGA2_TC014727 [Tribolium castaneum]	XP_975053	0	69	795.038	760	526
DIAVI-09JAN12-CLUS00075_10	dipeptidyl peptidase 4	2368	gi|91083961|ref|XP_975053.1|PREDICTED: similar to dipeptidyl-peptidase [Tribolium castaneum] >gi|270007979|gb|EFA04427.1| hypothetical protein TcasGA2_TC014727 [Tribolium castaneum]	XP_975053	0	69	789.645	753	522
DIAVI-09JAN12-CLUS00075_11	dipeptidyl peptidase 4	2368	gi|91083961|ref|XP_975053.1|PREDICTED: similar to dipeptidyl-peptidase [Tribolium castaneum] >gi|270007979|gb|EFA04427.1| hypothetical protein TcasGA2_TC014727 [Tribolium castaneum]	XP_975053	0	69	789.645	753	523
DIAVI-09JAN12-CLUS00075_12	dipeptidyl peptidase 4	2368	gi|91083961|ref|XP_975053.1|PREDICTED: similar to dipeptidyl-peptidase [Tribolium castaneum] >gi|270007979|gb|EFA04427.1| hypothetical protein TcasGA2_TC014727 [Tribolium castaneum]	XP_975053	0	69	789.645	753	522
DIAVI-09JAN12-CLUS00075_13	dipeptidyl peptidase 4	2418	gi|91083961|ref|XP_975053.1|PREDICTED: similar to dipeptidyl-peptidase [Tribolium castaneum] >gi|270007979|gb|EFA04427.1| hypothetical protein TcasGA2_TC014727 [Tribolium castaneum]	XP_975053	0	69	795.423	760	527
DIAVI-09JAN12-CLUS00075_14	dipeptidyl peptidase 4	2422	gi|91083961|ref|XP_975053.1|PREDICTED: similar to dipeptidyl-peptidase [Tribolium castaneum] >gi|270007979|gb|EFA04427.1| hypothetical protein TcasGA2_TC014727 [Tribolium castaneum]	XP_975053	0	69	794.267	760	527
DIAVI-09JAN12-CLUS00075_15	dipeptidyl peptidase 4	2364	gi|91083961|ref|XP_975053.1|PREDICTED: similar to dipeptidyl-peptidase [Tribolium castaneum] >gi|270007979|gb|EFA04427.1| hypothetical protein TcasGA2_TC014727 [Tribolium castaneum]	XP_975053	0	69	790.801	753	524
DIAVI-09JAN12-CLUS00075_16	dipeptidyl peptidase 4	2364	gi|91083961|ref|XP_975053.1|PREDICTED: similar to dipeptidyl-peptidase [Tribolium castaneum] >gi|270007979|gb|EFA04427.1| hypothetical protein TcasGA2_TC014727 [Tribolium castaneum]	XP_975053	0	69	790.801	753	524
DIAVI-09JAN12-CLUS00075_17	dipeptidyl peptidase 4	2368	gi|91083961|ref|XP_975053.1|PREDICTED: similar to dipeptidyl-peptidase [Tribolium castaneum] >gi|270007979|gb|EFA04427.1| hypothetical protein TcasGA2_TC014727 [Tribolium castaneum]	XP_975053	0	69	790.415	753	524
DIAVI-09JAN12-CLUS00075_18	dipeptidyl peptidase 4	2368	gi|91083961|ref|XP_975053.1|PREDICTED: similar to dipeptidyl-peptidase [Tribolium castaneum] >gi|270007979|gb|EFA04427.1| hypothetical protein TcasGA2_TC014727 [Tribolium castaneum]	XP_975053	0	69	790.415	753	524
DIAVI-09JAN12-CLUS00075_2	dipeptidyl peptidase 4	2418	gi|91083961|ref|XP_975053.1|PREDICTED: similar to dipeptidyl-peptidase [Tribolium castaneum] >gi|270007979|gb|EFA04427.1| hypothetical protein TcasGA2_TC014727 [Tribolium castaneum]	XP_975053	0	69	795.038	760	525
DIAVI-09JAN12-CLUS00075_3	dipeptidyl peptidase 4	2422	gi|91083961|ref|XP_975053.1|PREDICTED: similar to dipeptidyl-peptidase [Tribolium castaneum] >gi|270007979|gb|EFA04427.1| hypothetical protein TcasGA2_TC014727 [Tribolium castaneum]	XP_975053	0	69	794.267	760	526
DIAVI-09JAN12-CLUS00075_4	dipeptidyl peptidase 4	2422	gi|91083961|ref|XP_975053.1|PREDICTED: similar to dipeptidyl-peptidase [Tribolium castaneum] >gi|270007979|gb|EFA04427.1| hypothetical protein TcasGA2_TC014727 [Tribolium castaneum]	XP_975053	0	69	794.267	760	525
DIAVI-09JAN12-CLUS00075_5	dipeptidyl peptidase 4	2364	gi|91083961|ref|XP_975053.1|PREDICTED: similar to dipeptidyl-peptidase [Tribolium castaneum] >gi|270007979|gb|EFA04427.1| hypothetical protein TcasGA2_TC014727 [Tribolium castaneum]	XP_975053	0	69	790.415	753	523
DIAVI-09JAN12-CLUS00075_6	dipeptidyl peptidase 4	2364	gi|91083961|ref|XP_975053.1|PREDICTED: similar to dipeptidyl-peptidase [Tribolium castaneum] >gi|270007979|gb|EFA04427.1| hypothetical protein TcasGA2_TC014727 [Tribolium castaneum]	XP_975053	0	69	790.415	753	522
DIAVI-09JAN12-CLUS00075_7	dipeptidyl peptidase 4	2364	gi|91083961|ref|XP_975053.1|PREDICTED: similar to dipeptidyl-peptidase [Tribolium castaneum] >gi|270007979|gb|EFA04427.1| hypothetical protein TcasGA2_TC014727 [Tribolium castaneum]	XP_975053	0	69	790.415	753	523
DIAVI-09JAN12-CLUS00075_8	dipeptidyl peptidase 4	2364	gi|91083961|ref|XP_975053.1|PREDICTED: similar to dipeptidyl-peptidase [Tribolium castaneum] >gi|270007979|gb|EFA04427.1| hypothetical protein TcasGA2_TC014727 [Tribolium castaneum]	XP_975053	0	69	790.415	753	522
DIAVI-09JAN12-CLUS00075_9	dipeptidyl peptidase 4	2368	gi|91083961|ref|XP_975053.1|PREDICTED: similar to dipeptidyl-peptidase [Tribolium castaneum] >gi|270007979|gb|EFA04427.1| hypothetical protein TcasGA2_TC014727 [Tribolium castaneum]	XP_975053	0	69	789.645	753	523
DIAVI-09JAN12-CLUS00076_1	glutamate--cysteine ligase catalytic subunit-like	4355	gi|91093659|ref|XP_966349.1|PREDICTED: similar to glutamate cysteine ligase isoform 1 [Tribolium castaneum] >gi|270008080|gb|EFA04528.1| hypothetical protein TcasGA2_TC016323 [Tribolium castaneum]	XP_966349	0	90	1080.09	634	575
DIAVI-09JAN12-CLUS00076_10	zinc finger mym-type protein 1-like	1278	gi|270016741|gb|EFA13187.1|hypothetical protein TcasGA2_TC006862 [Tribolium castaneum]	EFA13187	2.80988e-12	45	77.411	224	101
DIAVI-09JAN12-CLUS00076_11	zinc finger mym-type protein 1-like	1268	gi|270016741|gb|EFA13187.1|hypothetical protein TcasGA2_TC006862 [Tribolium castaneum]	EFA13187	2.77553e-12	68	77.411	83	57
DIAVI-09JAN12-CLUS00076_12	52 kda repressor of the inhibitor of the protein kinase-like	1230	gi|270016741|gb|EFA13187.1|hypothetical protein TcasGA2_TC006862 [Tribolium castaneum]	EFA13187	2.47413e-12	45	77.411	224	101
DIAVI-09JAN12-CLUS00076_13	52 kda repressor of the inhibitor of the protein kinase-like	1220	gi|328726662|ref|XP_003248990.1|PREDICTED: 52 kDa repressor of the inhibitor of the protein kinase-like [Acyrthosiphon pisum]	XP_003248990	1.30647e-06	66	56.225	65	43
DIAVI-09JAN12-CLUS00076_14	52 kda repressor of the inhibitor of the protein kinase-like	734	gi|270016741|gb|EFA13187.1|hypothetical protein TcasGA2_TC006862 [Tribolium castaneum]	EFA13187	7.14472e-07	66	50.0618	53	35
DIAVI-09JAN12-CLUS00076_2	glutamate--cysteine ligase catalytic subunit-like	3616	gi|91093659|ref|XP_966349.1|PREDICTED: similar to glutamate cysteine ligase isoform 1 [Tribolium castaneum] >gi|270008080|gb|EFA04528.1| hypothetical protein TcasGA2_TC016323 [Tribolium castaneum]	XP_966349	0	90	1080.09	634	575
DIAVI-09JAN12-CLUS00076_3	glutamate--cysteine ligase catalytic subunit-like	2758	gi|91093659|ref|XP_966349.1|PREDICTED: similar to glutamate cysteine ligase isoform 1 [Tribolium castaneum] >gi|270008080|gb|EFA04528.1| hypothetical protein TcasGA2_TC016323 [Tribolium castaneum]	XP_966349	0	90	1080.09	634	575
DIAVI-09JAN12-CLUS00076_4	zinc finger mym-type protein 1-like	2331	gi|270016074|gb|EFA12522.1|hypothetical protein TcasGA2_TC003734 [Tribolium castaneum]	EFA12522	2.5121e-09	63	69.707	69	44
DIAVI-09JAN12-CLUS00076_5	zinc finger mym-type protein 1-like	2017	gi|270016741|gb|EFA13187.1|hypothetical protein TcasGA2_TC006862 [Tribolium castaneum]	EFA13187	8.21162e-12	68	77.411	83	57
DIAVI-09JAN12-CLUS00076_6	zinc finger mym-type protein 1-like	2007	gi|270016741|gb|EFA13187.1|hypothetical protein TcasGA2_TC006862 [Tribolium castaneum]	EFA13187	8.12036e-12	68	77.411	83	57
DIAVI-09JAN12-CLUS00076_7	52 kda repressor of the inhibitor of the protein kinase-like	1969	gi|270016741|gb|EFA13187.1|hypothetical protein TcasGA2_TC006862 [Tribolium castaneum]	EFA13187	4.57282e-10	56	71.633	102	58
DIAVI-09JAN12-CLUS00076_8	52 kda repressor of the inhibitor of the protein kinase-like	1959	gi|328726662|ref|XP_003248990.1|PREDICTED: 52 kDa repressor of the inhibitor of the protein kinase-like [Acyrthosiphon pisum]	XP_003248990	2.93364e-06	66	56.225	65	43
DIAVI-09JAN12-CLUS00076_9	hypothetical protein TcasGA2_TC006862	1592	gi|270016741|gb|EFA13187.1|hypothetical protein TcasGA2_TC006862 [Tribolium castaneum]	EFA13187	8.24134e-11	45	73.559	191	87
DIAVI-09JAN12-CLUS00077_10	uncharacterized transposon-derived protein	2644	gi|298204349|gb|ADI61823.1|endonuclease-reverse transcriptase [Bombyx mori]	ADI61823	1.70326e-10	71	69.3218	64	46
DIAVI-09JAN12-CLUS00077_11	endonuclease-reverse transcriptase	2532	gi|298204349|gb|ADI61823.1|endonuclease-reverse transcriptase [Bombyx mori]	ADI61823	9.23176e-24	69	116.701	111	77
DIAVI-09JAN12-CLUS00077_13	endonuclease-reverse transcriptase	2411	gi|298204349|gb|ADI61823.1|endonuclease-reverse transcriptase [Bombyx mori]	ADI61823	8.17678e-24	69	116.701	111	77
DIAVI-09JAN12-CLUS00077_2	uncharacterized transposon-derived protein	4934	gi|298204349|gb|ADI61823.1|endonuclease-reverse transcriptase [Bombyx mori]	ADI61823	3.32866e-10	71	69.3218	64	46
DIAVI-09JAN12-CLUS00077_3	endonuclease-reverse transcriptase	4701	gi|298204349|gb|ADI61823.1|endonuclease-reverse transcriptase [Bombyx mori]	ADI61823	2.87606e-23	69	116.701	111	77
DIAVI-09JAN12-CLUS00077_7	uncharacterized transposon-derived protein	2957	gi|298204349|gb|ADI61823.1|endonuclease-reverse transcriptase [Bombyx mori]	ADI61823	1.92795e-10	71	69.3218	64	46
DIAVI-09JAN12-CLUS00077_8	endonuclease-reverse transcriptase	2724	gi|298204349|gb|ADI61823.1|endonuclease-reverse transcriptase [Bombyx mori]	ADI61823	1.09489e-23	69	116.701	111	77
DIAVI-09JAN12-CLUS00077_9	uncharacterized transposon-derived protein	2765	gi|298204349|gb|ADI61823.1|endonuclease-reverse transcriptase [Bombyx mori]	ADI61823	1.79451e-10	71	69.3218	64	46
DIAVI-09JAN12-CLUS00079_1	glutathione s-transferase d1	4322	gi|91085767|ref|XP_974204.1|PREDICTED: similar to GST [Tribolium castaneum] >gi|270010123|gb|EFA06571.1| hypothetical protein TcasGA2_TC009482 [Tribolium castaneum]	XP_974204	1.5594e-96	79	318.931	220	175
DIAVI-09JAN12-CLUS00079_10	glutathione s-transferase d1	1864	gi|91085767|ref|XP_974204.1|PREDICTED: similar to GST [Tribolium castaneum] >gi|270010123|gb|EFA06571.1| hypothetical protein TcasGA2_TC009482 [Tribolium castaneum]	XP_974204	1.52629e-101	79	318.931	220	175
DIAVI-09JAN12-CLUS00079_11	reverse transcriptase	1873	gi|195450373|ref|XP_002072471.1|GK18829 [Drosophila willistoni] >gi|194168556|gb|EDW83457.1| GK18829 [Drosophila willistoni]	XP_002072471	1.66506e-18	68	93.9745	93	64
DIAVI-09JAN12-CLUS00079_2	glutathione s-transferase d1	4320	gi|91085767|ref|XP_974204.1|PREDICTED: similar to GST [Tribolium castaneum] >gi|270010123|gb|EFA06571.1| hypothetical protein TcasGA2_TC009482 [Tribolium castaneum]	XP_974204	1.5594e-96	79	318.931	220	175
DIAVI-09JAN12-CLUS00079_3	glutathione s-transferase d1	4232	gi|91085767|ref|XP_974204.1|PREDICTED: similar to GST [Tribolium castaneum] >gi|270010123|gb|EFA06571.1| hypothetical protein TcasGA2_TC009482 [Tribolium castaneum]	XP_974204	1.36636e-96	79	318.931	220	175
DIAVI-09JAN12-CLUS00079_4	glutathione s-transferase d1	4230	gi|91085767|ref|XP_974204.1|PREDICTED: similar to GST [Tribolium castaneum] >gi|270010123|gb|EFA06571.1| hypothetical protein TcasGA2_TC009482 [Tribolium castaneum]	XP_974204	1.36636e-96	79	318.931	220	175
DIAVI-09JAN12-CLUS00079_5	glutathione s-transferase d1	2591	gi|91085767|ref|XP_974204.1|PREDICTED: similar to GST [Tribolium castaneum] >gi|270010123|gb|EFA06571.1| hypothetical protein TcasGA2_TC009482 [Tribolium castaneum]	XP_974204	4.07342e-99	79	318.931	220	175
DIAVI-09JAN12-CLUS00079_6	glutathione s-transferase d1	2501	gi|91085767|ref|XP_974204.1|PREDICTED: similar to GST [Tribolium castaneum] >gi|270010123|gb|EFA06571.1| hypothetical protein TcasGA2_TC009482 [Tribolium castaneum]	XP_974204	2.2393e-99	79	318.931	220	175
DIAVI-09JAN12-CLUS00079_7	reverse transcriptase	2533	gi|195450373|ref|XP_002072471.1|GK18829 [Drosophila willistoni] >gi|194168556|gb|EDW83457.1| GK18829 [Drosophila willistoni]	XP_002072471	3.33552e-18	68	93.9745	93	64
DIAVI-09JAN12-CLUS00079_8	reverse transcriptase	2531	gi|195450373|ref|XP_002072471.1|GK18829 [Drosophila willistoni] >gi|194168556|gb|EDW83457.1| GK18829 [Drosophila willistoni]	XP_002072471	3.32781e-18	68	93.9745	93	64
DIAVI-09JAN12-CLUS00079_9	glutathione s-transferase d1	1954	gi|91085767|ref|XP_974204.1|PREDICTED: similar to GST [Tribolium castaneum] >gi|270010123|gb|EFA06571.1| hypothetical protein TcasGA2_TC009482 [Tribolium castaneum]	XP_974204	3.35166e-101	79	318.931	220	175
DIAVI-09JAN12-CLUS00080_1	tppp family protein cg4893-like	3847	gi|91092974|ref|XP_967289.1|PREDICTED: similar to GA18507-PA [Tribolium castaneum] >gi|270003162|gb|EEZ99609.1| hypothetical protein TcasGA2_TC002126 [Tribolium castaneum]	XP_967289	5.50411e-53	78	194.897	183	144
DIAVI-09JAN12-CLUS00080_2	tppp family protein cg4893-like	3845	gi|91092974|ref|XP_967289.1|PREDICTED: similar to GA18507-PA [Tribolium castaneum] >gi|270003162|gb|EEZ99609.1| hypothetical protein TcasGA2_TC002126 [Tribolium castaneum]	XP_967289	5.48979e-53	78	194.897	183	144
DIAVI-09JAN12-CLUS00080_3	tppp family protein cg4893-like	3846	gi|91092974|ref|XP_967289.1|PREDICTED: similar to GA18507-PA [Tribolium castaneum] >gi|270003162|gb|EEZ99609.1| hypothetical protein TcasGA2_TC002126 [Tribolium castaneum]	XP_967289	5.50411e-53	78	194.897	183	144
DIAVI-09JAN12-CLUS00080_4	tppp family protein cg4893-like	3844	gi|91092974|ref|XP_967289.1|PREDICTED: similar to GA18507-PA [Tribolium castaneum] >gi|270003162|gb|EEZ99609.1| hypothetical protein TcasGA2_TC002126 [Tribolium castaneum]	XP_967289	5.48979e-53	78	194.897	183	144
DIAVI-09JAN12-CLUS00080_5	tppp family protein cg4893-like	2448	gi|91092974|ref|XP_967289.1|PREDICTED: similar to GA18507-PA [Tribolium castaneum] >gi|270003162|gb|EEZ99609.1| hypothetical protein TcasGA2_TC002126 [Tribolium castaneum]	XP_967289	4.25697e-54	78	194.897	183	144
DIAVI-09JAN12-CLUS00080_6	tppp family protein cg4893-like	2446	gi|91092974|ref|XP_967289.1|PREDICTED: similar to GA18507-PA [Tribolium castaneum] >gi|270003162|gb|EEZ99609.1| hypothetical protein TcasGA2_TC002126 [Tribolium castaneum]	XP_967289	4.23605e-54	78	194.897	183	144
DIAVI-09JAN12-CLUS00080_7	tppp family protein cg4893-like	2447	gi|91092974|ref|XP_967289.1|PREDICTED: similar to GA18507-PA [Tribolium castaneum] >gi|270003162|gb|EEZ99609.1| hypothetical protein TcasGA2_TC002126 [Tribolium castaneum]	XP_967289	4.23605e-54	78	194.897	183	144
DIAVI-09JAN12-CLUS00080_8	tppp family protein cg4893-like	2445	gi|91092974|ref|XP_967289.1|PREDICTED: similar to GA18507-PA [Tribolium castaneum] >gi|270003162|gb|EEZ99609.1| hypothetical protein TcasGA2_TC002126 [Tribolium castaneum]	XP_967289	4.23605e-54	78	194.897	183	144
DIAVI-09JAN12-CLUS00082_1	apolipoprotein d-like	1558	gi|226501956|ref|NP_001140192.1|32 kDa apolipoprotein precursor [Bombyx mori] >gi|221579621|gb|ACM24341.1| 32 kDa apolipoprotein [Bombyx mori]	NP_001140192	9.57778e-23	52	106.686	186	98
DIAVI-09JAN12-CLUS00082_2	apolipoprotein d-like	1555	gi|226501956|ref|NP_001140192.1|32 kDa apolipoprotein precursor [Bombyx mori] >gi|221579621|gb|ACM24341.1| 32 kDa apolipoprotein [Bombyx mori]	NP_001140192	2.96224e-23	52	108.227	185	97
DIAVI-09JAN12-CLUS00082_5	apolipoprotein d	709	gi|383848263|ref|XP_003699771.1|PREDICTED: apolipoprotein D-like [Megachile rotundata]	XP_003699771	6.77295e-20	50	92.8189	178	89
DIAVI-09JAN12-CLUS00082_6	apolipoprotein d	702	gi|383848263|ref|XP_003699771.1|PREDICTED: apolipoprotein D-like [Megachile rotundata]	XP_003699771	6.42944e-20	50	92.8189	178	89
DIAVI-09JAN12-CLUS00084_1	isoform a	3520	gi|157124857|ref|XP_001660557.1|GTP-binding protein sar1 [Aedes aegypti] >gi|94468896|gb|ABF18297.1| vesicle coat complex COPII GTPase subunit SAR1 [Aedes aegypti] >gi|108873845|gb|EAT38070.1| AAEL010012-PA [Aedes aegypti]	XP_001660557	1.72256e-110	93	353.984	193	181
DIAVI-09JAN12-CLUS00084_2	isoform a	3500	gi|157124857|ref|XP_001660557.1|GTP-binding protein sar1 [Aedes aegypti] >gi|94468896|gb|ABF18297.1| vesicle coat complex COPII GTPase subunit SAR1 [Aedes aegypti] >gi|108873845|gb|EAT38070.1| AAEL010012-PA [Aedes aegypti]	XP_001660557	1.56454e-110	93	353.984	193	181
DIAVI-09JAN12-CLUS00084_3	isoform a	3527	gi|157124857|ref|XP_001660557.1|GTP-binding protein sar1 [Aedes aegypti] >gi|94468896|gb|ABF18297.1| vesicle coat complex COPII GTPase subunit SAR1 [Aedes aegypti] >gi|108873845|gb|EAT38070.1| AAEL010012-PA [Aedes aegypti]	XP_001660557	1.77011e-110	93	353.984	193	181
DIAVI-09JAN12-CLUS00084_4	isoform a	3507	gi|157124857|ref|XP_001660557.1|GTP-binding protein sar1 [Aedes aegypti] >gi|94468896|gb|ABF18297.1| vesicle coat complex COPII GTPase subunit SAR1 [Aedes aegypti] >gi|108873845|gb|EAT38070.1| AAEL010012-PA [Aedes aegypti]	XP_001660557	1.60838e-110	93	353.984	193	181
DIAVI-09JAN12-CLUS00084_5	isoform a	2412	gi|157124857|ref|XP_001660557.1|GTP-binding protein sar1 [Aedes aegypti] >gi|94468896|gb|ABF18297.1| vesicle coat complex COPII GTPase subunit SAR1 [Aedes aegypti] >gi|108873845|gb|EAT38070.1| AAEL010012-PA [Aedes aegypti]	XP_001660557	1.6781e-113	93	353.984	193	181
DIAVI-09JAN12-CLUS00085_1	cytochrome oxidase subunit i	2501	gi|284507114|dbj|BAI67612.1|cytochrome oxidase subunit I [Mimosestes amicus]	BAI67612	0	90	632.484	514	464
DIAVI-09JAN12-CLUS00085_2	cytochrome oxidase subunit i	1642	gi|284507114|dbj|BAI67612.1|cytochrome oxidase subunit I [Mimosestes amicus]	BAI67612	0	90	632.484	514	464
DIAVI-09JAN12-CLUS00085_3	cytochrome c oxidase subunit i	1639	gi|284507114|dbj|BAI67612.1|cytochrome oxidase subunit I [Mimosestes amicus]	BAI67612	0	90	632.484	514	464
DIAVI-09JAN12-CLUS00085_4	midgut chitinase	1647	gi|306441339|gb|ADM87517.1|chitinase [Holotrichia oblita]	ADM87517	7.78603e-127	70	391.349	387	274
DIAVI-09JAN12-CLUS00086_1	starry isoform e	5454	gi|270006681|gb|EFA03129.1|hypothetical protein TcasGA2_TC013040 [Tribolium castaneum]	EFA03129	1.52328e-34	49	154.836	660	326
DIAVI-09JAN12-CLUS00086_2	starry isoform e	5454	gi|91084087|ref|XP_968449.1|PREDICTED: similar to sodium/solute symporter [Tribolium castaneum]	XP_968449	1.5333e-34	49	154.836	660	326
DIAVI-09JAN12-CLUS00086_3	starry isoform e	5454	gi|91084087|ref|XP_968449.1|PREDICTED: similar to sodium/solute symporter [Tribolium castaneum]	XP_968449	7.27309e-35	49	155.992	660	326
DIAVI-09JAN12-CLUS00086_4	starry isoform e	5454	gi|91084087|ref|XP_968449.1|PREDICTED: similar to sodium/solute symporter [Tribolium castaneum]	XP_968449	6.88266e-35	49	155.992	660	326
DIAVI-09JAN12-CLUS00087_1	endonuclease-reverse transcriptase	3065	gi|307166735|gb|EFN60704.1|hypothetical protein EAG_07910 [Camponotus floridanus]	EFN60704	1.15016e-14	76	80.4925	60	46
DIAVI-09JAN12-CLUS00087_10	encapsulation-relating protein	2012	gi|167405722|gb|ABZ79692.1|encapsulation-relating protein [Diabrotica virgifera virgifera]	ABZ79692	1.34099e-08	55	67.0106	147	81
DIAVI-09JAN12-CLUS00087_11	encapsulation-relating protein	2050	gi|167405722|gb|ABZ79692.1|encapsulation-relating protein [Diabrotica virgifera virgifera]	ABZ79692	1.04989e-09	49	70.4774	234	115
DIAVI-09JAN12-CLUS00087_12	encapsulation-relating protein	2014	gi|167405722|gb|ABZ79692.1|encapsulation-relating protein [Diabrotica virgifera virgifera]	ABZ79692	1.01899e-09	49	70.4774	234	115
DIAVI-09JAN12-CLUS00087_13	encapsulation-relating protein	2050	gi|167405722|gb|ABZ79692.1|encapsulation-relating protein [Diabrotica virgifera virgifera]	ABZ79692	4.56179e-10	49	71.633	239	118
DIAVI-09JAN12-CLUS00087_14	encapsulation-relating protein	2014	gi|167405722|gb|ABZ79692.1|encapsulation-relating protein [Diabrotica virgifera virgifera]	ABZ79692	4.42597e-10	49	71.633	239	118
DIAVI-09JAN12-CLUS00087_2	encapsulation-relating protein	2398	gi|167405722|gb|ABZ79692.1|encapsulation-relating protein [Diabrotica virgifera virgifera]	ABZ79692	1.76235e-08	55	67.0106	147	81
DIAVI-09JAN12-CLUS00087_3	encapsulation-relating protein	2362	gi|167405722|gb|ABZ79692.1|encapsulation-relating protein [Diabrotica virgifera virgifera]	ABZ79692	1.72315e-08	55	67.0106	147	81
DIAVI-09JAN12-CLUS00087_4	encapsulation-relating protein	2400	gi|167405722|gb|ABZ79692.1|encapsulation-relating protein [Diabrotica virgifera virgifera]	ABZ79692	1.35115e-09	49	70.4774	234	115
DIAVI-09JAN12-CLUS00087_5	encapsulation-relating protein	2364	gi|167405722|gb|ABZ79692.1|encapsulation-relating protein [Diabrotica virgifera virgifera]	ABZ79692	1.32025e-09	49	70.4774	234	115
DIAVI-09JAN12-CLUS00087_6	encapsulation-relating protein	2400	gi|167405722|gb|ABZ79692.1|encapsulation-relating protein [Diabrotica virgifera virgifera]	ABZ79692	5.88601e-10	49	71.633	239	118
DIAVI-09JAN12-CLUS00087_7	endonuclease-reverse transcriptase	2715	gi|307166735|gb|EFN60704.1|hypothetical protein EAG_07910 [Camponotus floridanus]	EFN60704	9.52083e-15	76	80.4925	60	46
DIAVI-09JAN12-CLUS00087_8	encapsulation-relating protein	2364	gi|167405722|gb|ABZ79692.1|encapsulation-relating protein [Diabrotica virgifera virgifera]	ABZ79692	5.75019e-10	49	71.633	239	118
DIAVI-09JAN12-CLUS00087_9	encapsulation-relating protein	2048	gi|167405722|gb|ABZ79692.1|encapsulation-relating protein [Diabrotica virgifera virgifera]	ABZ79692	1.38018e-08	55	67.0106	147	81
DIAVI-09JAN12-CLUS00088_1	monoacylglycerol lipase abhd12	1857	gi|270003287|gb|EEZ99734.1|hypothetical protein TcasGA2_TC002503 [Tribolium castaneum]	EEZ99734	4.22425e-71	60	244.588	307	185
DIAVI-09JAN12-CLUS00088_10	monoacylglycerol lipase abhd12	1811	gi|270003287|gb|EEZ99734.1|hypothetical protein TcasGA2_TC002503 [Tribolium castaneum]	EEZ99734	2.57039e-71	59	244.588	307	184
DIAVI-09JAN12-CLUS00088_11	monoacylglycerol lipase abhd12	1815	gi|270003287|gb|EEZ99734.1|hypothetical protein TcasGA2_TC002503 [Tribolium castaneum]	EEZ99734	2.62642e-71	59	244.588	307	184
DIAVI-09JAN12-CLUS00088_12	monoacylglycerol lipase abhd12	1815	gi|270003287|gb|EEZ99734.1|hypothetical protein TcasGA2_TC002503 [Tribolium castaneum]	EEZ99734	2.62642e-71	59	244.588	307	184
DIAVI-09JAN12-CLUS00088_2	monoacylglycerol lipase abhd12	1857	gi|270003287|gb|EEZ99734.1|hypothetical protein TcasGA2_TC002503 [Tribolium castaneum]	EEZ99734	4.22425e-71	60	244.588	307	185
DIAVI-09JAN12-CLUS00088_3	monoacylglycerol lipase abhd12	1840	gi|270003287|gb|EEZ99734.1|hypothetical protein TcasGA2_TC002503 [Tribolium castaneum]	EEZ99734	2.86733e-71	59	244.588	307	184
DIAVI-09JAN12-CLUS00088_4	monoacylglycerol lipase abhd12	1861	gi|270003287|gb|EEZ99734.1|hypothetical protein TcasGA2_TC002503 [Tribolium castaneum]	EEZ99734	4.31365e-71	60	244.588	307	185
DIAVI-09JAN12-CLUS00088_5	monoacylglycerol lipase abhd12	1840	gi|270003287|gb|EEZ99734.1|hypothetical protein TcasGA2_TC002503 [Tribolium castaneum]	EEZ99734	2.86733e-71	59	244.588	307	184
DIAVI-09JAN12-CLUS00088_6	monoacylglycerol lipase abhd12	1861	gi|270003287|gb|EEZ99734.1|hypothetical protein TcasGA2_TC002503 [Tribolium castaneum]	EEZ99734	4.31365e-71	60	244.588	307	185
DIAVI-09JAN12-CLUS00088_7	monoacylglycerol lipase abhd12	1844	gi|270003287|gb|EEZ99734.1|hypothetical protein TcasGA2_TC002503 [Tribolium castaneum]	EEZ99734	2.9287e-71	59	244.588	307	184
DIAVI-09JAN12-CLUS00088_8	monoacylglycerol lipase abhd12	1844	gi|270003287|gb|EEZ99734.1|hypothetical protein TcasGA2_TC002503 [Tribolium castaneum]	EEZ99734	2.9287e-71	59	244.588	307	184
DIAVI-09JAN12-CLUS00088_9	monoacylglycerol lipase abhd12	1811	gi|270003287|gb|EEZ99734.1|hypothetical protein TcasGA2_TC002503 [Tribolium castaneum]	EEZ99734	2.57039e-71	59	244.588	307	184
DIAVI-09JAN12-CLUS00090_1	predicted protein	2285	gi|403417621|emb|CCM04321.1|predicted protein [Fibroporia radiculosa]	CCM04321	0.000966719	56	50.447	76	43
DIAVI-09JAN12-CLUS00090_10	ubiquitin-like-conjugating enzyme atg3-like	1449	gi|189236943|ref|XP_967286.2|PREDICTED: similar to Aut1 CG6877-PA [Tribolium castaneum]	XP_967286	8.16366e-15	97	83.5741	40	39
DIAVI-09JAN12-CLUS00090_11	ubiquitin-like-conjugating enzyme atg3-like	1445	gi|189236943|ref|XP_967286.2|PREDICTED: similar to Aut1 CG6877-PA [Tribolium castaneum]	XP_967286	8.12732e-15	97	83.5741	40	39
DIAVI-09JAN12-CLUS00090_12	ubiquitin-like-conjugating enzyme atg3-like	1307	gi|189236943|ref|XP_967286.2|PREDICTED: similar to Aut1 CG6877-PA [Tribolium castaneum]	XP_967286	6.28699e-15	97	83.5741	40	39
DIAVI-09JAN12-CLUS00090_2	predicted protein	2268	gi|403417621|emb|CCM04321.1|predicted protein [Fibroporia radiculosa]	CCM04321	0.000957357	56	50.447	76	43
DIAVI-09JAN12-CLUS00090_3	predicted protein	2120	gi|403417621|emb|CCM04321.1|predicted protein [Fibroporia radiculosa]	CCM04321	0.000880899	56	50.447	76	43
DIAVI-09JAN12-CLUS00090_4	ubiquitin-like-conjugating enzyme atg3-like	1907	gi|189236943|ref|XP_967286.2|PREDICTED: similar to Aut1 CG6877-PA [Tribolium castaneum]	XP_967286	1.35548e-14	97	83.5741	40	39
DIAVI-09JAN12-CLUS00090_5	ubiquitin-like-conjugating enzyme atg3-like	1890	gi|189236943|ref|XP_967286.2|PREDICTED: similar to Aut1 CG6877-PA [Tribolium castaneum]	XP_967286	1.33344e-14	97	83.5741	40	39
DIAVI-09JAN12-CLUS00090_6	ion channel nompc	1827	gi|195013608|ref|XP_001983871.1|GH16134 [Drosophila grimshawi] >gi|193897353|gb|EDV96219.1| GH16134 [Drosophila grimshawi]	XP_001983871	0.000532784	53	52.373	76	41
DIAVI-09JAN12-CLUS00090_7	ion channel nompc	1823	gi|195013608|ref|XP_001983871.1|GH16134 [Drosophila grimshawi] >gi|193897353|gb|EDV96219.1| GH16134 [Drosophila grimshawi]	XP_001983871	0.000531464	53	52.373	76	41
DIAVI-09JAN12-CLUS00090_8	ubiquitin-like-conjugating enzyme atg3-like	1742	gi|189236943|ref|XP_967286.2|PREDICTED: similar to Aut1 CG6877-PA [Tribolium castaneum]	XP_967286	1.15614e-14	97	83.5741	40	39
DIAVI-09JAN12-CLUS00090_9	transient receptor potential isoform j	1685	gi|195013608|ref|XP_001983871.1|GH16134 [Drosophila grimshawi] >gi|193897353|gb|EDV96219.1| GH16134 [Drosophila grimshawi]	XP_001983871	0.000470755	53	52.373	76	41
DIAVI-09JAN12-CLUS00092_1	proton-coupled amino acid transporter 4-like	0	>FakeBlastResult|DIAVI-09JAN12-CLUS00092_1	DIAVI-09JAN12-CLUS00092_1	0	100	1	1	1
DIAVI-09JAN12-CLUS00092_10	proton-coupled amino acid transporter 4-like	2495	gi|91092034|ref|XP_969657.1|PREDICTED: similar to AGAP009897-PA [Tribolium castaneum]	XP_969657	0	82	686.026	491	407
DIAVI-09JAN12-CLUS00092_2	proton-coupled amino acid transporter 4-like	0	>FakeBlastResult|DIAVI-09JAN12-CLUS00092_2	DIAVI-09JAN12-CLUS00092_2	0	100	1	1	1
DIAVI-09JAN12-CLUS00092_3	proton-coupled amino acid transporter 4-like	0	>FakeBlastResult|DIAVI-09JAN12-CLUS00092_3	DIAVI-09JAN12-CLUS00092_3	0	100	1	1	1
DIAVI-09JAN12-CLUS00092_4	proton-coupled amino acid transporter 4-like	0	>FakeBlastResult|DIAVI-09JAN12-CLUS00092_4	DIAVI-09JAN12-CLUS00092_4	0	100	1	1	1
DIAVI-09JAN12-CLUS00092_5	proton-coupled amino acid transporter 4-like	5901	gi|91092034|ref|XP_969657.1|PREDICTED: similar to AGAP009897-PA [Tribolium castaneum]	XP_969657	0	82	686.026	491	407
DIAVI-09JAN12-CLUS00092_6	proton-coupled amino acid transporter 4-like	4987	gi|91092034|ref|XP_969657.1|PREDICTED: similar to AGAP009897-PA [Tribolium castaneum]	XP_969657	0	82	686.026	491	407
DIAVI-09JAN12-CLUS00092_7	proton-coupled amino acid transporter 4-like	4760	gi|91092034|ref|XP_969657.1|PREDICTED: similar to AGAP009897-PA [Tribolium castaneum]	XP_969657	0	82	686.026	491	407
DIAVI-09JAN12-CLUS00093_1	heat shock protein 70	6083	gi|381414107|gb|AFG29035.1|heat shock protein cognate 70 [Merizodus soledadinus]	AFG29035	0	80	653.284	487	393
DIAVI-09JAN12-CLUS00093_2	heat shock protein 70	5587	gi|151302107|gb|ABR92405.1|heat shock protein 70 [Harmonia axyridis]	ABR92405	6.06155e-174	78	554.288	421	332
DIAVI-09JAN12-CLUS00093_3	heat shock protein 70	4546	gi|381414107|gb|AFG29035.1|heat shock protein cognate 70 [Merizodus soledadinus]	AFG29035	0	80	653.284	487	393
DIAVI-09JAN12-CLUS00093_4	heat shock protein 70	4124	gi|381414107|gb|AFG29035.1|heat shock protein cognate 70 [Merizodus soledadinus]	AFG29035	0	80	653.284	487	393
DIAVI-09JAN12-CLUS00093_5	heat shock protein 70	4050	gi|151302107|gb|ABR92405.1|heat shock protein 70 [Harmonia axyridis]	ABR92405	5.95269e-178	78	554.288	421	332
DIAVI-09JAN12-CLUS00093_6	heat shock protein 70	3628	gi|151302107|gb|ABR92405.1|heat shock protein 70 [Harmonia axyridis]	ABR92405	2.17213e-179	78	554.288	421	332
DIAVI-09JAN12-CLUS00093_9	endonuclease-reverse transcriptase	818	gi|134001247|gb|ABO45233.1|reverse transcriptase [Ostrinia nubilalis] >gi|134001274|gb|ABO45235.1| reverse transcriptase [Ostrinia nubilalis]	ABO45233	3.89236e-10	62	50.447	48	30
DIAVI-09JAN12-CLUS00094_1	endonuclease-reverse transcriptase	3063	gi|270012090|gb|EFA08538.1|hypothetical protein TcasGA2_TC006193 [Tribolium castaneum]	EFA08538	5.74956e-25	61	116.316	166	102
DIAVI-09JAN12-CLUS00094_2	endonuclease-reverse transcriptase	3063	gi|270012090|gb|EFA08538.1|hypothetical protein TcasGA2_TC006193 [Tribolium castaneum]	EFA08538	5.74956e-25	61	116.316	166	102
DIAVI-09JAN12-CLUS00094_3	endonuclease-reverse transcriptase	3065	gi|270012090|gb|EFA08538.1|hypothetical protein TcasGA2_TC006193 [Tribolium castaneum]	EFA08538	5.76108e-25	61	116.316	166	102
DIAVI-09JAN12-CLUS00094_4	endonuclease-reverse transcriptase	3065	gi|270012090|gb|EFA08538.1|hypothetical protein TcasGA2_TC006193 [Tribolium castaneum]	EFA08538	5.76108e-25	61	116.316	166	102
DIAVI-09JAN12-CLUS00094_5	endonuclease-reverse transcriptase	3065	gi|270012090|gb|EFA08538.1|hypothetical protein TcasGA2_TC006193 [Tribolium castaneum]	EFA08538	5.76108e-25	61	116.316	166	102
DIAVI-09JAN12-CLUS00094_6	endonuclease-reverse transcriptase	3067	gi|270012090|gb|EFA08538.1|hypothetical protein TcasGA2_TC006193 [Tribolium castaneum]	EFA08538	5.76108e-25	61	116.316	166	102
DIAVI-09JAN12-CLUS00094_7	endonuclease-reverse transcriptase	1585	gi|328701931|ref|XP_003241752.1|PREDICTED: hypothetical protein LOC100568495 [Acyrthosiphon pisum]	XP_003241752	3.19566e-23	57	113.235	175	101
DIAVI-09JAN12-CLUS00094_8	endonuclease-reverse transcriptase	1585	gi|328701931|ref|XP_003241752.1|PREDICTED: hypothetical protein LOC100568495 [Acyrthosiphon pisum]	XP_003241752	3.19566e-23	57	113.235	175	101
DIAVI-09JAN12-CLUS00094_9	endonuclease-reverse transcriptase	1587	gi|328701931|ref|XP_003241752.1|PREDICTED: hypothetical protein LOC100568495 [Acyrthosiphon pisum]	XP_003241752	3.23288e-23	57	113.235	175	101
DIAVI-09JAN12-CLUS00095_1	pyruvate dehydrogenase	3513	gi|332373348|gb|AEE61815.1|unknown [Dendroctonus ponderosae]	AEE61815	4.24388e-170	91	485.723	280	256
DIAVI-09JAN12-CLUS00095_2	pyruvate dehydrogenase	3512	gi|332373348|gb|AEE61815.1|unknown [Dendroctonus ponderosae]	AEE61815	4.23971e-170	91	485.723	280	256
DIAVI-09JAN12-CLUS00095_3	pyruvate dehydrogenase	3380	gi|332373348|gb|AEE61815.1|unknown [Dendroctonus ponderosae]	AEE61815	2.1037e-175	91	485.723	280	256
DIAVI-09JAN12-CLUS00095_4	pyruvate dehydrogenase	3379	gi|332373348|gb|AEE61815.1|unknown [Dendroctonus ponderosae]	AEE61815	2.1037e-175	91	485.723	280	256
DIAVI-09JAN12-CLUS00095_5	pyruvate dehydrogenase	3354	gi|332373348|gb|AEE61815.1|unknown [Dendroctonus ponderosae]	AEE61815	4.02323e-170	91	485.723	280	256
DIAVI-09JAN12-CLUS00095_6	pyruvate dehydrogenase	3353	gi|332373348|gb|AEE61815.1|unknown [Dendroctonus ponderosae]	AEE61815	4.01906e-170	91	485.723	280	256
DIAVI-09JAN12-CLUS00095_7	pyruvate dehydrogenase	3221	gi|332373348|gb|AEE61815.1|unknown [Dendroctonus ponderosae]	AEE61815	2.00189e-175	91	485.723	280	256
DIAVI-09JAN12-CLUS00095_8	pyruvate dehydrogenase	3220	gi|332373348|gb|AEE61815.1|unknown [Dendroctonus ponderosae]	AEE61815	2.00189e-175	91	485.723	280	256
DIAVI-09JAN12-CLUS00096_1	dnaj homolog subfamily a member 1-like	4453	gi|91077138|ref|XP_971446.1|PREDICTED: similar to DnaJ homolog subfamily A member 1 [Tribolium castaneum] >gi|270001716|gb|EEZ98163.1| hypothetical protein TcasGA2_TC000590 [Tribolium castaneum]	XP_971446	5.43323e-174	87	537.339	404	352
DIAVI-09JAN12-CLUS00096_2	dnaj homolog subfamily a member 1-like	4501	gi|91077138|ref|XP_971446.1|PREDICTED: similar to DnaJ homolog subfamily A member 1 [Tribolium castaneum] >gi|270001716|gb|EEZ98163.1| hypothetical protein TcasGA2_TC000590 [Tribolium castaneum]	XP_971446	7.37808e-174	87	537.339	404	352
DIAVI-09JAN12-CLUS00096_3	dnaj homolog subfamily a member 1-like	4455	gi|91077138|ref|XP_971446.1|PREDICTED: similar to DnaJ homolog subfamily A member 1 [Tribolium castaneum] >gi|270001716|gb|EEZ98163.1| hypothetical protein TcasGA2_TC000590 [Tribolium castaneum]	XP_971446	5.43323e-174	87	537.339	404	352
DIAVI-09JAN12-CLUS00096_4	dnaj homolog subfamily a member 1-like	3578	gi|91077138|ref|XP_971446.1|PREDICTED: similar to DnaJ homolog subfamily A member 1 [Tribolium castaneum] >gi|270001716|gb|EEZ98163.1| hypothetical protein TcasGA2_TC000590 [Tribolium castaneum]	XP_971446	9.40475e-177	87	537.339	404	352
DIAVI-09JAN12-CLUS00096_5	beta- -glucanase	1938	gi|332373154|gb|AEE61718.1|unknown [Dendroctonus ponderosae]	AEE61718	5.37103e-127	68	391.349	384	262
DIAVI-09JAN12-CLUS00096_6	beta- -glucanase	1940	gi|332373154|gb|AEE61718.1|unknown [Dendroctonus ponderosae]	AEE61718	5.37103e-127	68	391.349	384	262
DIAVI-09JAN12-CLUS00096_7	beta- -glucanase	1938	gi|332373154|gb|AEE61718.1|unknown [Dendroctonus ponderosae]	AEE61718	4.72906e-120	70	373.629	340	239
DIAVI-09JAN12-CLUS00096_8	beta- -glucanase	1940	gi|332373154|gb|AEE61718.1|unknown [Dendroctonus ponderosae]	AEE61718	4.72906e-120	70	373.629	340	239
DIAVI-09JAN12-CLUS00098_1	pyruvate dehydrogenase e1 component subunit mitochondrial-like	2290	gi|91091630|ref|XP_970163.1|PREDICTED: similar to pyruvate dehydrogenase [Tribolium castaneum] >gi|270000896|gb|EEZ97343.1| hypothetical protein TcasGA2_TC011159 [Tribolium castaneum]	XP_970163	0	89	630.943	360	323
DIAVI-09JAN12-CLUS00098_2	pyruvate dehydrogenase e1 component subunit mitochondrial-like	2291	gi|91091630|ref|XP_970163.1|PREDICTED: similar to pyruvate dehydrogenase [Tribolium castaneum] >gi|270000896|gb|EEZ97343.1| hypothetical protein TcasGA2_TC011159 [Tribolium castaneum]	XP_970163	0	89	630.943	360	323
DIAVI-09JAN12-CLUS00098_3	pyruvate dehydrogenase e1 component subunit mitochondrial-like	2290	gi|91091630|ref|XP_970163.1|PREDICTED: similar to pyruvate dehydrogenase [Tribolium castaneum] >gi|270000896|gb|EEZ97343.1| hypothetical protein TcasGA2_TC011159 [Tribolium castaneum]	XP_970163	0	89	630.943	360	323
DIAVI-09JAN12-CLUS00098_4	pyruvate dehydrogenase e1 component subunit mitochondrial-like	2284	gi|91091630|ref|XP_970163.1|PREDICTED: similar to pyruvate dehydrogenase [Tribolium castaneum] >gi|270000896|gb|EEZ97343.1| hypothetical protein TcasGA2_TC011159 [Tribolium castaneum]	XP_970163	0	89	630.943	360	323
DIAVI-09JAN12-CLUS00098_5	pyruvate dehydrogenase e1 component subunit mitochondrial-like	1645	gi|91091630|ref|XP_970163.1|PREDICTED: similar to pyruvate dehydrogenase [Tribolium castaneum] >gi|270000896|gb|EEZ97343.1| hypothetical protein TcasGA2_TC011159 [Tribolium castaneum]	XP_970163	0	89	630.943	360	323
DIAVI-09JAN12-CLUS00099_7	2-deoxyglucose-6-phosphate phosphatase	1221	gi|91076902|ref|XP_975035.1|PREDICTED: similar to 2-deoxyglucose-6-phosphate phosphatase [Tribolium castaneum] >gi|270001800|gb|EEZ98247.1| hypothetical protein TcasGA2_TC000686 [Tribolium castaneum]	XP_975035	7.16062e-76	76	246.128	222	169
DIAVI-09JAN12-CLUS00100_1	udp- c:betagal beta- -n-acetylglucosaminyltransferase 5-like	4205	gi|91079969|ref|XP_969838.1|PREDICTED: similar to AGAP006142-PA [Tribolium castaneum] >gi|270004605|gb|EFA01053.1| hypothetical protein TcasGA2_TC003969 [Tribolium castaneum]	XP_969838	3.25189e-92	68	311.612	297	204
DIAVI-09JAN12-CLUS00100_2	udp- c:betagal beta- -n-acetylglucosaminyltransferase 5-like	4144	gi|91079969|ref|XP_969838.1|PREDICTED: similar to AGAP006142-PA [Tribolium castaneum] >gi|270004605|gb|EFA01053.1| hypothetical protein TcasGA2_TC003969 [Tribolium castaneum]	XP_969838	2.97281e-92	68	311.612	297	204
DIAVI-09JAN12-CLUS00100_3	dna-mediated transposase	2155	gi|111378686|gb|ABH09251.1|putative DNA-mediated transposase [Helicoverpa zea]	ABH09251	0.000230083	42	53.1434	218	92
DIAVI-09JAN12-CLUS00100_4	dna-mediated transposase	2094	gi|111378686|gb|ABH09251.1|putative DNA-mediated transposase [Helicoverpa zea]	ABH09251	0.000612168	42	51.6026	220	93
DIAVI-09JAN12-CLUS00100_5	transposable element tcb2 transposase	677	gi|307189292|gb|EFN73729.1|Transposable element Tcb2 transposase [Camponotus floridanus]	EFN73729	1.34852e-07	53	58.5362	89	48
DIAVI-09JAN12-CLUS00100_6	related to transposase	501	gi|343426857|emb|CBQ70385.1|related to Transposase [Sporisorium reilianum SRZ2]	CBQ70385	0.000219446	60	48.521	64	39
DIAVI-09JAN12-CLUS00100_7	endonuclease-reverse transcriptase	1070	gi|307192310|gb|EFN75584.1|hypothetical protein EAI_05092 [Harpegnathos saltator]	EFN75584	2.49915e-28	66	117.472	109	73
DIAVI-09JAN12-CLUS00101_1	cellular retinaldehyde-binding protein	2704	gi|91083015|ref|XP_974607.1|PREDICTED: similar to CRALBP [Tribolium castaneum] >gi|270007020|gb|EFA03468.1| hypothetical protein TcasGA2_TC013464 [Tribolium castaneum]	XP_974607	2.6921e-128	82	399.053	287	238
DIAVI-09JAN12-CLUS00101_2	cellular retinaldehyde-binding protein	2704	gi|91083015|ref|XP_974607.1|PREDICTED: similar to CRALBP [Tribolium castaneum] >gi|270007020|gb|EFA03468.1| hypothetical protein TcasGA2_TC013464 [Tribolium castaneum]	XP_974607	2.6921e-128	82	399.053	287	238
DIAVI-09JAN12-CLUS00101_3	cellular retinaldehyde-binding protein	1496	gi|91083015|ref|XP_974607.1|PREDICTED: similar to CRALBP [Tribolium castaneum] >gi|270007020|gb|EFA03468.1| hypothetical protein TcasGA2_TC013464 [Tribolium castaneum]	XP_974607	2.72107e-133	82	399.053	287	238
DIAVI-09JAN12-CLUS00101_4	cellular retinaldehyde-binding protein	1496	gi|91083015|ref|XP_974607.1|PREDICTED: similar to CRALBP [Tribolium castaneum] >gi|270007020|gb|EFA03468.1| hypothetical protein TcasGA2_TC013464 [Tribolium castaneum]	XP_974607	2.72107e-133	82	399.053	287	238
DIAVI-09JAN12-CLUS00102_1	endonuclease-reverse transcriptase	2719	gi|134001247|gb|ABO45233.1|reverse transcriptase [Ostrinia nubilalis] >gi|134001274|gb|ABO45235.1| reverse transcriptase [Ostrinia nubilalis]	ABO45233	9.18197e-19	79	97.8265	72	57
DIAVI-09JAN12-CLUS00102_2	endonuclease-reverse transcriptase	2649	gi|134001247|gb|ABO45233.1|reverse transcriptase [Ostrinia nubilalis] >gi|134001274|gb|ABO45235.1| reverse transcriptase [Ostrinia nubilalis]	ABO45233	8.78174e-19	79	97.8265	72	57
DIAVI-09JAN12-CLUS00102_6	endonuclease-reverse transcriptase	1642	gi|134001247|gb|ABO45233.1|reverse transcriptase [Ostrinia nubilalis] >gi|134001274|gb|ABO45235.1| reverse transcriptase [Ostrinia nubilalis]	ABO45233	3.36426e-19	79	97.8265	72	57
DIAVI-09JAN12-CLUS00103_1	serine threonine-protein phosphatase 2a activator-like	1953	gi|91083429|ref|XP_969405.1|PREDICTED: similar to phosphotyrosyl phosphatase activator [Tribolium castaneum] >gi|270007792|gb|EFA04240.1| hypothetical protein TcasGA2_TC014494 [Tribolium castaneum]	XP_969405	3.14793e-33	75	140.969	114	86
DIAVI-09JAN12-CLUS00103_2	serine threonine-protein phosphatase 2a activator-like	1795	gi|91083429|ref|XP_969405.1|PREDICTED: similar to phosphotyrosyl phosphatase activator [Tribolium castaneum] >gi|270007792|gb|EFA04240.1| hypothetical protein TcasGA2_TC014494 [Tribolium castaneum]	XP_969405	1.88007e-33	75	140.969	114	86
DIAVI-09JAN12-CLUS00103_4	serine threonine-protein phosphatase 2a activator-like	1654	gi|91083429|ref|XP_969405.1|PREDICTED: similar to phosphotyrosyl phosphatase activator [Tribolium castaneum] >gi|270007792|gb|EFA04240.1| hypothetical protein TcasGA2_TC014494 [Tribolium castaneum]	XP_969405	1.34254e-33	75	140.969	114	86
DIAVI-09JAN12-CLUS00103_7	serine threonine-protein phosphatase 2a activator-like	1398	gi|91083429|ref|XP_969405.1|PREDICTED: similar to phosphotyrosyl phosphatase activator [Tribolium castaneum] >gi|270007792|gb|EFA04240.1| hypothetical protein TcasGA2_TC014494 [Tribolium castaneum]	XP_969405	7.04609e-34	75	140.969	114	86
DIAVI-09JAN12-CLUS00105_1	reverse transcriptase	5048	gi|254587313|emb|CAX83713.1|reverse transcriptase [Schistosoma japonicum]	CAX83713	1.37635e-62	49	240.736	652	324
DIAVI-09JAN12-CLUS00105_10	multi drug resistance 50 cg8523-pa	1136	gi|289474532|gb|ADC97877.1|ATP-binding cassette transporter [Chrysomela tremula]	ADC97877	2.41107e-134	90	425.246	257	233
DIAVI-09JAN12-CLUS00105_2	reverse transcriptase	5024	gi|254587313|emb|CAX83713.1|reverse transcriptase [Schistosoma japonicum]	CAX83713	1.58136e-62	49	240.736	652	324
DIAVI-09JAN12-CLUS00105_3	reverse transcriptase	5050	gi|254587313|emb|CAX83713.1|reverse transcriptase [Schistosoma japonicum]	CAX83713	1.37884e-62	49	240.736	652	324
DIAVI-09JAN12-CLUS00105_4	reverse transcriptase	5026	gi|254587313|emb|CAX83713.1|reverse transcriptase [Schistosoma japonicum]	CAX83713	1.58426e-62	49	240.736	652	324
DIAVI-09JAN12-CLUS00105_5	reverse transcriptase	5022	gi|254587313|emb|CAX83713.1|reverse transcriptase [Schistosoma japonicum]	CAX83713	1.35644e-62	49	240.736	652	324
DIAVI-09JAN12-CLUS00105_6	reverse transcriptase	4998	gi|254587313|emb|CAX83713.1|reverse transcriptase [Schistosoma japonicum]	CAX83713	1.55822e-62	49	240.736	652	324
DIAVI-09JAN12-CLUS00105_7	reverse transcriptase	5024	gi|254587313|emb|CAX83713.1|reverse transcriptase [Schistosoma japonicum]	CAX83713	1.35644e-62	49	240.736	652	324
DIAVI-09JAN12-CLUS00105_8	reverse transcriptase	5000	gi|254587313|emb|CAX83713.1|reverse transcriptase [Schistosoma japonicum]	CAX83713	1.55822e-62	49	240.736	652	324
DIAVI-09JAN12-CLUS00105_9	multi drug resistance 50 cg8523-pa	1160	gi|289474532|gb|ADC97877.1|ATP-binding cassette transporter [Chrysomela tremula]	ADC97877	3.22939e-134	90	425.246	257	233
DIAVI-09JAN12-CLUS00107_1	endonuclease-reverse transcriptase	1970	gi|307200315|gb|EFN80576.1|Putative uncharacterized transposon-derived protein F52C9.6 [Harpegnathos saltator]	EFN80576	9.75012e-08	55	61.2326	94	52
DIAVI-09JAN12-CLUS00107_2	uncharacterized transposon-derived protein	1880	gi|307200315|gb|EFN80576.1|Putative uncharacterized transposon-derived protein F52C9.6 [Harpegnathos saltator]	EFN80576	9.06671e-08	55	61.2326	94	52
DIAVI-09JAN12-CLUS00107_3	endonuclease-reverse transcriptase	1714	gi|307200315|gb|EFN80576.1|Putative uncharacterized transposon-derived protein F52C9.6 [Harpegnathos saltator]	EFN80576	7.79105e-08	55	61.2326	94	52
DIAVI-09JAN12-CLUS00107_4	rna-directed dna polymerase from mobile element jockey-like	1624	gi|307200315|gb|EFN80576.1|Putative uncharacterized transposon-derived protein F52C9.6 [Harpegnathos saltator]	EFN80576	7.10786e-08	55	61.2326	94	52
DIAVI-09JAN12-CLUS00107_5	endonuclease-reverse transcriptase -e01	1442	gi|390351605|ref|XP_003727690.1|PREDICTED: RNA-directed DNA polymerase from mobile element jockey-like [Strongylocentrotus purpuratus]	XP_003727690	1.69742e-14	56	84.7297	250	140
DIAVI-09JAN12-CLUS00107_6	endonuclease-reverse transcriptase -e01	1352	gi|390351605|ref|XP_003727690.1|PREDICTED: RNA-directed DNA polymerase from mobile element jockey-like [Strongylocentrotus purpuratus]	XP_003727690	1.37056e-14	56	84.7297	250	140
DIAVI-09JAN12-CLUS00107_7	endonuclease-reverse transcriptase	950	gi|390345619|ref|XP_003726372.1|PREDICTED: uncharacterized protein LOC100893312 [Strongylocentrotus purpuratus]	XP_003726372	1.00712e-07	57	53.5286	75	43
DIAVI-09JAN12-CLUS00107_8	rna-directed dna polymerase from mobile element jockey-like	860	gi|390345619|ref|XP_003726372.1|PREDICTED: uncharacterized protein LOC100893312 [Strongylocentrotus purpuratus]	XP_003726372	8.47029e-08	57	53.5286	75	43
DIAVI-09JAN12-CLUS00108_1	glycoprotein-n-acetylgalactosamine 3-beta-galactosyltransferase 1-like	5509	gi|189240105|ref|XP_972808.2|PREDICTED: similar to Glycoprotein-N-acetylgalactosamine 3-beta-galactosyltransferase 1 (Core 1 beta1,3-galactosyltransferase 1) (Core1 UDP-galactose:N-acetylgalactosamine-alpha-R beta 1,3-galactosyltransferase 1) (Core 1 beta3-Gal-T) (C1GalT1) (Core 1 O-glyc [Tribolium castaneum]	XP_972808	1.67758e-130	72	428.713	344	251
DIAVI-09JAN12-CLUS00108_2	glycoprotein-n-acetylgalactosamine 3-beta-galactosyltransferase 1-like	4703	gi|189240105|ref|XP_972808.2|PREDICTED: similar to Glycoprotein-N-acetylgalactosamine 3-beta-galactosyltransferase 1 (Core 1 beta1,3-galactosyltransferase 1) (Core1 UDP-galactose:N-acetylgalactosamine-alpha-R beta 1,3-galactosyltransferase 1) (Core 1 beta3-Gal-T) (C1GalT1) (Core 1 O-glyc [Tribolium castaneum]	XP_972808	2.76829e-131	72	428.713	344	251
DIAVI-09JAN12-CLUS00108_3	glycoprotein-n-acetylgalactosamine 3-beta-galactosyltransferase 1-like	4091	gi|189240105|ref|XP_972808.2|PREDICTED: similar to Glycoprotein-N-acetylgalactosamine 3-beta-galactosyltransferase 1 (Core 1 beta1,3-galactosyltransferase 1) (Core1 UDP-galactose:N-acetylgalactosamine-alpha-R beta 1,3-galactosyltransferase 1) (Core 1 beta3-Gal-T) (C1GalT1) (Core 1 O-glyc [Tribolium castaneum]	XP_972808	2.01069e-132	72	428.713	344	251
DIAVI-09JAN12-CLUS00108_5	glycoprotein-n-acetylgalactosamine 3-beta-galactosyltransferase 1-like	2047	gi|189240105|ref|XP_972808.2|PREDICTED: similar to Glycoprotein-N-acetylgalactosamine 3-beta-galactosyltransferase 1 (Core 1 beta1,3-galactosyltransferase 1) (Core1 UDP-galactose:N-acetylgalactosamine-alpha-R beta 1,3-galactosyltransferase 1) (Core 1 beta3-Gal-T) (C1GalT1) (Core 1 O-glyc [Tribolium castaneum]	XP_972808	3.9835e-139	72	428.713	344	251
DIAVI-09JAN12-CLUS00109_1	2-oxoglutarate mitochondrial-like	6059	gi|189237141|ref|XP_973425.2|PREDICTED: similar to 2-oxoglutarate dehydrogenase [Tribolium castaneum]	XP_973425	0	88	1758.81	1052	927
DIAVI-09JAN12-CLUS00109_2	2-oxoglutarate dehydrogenase	6041	gi|270008312|gb|EFA04760.1|hypothetical protein TcasGA2_TC030624 [Tribolium castaneum]	EFA04760	0	83	1728.76	1108	926
DIAVI-09JAN12-CLUS00109_3	2-oxoglutarate mitochondrial-like	5889	gi|189237141|ref|XP_973425.2|PREDICTED: similar to 2-oxoglutarate dehydrogenase [Tribolium castaneum]	XP_973425	0	88	1758.81	1052	927
DIAVI-09JAN12-CLUS00109_4	2-oxoglutarate dehydrogenase	5871	gi|270008312|gb|EFA04760.1|hypothetical protein TcasGA2_TC030624 [Tribolium castaneum]	EFA04760	0	83	1728.76	1108	926
DIAVI-09JAN12-CLUS00109_5	2-oxoglutarate mitochondrial-like	3173	gi|189237141|ref|XP_973425.2|PREDICTED: similar to 2-oxoglutarate dehydrogenase [Tribolium castaneum]	XP_973425	1.0074e-16	66	94.7449	87	58
DIAVI-09JAN12-CLUS00109_6	2-oxoglutarate mitochondrial-like	3003	gi|189237141|ref|XP_973425.2|PREDICTED: similar to 2-oxoglutarate dehydrogenase [Tribolium castaneum]	XP_973425	9.19537e-17	66	94.7449	87	58
DIAVI-09JAN12-CLUS00109_7	uncharacterized transposon-derived protein	2181	gi|390368592|ref|XP_003731483.1|PREDICTED: uncharacterized protein LOC100892804 [Strongylocentrotus purpuratus]	XP_003731483	5.69139e-06	57	55.4546	71	41
DIAVI-09JAN12-CLUS00109_8	endonuclease-reverse transcriptase	2011	gi|298204349|gb|ADI61823.1|endonuclease-reverse transcriptase [Bombyx mori]	ADI61823	0.000285648	66	53.1434	54	36
DIAVI-09JAN12-CLUS00110_2	endonuclease-reverse transcriptase	3813	gi|294566523|gb|ADF18552.1|endonuclease-reverse transcriptase [Bombyx mori]	ADF18552	3.76473e-147	71	349.362	318	227
DIAVI-09JAN12-CLUS00110_3	endonuclease-reverse transcriptase	3295	gi|294566523|gb|ADF18552.1|endonuclease-reverse transcriptase [Bombyx mori]	ADF18552	2.44336e-103	73	203.371	180	133
DIAVI-09JAN12-CLUS00110_4	endonuclease-reverse transcriptase	3131	gi|294566523|gb|ADF18552.1|endonuclease-reverse transcriptase [Bombyx mori]	ADF18552	1.20644e-87	68	202.216	220	151
DIAVI-09JAN12-CLUS00110_5	endonuclease-reverse transcriptase	2438	gi|294566523|gb|ADF18552.1|endonuclease-reverse transcriptase [Bombyx mori]	ADF18552	2.27767e-147	71	349.362	318	227
DIAVI-09JAN12-CLUS00110_6	endonuclease-reverse transcriptase	1920	gi|294566523|gb|ADF18552.1|endonuclease-reverse transcriptase [Bombyx mori]	ADF18552	1.30091e-103	73	203.371	180	133
DIAVI-09JAN12-CLUS00110_7	endonuclease-reverse transcriptase	1756	gi|294566523|gb|ADF18552.1|endonuclease-reverse transcriptase [Bombyx mori]	ADF18552	6.09828e-88	68	202.216	220	151
DIAVI-09JAN12-CLUS00111_1	peptidoglycan recognition protein la	3468	gi|270004831|gb|EFA01279.1|hypothetical protein TcasGA2_TC002789 [Tribolium castaneum]	EFA01279	8.62558e-41	47	164.466	338	159
DIAVI-09JAN12-CLUS00111_2	peptidoglycan recognition protein la	3180	gi|270004831|gb|EFA01279.1|hypothetical protein TcasGA2_TC002789 [Tribolium castaneum]	EFA01279	6.58934e-41	47	164.466	338	159
DIAVI-09JAN12-CLUS00111_3	peptidoglycan recognition protein la	3106	gi|270004831|gb|EFA01279.1|hypothetical protein TcasGA2_TC002789 [Tribolium castaneum]	EFA01279	6.0798e-41	47	164.466	338	159
DIAVI-09JAN12-CLUS00111_4	peptidoglycan recognition protein la	2056	gi|270004831|gb|EFA01279.1|hypothetical protein TcasGA2_TC002789 [Tribolium castaneum]	EFA01279	6.26235e-42	47	164.466	338	159
DIAVI-09JAN12-CLUS00111_5	reverse partial	1344	gi|328707593|ref|XP_003243439.1|PREDICTED: RNA-directed DNA polymerase from mobile element jockey-like [Acyrthosiphon pisum]	XP_003243439	1.09245e-17	75	94.7449	69	52
DIAVI-09JAN12-CLUS00111_6	peptidoglycan recognition protein	1334	gi|270004831|gb|EFA01279.1|hypothetical protein TcasGA2_TC002789 [Tribolium castaneum]	EFA01279	3.93733e-29	45	125.561	347	157
DIAVI-09JAN12-CLUS00111_7	reverse partial	982	gi|328707593|ref|XP_003243439.1|PREDICTED: RNA-directed DNA polymerase from mobile element jockey-like [Acyrthosiphon pisum]	XP_003243439	4.19636e-19	74	97.4413	71	53
DIAVI-09JAN12-CLUS00113_1	glycoside hydrolases	1981	gi|91086765|ref|XP_972437.1|PREDICTED: similar to beta-glucosidase [Tribolium castaneum] >gi|270009720|gb|EFA06168.1| hypothetical protein TcasGA2_TC009015 [Tribolium castaneum]	XP_972437	1.28567e-106	65	343.199	356	234
DIAVI-09JAN12-CLUS00113_2	glycoside hydrolases	1481	gi|91086765|ref|XP_972437.1|PREDICTED: similar to beta-glucosidase [Tribolium castaneum] >gi|270009720|gb|EFA06168.1| hypothetical protein TcasGA2_TC009015 [Tribolium castaneum]	XP_972437	1.00766e-108	65	343.199	356	234
DIAVI-09JAN12-CLUS00113_3	comm domain-containing protein 3	859	gi|189238052|ref|XP_001811901.1|PREDICTED: similar to COMM domain containing 3 [Tribolium castaneum]	XP_001811901	1.55001e-32	71	128.257	123	88
DIAVI-09JAN12-CLUS00115_1	ring-box protein 2-like	1596	gi|345497411|ref|XP_003427982.1|PREDICTED: RING-box protein 2-like [Nasonia vitripennis]	XP_003427982	1.30643e-53	91	187.193	109	100
DIAVI-09JAN12-CLUS00115_2	endonuclease-reverse transcriptase -e01	1065	gi|298204349|gb|ADI61823.1|endonuclease-reverse transcriptase [Bombyx mori]	ADI61823	3.35425e-40	61	130.954	167	102
DIAVI-09JAN12-CLUS00115_3	uncharacterized transposon-derived protein	1007	gi|298204349|gb|ADI61823.1|endonuclease-reverse transcriptase [Bombyx mori]	ADI61823	4.77204e-13	69	56.9954	62	43
DIAVI-09JAN12-CLUS00115_4	endonuclease-reverse transcriptase	893	gi|298204349|gb|ADI61823.1|endonuclease-reverse transcriptase [Bombyx mori]	ADI61823	2.2456e-47	62	179.874	227	143
DIAVI-09JAN12-CLUS00115_5	uncharacterized transposon-derived protein	835	gi|195467358|ref|XP_002076020.1|GK19301 [Drosophila willistoni] >gi|194172105|gb|EDW87006.1| GK19301 [Drosophila willistoni]	XP_002076020	8.9229e-17	61	83.9593	101	62
DIAVI-09JAN12-CLUS00115_6	endonuclease-reverse transcriptase	545	gi|298204349|gb|ADI61823.1|endonuclease-reverse transcriptase [Bombyx mori]	ADI61823	4.6177e-26	58	114.39	153	90
DIAVI-09JAN12-CLUS00115_7	endonuclease-reverse transcriptase	480	gi|298204349|gb|ADI61823.1|endonuclease-reverse transcriptase [Bombyx mori]	ADI61823	6.20407e-23	63	104.375	120	76
DIAVI-09JAN12-CLUS00116_1	transposase yabusame-1	3622	gi|221132063|ref|XP_002158361.1|PREDICTED: similar to putative transposase yabusame-1 [Hydra magnipapillata]	XP_002158361	3.22805e-19	53	58.151	82	44
DIAVI-09JAN12-CLUS00116_2	transposase yabusame-1	3618	gi|221132063|ref|XP_002158361.1|PREDICTED: similar to putative transposase yabusame-1 [Hydra magnipapillata]	XP_002158361	2.18316e-19	53	58.151	82	44
DIAVI-09JAN12-CLUS00116_3	transposase yabusame-1	3592	gi|221132063|ref|XP_002158361.1|PREDICTED: similar to putative transposase yabusame-1 [Hydra magnipapillata]	XP_002158361	3.19827e-19	53	58.151	82	44
DIAVI-09JAN12-CLUS00116_4	transposase yabusame-1	3588	gi|221132063|ref|XP_002158361.1|PREDICTED: similar to putative transposase yabusame-1 [Hydra magnipapillata]	XP_002158361	2.163e-19	53	58.151	82	44
DIAVI-09JAN12-CLUS00116_6	ac transposable element-derived protein 4	915	gi|307173578|gb|EFN64458.1|PiggyBac transposable element-derived protein 4 [Camponotus floridanus] >gi|307175331|gb|EFN65357.1| PiggyBac transposable element-derived protein 4 [Camponotus floridanus] >gi|307177573|gb|EFN66657.1| PiggyBac transposable element-derived protein 4 [Camponotus floridanus]	EFN64458	3.9196e-05	50	51.9878	126	64
DIAVI-09JAN12-CLUS00117_1	endonuclease-reverse transcriptase	2971	gi|298204337|gb|ADI61817.1|endonuclease-reverse transcriptase [Bombyx mori]	ADI61817	3.84219e-72	67	268.085	271	182
DIAVI-09JAN12-CLUS00117_2	inorganic phosphate cotransporter	3070	gi|270004092|gb|EFA00540.1|hypothetical protein TcasGA2_TC003405 [Tribolium castaneum]	EFA00540	0	82	820.076	542	448
DIAVI-09JAN12-CLUS00117_3	inorganic phosphate cotransporter	2641	gi|270004092|gb|EFA00540.1|hypothetical protein TcasGA2_TC003405 [Tribolium castaneum]	EFA00540	0	82	820.076	542	448
DIAVI-09JAN12-CLUS00117_4	endonuclease-reverse transcriptase	1373	gi|432853214|ref|XP_004067596.1|PREDICTED: uncharacterized protein LOC101171734 [Oryzias latipes]	XP_004067596	1.50118e-07	51	62.7734	106	55
DIAVI-09JAN12-CLUS00117_5	line-1 reverse transcriptase	823	gi|432853214|ref|XP_004067596.1|PREDICTED: uncharacterized protein LOC101171734 [Oryzias latipes]	XP_004067596	5.27654e-05	50	53.1434	81	41
DIAVI-09JAN12-CLUS00118_1	endonuclease-reverse transcriptase	3710	gi|357622103|gb|EHJ73704.1|endonuclease-reverse transcriptase [Danaus plexippus]	EHJ73704	5.82744e-51	78	196.823	149	117
DIAVI-09JAN12-CLUS00118_2	uncharacterized transposon-derived protein	1822	gi|298204349|gb|ADI61823.1|endonuclease-reverse transcriptase [Bombyx mori]	ADI61823	9.68088e-09	56	50.447	76	43
DIAVI-09JAN12-CLUS00118_3	uncharacterized transposon-derived protein	1470	gi|298204349|gb|ADI61823.1|endonuclease-reverse transcriptase [Bombyx mori]	ADI61823	7.38284e-09	56	50.447	76	43
DIAVI-09JAN12-CLUS00118_4	uncharacterized transposon-derived protein	971	gi|298204349|gb|ADI61823.1|endonuclease-reverse transcriptase [Bombyx mori]	ADI61823	4.02693e-09	56	50.447	76	43
DIAVI-09JAN12-CLUS00118_5	uncharacterized transposon-derived protein	777	gi|307200315|gb|EFN80576.1|Putative uncharacterized transposon-derived protein F52C9.6 [Harpegnathos saltator]	EFN80576	1.64479e-09	62	63.1586	72	45
DIAVI-09JAN12-CLUS00118_6	uncharacterized transposon-derived protein	767	gi|307200315|gb|EFN80576.1|Putative uncharacterized transposon-derived protein F52C9.6 [Harpegnathos saltator]	EFN80576	1.54038e-09	62	63.1586	72	45
DIAVI-09JAN12-CLUS00120_1	protein mo25	5016	gi|332375983|gb|AEE63132.1|unknown [Dendroctonus ponderosae]	AEE63132	0	98	608.601	336	330
DIAVI-09JAN12-CLUS00120_10	protein mo25	3064	gi|332375983|gb|AEE63132.1|unknown [Dendroctonus ponderosae]	AEE63132	0	98	608.601	336	330
DIAVI-09JAN12-CLUS00120_11	barrier-to-autointegration factor b	2645	gi|157119560|ref|XP_001659424.1|barrier-to-autointegration factor, putative [Aedes aegypti] >gi|94468590|gb|ABF18144.1| DNA-bridging protein BAF [Aedes aegypti] >gi|108875292|gb|EAT39517.1| AAEL008692-PA [Aedes aegypti]	XP_001659424	3.03209e-33	81	133.65	90	73
DIAVI-09JAN12-CLUS00120_12	barrier-to-autointegration factor b	2286	gi|157119560|ref|XP_001659424.1|barrier-to-autointegration factor, putative [Aedes aegypti] >gi|94468590|gb|ABF18144.1| DNA-bridging protein BAF [Aedes aegypti] >gi|108875292|gb|EAT39517.1| AAEL008692-PA [Aedes aegypti]	XP_001659424	1.83665e-33	81	133.65	90	73
DIAVI-09JAN12-CLUS00120_2	protein mo25	4995	gi|332375983|gb|AEE63132.1|unknown [Dendroctonus ponderosae]	AEE63132	0	98	608.601	336	330
DIAVI-09JAN12-CLUS00120_3	protein mo25	4657	gi|332375983|gb|AEE63132.1|unknown [Dendroctonus ponderosae]	AEE63132	0	98	608.601	336	330
DIAVI-09JAN12-CLUS00120_4	protein mo25	4636	gi|332375983|gb|AEE63132.1|unknown [Dendroctonus ponderosae]	AEE63132	0	98	608.601	336	330
DIAVI-09JAN12-CLUS00120_5	barrier-to-autointegration factor b	4238	gi|157119560|ref|XP_001659424.1|barrier-to-autointegration factor, putative [Aedes aegypti] >gi|94468590|gb|ABF18144.1| DNA-bridging protein BAF [Aedes aegypti] >gi|108875292|gb|EAT39517.1| AAEL008692-PA [Aedes aegypti]	XP_001659424	8.86234e-33	81	133.65	90	73
DIAVI-09JAN12-CLUS00120_6	barrier-to-autointegration factor b	4217	gi|157119560|ref|XP_001659424.1|barrier-to-autointegration factor, putative [Aedes aegypti] >gi|94468590|gb|ABF18144.1| DNA-bridging protein BAF [Aedes aegypti] >gi|108875292|gb|EAT39517.1| AAEL008692-PA [Aedes aegypti]	XP_001659424	8.79639e-33	81	133.65	90	73
DIAVI-09JAN12-CLUS00120_7	barrier-to-autointegration factor b	3879	gi|157119560|ref|XP_001659424.1|barrier-to-autointegration factor, putative [Aedes aegypti] >gi|94468590|gb|ABF18144.1| DNA-bridging protein BAF [Aedes aegypti] >gi|108875292|gb|EAT39517.1| AAEL008692-PA [Aedes aegypti]	XP_001659424	7.54662e-33	81	133.65	90	73
DIAVI-09JAN12-CLUS00120_8	barrier-to-autointegration factor b	3858	gi|157119560|ref|XP_001659424.1|barrier-to-autointegration factor, putative [Aedes aegypti] >gi|94468590|gb|ABF18144.1| DNA-bridging protein BAF [Aedes aegypti] >gi|108875292|gb|EAT39517.1| AAEL008692-PA [Aedes aegypti]	XP_001659424	7.45954e-33	81	133.65	90	73
DIAVI-09JAN12-CLUS00120_9	protein mo25	3423	gi|332375983|gb|AEE63132.1|unknown [Dendroctonus ponderosae]	AEE63132	0	98	608.601	336	330
DIAVI-09JAN12-CLUS00121_1	calcyphosphine isoform 1	4483	gi|91082191|ref|XP_971575.1|PREDICTED: similar to calcyphosine-like protein [Tribolium castaneum]	XP_971575	4.11989e-108	89	351.673	215	193
DIAVI-09JAN12-CLUS00121_10	histone-lysine n-methyltransferase setmar	3081	gi|307179238|gb|EFN67634.1|Putative uncharacterized transposon-derived protein F52C9.6 [Camponotus floridanus]	EFN67634	5.44815e-21	56	101.679	147	83
DIAVI-09JAN12-CLUS00121_11	histone-lysine n-methyltransferase setmar	3032	gi|307179238|gb|EFN67634.1|Putative uncharacterized transposon-derived protein F52C9.6 [Camponotus floridanus]	EFN67634	5.28015e-21	56	101.679	147	83
DIAVI-09JAN12-CLUS00121_12	histone-lysine n-methyltransferase setmar	3032	gi|307179238|gb|EFN67634.1|Putative uncharacterized transposon-derived protein F52C9.6 [Camponotus floridanus]	EFN67634	5.28699e-21	56	101.679	147	83
DIAVI-09JAN12-CLUS00121_2	calcyphosphine isoform 1	4483	gi|91082191|ref|XP_971575.1|PREDICTED: similar to calcyphosine-like protein [Tribolium castaneum]	XP_971575	4.11989e-108	89	351.673	215	193
DIAVI-09JAN12-CLUS00121_3	calcyphosphine isoform 1	4434	gi|91082191|ref|XP_971575.1|PREDICTED: similar to calcyphosine-like protein [Tribolium castaneum]	XP_971575	3.89071e-108	89	351.673	215	193
DIAVI-09JAN12-CLUS00121_4	calcyphosphine isoform 1	4434	gi|91082191|ref|XP_971575.1|PREDICTED: similar to calcyphosine-like protein [Tribolium castaneum]	XP_971575	3.89071e-108	89	351.673	215	193
DIAVI-09JAN12-CLUS00121_5	histone-lysine n-methyltransferase setmar	3618	gi|307179238|gb|EFN67634.1|Putative uncharacterized transposon-derived protein F52C9.6 [Camponotus floridanus]	EFN67634	7.13582e-21	56	101.679	147	83
DIAVI-09JAN12-CLUS00121_6	histone-lysine n-methyltransferase setmar	3618	gi|307179238|gb|EFN67634.1|Putative uncharacterized transposon-derived protein F52C9.6 [Camponotus floridanus]	EFN67634	7.13582e-21	56	101.679	147	83
DIAVI-09JAN12-CLUS00121_7	histone-lysine n-methyltransferase setmar	3569	gi|307179238|gb|EFN67634.1|Putative uncharacterized transposon-derived protein F52C9.6 [Camponotus floridanus]	EFN67634	6.9839e-21	56	101.679	147	83
DIAVI-09JAN12-CLUS00121_8	histone-lysine n-methyltransferase setmar	3569	gi|307179238|gb|EFN67634.1|Putative uncharacterized transposon-derived protein F52C9.6 [Camponotus floridanus]	EFN67634	6.9839e-21	56	101.679	147	83
DIAVI-09JAN12-CLUS00121_9	histone-lysine n-methyltransferase setmar	3081	gi|307179238|gb|EFN67634.1|Putative uncharacterized transposon-derived protein F52C9.6 [Camponotus floridanus]	EFN67634	5.44815e-21	56	101.679	147	83
DIAVI-09JAN12-CLUS00122_1	hexokinase	3209	gi|270001485|gb|EEZ97932.1|hypothetical protein TcasGA2_TC000319 [Tribolium castaneum]	EEZ97932	0	86	688.337	429	371
DIAVI-09JAN12-CLUS00122_10	hexokinase	3154	gi|270001485|gb|EEZ97932.1|hypothetical protein TcasGA2_TC000319 [Tribolium castaneum]	EEZ97932	0	86	689.108	431	371
DIAVI-09JAN12-CLUS00122_11	hexokinase	3154	gi|270001485|gb|EEZ97932.1|hypothetical protein TcasGA2_TC000319 [Tribolium castaneum]	EEZ97932	0	86	694.115	431	373
DIAVI-09JAN12-CLUS00122_12	hexokinase	3154	gi|270001485|gb|EEZ97932.1|hypothetical protein TcasGA2_TC000319 [Tribolium castaneum]	EEZ97932	0	86	689.108	431	371
DIAVI-09JAN12-CLUS00122_2	hexokinase	3209	gi|270001485|gb|EEZ97932.1|hypothetical protein TcasGA2_TC000319 [Tribolium castaneum]	EEZ97932	0	86	688.337	429	371
DIAVI-09JAN12-CLUS00122_3	hexokinase	3209	gi|270001485|gb|EEZ97932.1|hypothetical protein TcasGA2_TC000319 [Tribolium castaneum]	EEZ97932	0	86	683.33	429	369
DIAVI-09JAN12-CLUS00122_4	hexokinase	3209	gi|270001485|gb|EEZ97932.1|hypothetical protein TcasGA2_TC000319 [Tribolium castaneum]	EEZ97932	0	86	683.33	429	369
DIAVI-09JAN12-CLUS00122_5	hexokinase	3209	gi|270001485|gb|EEZ97932.1|hypothetical protein TcasGA2_TC000319 [Tribolium castaneum]	EEZ97932	0	86	688.337	429	371
DIAVI-09JAN12-CLUS00122_6	hexokinase	3209	gi|270001485|gb|EEZ97932.1|hypothetical protein TcasGA2_TC000319 [Tribolium castaneum]	EEZ97932	0	86	683.33	429	369
DIAVI-09JAN12-CLUS00122_7	hexokinase	3154	gi|270001485|gb|EEZ97932.1|hypothetical protein TcasGA2_TC000319 [Tribolium castaneum]	EEZ97932	0	86	694.115	431	373
DIAVI-09JAN12-CLUS00122_8	hexokinase	3154	gi|270001485|gb|EEZ97932.1|hypothetical protein TcasGA2_TC000319 [Tribolium castaneum]	EEZ97932	0	86	694.115	431	373
DIAVI-09JAN12-CLUS00122_9	hexokinase	3154	gi|270001485|gb|EEZ97932.1|hypothetical protein TcasGA2_TC000319 [Tribolium castaneum]	EEZ97932	0	86	689.108	431	371
DIAVI-09JAN12-CLUS00123_1	endonuclease-reverse transcriptase	3140	gi|298204349|gb|ADI61823.1|endonuclease-reverse transcriptase [Bombyx mori]	ADI61823	1.46716e-133	71	236.884	208	149
DIAVI-09JAN12-CLUS00123_10	endonuclease-reverse transcriptase	1276	gi|298204349|gb|ADI61823.1|endonuclease-reverse transcriptase [Bombyx mori]	ADI61823	1.67984e-45	75	130.954	104	79
DIAVI-09JAN12-CLUS00123_11	uncharacterized transposon-derived protein	1096	gi|298204349|gb|ADI61823.1|endonuclease-reverse transcriptase [Bombyx mori]	ADI61823	8.38747e-67	71	236.884	208	149
DIAVI-09JAN12-CLUS00123_12	endonuclease-reverse transcriptase	1024	gi|298204349|gb|ADI61823.1|endonuclease-reverse transcriptase [Bombyx mori]	ADI61823	1.20314e-45	75	130.954	104	79
DIAVI-09JAN12-CLUS00123_2	endonuclease-reverse transcriptase	3068	gi|298204349|gb|ADI61823.1|endonuclease-reverse transcriptase [Bombyx mori]	ADI61823	3.19593e-123	74	190.66	166	124
DIAVI-09JAN12-CLUS00123_3	endonuclease-reverse transcriptase	2528	gi|298204349|gb|ADI61823.1|endonuclease-reverse transcriptase [Bombyx mori]	ADI61823	1.14892e-133	71	236.884	208	149
DIAVI-09JAN12-CLUS00123_4	endonuclease-reverse transcriptase	2456	gi|298204349|gb|ADI61823.1|endonuclease-reverse transcriptase [Bombyx mori]	ADI61823	2.48293e-123	74	190.66	166	124
DIAVI-09JAN12-CLUS00123_5	endonuclease-reverse transcriptase	2276	gi|298204349|gb|ADI61823.1|endonuclease-reverse transcriptase [Bombyx mori]	ADI61823	1.01693e-133	71	236.884	208	149
DIAVI-09JAN12-CLUS00123_6	endonuclease-reverse transcriptase	2204	gi|298204349|gb|ADI61823.1|endonuclease-reverse transcriptase [Bombyx mori]	ADI61823	2.18708e-123	74	190.66	166	124
DIAVI-09JAN12-CLUS00123_7	reverse transcriptase	1960	gi|298204349|gb|ADI61823.1|endonuclease-reverse transcriptase [Bombyx mori]	ADI61823	9.99042e-64	71	236.884	208	149
DIAVI-09JAN12-CLUS00123_8	endonuclease-reverse transcriptase	1888	gi|298204349|gb|ADI61823.1|endonuclease-reverse transcriptase [Bombyx mori]	ADI61823	2.80973e-45	75	130.954	104	79
DIAVI-09JAN12-CLUS00123_9	uncharacterized transposon-derived protein	1348	gi|298204349|gb|ADI61823.1|endonuclease-reverse transcriptase [Bombyx mori]	ADI61823	9.3688e-66	71	236.884	208	149
DIAVI-09JAN12-CLUS00124_1	line-1 retrotransposon-like	1425	gi|328700618|ref|XP_003241329.1|PREDICTED: hypothetical protein LOC100572723 [Acyrthosiphon pisum]	XP_003241329	4.39796e-16	71	89.3521	80	57
DIAVI-09JAN12-CLUS00124_2	line-1 retrotransposon-like	1119	gi|328700618|ref|XP_003241329.1|PREDICTED: hypothetical protein LOC100572723 [Acyrthosiphon pisum]	XP_003241329	1.46255e-16	71	89.3521	80	57
DIAVI-09JAN12-CLUS00124_3	transposase yabusame-w	1003	gi|328700618|ref|XP_003241329.1|PREDICTED: hypothetical protein LOC100572723 [Acyrthosiphon pisum]	XP_003241329	8.71534e-17	71	89.3521	80	57
DIAVI-09JAN12-CLUS00124_4	transposase yabusame-w	1017	gi|328700618|ref|XP_003241329.1|PREDICTED: hypothetical protein LOC100572723 [Acyrthosiphon pisum]	XP_003241329	9.2783e-17	71	89.3521	80	57
DIAVI-09JAN12-CLUS00124_5	transposase yabusame-w	950	gi|328700618|ref|XP_003241329.1|PREDICTED: hypothetical protein LOC100572723 [Acyrthosiphon pisum]	XP_003241329	7.05864e-17	71	89.3521	80	57
DIAVI-09JAN12-CLUS00124_6	line-1 retrotransposon-like	847	gi|238509435|ref|XP_002385618.1|LINE-1 retrotransposon-like element, putative [Aspergillus flavus NRRL3357] >gi|220687926|gb|EED44706.1| LINE-1 retrotransposon-like element, putative [Aspergillus flavus NRRL3357]	XP_002385618	3.12733e-07	63	50.0618	44	28
DIAVI-09JAN12-CLUS00124_7	transposase yabusame-w	697	gi|328700618|ref|XP_003241329.1|PREDICTED: hypothetical protein LOC100572723 [Acyrthosiphon pisum]	XP_003241329	2.19457e-17	71	89.3521	80	57
DIAVI-09JAN12-CLUS00124_8	transposase yabusame-w	711	gi|328700618|ref|XP_003241329.1|PREDICTED: hypothetical protein LOC100572723 [Acyrthosiphon pisum]	XP_003241329	2.39157e-17	71	89.3521	80	57
DIAVI-09JAN12-CLUS00124_9	transposase yabusame-w	644	gi|328700618|ref|XP_003241329.1|PREDICTED: hypothetical protein LOC100572723 [Acyrthosiphon pisum]	XP_003241329	1.59827e-17	71	89.3521	80	57
DIAVI-09JAN12-CLUS00125_3	endonuclease-reverse transcriptase	2051	gi|298204339|gb|ADI61818.1|endonuclease-reverse transcriptase [Bombyx mori]	ADI61818	3.3977e-115	67	138.272	142	96
DIAVI-09JAN12-CLUS00125_4	endonuclease-reverse transcriptase	1876	gi|357622103|gb|EHJ73704.1|endonuclease-reverse transcriptase [Danaus plexippus]	EHJ73704	6.22044e-37	68	126.331	135	92
DIAVI-09JAN12-CLUS00125_5	endonuclease-reverse transcriptase	1818	gi|357622103|gb|EHJ73704.1|endonuclease-reverse transcriptase [Danaus plexippus]	EHJ73704	6.01082e-37	68	126.331	135	92
DIAVI-09JAN12-CLUS00125_6	endonuclease-reverse transcriptase	1557	gi|298204339|gb|ADI61818.1|endonuclease-reverse transcriptase [Bombyx mori]	ADI61818	2.40311e-115	67	138.272	142	96
DIAVI-09JAN12-CLUS00125_7	endonuclease-reverse transcriptase	1382	gi|357622103|gb|EHJ73704.1|endonuclease-reverse transcriptase [Danaus plexippus]	EHJ73704	4.1825e-37	68	126.331	135	92
DIAVI-09JAN12-CLUS00125_8	endonuclease-reverse transcriptase	1324	gi|357622103|gb|EHJ73704.1|endonuclease-reverse transcriptase [Danaus plexippus]	EHJ73704	3.96474e-37	68	126.331	135	92
DIAVI-09JAN12-CLUS00127_1	trehalase	2122	gi|91089391|ref|XP_973919.1|PREDICTED: similar to trehalase [Tribolium castaneum] >gi|270012543|gb|EFA08991.1| hypothetical protein TcasGA2_TC006698 [Tribolium castaneum]	XP_973919	0	69	599.356	551	385
DIAVI-09JAN12-CLUS00127_2	trehalase	2122	gi|91089391|ref|XP_973919.1|PREDICTED: similar to trehalase [Tribolium castaneum] >gi|270012543|gb|EFA08991.1| hypothetical protein TcasGA2_TC006698 [Tribolium castaneum]	XP_973919	0	69	600.897	551	385
DIAVI-09JAN12-CLUS00127_3	trehalase	1955	gi|91089391|ref|XP_973919.1|PREDICTED: similar to trehalase [Tribolium castaneum] >gi|270012543|gb|EFA08991.1| hypothetical protein TcasGA2_TC006698 [Tribolium castaneum]	XP_973919	0	69	599.356	551	385
DIAVI-09JAN12-CLUS00127_4	trehalase	1955	gi|91089391|ref|XP_973919.1|PREDICTED: similar to trehalase [Tribolium castaneum] >gi|270012543|gb|EFA08991.1| hypothetical protein TcasGA2_TC006698 [Tribolium castaneum]	XP_973919	0	69	600.897	551	385
DIAVI-09JAN12-CLUS00127_5	trehalase	1930	gi|91089391|ref|XP_973919.1|PREDICTED: similar to trehalase [Tribolium castaneum] >gi|270012543|gb|EFA08991.1| hypothetical protein TcasGA2_TC006698 [Tribolium castaneum]	XP_973919	0	69	599.356	551	385
DIAVI-09JAN12-CLUS00127_6	trehalase	1930	gi|91089391|ref|XP_973919.1|PREDICTED: similar to trehalase [Tribolium castaneum] >gi|270012543|gb|EFA08991.1| hypothetical protein TcasGA2_TC006698 [Tribolium castaneum]	XP_973919	0	69	600.897	551	385
DIAVI-09JAN12-CLUS00127_7	trehalase	1884	gi|91089391|ref|XP_973919.1|PREDICTED: similar to trehalase [Tribolium castaneum] >gi|270012543|gb|EFA08991.1| hypothetical protein TcasGA2_TC006698 [Tribolium castaneum]	XP_973919	0	69	599.356	551	385
DIAVI-09JAN12-CLUS00127_8	trehalase	1884	gi|91089391|ref|XP_973919.1|PREDICTED: similar to trehalase [Tribolium castaneum] >gi|270012543|gb|EFA08991.1| hypothetical protein TcasGA2_TC006698 [Tribolium castaneum]	XP_973919	0	69	600.897	551	385
DIAVI-09JAN12-CLUS00128_1	uncharacterized fam18-like protein cg5021-like	2326	gi|91078504|ref|XP_969393.1|PREDICTED: similar to CG5021 CG5021-PB [Tribolium castaneum]	XP_969393	7.00437e-94	86	302.753	197	171
DIAVI-09JAN12-CLUS00128_2	uncharacterized fam18-like protein cg5021-like	2297	gi|91078504|ref|XP_969393.1|PREDICTED: similar to CG5021 CG5021-PB [Tribolium castaneum]	XP_969393	5.8042e-94	86	302.753	197	171
DIAVI-09JAN12-CLUS00128_3	uncharacterized fam18-like protein cg5021-like	2257	gi|91078504|ref|XP_969393.1|PREDICTED: similar to CG5021 CG5021-PB [Tribolium castaneum]	XP_969393	4.3023e-94	86	302.753	197	171
DIAVI-09JAN12-CLUS00128_4	uncharacterized fam18-like protein cg5021-like	2228	gi|91078504|ref|XP_969393.1|PREDICTED: similar to CG5021 CG5021-PB [Tribolium castaneum]	XP_969393	3.53748e-94	86	302.753	197	171
DIAVI-09JAN12-CLUS00128_5	uncharacterized fam18-like protein cg5021-like	1749	gi|91078504|ref|XP_969393.1|PREDICTED: similar to CG5021 CG5021-PB [Tribolium castaneum]	XP_969393	7.14571e-96	86	302.753	197	171
DIAVI-09JAN12-CLUS00128_6	endonuclease-reverse transcriptase	891	gi|357616778|gb|EHJ70396.1|endonuclease-reverse transcriptase [Danaus plexippus]	EHJ70396	6.76181e-16	60	59.6918	70	42
DIAVI-09JAN12-CLUS00128_7	endonuclease-reverse transcriptase	862	gi|298204323|gb|ADI61810.1|endonuclease-reverse transcriptase [Bombyx mori]	ADI61810	1.13512e-07	63	61.6178	57	36
DIAVI-09JAN12-CLUS00128_8	endonuclease-reverse transcriptase	822	gi|298204337|gb|ADI61817.1|endonuclease-reverse transcriptase [Bombyx mori]	ADI61817	5.15697e-14	56	80.4925	139	78
DIAVI-09JAN12-CLUS00128_9	endonuclease-reverse transcriptase	793	gi|298204337|gb|ADI61817.1|endonuclease-reverse transcriptase [Bombyx mori]	ADI61817	1.09997e-09	48	67.0106	187	91
DIAVI-09JAN12-CLUS00132_1	tropomyosin invertebrate	4167	gi|114052272|ref|NP_001040465.1|tropomyosin-2 isoform 2 [Bombyx mori] >gi|95103002|gb|ABF51442.1| tropomyosin isoform 2 [Bombyx mori]	NP_001040465	3.62418e-81	91	270.011	205	188
DIAVI-09JAN12-CLUS00132_2	tropomyosin invertebrate	4139	gi|114052272|ref|NP_001040465.1|tropomyosin-2 isoform 2 [Bombyx mori] >gi|95103002|gb|ABF51442.1| tropomyosin isoform 2 [Bombyx mori]	NP_001040465	3.59072e-81	91	270.011	205	188
DIAVI-09JAN12-CLUS00132_3	tropomyosin invertebrate	3980	gi|153792609|ref|NP_001093277.1|tropomyosin-2 isoform 4 [Bombyx mori] >gi|95103006|gb|ABF51444.1| tropomyosin isoform 4 [Bombyx mori]	NP_001093277	9.5879e-71	95	234.958	173	166
DIAVI-09JAN12-CLUS00132_4	tropomyosin invertebrate	3952	gi|153792609|ref|NP_001093277.1|tropomyosin-2 isoform 4 [Bombyx mori] >gi|95103006|gb|ABF51444.1| tropomyosin isoform 4 [Bombyx mori]	NP_001093277	9.5146e-71	95	234.958	173	166
DIAVI-09JAN12-CLUS00132_5	tropomyosin invertebrate	3401	gi|114052272|ref|NP_001040465.1|tropomyosin-2 isoform 2 [Bombyx mori] >gi|95103002|gb|ABF51442.1| tropomyosin isoform 2 [Bombyx mori]	NP_001040465	2.89017e-81	91	270.011	205	188
DIAVI-09JAN12-CLUS00132_6	tropomyosin invertebrate	3214	gi|153792609|ref|NP_001093277.1|tropomyosin-2 isoform 4 [Bombyx mori] >gi|95103006|gb|ABF51444.1| tropomyosin isoform 4 [Bombyx mori]	NP_001093277	7.60514e-71	95	234.958	173	166
DIAVI-09JAN12-CLUS00132_7	tropomyosin invertebrate	1234	gi|160333851|ref|NP_001103782.1|tropomyosin-2 isoform 1 [Bombyx mori] >gi|121958881|sp|Q1HPQ0.1|TPM2_BOMMO RecName: Full=Tropomyosin-2 >gi|95103000|gb|ABF51441.1| tropomyosin isoform 1 [Bombyx mori] >gi|204324081|gb|ACI01047.1| actotropomyosin [Bombyx mori]	NP_001103782	4.75099e-141	96	415.231	283	274
DIAVI-09JAN12-CLUS00132_8	tropomyosin invertebrate	1047	gi|76789674|sp|P06754.2|TPM1_DROMERecName: Full=Tropomyosin-1, isoforms 9A/A/B; AltName: Full=Cytoskeletal tropomyosin; AltName: Full=Tropomyosin II	P06754	5.35859e-116	97	350.903	248	241
DIAVI-09JAN12-CLUS00134_1	transposable element tcb1 transposase	2917	gi|321455405|gb|EFX66538.1|hypothetical protein DAPPUDRAFT_116209 [Daphnia pulex]	EFX66538	5.60409e-08	62	62.3882	78	49
DIAVI-09JAN12-CLUS00134_2	transposable element tcb1 transposase	2539	gi|321455405|gb|EFX66538.1|hypothetical protein DAPPUDRAFT_116209 [Daphnia pulex]	EFX66538	4.62809e-08	62	62.3882	78	49
DIAVI-09JAN12-CLUS00134_3	transposable element tc1 transposase	1957	gi|307197796|gb|EFN78924.1|Transposable element Tc3 transposase [Harpegnathos saltator]	EFN78924	5.3871e-08	57	60.8474	85	49
DIAVI-09JAN12-CLUS00134_4	transposable element tcb1 transposase	1858	gi|321455405|gb|EFX66538.1|hypothetical protein DAPPUDRAFT_116209 [Daphnia pulex]	EFX66538	7.5779e-09	55	63.929	129	71
DIAVI-09JAN12-CLUS00134_5	transposable element tc3 transposase	1821	gi|307197796|gb|EFN78924.1|Transposable element Tc3 transposase [Harpegnathos saltator]	EFN78924	2.1501e-07	76	58.9214	43	33
DIAVI-09JAN12-CLUS00134_7	transposable element tc3 transposase	1443	gi|307197796|gb|EFN78924.1|Transposable element Tc3 transposase [Harpegnathos saltator]	EFN78924	1.41712e-07	76	58.9214	43	33
DIAVI-09JAN12-CLUS00134_8	transposable element tc3 transposase	762	gi|307197796|gb|EFN78924.1|Transposable element Tc3 transposase [Harpegnathos saltator]	EFN78924	2.20223e-08	76	58.9214	43	33
DIAVI-09JAN12-CLUS00136_1	tumor protein d54	2694	gi|91083207|ref|XP_966324.1|PREDICTED: similar to CG5174 CG5174-PA isoform 1 [Tribolium castaneum]	XP_966324	5.56846e-86	88	283.493	193	170
DIAVI-09JAN12-CLUS00136_4	endonuclease-reverse transcriptase	1259	gi|298204333|gb|ADI61815.1|endonuclease-reverse transcriptase [Bombyx mori]	ADI61815	2.87521e-11	64	74.3294	85	55
DIAVI-09JAN12-CLUS00136_5	endonuclease-reverse transcriptase	1174	gi|298204333|gb|ADI61815.1|endonuclease-reverse transcriptase [Bombyx mori]	ADI61815	2.28004e-11	64	74.3294	85	55
DIAVI-09JAN12-CLUS00137_1	endonuclease-reverse transcriptase	1931	gi|390351605|ref|XP_003727690.1|PREDICTED: RNA-directed DNA polymerase from mobile element jockey-like [Strongylocentrotus purpuratus]	XP_003727690	1.59019e-51	60	120.553	158	96
DIAVI-09JAN12-CLUS00137_2	endonuclease-reverse transcriptase	1922	gi|390351605|ref|XP_003727690.1|PREDICTED: RNA-directed DNA polymerase from mobile element jockey-like [Strongylocentrotus purpuratus]	XP_003727690	1.43126e-49	60	120.553	158	96
DIAVI-09JAN12-CLUS00137_3	endonuclease-reverse transcriptase	1698	gi|390351605|ref|XP_003727690.1|PREDICTED: RNA-directed DNA polymerase from mobile element jockey-like [Strongylocentrotus purpuratus]	XP_003727690	4.40344e-41	59	111.309	197	117
DIAVI-09JAN12-CLUS00137_4	endonuclease-reverse transcriptase	1692	gi|390351605|ref|XP_003727690.1|PREDICTED: RNA-directed DNA polymerase from mobile element jockey-like [Strongylocentrotus purpuratus]	XP_003727690	7.1505e-45	59	111.309	197	117
DIAVI-09JAN12-CLUS00137_5	endonuclease-reverse transcriptase	1689	gi|390351605|ref|XP_003727690.1|PREDICTED: RNA-directed DNA polymerase from mobile element jockey-like [Strongylocentrotus purpuratus]	XP_003727690	3.93104e-39	57	104.76	197	114
DIAVI-09JAN12-CLUS00137_6	endonuclease-reverse transcriptase	1683	gi|390351605|ref|XP_003727690.1|PREDICTED: RNA-directed DNA polymerase from mobile element jockey-like [Strongylocentrotus purpuratus]	XP_003727690	6.39414e-43	57	104.76	197	114
DIAVI-09JAN12-CLUS00138_1	ferritin subunit	2060	gi|31745714|gb|AAP57194.1|ferritin [Leptinotarsa decemlineata]	AAP57194	4.62227e-109	86	340.117	207	180
DIAVI-09JAN12-CLUS00138_2	ferritin subunit	2059	gi|31745714|gb|AAP57194.1|ferritin [Leptinotarsa decemlineata]	AAP57194	6.07806e-81	91	266.544	151	138
DIAVI-09JAN12-CLUS00138_3	ferritin subunit	1998	gi|31745714|gb|AAP57194.1|ferritin [Leptinotarsa decemlineata]	AAP57194	2.65997e-109	86	340.117	207	180
DIAVI-09JAN12-CLUS00138_4	ferritin subunit	1997	gi|31745714|gb|AAP57194.1|ferritin [Leptinotarsa decemlineata]	AAP57194	3.91029e-81	91	266.544	151	138
DIAVI-09JAN12-CLUS00141_1	digestive cysteine proteinase intestain	1527	gi|45822201|emb|CAE47497.1|cathepsin L-like proteinase [Diabrotica virgifera virgifera]	CAE47497	8.06403e-112	71	345.51	298	212
DIAVI-09JAN12-CLUS00141_2	digestive cysteine proteinase intestain	1527	gi|45822201|emb|CAE47497.1|cathepsin L-like proteinase [Diabrotica virgifera virgifera]	CAE47497	8.06403e-112	71	345.51	298	212
DIAVI-09JAN12-CLUS00141_3	digestive cysteine proteinase intestain	1349	gi|45822201|emb|CAE47497.1|cathepsin L-like proteinase [Diabrotica virgifera virgifera]	CAE47497	1.2219e-112	71	345.51	298	212
DIAVI-09JAN12-CLUS00141_4	digestive cysteine proteinase intestain	1349	gi|45822201|emb|CAE47497.1|cathepsin L-like proteinase [Diabrotica virgifera virgifera]	CAE47497	1.2219e-112	71	345.51	298	212
DIAVI-09JAN12-CLUS00143_1	peritrophic membrane protein 3	1498	gi|237825131|gb|ACR20470.1|peritrophic membrane protein 3 [Holotrichia oblita]	ACR20470	3.22088e-10	42	55.0694	221	94
DIAVI-09JAN12-CLUS00143_10	mucin-like peritrophin	1327	gi|194750249|ref|XP_001957540.1|GF23980 [Drosophila ananassae] >gi|190624822|gb|EDV40346.1| GF23980 [Drosophila ananassae]	XP_001957540	3.56356e-08	47	64.6994	132	63
DIAVI-09JAN12-CLUS00143_11	mucin-like peritrophin	1253	gi|194750249|ref|XP_001957540.1|GF23980 [Drosophila ananassae] >gi|190624822|gb|EDV40346.1| GF23980 [Drosophila ananassae]	XP_001957540	3.10812e-08	47	64.6994	132	63
DIAVI-09JAN12-CLUS00143_12	mucin-like peritrophin	1246	gi|194750249|ref|XP_001957540.1|GF23980 [Drosophila ananassae] >gi|190624822|gb|EDV40346.1| GF23980 [Drosophila ananassae]	XP_001957540	3.07237e-08	47	64.6994	132	63
DIAVI-09JAN12-CLUS00143_13	mucin-like peritrophin	1334	gi|194750249|ref|XP_001957540.1|GF23980 [Drosophila ananassae] >gi|190624822|gb|EDV40346.1| GF23980 [Drosophila ananassae]	XP_001957540	3.59605e-08	47	64.6994	132	63
DIAVI-09JAN12-CLUS00143_14	mucin-like peritrophin	1327	gi|194750249|ref|XP_001957540.1|GF23980 [Drosophila ananassae] >gi|190624822|gb|EDV40346.1| GF23980 [Drosophila ananassae]	XP_001957540	3.56356e-08	47	64.6994	132	63
DIAVI-09JAN12-CLUS00143_15	mucin-like peritrophin	1253	gi|194750249|ref|XP_001957540.1|GF23980 [Drosophila ananassae] >gi|190624822|gb|EDV40346.1| GF23980 [Drosophila ananassae]	XP_001957540	3.10411e-08	47	64.6994	132	63
DIAVI-09JAN12-CLUS00143_16	mucin-like peritrophin	1246	gi|194750249|ref|XP_001957540.1|GF23980 [Drosophila ananassae] >gi|190624822|gb|EDV40346.1| GF23980 [Drosophila ananassae]	XP_001957540	3.07237e-08	47	64.6994	132	63
DIAVI-09JAN12-CLUS00143_2	peritrophic membrane protein 3	1491	gi|237825131|gb|ACR20470.1|peritrophic membrane protein 3 [Holotrichia oblita]	ACR20470	3.20679e-10	42	55.0694	221	94
DIAVI-09JAN12-CLUS00143_3	peritrophic membrane protein 3	1417	gi|237825131|gb|ACR20470.1|peritrophic membrane protein 3 [Holotrichia oblita]	ACR20470	3.00324e-10	42	55.0694	221	94
DIAVI-09JAN12-CLUS00143_4	peritrophic membrane protein 3	1410	gi|237825131|gb|ACR20470.1|peritrophic membrane protein 3 [Holotrichia oblita]	ACR20470	2.98877e-10	42	55.0694	221	94
DIAVI-09JAN12-CLUS00143_5	peritrophic membrane protein 3	1498	gi|237825131|gb|ACR20470.1|peritrophic membrane protein 3 [Holotrichia oblita]	ACR20470	3.22469e-10	42	55.0694	221	94
DIAVI-09JAN12-CLUS00143_6	peritrophic membrane protein 3	1491	gi|237825131|gb|ACR20470.1|peritrophic membrane protein 3 [Holotrichia oblita]	ACR20470	3.20679e-10	42	55.0694	221	94
DIAVI-09JAN12-CLUS00143_7	peritrophic membrane protein 3	1417	gi|237825131|gb|ACR20470.1|peritrophic membrane protein 3 [Holotrichia oblita]	ACR20470	3.0068e-10	42	55.0694	221	94
DIAVI-09JAN12-CLUS00143_8	peritrophic membrane protein 3	1410	gi|237825131|gb|ACR20470.1|peritrophic membrane protein 3 [Holotrichia oblita]	ACR20470	2.98877e-10	42	55.0694	221	94
DIAVI-09JAN12-CLUS00143_9	mucin-like peritrophin	1334	gi|194750249|ref|XP_001957540.1|GF23980 [Drosophila ananassae] >gi|190624822|gb|EDV40346.1| GF23980 [Drosophila ananassae]	XP_001957540	3.59605e-08	47	64.6994	132	63
DIAVI-09JAN12-CLUS00144_1	endonuclease-reverse transcriptase	1865	gi|390351605|ref|XP_003727690.1|PREDICTED: RNA-directed DNA polymerase from mobile element jockey-like [Strongylocentrotus purpuratus]	XP_003727690	3.33792e-37	56	100.523	207	117
DIAVI-09JAN12-CLUS00144_2	endonuclease-reverse transcriptase	1472	gi|390351605|ref|XP_003727690.1|PREDICTED: RNA-directed DNA polymerase from mobile element jockey-like [Strongylocentrotus purpuratus]	XP_003727690	9.4427e-37	56	100.523	207	117
DIAVI-09JAN12-CLUS00144_3	endonuclease-reverse transcriptase -e01	1483	gi|357610409|gb|EHJ66967.1|endonuclease-reverse transcriptase HmRTE-e01 [Danaus plexippus]	EHJ66967	5.2788e-19	47	85.5001	217	103
DIAVI-09JAN12-CLUS00144_4	endonuclease-reverse transcriptase -e01	1437	gi|357618615|gb|EHJ71530.1|endonuclease-reverse transcriptase HmRTE-e01 [Danaus plexippus]	EHJ71530	8.18705e-10	50	53.9138	106	54
DIAVI-09JAN12-CLUS00144_5	endonuclease-reverse transcriptase	1364	gi|5597017|gb|AAC24982.2|reverse transcriptase [synthetic construct]	AAC24982	4.05907e-37	48	105.531	247	119
DIAVI-09JAN12-CLUS00144_6	endonuclease-reverse transcriptase -e01	1090	gi|357610409|gb|EHJ66967.1|endonuclease-reverse transcriptase HmRTE-e01 [Danaus plexippus]	EHJ66967	9.06271e-19	47	85.5001	217	103
DIAVI-09JAN12-CLUS00144_7	endonuclease-reverse transcriptase -e01	1044	gi|357618615|gb|EHJ71530.1|endonuclease-reverse transcriptase HmRTE-e01 [Danaus plexippus]	EHJ71530	1.13124e-09	50	53.9138	106	54
DIAVI-09JAN12-CLUS00144_8	endonuclease-reverse transcriptase -e01	982	gi|357610409|gb|EHJ66967.1|endonuclease-reverse transcriptase HmRTE-e01 [Danaus plexippus]	EHJ66967	6.31523e-21	46	99.3673	268	124
DIAVI-09JAN12-CLUS00144_9	endonuclease-reverse transcriptase -e01	936	gi|390345619|ref|XP_003726372.1|PREDICTED: uncharacterized protein LOC100893312 [Strongylocentrotus purpuratus]	XP_003726372	1.11275e-10	53	68.1662	134	72
DIAVI-09JAN12-CLUS00145_1	6-phosphofructo-2-kinase fructose- -biphosphatase-like	6597	gi|91088585|ref|XP_973408.1|PREDICTED: similar to 6-phosphofructo-2-kinase/fructose-2,6-bisphosphatase short form [Tribolium castaneum] >gi|270012251|gb|EFA08699.1| hypothetical protein TcasGA2_TC006370 [Tribolium castaneum]	XP_973408	0	89	755.362	468	421
DIAVI-09JAN12-CLUS00145_2	6-phosphofructo-2-kinase fructose- -biphosphatase-like	6549	gi|91088585|ref|XP_973408.1|PREDICTED: similar to 6-phosphofructo-2-kinase/fructose-2,6-bisphosphatase short form [Tribolium castaneum] >gi|270012251|gb|EFA08699.1| hypothetical protein TcasGA2_TC006370 [Tribolium castaneum]	XP_973408	0	89	755.362	468	421
DIAVI-09JAN12-CLUS00145_3	6-phosphofructo-2-kinase fructose- -biphosphatase-like	6543	gi|91088585|ref|XP_973408.1|PREDICTED: similar to 6-phosphofructo-2-kinase/fructose-2,6-bisphosphatase short form [Tribolium castaneum] >gi|270012251|gb|EFA08699.1| hypothetical protein TcasGA2_TC006370 [Tribolium castaneum]	XP_973408	0	89	755.362	468	421
DIAVI-09JAN12-CLUS00145_4	6-phosphofructo-2-kinase fructose- -biphosphatase-like	6495	gi|91088585|ref|XP_973408.1|PREDICTED: similar to 6-phosphofructo-2-kinase/fructose-2,6-bisphosphatase short form [Tribolium castaneum] >gi|270012251|gb|EFA08699.1| hypothetical protein TcasGA2_TC006370 [Tribolium castaneum]	XP_973408	0	89	755.362	468	421
DIAVI-09JAN12-CLUS00145_5	6-phosphofructo-2-kinase fructose- -biphosphatase-like	6174	gi|91088585|ref|XP_973408.1|PREDICTED: similar to 6-phosphofructo-2-kinase/fructose-2,6-bisphosphatase short form [Tribolium castaneum] >gi|270012251|gb|EFA08699.1| hypothetical protein TcasGA2_TC006370 [Tribolium castaneum]	XP_973408	0	90	752.281	462	418
DIAVI-09JAN12-CLUS00145_6	6-phosphofructo-2-kinase fructose- -biphosphatase-like	6126	gi|91088585|ref|XP_973408.1|PREDICTED: similar to 6-phosphofructo-2-kinase/fructose-2,6-bisphosphatase short form [Tribolium castaneum] >gi|270012251|gb|EFA08699.1| hypothetical protein TcasGA2_TC006370 [Tribolium castaneum]	XP_973408	0	90	752.281	462	418
DIAVI-09JAN12-CLUS00145_7	6-phosphofructo-2-kinase fructose- -biphosphatase-like	6120	gi|91088585|ref|XP_973408.1|PREDICTED: similar to 6-phosphofructo-2-kinase/fructose-2,6-bisphosphatase short form [Tribolium castaneum] >gi|270012251|gb|EFA08699.1| hypothetical protein TcasGA2_TC006370 [Tribolium castaneum]	XP_973408	0	90	752.281	462	418
DIAVI-09JAN12-CLUS00145_8	6-phosphofructo-2-kinase fructose- -biphosphatase-like	6072	gi|91088585|ref|XP_973408.1|PREDICTED: similar to 6-phosphofructo-2-kinase/fructose-2,6-bisphosphatase short form [Tribolium castaneum] >gi|270012251|gb|EFA08699.1| hypothetical protein TcasGA2_TC006370 [Tribolium castaneum]	XP_973408	0	90	752.281	462	418
DIAVI-09JAN12-CLUS00146_3	hypothetical protein TcasGA2_TC012685	4074	gi|270013992|gb|EFA10440.1|hypothetical protein TcasGA2_TC012685 [Tribolium castaneum]	EFA10440	0.000962709	72	51.6026	66	48
DIAVI-09JAN12-CLUS00146_4	hypothetical protein TcasGA2_TC012685	4071	gi|270013992|gb|EFA10440.1|hypothetical protein TcasGA2_TC012685 [Tribolium castaneum]	EFA10440	0.000709857	72	51.9878	66	48
DIAVI-09JAN12-CLUS00146_5	hypothetical protein TcasGA2_TC012685	4052	gi|270013992|gb|EFA10440.1|hypothetical protein TcasGA2_TC012685 [Tribolium castaneum]	EFA10440	0.000958344	72	51.6026	66	48
DIAVI-09JAN12-CLUS00146_6	hypothetical protein TcasGA2_TC012685	4049	gi|270013992|gb|EFA10440.1|hypothetical protein TcasGA2_TC012685 [Tribolium castaneum]	EFA10440	0.000705718	72	51.9878	66	48
DIAVI-09JAN12-CLUS00147_1	myosin i	6946	gi|91088249|ref|XP_966392.1|PREDICTED: similar to Myosin-IA (MIA) (Brush border myosin IA) (BBMIA) [Tribolium castaneum] >gi|270011817|gb|EFA08265.1| hypothetical protein TcasGA2_TC005895 [Tribolium castaneum]	XP_966392	0	89	1680.23	1018	910
DIAVI-09JAN12-CLUS00147_2	myosin i	6582	gi|91088249|ref|XP_966392.1|PREDICTED: similar to Myosin-IA (MIA) (Brush border myosin IA) (BBMIA) [Tribolium castaneum] >gi|270011817|gb|EFA08265.1| hypothetical protein TcasGA2_TC005895 [Tribolium castaneum]	XP_966392	0	89	1680.23	1018	910
DIAVI-09JAN12-CLUS00147_3	myosin i	6244	gi|91088249|ref|XP_966392.1|PREDICTED: similar to Myosin-IA (MIA) (Brush border myosin IA) (BBMIA) [Tribolium castaneum] >gi|270011817|gb|EFA08265.1| hypothetical protein TcasGA2_TC005895 [Tribolium castaneum]	XP_966392	0	89	1680.23	1018	910
DIAVI-09JAN12-CLUS00147_7	endonuclease-reverse transcriptase	877	gi|298204329|gb|ADI61813.1|endonuclease-reverse transcriptase [Bombyx mori]	ADI61813	1.62782e-11	75	60.077	44	33
DIAVI-09JAN12-CLUS00148_1	endonuclease-reverse transcriptase	5345	gi|294566523|gb|ADF18552.1|endonuclease-reverse transcriptase [Bombyx mori]	ADF18552	2.68814e-68	70	260.766	250	177
DIAVI-09JAN12-CLUS00148_2	cytochrome p450	4628	gi|296495590|gb|ADH29767.1|cytochrome P450 CYP6BQ9 [Tribolium castaneum]	ADH29767	0	75	600.127	497	375
DIAVI-09JAN12-CLUS00148_3	endonuclease-reverse transcriptase	4277	gi|294566523|gb|ADF18552.1|endonuclease-reverse transcriptase [Bombyx mori]	ADF18552	1.49592e-68	70	260.381	250	177
DIAVI-09JAN12-CLUS00148_4	cytochrome p450	3560	gi|296495590|gb|ADH29767.1|cytochrome P450 CYP6BQ9 [Tribolium castaneum]	ADH29767	0	75	600.127	497	375
DIAVI-09JAN12-CLUS00148_5	endonuclease-reverse transcriptase	3011	gi|294566523|gb|ADF18552.1|endonuclease-reverse transcriptase [Bombyx mori]	ADF18552	1.31258e-134	71	292.738	292	209
DIAVI-09JAN12-CLUS00148_6	histone-lysine n-methyltransferase setmar	3096	gi|341881720|gb|EGT37655.1|hypothetical protein CAEBREN_09911 [Caenorhabditis brenneri]	EGT37655	1.1636e-06	50	60.8474	157	79
DIAVI-09JAN12-CLUS00148_7	cytochrome p450	2379	gi|296495590|gb|ADH29767.1|cytochrome P450 CYP6BQ9 [Tribolium castaneum]	ADH29767	0	75	600.127	497	375
DIAVI-09JAN12-CLUS00148_8	endonuclease-reverse transcriptase	1943	gi|294566523|gb|ADF18552.1|endonuclease-reverse transcriptase [Bombyx mori]	ADF18552	7.5025e-135	71	292.738	292	209
DIAVI-09JAN12-CLUS00149_1	elongation factor tu	5038	gi|332373136|gb|AEE61709.1|unknown [Dendroctonus ponderosae]	AEE61709	0	92	543.502	310	288
DIAVI-09JAN12-CLUS00149_2	elongation factor tu	4063	gi|332373136|gb|AEE61709.1|unknown [Dendroctonus ponderosae]	AEE61709	0	92	543.502	310	288
DIAVI-09JAN12-CLUS00149_3	elongation factor tu	3858	gi|332373136|gb|AEE61709.1|unknown [Dendroctonus ponderosae]	AEE61709	0	92	543.502	310	288
DIAVI-09JAN12-CLUS00149_4	elongation factor tu	3649	gi|332373136|gb|AEE61709.1|unknown [Dendroctonus ponderosae]	AEE61709	0	92	543.502	310	288
DIAVI-09JAN12-CLUS00149_5	endonuclease-reverse transcriptase	3524	gi|298204349|gb|ADI61823.1|endonuclease-reverse transcriptase [Bombyx mori]	ADI61823	9.23199e-07	51	62.3882	145	74
DIAVI-09JAN12-CLUS00150_1	mitochondrial solute carrier	3578	gi|91077114|ref|XP_970499.1|PREDICTED: similar to mitochondrial solute carrier [Tribolium castaneum]	XP_970499	0	87	1153.66	676	594
DIAVI-09JAN12-CLUS00150_2	mitochondrial solute carrier	3526	gi|91077114|ref|XP_970499.1|PREDICTED: similar to mitochondrial solute carrier [Tribolium castaneum]	XP_970499	0	87	1153.66	676	594
DIAVI-09JAN12-CLUS00150_3	hypothetical protein EAG_00507	3014	gi|307167143|gb|EFN60894.1|hypothetical protein EAG_00507 [Camponotus floridanus]	EFN60894	1.14092e-08	47	65.0846	176	83
DIAVI-09JAN12-CLUS00150_5	hypothetical protein EAG_00507	2113	gi|307167143|gb|EFN60894.1|hypothetical protein EAG_00507 [Camponotus floridanus]	EFN60894	7.13024e-09	47	65.0846	176	83
DIAVI-09JAN12-CLUS00150_6	hypothetical protein EAG_00507	2061	gi|307167143|gb|EFN60894.1|hypothetical protein EAG_00507 [Camponotus floridanus]	EFN60894	6.88857e-09	47	65.0846	176	83
DIAVI-09JAN12-CLUS00151_1	rna-directed dna polymerase from mobile element jockey-like	2680	gi|390333220|ref|XP_003723665.1|PREDICTED: uncharacterized protein LOC100889694 [Strongylocentrotus purpuratus]	XP_003723665	1.58396e-18	73	73.1738	61	45
DIAVI-09JAN12-CLUS00151_2	rna-directed dna polymerase from mobile element jockey-like	2561	gi|390333220|ref|XP_003723665.1|PREDICTED: uncharacterized protein LOC100889694 [Strongylocentrotus purpuratus]	XP_003723665	1.51061e-18	73	73.1738	61	45
DIAVI-09JAN12-CLUS00151_4	rna-directed dna polymerase from mobile element jockey-like	2543	gi|390333220|ref|XP_003723665.1|PREDICTED: uncharacterized protein LOC100889694 [Strongylocentrotus purpuratus]	XP_003723665	1.49984e-18	73	73.1738	61	45
DIAVI-09JAN12-CLUS00151_7	rna-directed dna polymerase from mobile element jockey-like	2186	gi|390333220|ref|XP_003723665.1|PREDICTED: uncharacterized protein LOC100889694 [Strongylocentrotus purpuratus]	XP_003723665	1.25873e-18	73	73.1738	61	45
DIAVI-09JAN12-CLUS00152_8	upf0047 protein yjbq-like	1502	gi|91088067|ref|XP_967758.1|PREDICTED: similar to CG31688 CG31688-PA [Tribolium castaneum] >gi|270011871|gb|EFA08319.1| hypothetical protein TcasGA2_TC005961 [Tribolium castaneum]	XP_967758	2.65349e-36	97	141.739	70	68
DIAVI-09JAN12-CLUS00153_1	endonuclease-reverse transcriptase	2522	gi|298204349|gb|ADI61823.1|endonuclease-reverse transcriptase [Bombyx mori]	ADI61823	2.05378e-119	66	167.548	173	115
DIAVI-09JAN12-CLUS00153_2	endonuclease-reverse transcriptase	1772	gi|298204349|gb|ADI61823.1|endonuclease-reverse transcriptase [Bombyx mori]	ADI61823	4.0887e-120	66	167.548	173	115
DIAVI-09JAN12-CLUS00153_3	uncharacterized transposon-derived protein	1866	gi|298204349|gb|ADI61823.1|endonuclease-reverse transcriptase [Bombyx mori]	ADI61823	1.13812e-28	59	130.954	147	88
DIAVI-09JAN12-CLUS00153_4	uncharacterized transposon-derived protein	1549	gi|298204349|gb|ADI61823.1|endonuclease-reverse transcriptase [Bombyx mori]	ADI61823	7.13026e-21	72	64.6994	55	40
DIAVI-09JAN12-CLUS00153_5	uncharacterized transposon-derived protein	1459	gi|298204349|gb|ADI61823.1|endonuclease-reverse transcriptase [Bombyx mori]	ADI61823	1.23121e-35	72	127.102	103	75
DIAVI-09JAN12-CLUS00153_6	endonuclease-reverse transcriptase	1116	gi|298204349|gb|ADI61823.1|endonuclease-reverse transcriptase [Bombyx mori]	ADI61823	3.91671e-30	60	131.724	150	90
DIAVI-09JAN12-CLUS00153_7	uncharacterized transposon-derived protein	799	gi|298204349|gb|ADI61823.1|endonuclease-reverse transcriptase [Bombyx mori]	ADI61823	9.16178e-22	71	65.0846	49	35
DIAVI-09JAN12-CLUS00153_8	uncharacterized transposon-derived protein	709	gi|298204349|gb|ADI61823.1|endonuclease-reverse transcriptase [Bombyx mori]	ADI61823	1.54354e-36	70	128.642	109	77
DIAVI-09JAN12-CLUS00156_1	endonuclease-reverse transcriptase	3028	gi|294566523|gb|ADF18552.1|endonuclease-reverse transcriptase [Bombyx mori]	ADF18552	6.9374e-22	73	111.309	104	76
DIAVI-09JAN12-CLUS00156_2	endonuclease-reverse transcriptase	2751	gi|294566523|gb|ADF18552.1|endonuclease-reverse transcriptase [Bombyx mori]	ADF18552	5.73917e-22	73	111.309	104	76
DIAVI-09JAN12-CLUS00156_4	endonuclease-reverse transcriptase	1918	gi|294566523|gb|ADF18552.1|endonuclease-reverse transcriptase [Bombyx mori]	ADF18552	2.27795e-22	73	111.309	104	76
DIAVI-09JAN12-CLUS00157_1	endonuclease-reverse transcriptase	3096	gi|294566523|gb|ADF18552.1|endonuclease-reverse transcriptase [Bombyx mori]	ADF18552	3.68592e-73	62	258.07	297	187
DIAVI-09JAN12-CLUS00157_2	endonuclease-reverse transcriptase	2317	gi|294566523|gb|ADF18552.1|endonuclease-reverse transcriptase [Bombyx mori]	ADF18552	2.64068e-73	62	258.07	297	187
DIAVI-09JAN12-CLUS00157_5	endonuclease-reverse transcriptase	1279	gi|294566523|gb|ADF18552.1|endonuclease-reverse transcriptase [Bombyx mori]	ADF18552	1.35864e-06	68	43.5134	67	46
DIAVI-09JAN12-CLUS00159_1	endonuclease-reverse transcriptase	2503	gi|294566523|gb|ADF18552.1|endonuclease-reverse transcriptase [Bombyx mori]	ADF18552	9.72081e-26	64	70.4774	79	51
DIAVI-09JAN12-CLUS00159_2	endonuclease-reverse transcriptase	2444	gi|294566523|gb|ADF18552.1|endonuclease-reverse transcriptase [Bombyx mori]	ADF18552	9.44249e-26	64	70.4774	79	51
DIAVI-09JAN12-CLUS00159_3	endonuclease-reverse transcriptase	2180	gi|294566523|gb|ADF18552.1|endonuclease-reverse transcriptase [Bombyx mori]	ADF18552	8.27332e-26	64	70.4774	79	51
DIAVI-09JAN12-CLUS00161_1	phytanoyl- peroxisomal-like	3819	gi|91086459|ref|XP_969641.1|PREDICTED: similar to Phytanoyl-CoA dioxygenase, peroxisomal precursor (Phytanoyl-CoA alpha-hydroxylase) (PhyH) (Phytanic acid oxidase) [Tribolium castaneum]	XP_969641	1.37288e-129	79	411.379	296	235
DIAVI-09JAN12-CLUS00161_2	phytanoyl- peroxisomal-like	3809	gi|91086459|ref|XP_969641.1|PREDICTED: similar to Phytanoyl-CoA dioxygenase, peroxisomal precursor (Phytanoyl-CoA alpha-hydroxylase) (PhyH) (Phytanic acid oxidase) [Tribolium castaneum]	XP_969641	1.30838e-129	79	411.379	296	235
DIAVI-09JAN12-CLUS00161_3	phytanoyl- peroxisomal-like	3780	gi|91086459|ref|XP_969641.1|PREDICTED: similar to Phytanoyl-CoA dioxygenase, peroxisomal precursor (Phytanoyl-CoA alpha-hydroxylase) (PhyH) (Phytanic acid oxidase) [Tribolium castaneum]	XP_969641	1.1128e-129	79	411.379	296	235
DIAVI-09JAN12-CLUS00161_4	phytanoyl- peroxisomal-like	3757	gi|91086459|ref|XP_969641.1|PREDICTED: similar to Phytanoyl-CoA dioxygenase, peroxisomal precursor (Phytanoyl-CoA alpha-hydroxylase) (PhyH) (Phytanic acid oxidase) [Tribolium castaneum]	XP_969641	3.8245e-130	79	412.149	296	235
DIAVI-09JAN12-CLUS00161_5	phytanoyl- peroxisomal-like	3747	gi|91086459|ref|XP_969641.1|PREDICTED: similar to Phytanoyl-CoA dioxygenase, peroxisomal precursor (Phytanoyl-CoA alpha-hydroxylase) (PhyH) (Phytanic acid oxidase) [Tribolium castaneum]	XP_969641	3.63865e-130	79	412.149	296	235
DIAVI-09JAN12-CLUS00161_6	phytanoyl- peroxisomal-like	3718	gi|91086459|ref|XP_969641.1|PREDICTED: similar to Phytanoyl-CoA dioxygenase, peroxisomal precursor (Phytanoyl-CoA alpha-hydroxylase) (PhyH) (Phytanic acid oxidase) [Tribolium castaneum]	XP_969641	3.07736e-130	79	412.149	296	235
DIAVI-09JAN12-CLUS00162_1	solute carrier family 39 (zinc transporter) member 13	3566	gi|91091020|ref|XP_975125.1|PREDICTED: similar to zinc transporter [Tribolium castaneum]	XP_975125	1.57211e-101	83	334.724	294	245
DIAVI-09JAN12-CLUS00162_2	solute carrier family 39 (zinc transporter) member 13	3515	gi|91091020|ref|XP_975125.1|PREDICTED: similar to zinc transporter [Tribolium castaneum]	XP_975125	1.29928e-101	83	334.724	294	245
DIAVI-09JAN12-CLUS00162_3	solute carrier family 39 (zinc transporter) member 13	3563	gi|91091020|ref|XP_975125.1|PREDICTED: similar to zinc transporter [Tribolium castaneum]	XP_975125	1.55501e-101	83	334.724	294	245
DIAVI-09JAN12-CLUS00162_4	solute carrier family 39 (zinc transporter) member 13	3138	gi|91091020|ref|XP_975125.1|PREDICTED: similar to zinc transporter [Tribolium castaneum]	XP_975125	2.35762e-102	83	334.724	294	245
DIAVI-09JAN12-CLUS00162_5	solute carrier family 39 (zinc transporter) member 13	3087	gi|91091020|ref|XP_975125.1|PREDICTED: similar to zinc transporter [Tribolium castaneum]	XP_975125	1.80362e-102	83	334.724	294	245
DIAVI-09JAN12-CLUS00162_6	solute carrier family 39 (zinc transporter) member 13	3135	gi|91091020|ref|XP_975125.1|PREDICTED: similar to zinc transporter [Tribolium castaneum]	XP_975125	2.32132e-102	83	334.724	294	245
DIAVI-09JAN12-CLUS00163_1	juvenile hormone-inducible	2021	gi|270010386|gb|EFA06834.1|hypothetical protein TcasGA2_TC009777 [Tribolium castaneum]	EFA06834	3.22931e-33	50	140.969	304	154
DIAVI-09JAN12-CLUS00163_2	juvenile hormone-inducible	2021	gi|270010386|gb|EFA06834.1|hypothetical protein TcasGA2_TC009777 [Tribolium castaneum]	EFA06834	3.22931e-33	50	140.969	304	154
DIAVI-09JAN12-CLUS00163_3	juvenile hormone-inducible	2021	gi|270010386|gb|EFA06834.1|hypothetical protein TcasGA2_TC009777 [Tribolium castaneum]	EFA06834	1.88557e-32	50	138.658	304	153
DIAVI-09JAN12-CLUS00163_4	juvenile hormone-inducible	2021	gi|270010386|gb|EFA06834.1|hypothetical protein TcasGA2_TC009777 [Tribolium castaneum]	EFA06834	1.88557e-32	50	138.658	304	153
DIAVI-09JAN12-CLUS00163_5	juvenile hormone-inducible	2021	gi|270010386|gb|EFA06834.1|hypothetical protein TcasGA2_TC009777 [Tribolium castaneum]	EFA06834	2.61103e-33	50	141.354	304	154
DIAVI-09JAN12-CLUS00163_6	juvenile hormone-inducible	2021	gi|270010386|gb|EFA06834.1|hypothetical protein TcasGA2_TC009777 [Tribolium castaneum]	EFA06834	1.37233e-32	50	139.043	304	153
DIAVI-09JAN12-CLUS00164_1	asparagine synthetase	2003	gi|332375508|gb|AEE62895.1|unknown [Dendroctonus ponderosae]	AEE62895	0	88	917.916	559	494
DIAVI-09JAN12-CLUS00164_2	asparagine synthetase	2003	gi|332375508|gb|AEE62895.1|unknown [Dendroctonus ponderosae]	AEE62895	0	88	916.761	559	493
DIAVI-09JAN12-CLUS00164_3	asparagine synthetase	2003	gi|332375508|gb|AEE62895.1|unknown [Dendroctonus ponderosae]	AEE62895	0	88	917.916	559	494
DIAVI-09JAN12-CLUS00164_4	asparagine synthetase	2003	gi|332375508|gb|AEE62895.1|unknown [Dendroctonus ponderosae]	AEE62895	0	88	917.916	559	494
DIAVI-09JAN12-CLUS00164_5	asparagine synthetase	2003	gi|332375508|gb|AEE62895.1|unknown [Dendroctonus ponderosae]	AEE62895	0	88	916.761	559	493
DIAVI-09JAN12-CLUS00164_6	asparagine synthetase	2003	gi|332375508|gb|AEE62895.1|unknown [Dendroctonus ponderosae]	AEE62895	0	88	916.761	559	493
DIAVI-09JAN12-CLUS00165_1	isoform a	1903	gi|197313765|ref|NP_001127918.1|uncharacterized protein LOC100187736 [Tribolium castaneum] >gi|270005547|gb|EFA01995.1| hypothetical protein TcasGA2_TC007616 [Tribolium castaneum]	NP_001127918	4.28317e-47	87	171.785	112	98
DIAVI-09JAN12-CLUS00165_2	isoform a	1893	gi|197313765|ref|NP_001127918.1|uncharacterized protein LOC100187736 [Tribolium castaneum] >gi|270005547|gb|EFA01995.1| hypothetical protein TcasGA2_TC007616 [Tribolium castaneum]	NP_001127918	4.19872e-47	87	171.785	112	98
DIAVI-09JAN12-CLUS00165_3	isoform a	1847	gi|197313765|ref|NP_001127918.1|uncharacterized protein LOC100187736 [Tribolium castaneum] >gi|270005547|gb|EFA01995.1| hypothetical protein TcasGA2_TC007616 [Tribolium castaneum]	NP_001127918	3.74117e-47	87	171.785	112	98
DIAVI-09JAN12-CLUS00166_1	ku70 ku80 beta-barrel domain protein	2853	gi|91082987|ref|XP_974250.1|PREDICTED: similar to ku P80 DNA helicase [Tribolium castaneum] >gi|270007031|gb|EFA03479.1| hypothetical protein TcasGA2_TC013478 [Tribolium castaneum]	XP_974250	1.27507e-55	58	149.058	217	126
DIAVI-09JAN12-CLUS00166_2	ku70 ku80 beta-barrel domain protein	1851	gi|91082987|ref|XP_974250.1|PREDICTED: similar to ku P80 DNA helicase [Tribolium castaneum] >gi|270007031|gb|EFA03479.1| hypothetical protein TcasGA2_TC013478 [Tribolium castaneum]	XP_974250	7.63707e-56	58	149.058	217	126
DIAVI-09JAN12-CLUS00167_1	encapsulation-relating protein	1835	gi|167405722|gb|ABZ79692.1|encapsulation-relating protein [Diabrotica virgifera virgifera]	ABZ79692	0	90	714.531	555	503
DIAVI-09JAN12-CLUS00167_2	encapsulation-relating protein	1849	gi|167405722|gb|ABZ79692.1|encapsulation-relating protein [Diabrotica virgifera virgifera]	ABZ79692	0	90	713.375	555	502
DIAVI-09JAN12-CLUS00167_3	encapsulation-relating protein	1832	gi|167405722|gb|ABZ79692.1|encapsulation-relating protein [Diabrotica virgifera virgifera]	ABZ79692	0	89	718.768	555	499
DIAVI-09JAN12-CLUS00167_4	encapsulation-relating protein	1846	gi|167405722|gb|ABZ79692.1|encapsulation-relating protein [Diabrotica virgifera virgifera]	ABZ79692	0	89	717.613	555	498
DIAVI-09JAN12-CLUS00169_1	phosphatidylinositol transfer protein alpha isoform-like	6007	gi|91087863|ref|XP_968982.1|PREDICTED: similar to AGAP001957-PA [Tribolium castaneum]	XP_968982	3.06999e-164	95	514.227	272	259
DIAVI-09JAN12-CLUS00169_2	phosphatidylinositol transfer protein alpha isoform-like	5990	gi|91087863|ref|XP_968982.1|PREDICTED: similar to AGAP001957-PA [Tribolium castaneum]	XP_968982	2.94782e-164	95	514.227	272	259
DIAVI-09JAN12-CLUS00169_3	phosphatidylinositol transfer protein alpha isoform-like	5985	gi|91087863|ref|XP_968982.1|PREDICTED: similar to AGAP001957-PA [Tribolium castaneum]	XP_968982	2.89986e-164	95	514.227	272	259
DIAVI-09JAN12-CLUS00169_4	phosphatidylinositol transfer protein alpha isoform-like	5968	gi|91087863|ref|XP_968982.1|PREDICTED: similar to AGAP001957-PA [Tribolium castaneum]	XP_968982	2.75912e-164	95	514.227	272	259
DIAVI-09JAN12-CLUS00169_5	zinc finger mym-type protein 1-like	1053	gi|270016741|gb|EFA13187.1|hypothetical protein TcasGA2_TC006862 [Tribolium castaneum]	EFA13187	3.06498e-21	56	77.7962	95	54
DIAVI-09JAN12-CLUS00170_1	interleukin 1 receptor accessory 2	4829	gi|189237377|ref|XP_971339.2|PREDICTED: similar to interleukin 1 receptor accessory protein-like 2 [Tribolium castaneum]	XP_971339	1.95556e-146	69	469.159	474	331
DIAVI-09JAN12-CLUS00170_2	interleukin 1 receptor accessory 2	4828	gi|189237377|ref|XP_971339.2|PREDICTED: similar to interleukin 1 receptor accessory protein-like 2 [Tribolium castaneum]	XP_971339	1.0425e-132	71	431.795	421	299
DIAVI-09JAN12-CLUS00170_3	interleukin 1 receptor accessory 2	4562	gi|189237377|ref|XP_971339.2|PREDICTED: similar to interleukin 1 receptor accessory protein-like 2 [Tribolium castaneum]	XP_971339	5.72887e-147	69	469.159	474	331
DIAVI-09JAN12-CLUS00170_4	interleukin 1 receptor accessory 2	4561	gi|189237377|ref|XP_971339.2|PREDICTED: similar to interleukin 1 receptor accessory protein-like 2 [Tribolium castaneum]	XP_971339	4.02471e-133	71	431.795	421	299
DIAVI-09JAN12-CLUS00171_1	cathepsin f-like cysteine protease	3891	gi|189239337|ref|XP_973607.2|PREDICTED: similar to cathepsin F-like cysteine protease [Tribolium castaneum]	XP_973607	4.09712e-168	73	556.599	460	340
DIAVI-09JAN12-CLUS00171_2	cathepsin f-like cysteine protease	3892	gi|189239337|ref|XP_973607.2|PREDICTED: similar to cathepsin F-like cysteine protease [Tribolium castaneum]	XP_973607	4.1936e-168	73	556.599	460	340
DIAVI-09JAN12-CLUS00171_3	cysteine proteinase cg12163	3101	gi|307175778|gb|EFN65613.1|Putative cysteine proteinase CG12163 [Camponotus floridanus]	EFN65613	6.42702e-177	58	550.821	718	420
DIAVI-09JAN12-CLUS00171_4	cysteine proteinase cg12163	3102	gi|307175778|gb|EFN65613.1|Putative cysteine proteinase CG12163 [Camponotus floridanus]	EFN65613	2.21966e-177	58	551.977	718	420
DIAVI-09JAN12-CLUS00171_5	cystatin precursor	708	gi|189239337|ref|XP_973607.2|PREDICTED: similar to cathepsin F-like cysteine protease [Tribolium castaneum]	XP_973607	1.91586e-18	60	93.9745	116	70
DIAVI-09JAN12-CLUS00172_1	flotillin- isoform b	2831	gi|189240020|ref|XP_971873.2|PREDICTED: similar to AGAP007494-PA [Tribolium castaneum]	XP_971873	0	95	660.603	429	409
DIAVI-09JAN12-CLUS00174_1	endonuclease-reverse transcriptase	1497	gi|298204349|gb|ADI61823.1|endonuclease-reverse transcriptase [Bombyx mori]	ADI61823	8.43578e-31	60	135.961	211	127
DIAVI-09JAN12-CLUS00174_2	endonuclease-reverse transcriptase	1073	gi|298204349|gb|ADI61823.1|endonuclease-reverse transcriptase [Bombyx mori]	ADI61823	3.77994e-32	51	137.502	314	162
DIAVI-09JAN12-CLUS00174_3	endonuclease-reverse transcriptase	911	gi|298204349|gb|ADI61823.1|endonuclease-reverse transcriptase [Bombyx mori]	ADI61823	3.60965e-32	60	136.346	213	128
DIAVI-09JAN12-CLUS00174_5	histone-lysine n-methyltransferase setmar	506	gi|332021737|gb|EGI62092.1|Histone-lysine N-methyltransferase SETMAR [Acromyrmex echinatior]	EGI62092	2.50927e-18	62	85.1149	95	59
DIAVI-09JAN12-CLUS00175_1	glutamate dehydrogenase	3940	gi|91093819|ref|XP_968936.1|PREDICTED: similar to glutamate dehydrogenase [Tribolium castaneum] >gi|270015904|gb|EFA12352.1| hypothetical protein TcasGA2_TC002057 [Tribolium castaneum]	XP_968936	0	88	917.146	555	492
DIAVI-09JAN12-CLUS00175_2	glutamate dehydrogenase	3936	gi|91093819|ref|XP_968936.1|PREDICTED: similar to glutamate dehydrogenase [Tribolium castaneum] >gi|270015904|gb|EFA12352.1| hypothetical protein TcasGA2_TC002057 [Tribolium castaneum]	XP_968936	0	88	917.146	555	492
DIAVI-09JAN12-CLUS00175_3	glutamate dehydrogenase	3757	gi|91093819|ref|XP_968936.1|PREDICTED: similar to glutamate dehydrogenase [Tribolium castaneum] >gi|270015904|gb|EFA12352.1| hypothetical protein TcasGA2_TC002057 [Tribolium castaneum]	XP_968936	0	88	917.146	555	492
DIAVI-09JAN12-CLUS00178_1	acala_acalu ame: full=acaloleptin a contains: ame: full=acaloleptin a1 contains: ame: full=acaloleptin a2 contains: ame: full=acaloleptin a3 contains: ame: full=acaloleptin a4 contains: ame: full=acidic peptide contains: ame: full=acaloleptin a5 flags: precursor	682	gi|353526207|sp|P81592.2|ACALA_ACALURecName: Full=Acaloleptin A; Contains: RecName: Full=Acaloleptin A1; Contains: RecName: Full=Acaloleptin A2; Contains: RecName: Full=Acaloleptin A3; Contains: RecName: Full=Acaloleptin A4; Contains: RecName: Full=Acidic peptide; Contains: RecName: Full=Acaloleptin A5; Flags: Precursor >gi|34097970|dbj|BAC82199.1| acaloleptin A precursor [Acalolepta luxuriosa]	P81592	6.06795e-36	69	96.2857	123	86
DIAVI-09JAN12-CLUS00178_2	acala_acalu ame: full=acaloleptin a contains: ame: full=acaloleptin a1 contains: ame: full=acaloleptin a2 contains: ame: full=acaloleptin a3 contains: ame: full=acaloleptin a4 contains: ame: full=acidic peptide contains: ame: full=acaloleptin a5 flags: precursor	699	gi|353526207|sp|P81592.2|ACALA_ACALURecName: Full=Acaloleptin A; Contains: RecName: Full=Acaloleptin A1; Contains: RecName: Full=Acaloleptin A2; Contains: RecName: Full=Acaloleptin A3; Contains: RecName: Full=Acaloleptin A4; Contains: RecName: Full=Acidic peptide; Contains: RecName: Full=Acaloleptin A5; Flags: Precursor >gi|34097970|dbj|BAC82199.1| acaloleptin A precursor [Acalolepta luxuriosa]	P81592	8.86515e-48	63	172.94	236	150
DIAVI-09JAN12-CLUS00178_3	acala_acalu ame: full=acaloleptin a contains: ame: full=acaloleptin a1 contains: ame: full=acaloleptin a2 contains: ame: full=acaloleptin a3 contains: ame: full=acaloleptin a4 contains: ame: full=acidic peptide contains: ame: full=acaloleptin a5 flags: precursor	514	gi|353526207|sp|P81592.2|ACALA_ACALURecName: Full=Acaloleptin A; Contains: RecName: Full=Acaloleptin A1; Contains: RecName: Full=Acaloleptin A2; Contains: RecName: Full=Acaloleptin A3; Contains: RecName: Full=Acaloleptin A4; Contains: RecName: Full=Acidic peptide; Contains: RecName: Full=Acaloleptin A5; Flags: Precursor >gi|34097970|dbj|BAC82199.1| acaloleptin A precursor [Acalolepta luxuriosa]	P81592	5.15442e-41	70	152.525	178	125
DIAVI-09JAN12-CLUS00180_1	nucleosome assembly protein 1-like 4-like	1418	gi|332373334|gb|AEE61808.1|unknown [Dendroctonus ponderosae]	AEE61808	1.36442e-132	82	399.053	335	276
DIAVI-09JAN12-CLUS00180_2	nucleosome assembly protein 1-like 4-like	1413	gi|332373334|gb|AEE61808.1|unknown [Dendroctonus ponderosae]	AEE61808	1.27499e-132	82	399.053	335	276
DIAVI-09JAN12-CLUS00180_3	nucleosome assembly protein 1-like 4-like	1418	gi|332373334|gb|AEE61808.1|unknown [Dendroctonus ponderosae]	AEE61808	1.6053e-132	82	399.053	335	276
DIAVI-09JAN12-CLUS00180_4	nucleosome assembly protein 1-like 4-like	1413	gi|332373334|gb|AEE61808.1|unknown [Dendroctonus ponderosae]	AEE61808	1.50009e-132	82	399.053	335	276
DIAVI-09JAN12-CLUS00180_5	nucleosome assembly protein 1-like 4-like	1418	gi|332373334|gb|AEE61808.1|unknown [Dendroctonus ponderosae]	AEE61808	1.36442e-132	82	399.053	335	276
DIAVI-09JAN12-CLUS00180_6	nucleosome assembly protein 1-like 4-like	1413	gi|332373334|gb|AEE61808.1|unknown [Dendroctonus ponderosae]	AEE61808	1.27499e-132	82	399.053	335	276
DIAVI-09JAN12-CLUS00180_7	nucleosome assembly protein 1-like 4-like	1418	gi|332373334|gb|AEE61808.1|unknown [Dendroctonus ponderosae]	AEE61808	1.6053e-132	82	399.053	335	276
DIAVI-09JAN12-CLUS00180_8	nucleosome assembly protein 1-like 4-like	1413	gi|332373334|gb|AEE61808.1|unknown [Dendroctonus ponderosae]	AEE61808	1.50009e-132	82	399.053	335	276
DIAVI-09JAN12-CLUS00181_1	endonuclease-reverse transcriptase	2099	gi|294566523|gb|ADF18552.1|endonuclease-reverse transcriptase [Bombyx mori]	ADF18552	2.64409e-120	71	394.045	363	258
DIAVI-09JAN12-CLUS00181_2	endonuclease-reverse transcriptase	2094	gi|294566523|gb|ADF18552.1|endonuclease-reverse transcriptase [Bombyx mori]	ADF18552	1.86079e-96	71	296.975	268	192
DIAVI-09JAN12-CLUS00181_3	endonuclease-reverse transcriptase	1574	gi|294566523|gb|ADF18552.1|endonuclease-reverse transcriptase [Bombyx mori]	ADF18552	6.4608e-45	66	179.104	196	130
DIAVI-09JAN12-CLUS00181_4	endonuclease-reverse transcriptase	1569	gi|294566523|gb|ADF18552.1|endonuclease-reverse transcriptase [Bombyx mori]	ADF18552	1.29493e-32	65	84.7297	94	62
DIAVI-09JAN12-CLUS00181_5	endonuclease-reverse transcriptase	1295	gi|294566523|gb|ADF18552.1|endonuclease-reverse transcriptase [Bombyx mori]	ADF18552	3.21643e-121	71	363.999	321	231
DIAVI-09JAN12-CLUS00181_6	endonuclease-reverse transcriptase	1229	gi|294566523|gb|ADF18552.1|endonuclease-reverse transcriptase [Bombyx mori]	ADF18552	6.58758e-98	69	324.324	307	214
DIAVI-09JAN12-CLUS00181_7	endonuclease-reverse transcriptase	770	gi|294566523|gb|ADF18552.1|endonuclease-reverse transcriptase [Bombyx mori]	ADF18552	3.90187e-57	66	149.058	154	103
DIAVI-09JAN12-CLUS00181_8	endonuclease-reverse transcriptase	704	gi|294566523|gb|ADF18552.1|endonuclease-reverse transcriptase [Bombyx mori]	ADF18552	4.04795e-24	61	110.538	140	86
DIAVI-09JAN12-CLUS00183_1	integrase core domain protein	2123	gi|339234118|ref|XP_003382176.1|putative integrase core domain protein [Trichinella spiralis] >gi|316978846|gb|EFV61764.1| putative integrase core domain protein [Trichinella spiralis]	XP_003382176	3.34167e-45	69	135.576	119	83
DIAVI-09JAN12-CLUS00183_2	integrase core domain protein	1944	gi|339234118|ref|XP_003382176.1|putative integrase core domain protein [Trichinella spiralis] >gi|316978846|gb|EFV61764.1| putative integrase core domain protein [Trichinella spiralis]	XP_003382176	3.01185e-45	69	135.576	119	83
DIAVI-09JAN12-CLUS00183_3	krab-a domain-containing protein	1834	gi|390337074|ref|XP_785151.3|PREDICTED: uncharacterized protein LOC579970 [Strongylocentrotus purpuratus]	XP_785151	4.25425e-68	54	147.517	216	117
DIAVI-09JAN12-CLUS00183_4	integrase core domain protein	1783	gi|339234118|ref|XP_003382176.1|putative integrase core domain protein [Trichinella spiralis] >gi|316978846|gb|EFV61764.1| putative integrase core domain protein [Trichinella spiralis]	XP_003382176	2.70816e-45	69	135.576	119	83
DIAVI-09JAN12-CLUS00183_5	integrase core domain protein	1604	gi|339234118|ref|XP_003382176.1|putative integrase core domain protein [Trichinella spiralis] >gi|316978846|gb|EFV61764.1| putative integrase core domain protein [Trichinella spiralis]	XP_003382176	2.36458e-45	69	135.576	119	83
DIAVI-09JAN12-CLUS00183_6	krab-a domain-containing protein	1494	gi|390337074|ref|XP_785151.3|PREDICTED: uncharacterized protein LOC579970 [Strongylocentrotus purpuratus]	XP_785151	3.27036e-68	54	147.517	216	117
DIAVI-09JAN12-CLUS00184_1	endonuclease-reverse transcriptase	1098	gi|298204333|gb|ADI61815.1|endonuclease-reverse transcriptase [Bombyx mori]	ADI61815	9.90293e-17	47	90.5077	310	148
DIAVI-09JAN12-CLUS00184_2	endonuclease-reverse transcriptase	1051	gi|298204333|gb|ADI61815.1|endonuclease-reverse transcriptase [Bombyx mori]	ADI61815	8.24425e-16	48	87.4261	264	128
DIAVI-09JAN12-CLUS00184_3	endonuclease-reverse transcriptase	881	gi|5597017|gb|AAC24982.2|reverse transcriptase [synthetic construct]	AAC24982	3.86466e-25	49	115.161	266	132
DIAVI-09JAN12-CLUS00184_5	endonuclease-reverse transcriptase	673	gi|298204333|gb|ADI61815.1|endonuclease-reverse transcriptase [Bombyx mori]	ADI61815	8.89475e-13	52	76.2554	193	101
DIAVI-09JAN12-CLUS00184_6	endonuclease-reverse transcriptase	626	gi|298204333|gb|ADI61815.1|endonuclease-reverse transcriptase [Bombyx mori]	ADI61815	7.6255e-12	55	72.7886	147	81
DIAVI-09JAN12-CLUS00184_7	endonuclease-reverse transcriptase	456	gi|357622103|gb|EHJ73704.1|endonuclease-reverse transcriptase [Danaus plexippus]	EHJ73704	1.43957e-21	56	97.8265	147	83
DIAVI-09JAN12-CLUS00186_1	map kinase-interacting serine threonine-protein kinase 1	5809	gi|189235622|ref|XP_970209.2|PREDICTED: similar to map kinase-interacting serine/threonine kinase [Tribolium castaneum]	XP_970209	0	89	735.332	482	431
DIAVI-09JAN12-CLUS00186_2	map kinase-interacting serine threonine-protein kinase 1	5810	gi|189235622|ref|XP_970209.2|PREDICTED: similar to map kinase-interacting serine/threonine kinase [Tribolium castaneum]	XP_970209	0	89	735.332	482	431
DIAVI-09JAN12-CLUS00186_3	map kinase-interacting serine threonine-protein kinase 1	5538	gi|189235622|ref|XP_970209.2|PREDICTED: similar to map kinase-interacting serine/threonine kinase [Tribolium castaneum]	XP_970209	0	89	735.332	482	431
DIAVI-09JAN12-CLUS00186_4	map kinase-interacting serine threonine-protein kinase 1	5539	gi|189235622|ref|XP_970209.2|PREDICTED: similar to map kinase-interacting serine/threonine kinase [Tribolium castaneum]	XP_970209	0	89	735.332	482	431
DIAVI-09JAN12-CLUS00186_5	map kinase-interacting serine threonine-protein kinase 1	3285	gi|189235622|ref|XP_970209.2|PREDICTED: similar to map kinase-interacting serine/threonine kinase [Tribolium castaneum]	XP_970209	0	89	735.332	482	431
DIAVI-09JAN12-CLUS00186_6	map kinase-interacting serine threonine-protein kinase 1	3286	gi|189235622|ref|XP_970209.2|PREDICTED: similar to map kinase-interacting serine/threonine kinase [Tribolium castaneum]	XP_970209	0	89	735.332	482	431
DIAVI-09JAN12-CLUS00187_1	protein lap4	7931	gi|328714576|ref|XP_003245395.1|PREDICTED: protein scribble homolog isoform 2 [Acyrthosiphon pisum]	XP_003245395	0	66	823.928	922	613
DIAVI-09JAN12-CLUS00187_2	protein lap4	6308	gi|270001100|gb|EEZ97547.1|hypothetical protein TcasGA2_TC011397 [Tribolium castaneum]	EEZ97547	0	73	993.801	1067	782
DIAVI-09JAN12-CLUS00187_3	leucine-rich repeat-containing protein lrrc1	5957	gi|270001100|gb|EEZ97547.1|hypothetical protein TcasGA2_TC011397 [Tribolium castaneum]	EEZ97547	0	72	781.556	772	563
DIAVI-09JAN12-CLUS00187_4	leucine-rich repeat-containing protein lrrc1	4334	gi|270001100|gb|EEZ97547.1|hypothetical protein TcasGA2_TC011397 [Tribolium castaneum]	EEZ97547	0	74	990.334	1032	766
DIAVI-09JAN12-CLUS00187_5	protein lap4	3331	gi|328714576|ref|XP_003245395.1|PREDICTED: protein scribble homolog isoform 2 [Acyrthosiphon pisum]	XP_003245395	0	66	824.313	922	613
DIAVI-09JAN12-CLUS00187_6	protein scribble homolog	1357	gi|270001100|gb|EEZ97547.1|hypothetical protein TcasGA2_TC011397 [Tribolium castaneum]	EEZ97547	3.08326e-132	74	427.557	402	298
DIAVI-09JAN12-CLUS00188_1	isoform cra_a	2689	gi|328726830|ref|XP_003249065.1|PREDICTED: hypothetical protein LOC100572977 [Acyrthosiphon pisum]	XP_003249065	6.94358e-35	56	106.301	145	82
DIAVI-09JAN12-CLUS00188_2	isoform cra_a	2680	gi|328726830|ref|XP_003249065.1|PREDICTED: hypothetical protein LOC100572977 [Acyrthosiphon pisum]	XP_003249065	1.24321e-33	59	102.064	122	73
DIAVI-09JAN12-CLUS00188_3	PREDICTED: hypothetical protein LOC100572977	2421	gi|328726830|ref|XP_003249065.1|PREDICTED: hypothetical protein LOC100572977 [Acyrthosiphon pisum]	XP_003249065	6.16882e-35	56	106.301	145	82
DIAVI-09JAN12-CLUS00188_4	PREDICTED: hypothetical protein LOC100572977	2412	gi|328726830|ref|XP_003249065.1|PREDICTED: hypothetical protein LOC100572977 [Acyrthosiphon pisum]	XP_003249065	1.10398e-33	59	102.064	122	73
DIAVI-09JAN12-CLUS00188_5	ran binding protein isoform cra_a	1596	gi|91090802|ref|XP_970620.1|PREDICTED: similar to CG10225 CG10225-PA [Tribolium castaneum] >gi|270013975|gb|EFA10423.1| hypothetical protein TcasGA2_TC012664 [Tribolium castaneum]	XP_970620	6.40366e-27	73	120.168	103	76
DIAVI-09JAN12-CLUS00188_6	PREDICTED: hypothetical protein LOC100572977	1328	gi|328726830|ref|XP_003249065.1|PREDICTED: hypothetical protein LOC100572977 [Acyrthosiphon pisum]	XP_003249065	2.04409e-22	51	108.612	230	119
DIAVI-09JAN12-CLUS00189_1	malate dehydrogenase	2122	gi|91093507|ref|XP_969226.1|PREDICTED: similar to malate dehydrogenase [Tribolium castaneum] >gi|270002679|gb|EEZ99126.1| hypothetical protein TcasGA2_TC005233 [Tribolium castaneum]	XP_969226	0	84	836.254	569	482
DIAVI-09JAN12-CLUS00189_2	malate dehydrogenase	2122	gi|91093507|ref|XP_969226.1|PREDICTED: similar to malate dehydrogenase [Tribolium castaneum] >gi|270002679|gb|EEZ99126.1| hypothetical protein TcasGA2_TC005233 [Tribolium castaneum]	XP_969226	0	84	838.565	569	483
DIAVI-09JAN12-CLUS00189_3	malate dehydrogenase	2122	gi|91093507|ref|XP_969226.1|PREDICTED: similar to malate dehydrogenase [Tribolium castaneum] >gi|270002679|gb|EEZ99126.1| hypothetical protein TcasGA2_TC005233 [Tribolium castaneum]	XP_969226	0	84	838.565	569	483
DIAVI-09JAN12-CLUS00189_4	malate dehydrogenase	1857	gi|91093507|ref|XP_969226.1|PREDICTED: similar to malate dehydrogenase [Tribolium castaneum] >gi|270002679|gb|EEZ99126.1| hypothetical protein TcasGA2_TC005233 [Tribolium castaneum]	XP_969226	0	84	835.869	569	482
DIAVI-09JAN12-CLUS00189_5	malate dehydrogenase	1857	gi|91093507|ref|XP_969226.1|PREDICTED: similar to malate dehydrogenase [Tribolium castaneum] >gi|270002679|gb|EEZ99126.1| hypothetical protein TcasGA2_TC005233 [Tribolium castaneum]	XP_969226	0	84	837.795	569	483
DIAVI-09JAN12-CLUS00189_6	malate dehydrogenase	1857	gi|91093507|ref|XP_969226.1|PREDICTED: similar to malate dehydrogenase [Tribolium castaneum] >gi|270002679|gb|EEZ99126.1| hypothetical protein TcasGA2_TC005233 [Tribolium castaneum]	XP_969226	0	84	837.795	569	483
DIAVI-09JAN12-CLUS00190_1	trna selenocysteine 1-associated protein 1-like	2698	gi|270010282|gb|EFA06730.1|hypothetical protein TcasGA2_TC009661 [Tribolium castaneum]	EFA06730	1.09852e-150	87	457.218	291	255
DIAVI-09JAN12-CLUS00190_2	trna selenocysteine 1-associated protein 1-like	2678	gi|270010282|gb|EFA06730.1|hypothetical protein TcasGA2_TC009661 [Tribolium castaneum]	EFA06730	9.11524e-151	87	457.218	291	255
DIAVI-09JAN12-CLUS00191_2	reverse transcriptase	2160	gi|225001269|gb|ACN78498.1|putative reverse transcriptase [Arachis hypogaea]	ACN78498	1.34677e-06	60	57.7658	66	40
DIAVI-09JAN12-CLUS00192_1	endonuclease-reverse transcriptase	3149	gi|270002461|gb|EEZ98908.1|hypothetical protein TcasGA2_TC004527 [Tribolium castaneum]	EEZ98908	5.15123e-53	51	206.068	389	201
DIAVI-09JAN12-CLUS00192_2	endonuclease-reverse transcriptase	2067	gi|270002461|gb|EEZ98908.1|hypothetical protein TcasGA2_TC004527 [Tribolium castaneum]	EEZ98908	3.75351e-54	51	206.068	389	201
DIAVI-09JAN12-CLUS00192_3	reverse	1954	gi|294566523|gb|ADF18552.1|endonuclease-reverse transcriptase [Bombyx mori]	ADF18552	1.23787e-12	65	80.1073	112	73
DIAVI-09JAN12-CLUS00192_4	reverse	1157	gi|294566523|gb|ADF18552.1|endonuclease-reverse transcriptase [Bombyx mori]	ADF18552	2.90355e-13	65	80.1073	112	73
DIAVI-09JAN12-CLUS00193_1	endonuclease-reverse transcriptase	1136	gi|294566523|gb|ADF18552.1|endonuclease-reverse transcriptase [Bombyx mori]	ADF18552	2.07996e-33	72	141.739	130	94
DIAVI-09JAN12-CLUS00193_2	endonuclease-reverse transcriptase	1125	gi|294566523|gb|ADF18552.1|endonuclease-reverse transcriptase [Bombyx mori]	ADF18552	1.96809e-33	72	141.739	130	94
DIAVI-09JAN12-CLUS00193_3	endonuclease-reverse transcriptase	1115	gi|294566523|gb|ADF18552.1|endonuclease-reverse transcriptase [Bombyx mori]	ADF18552	1.82619e-33	72	141.739	130	94
DIAVI-09JAN12-CLUS00193_4	endonuclease-reverse transcriptase	1104	gi|294566523|gb|ADF18552.1|endonuclease-reverse transcriptase [Bombyx mori]	ADF18552	1.72506e-33	72	141.739	130	94
DIAVI-09JAN12-CLUS00193_5	endonuclease-reverse transcriptase	963	gi|294566523|gb|ADF18552.1|endonuclease-reverse transcriptase [Bombyx mori]	ADF18552	3.90984e-38	65	154.066	170	111
DIAVI-09JAN12-CLUS00193_6	endonuclease-reverse transcriptase	942	gi|294566523|gb|ADF18552.1|endonuclease-reverse transcriptase [Bombyx mori]	ADF18552	3.28088e-38	65	154.066	170	111
DIAVI-09JAN12-CLUS00195_1	multidrug resistance-associated protein 1-like isoform 1	4544	gi|345489374|ref|XP_003426122.1|PREDICTED: multidrug resistance-associated protein 1-like isoform 3 [Nasonia vitripennis]	XP_003426122	0	82	1588.16	1159	951
DIAVI-09JAN12-CLUS00195_2	multidrug resistance-associated protein 1-like isoform 1	4516	gi|345489374|ref|XP_003426122.1|PREDICTED: multidrug resistance-associated protein 1-like isoform 3 [Nasonia vitripennis]	XP_003426122	0	82	1588.16	1159	951
DIAVI-09JAN12-CLUS00195_3	multidrug resistance-associated protein 1-like isoform 1	4266	gi|345489374|ref|XP_003426122.1|PREDICTED: multidrug resistance-associated protein 1-like isoform 3 [Nasonia vitripennis]	XP_003426122	0	82	1588.16	1159	951
DIAVI-09JAN12-CLUS00195_4	multidrug resistance-associated protein 1-like isoform 1	4238	gi|345489374|ref|XP_003426122.1|PREDICTED: multidrug resistance-associated protein 1-like isoform 3 [Nasonia vitripennis]	XP_003426122	0	82	1588.16	1159	951
DIAVI-09JAN12-CLUS00195_5	multidrug resistance-associated protein 1	2125	gi|307212219|gb|EFN88051.1|Multidrug resistance-associated protein 1 [Harpegnathos saltator]	EFN88051	0	81	908.286	725	591
DIAVI-09JAN12-CLUS00196_1	translocation protein sec62-like	4698	gi|91088561|ref|XP_972897.1|PREDICTED: similar to AGAP009788-PA [Tribolium castaneum] >gi|270012241|gb|EFA08689.1| hypothetical protein TcasGA2_TC006360 [Tribolium castaneum]	XP_972897	1.62679e-106	74	353.214	363	270
DIAVI-09JAN12-CLUS00196_2	novel protein	2085	gi|94733635|emb|CAK04113.1|novel protein [Danio rerio]	CAK04113	4.1763e-12	55	75.8702	102	57
DIAVI-09JAN12-CLUS00196_3	novel protein	1953	gi|94733635|emb|CAK04113.1|novel protein [Danio rerio]	CAK04113	3.77263e-12	55	75.8702	102	57
DIAVI-09JAN12-CLUS00196_4	novel protein	1913	gi|94733635|emb|CAK04113.1|novel protein [Danio rerio]	CAK04113	3.65344e-12	55	75.8702	102	57
DIAVI-09JAN12-CLUS00197_1	vacuolar h	2579	gi|91090031|ref|XP_967844.1|PREDICTED: similar to H(+)-transporting ATPase [Tribolium castaneum] >gi|270014269|gb|EFA10717.1| hypothetical protein TcasGA2_TC012133 [Tribolium castaneum]	XP_967844	0	99	996.497	492	491
DIAVI-09JAN12-CLUS00197_2	vacuolar h	2573	gi|91090031|ref|XP_967844.1|PREDICTED: similar to H(+)-transporting ATPase [Tribolium castaneum] >gi|270014269|gb|EFA10717.1| hypothetical protein TcasGA2_TC012133 [Tribolium castaneum]	XP_967844	0	99	996.497	492	491
DIAVI-09JAN12-CLUS00197_3	vacuolar h	2579	gi|91090031|ref|XP_967844.1|PREDICTED: similar to H(+)-transporting ATPase [Tribolium castaneum] >gi|270014269|gb|EFA10717.1| hypothetical protein TcasGA2_TC012133 [Tribolium castaneum]	XP_967844	0	99	996.497	492	491
DIAVI-09JAN12-CLUS00197_4	vacuolar h	2573	gi|91090031|ref|XP_967844.1|PREDICTED: similar to H(+)-transporting ATPase [Tribolium castaneum] >gi|270014269|gb|EFA10717.1| hypothetical protein TcasGA2_TC012133 [Tribolium castaneum]	XP_967844	0	99	996.497	492	491
DIAVI-09JAN12-CLUS00198_1	endonuclease-reverse transcriptase	1436	gi|298204333|gb|ADI61815.1|endonuclease-reverse transcriptase [Bombyx mori]	ADI61815	5.10932e-15	74	75.485	67	50
DIAVI-09JAN12-CLUS00198_2	endonuclease-reverse transcriptase	1422	gi|298204333|gb|ADI61815.1|endonuclease-reverse transcriptase [Bombyx mori]	ADI61815	5.04918e-15	74	75.485	67	50
DIAVI-09JAN12-CLUS00198_3	endonuclease-reverse transcriptase	1437	gi|298204333|gb|ADI61815.1|endonuclease-reverse transcriptase [Bombyx mori]	ADI61815	5.12471e-15	74	75.485	67	50
DIAVI-09JAN12-CLUS00198_4	endonuclease-reverse transcriptase	1423	gi|298204333|gb|ADI61815.1|endonuclease-reverse transcriptase [Bombyx mori]	ADI61815	5.04889e-15	74	75.485	67	50
DIAVI-09JAN12-CLUS00198_5	endonuclease-reverse transcriptase	950	gi|298204333|gb|ADI61815.1|endonuclease-reverse transcriptase [Bombyx mori]	ADI61815	2.76434e-15	74	75.485	67	50
DIAVI-09JAN12-CLUS00199_1	alcohol dehydrogenase	1137	gi|91081447|ref|XP_973847.1|PREDICTED: similar to aldo-keto reductase [Tribolium castaneum] >gi|270006133|gb|EFA02581.1| hypothetical protein TcasGA2_TC008299 [Tribolium castaneum]	XP_973847	9.89391e-108	72	330.872	330	239
DIAVI-09JAN12-CLUS00199_2	alcohol dehydrogenase	1136	gi|91081447|ref|XP_973847.1|PREDICTED: similar to aldo-keto reductase [Tribolium castaneum] >gi|270006133|gb|EFA02581.1| hypothetical protein TcasGA2_TC008299 [Tribolium castaneum]	XP_973847	1.38163e-107	72	330.487	330	239
DIAVI-09JAN12-CLUS00199_3	alcohol dehydrogenase	1132	gi|91081447|ref|XP_973847.1|PREDICTED: similar to aldo-keto reductase [Tribolium castaneum] >gi|270006133|gb|EFA02581.1| hypothetical protein TcasGA2_TC008299 [Tribolium castaneum]	XP_973847	3.49199e-104	72	321.627	330	238
DIAVI-09JAN12-CLUS00199_4	alcohol dehydrogenase	1136	gi|332374054|gb|AEE62168.1|unknown [Dendroctonus ponderosae]	AEE62168	1.67056e-79	75	247.669	221	166
DIAVI-09JAN12-CLUS00199_5	alcohol dehydrogenase	1135	gi|91081447|ref|XP_973847.1|PREDICTED: similar to aldo-keto reductase [Tribolium castaneum] >gi|270006133|gb|EFA02581.1| hypothetical protein TcasGA2_TC008299 [Tribolium castaneum]	XP_973847	2.06943e-79	74	258.07	232	172
DIAVI-09JAN12-CLUS00203_1	encapsulation-relating protein variant b	1029	gi|148469570|gb|ABQ65714.1|encapsulation-relating protein variant b [Anoplophora glabripennis]	ABQ65714	3.89373e-16	52	87.4261	201	106
DIAVI-09JAN12-CLUS00203_2	encapsulation-relating protein variant b	1025	gi|148469570|gb|ABQ65714.1|encapsulation-relating protein variant b [Anoplophora glabripennis]	ABQ65714	3.8376e-16	52	87.4261	201	106
DIAVI-09JAN12-CLUS00203_3	encapsulation-relating protein variant b	1029	gi|148469570|gb|ABQ65714.1|encapsulation-relating protein variant b [Anoplophora glabripennis]	ABQ65714	1.45521e-15	51	85.5001	201	104
DIAVI-09JAN12-CLUS00203_4	encapsulation-relating protein variant b	1025	gi|148469570|gb|ABQ65714.1|encapsulation-relating protein variant b [Anoplophora glabripennis]	ABQ65714	1.43425e-15	51	85.5001	201	104
DIAVI-09JAN12-CLUS00204_1	hypothetical protein TcasGA2_TC003650	1145	gi|270004316|gb|EFA00764.1|hypothetical protein TcasGA2_TC003650 [Tribolium castaneum]	EFA00764	3.19411e-13	50	75.485	116	59
DIAVI-09JAN12-CLUS00204_2	hypothetical protein TcasGA2_TC003650	1067	gi|270004316|gb|EFA00764.1|hypothetical protein TcasGA2_TC003650 [Tribolium castaneum]	EFA00764	2.30423e-13	50	75.485	116	59
DIAVI-09JAN12-CLUS00204_3	hypothetical protein TcasGA2_TC003650	1080	gi|270004316|gb|EFA00764.1|hypothetical protein TcasGA2_TC003650 [Tribolium castaneum]	EFA00764	2.43316e-13	50	75.485	116	59
DIAVI-09JAN12-CLUS00205_1	endonuclease-reverse transcriptase	899	gi|390348458|ref|XP_001186937.2|PREDICTED: uncharacterized protein LOC754750 [Strongylocentrotus purpuratus]	XP_001186937	5.39114e-13	59	71.633	116	69
DIAVI-09JAN12-CLUS00205_2	endonuclease-reverse transcriptase	895	gi|390348458|ref|XP_001186937.2|PREDICTED: uncharacterized protein LOC754750 [Strongylocentrotus purpuratus]	XP_001186937	5.35956e-13	59	71.633	116	69
DIAVI-09JAN12-CLUS00205_3	endonuclease-reverse transcriptase	745	gi|298204351|gb|ADI61824.1|endonuclease-reverse transcriptase [Bombyx mori]	ADI61824	5.10198e-22	52	104.76	219	115
DIAVI-09JAN12-CLUS00205_4	endonuclease-reverse transcriptase	742	gi|390348458|ref|XP_001186937.2|PREDICTED: uncharacterized protein LOC754750 [Strongylocentrotus purpuratus]	XP_001186937	2.58283e-22	54	105.531	203	110
DIAVI-09JAN12-CLUS00205_5	endonuclease-reverse transcriptase	285	gi|307203290|gb|EFN82444.1|hypothetical protein EAI_03118 [Harpegnathos saltator]	EFN82444	1.62588e-12	60	67.0106	79	48
DIAVI-09JAN12-CLUS00207_1	aldo-keto reductase	1107	gi|332375248|gb|AEE62765.1|unknown [Dendroctonus ponderosae]	AEE62765	0	88	554.288	326	289
DIAVI-09JAN12-CLUS00207_2	aldo-keto reductase	1107	gi|332375248|gb|AEE62765.1|unknown [Dendroctonus ponderosae]	AEE62765	0	88	555.829	326	290
DIAVI-09JAN12-CLUS00208_1	niemann-pick c1	5612	gi|189241956|ref|XP_967619.2|PREDICTED: similar to niemann-pick C1 [Tribolium castaneum]	XP_967619	0	77	1635.93	1299	1009
DIAVI-09JAN12-CLUS00208_2	niemann-pick c1	5612	gi|189241956|ref|XP_967619.2|PREDICTED: similar to niemann-pick C1 [Tribolium castaneum]	XP_967619	0	77	1637.47	1299	1009
DIAVI-09JAN12-CLUS00208_3	endonuclease-reverse transcriptase	2598	gi|294566523|gb|ADF18552.1|endonuclease-reverse transcriptase [Bombyx mori]	ADF18552	6.76501e-82	68	294.278	303	208
DIAVI-09JAN12-CLUS00209_1	endonuclease-reverse transcriptase	3561	gi|298204349|gb|ADI61823.1|endonuclease-reverse transcriptase [Bombyx mori]	ADI61823	5.60238e-80	50	225.713	505	257
DIAVI-09JAN12-CLUS00209_2	endonuclease-reverse transcriptase	3561	gi|298204349|gb|ADI61823.1|endonuclease-reverse transcriptase [Bombyx mori]	ADI61823	7.30833e-82	51	231.876	505	259
DIAVI-09JAN12-CLUS00209_4	endonuclease-reverse transcriptase	358	gi|328707589|ref|XP_003243437.1|PREDICTED: hypothetical protein LOC100572891 [Acyrthosiphon pisum]	XP_003243437	5.00879e-08	55	59.3066	117	65
DIAVI-09JAN12-CLUS00210_1	cd63 antigen-like	1003	gi|91090744|ref|XP_967450.1|PREDICTED: similar to T24 [Tribolium castaneum] >gi|270013280|gb|EFA09728.1| hypothetical protein TcasGA2_TC011861 [Tribolium castaneum]	XP_967450	2.08621e-64	69	214.542	226	156
DIAVI-09JAN12-CLUS00210_2	cd63 antigen-like	1003	gi|91090744|ref|XP_967450.1|PREDICTED: similar to T24 [Tribolium castaneum] >gi|270013280|gb|EFA09728.1| hypothetical protein TcasGA2_TC011861 [Tribolium castaneum]	XP_967450	4.26126e-65	69	216.083	226	156
DIAVI-09JAN12-CLUS00210_3	cd63 antigen-like	846	gi|91090744|ref|XP_967450.1|PREDICTED: similar to T24 [Tribolium castaneum] >gi|270013280|gb|EFA09728.1| hypothetical protein TcasGA2_TC011861 [Tribolium castaneum]	XP_967450	2.95988e-67	67	219.935	233	158
DIAVI-09JAN12-CLUS00210_4	cd63 antigen-like	853	gi|91090744|ref|XP_967450.1|PREDICTED: similar to T24 [Tribolium castaneum] >gi|270013280|gb|EFA09728.1| hypothetical protein TcasGA2_TC011861 [Tribolium castaneum]	XP_967450	5.63459e-68	67	221.861	233	158
DIAVI-09JAN12-CLUS00212_4	endonuclease-reverse transcriptase	736	gi|298204323|gb|ADI61810.1|endonuclease-reverse transcriptase [Bombyx mori]	ADI61810	1.5979e-08	65	45.8246	46	30
DIAVI-09JAN12-CLUS00213_1	hypothetical protein KGM_14305	758	gi|357624557|gb|EHJ75282.1|hypothetical protein KGM_14305 [Danaus plexippus]	EHJ75282	0.000156308	54	48.9062	86	47
DIAVI-09JAN12-CLUS00213_2	hypothetical protein KGM_14305	462	gi|357624557|gb|EHJ75282.1|hypothetical protein KGM_14305 [Danaus plexippus]	EHJ75282	0.000127835	51	46.9802	103	53
DIAVI-09JAN12-CLUS00213_3	hypothetical protein KGM_14305	456	gi|357624557|gb|EHJ75282.1|hypothetical protein KGM_14305 [Danaus plexippus]	EHJ75282	0.000636219	66	45.0542	53	35
DIAVI-09JAN12-CLUS00214_2	si:ch211- protein	442	gi|328723806|ref|XP_003247945.1|PREDICTED: hypothetical protein LOC100572316 [Acyrthosiphon pisum]	XP_003247945	1.25817e-16	69	79.7221	79	55
DIAVI-09JAN12-CLUS00214_3	gamb happy	405	gi|328723806|ref|XP_003247945.1|PREDICTED: hypothetical protein LOC100572316 [Acyrthosiphon pisum]	XP_003247945	1.35908e-16	69	79.337	79	55
DIAVI-09JAN12-CLUS00215_1	cathepsin l	1245	gi|45822209|emb|CAE47501.1|cathepsin L-like proteinase [Diabrotica virgifera virgifera]	CAE47501	0	99	669.078	325	322
DIAVI-09JAN12-CLUS00215_2	cathepsin l	1245	gi|45822209|emb|CAE47501.1|cathepsin L-like proteinase [Diabrotica virgifera virgifera]	CAE47501	0	98	662.914	325	319
DIAVI-09JAN12-CLUS00215_3	cathepsin l	1241	gi|45822209|emb|CAE47501.1|cathepsin L-like proteinase [Diabrotica virgifera virgifera]	CAE47501	0	99	669.078	325	322
DIAVI-09JAN12-CLUS00215_4	cathepsin l	1205	gi|45822209|emb|CAE47501.1|cathepsin L-like proteinase [Diabrotica virgifera virgifera]	CAE47501	0	99	662.144	321	318
DIAVI-09JAN12-CLUS00215_5	cathepsin l	1205	gi|45822209|emb|CAE47501.1|cathepsin L-like proteinase [Diabrotica virgifera virgifera]	CAE47501	0	98	655.596	321	315
DIAVI-09JAN12-CLUS00215_6	cathepsin l	1201	gi|45822209|emb|CAE47501.1|cathepsin L-like proteinase [Diabrotica virgifera virgifera]	CAE47501	0	99	662.144	321	318
DIAVI-09JAN12-CLUS00215_7	cathepsin l	1202	gi|45822209|emb|CAE47501.1|cathepsin L-like proteinase [Diabrotica virgifera virgifera]	CAE47501	0	99	669.078	325	322
DIAVI-09JAN12-CLUS00215_8	cathepsin l	1202	gi|45822209|emb|CAE47501.1|cathepsin L-like proteinase [Diabrotica virgifera virgifera]	CAE47501	0	98	662.914	325	319
DIAVI-09JAN12-CLUS00215_9	cathepsin l	1198	gi|45822209|emb|CAE47501.1|cathepsin L-like proteinase [Diabrotica virgifera virgifera]	CAE47501	0	99	669.078	325	322
DIAVI-09JAN12-CLUS00216_1	encapsulation-relating protein	2035	gi|167405722|gb|ABZ79692.1|encapsulation-relating protein [Diabrotica virgifera virgifera]	ABZ79692	0	99	886.715	553	552
DIAVI-09JAN12-CLUS00216_2	encapsulation-relating protein	2034	gi|167405722|gb|ABZ79692.1|encapsulation-relating protein [Diabrotica virgifera virgifera]	ABZ79692	0	98	596.66	415	409
DIAVI-09JAN12-CLUS00216_3	encapsulation-relating protein	2027	gi|167405722|gb|ABZ79692.1|encapsulation-relating protein [Diabrotica virgifera virgifera]	ABZ79692	0	96	816.609	553	535
DIAVI-09JAN12-CLUS00216_4	encapsulation-relating protein	2027	gi|167405722|gb|ABZ79692.1|encapsulation-relating protein [Diabrotica virgifera virgifera]	ABZ79692	0	95	800.045	553	528
DIAVI-09JAN12-CLUS00216_5	encapsulation-relating protein	1810	gi|167405722|gb|ABZ79692.1|encapsulation-relating protein [Diabrotica virgifera virgifera]	ABZ79692	0	99	887.486	553	552
DIAVI-09JAN12-CLUS00216_6	encapsulation-relating protein	1809	gi|167405722|gb|ABZ79692.1|encapsulation-relating protein [Diabrotica virgifera virgifera]	ABZ79692	0	98	596.66	415	409
DIAVI-09JAN12-CLUS00216_7	encapsulation-relating protein	1802	gi|167405722|gb|ABZ79692.1|encapsulation-relating protein [Diabrotica virgifera virgifera]	ABZ79692	0	96	818.15	553	535
DIAVI-09JAN12-CLUS00216_8	encapsulation-relating protein	1802	gi|167405722|gb|ABZ79692.1|encapsulation-relating protein [Diabrotica virgifera virgifera]	ABZ79692	0	95	801.201	553	528
DIAVI-09JAN12-CLUS00217_1	hypothetical conserved protein	2513	gi|189239061|ref|XP_970759.2|PREDICTED: similar to conserved hypothetical protein [Tribolium castaneum]	XP_970759	1.17286e-44	87	177.948	107	94
DIAVI-09JAN12-CLUS00217_2	fau protein	2480	gi|189239061|ref|XP_970759.2|PREDICTED: similar to conserved hypothetical protein [Tribolium castaneum]	XP_970759	1.34694e-44	87	177.563	107	94
DIAVI-09JAN12-CLUS00217_3	hypothetical conserved protein	2000	gi|189239061|ref|XP_970759.2|PREDICTED: similar to conserved hypothetical protein [Tribolium castaneum]	XP_970759	6.2101e-96	77	316.235	236	184
DIAVI-09JAN12-CLUS00217_4	fau protein	1967	gi|189239061|ref|XP_970759.2|PREDICTED: similar to conserved hypothetical protein [Tribolium castaneum]	XP_970759	5.84396e-99	81	323.939	225	184
DIAVI-09JAN12-CLUS00217_5	hypothetical conserved protein	1634	gi|189239061|ref|XP_970759.2|PREDICTED: similar to conserved hypothetical protein [Tribolium castaneum]	XP_970759	7.93356e-46	87	177.948	107	94
DIAVI-09JAN12-CLUS00217_6	fau protein	1601	gi|189239061|ref|XP_970759.2|PREDICTED: similar to conserved hypothetical protein [Tribolium castaneum]	XP_970759	7.50329e-46	87	177.948	107	94
DIAVI-09JAN12-CLUS00217_7	hypothetical conserved protein	1121	gi|189239061|ref|XP_970759.2|PREDICTED: similar to conserved hypothetical protein [Tribolium castaneum]	XP_970759	9.7265e-101	75	318.931	254	192
DIAVI-09JAN12-CLUS00217_8	fau protein	1088	gi|189239061|ref|XP_970759.2|PREDICTED: similar to conserved hypothetical protein [Tribolium castaneum]	XP_970759	8.85049e-104	79	326.25	243	192
DIAVI-09JAN12-CLUS00218_1	probable multidrug resistance-associated protein lethal 03659-like	4785	gi|91084129|ref|XP_969781.1|PREDICTED: similar to ATP-binding cassette transporter [Tribolium castaneum] >gi|270008023|gb|EFA04471.1| hypothetical protein TcasGA2_TC014775 [Tribolium castaneum]	XP_969781	0	78	1096.65	904	708
DIAVI-09JAN12-CLUS00218_2	probable multidrug resistance-associated protein lethal 03659-like	4686	gi|91084129|ref|XP_969781.1|PREDICTED: similar to ATP-binding cassette transporter [Tribolium castaneum] >gi|270008023|gb|EFA04471.1| hypothetical protein TcasGA2_TC014775 [Tribolium castaneum]	XP_969781	0	78	1096.65	904	708
DIAVI-09JAN12-CLUS00218_3	probable multidrug resistance-associated protein lethal 03659-like	4449	gi|91084129|ref|XP_969781.1|PREDICTED: similar to ATP-binding cassette transporter [Tribolium castaneum] >gi|270008023|gb|EFA04471.1| hypothetical protein TcasGA2_TC014775 [Tribolium castaneum]	XP_969781	0	78	1096.65	904	708
DIAVI-09JAN12-CLUS00218_4	probable multidrug resistance-associated protein lethal 03659-like	4350	gi|91084129|ref|XP_969781.1|PREDICTED: similar to ATP-binding cassette transporter [Tribolium castaneum] >gi|270008023|gb|EFA04471.1| hypothetical protein TcasGA2_TC014775 [Tribolium castaneum]	XP_969781	0	78	1096.65	904	708
DIAVI-09JAN12-CLUS00218_5	probable multidrug resistance-associated protein lethal 03659-like	3983	gi|91084129|ref|XP_969781.1|PREDICTED: similar to ATP-binding cassette transporter [Tribolium castaneum] >gi|270008023|gb|EFA04471.1| hypothetical protein TcasGA2_TC014775 [Tribolium castaneum]	XP_969781	0	80	936.406	715	575
DIAVI-09JAN12-CLUS00218_6	probable multidrug resistance-associated protein lethal 03659-like	3647	gi|91084129|ref|XP_969781.1|PREDICTED: similar to ATP-binding cassette transporter [Tribolium castaneum] >gi|270008023|gb|EFA04471.1| hypothetical protein TcasGA2_TC014775 [Tribolium castaneum]	XP_969781	0	80	959.903	731	588
DIAVI-09JAN12-CLUS00219_1	ras-related protein rab-7a-like	5284	gi|322792890|gb|EFZ16723.1|hypothetical protein SINV_13124 [Solenopsis invicta]	EFZ16723	1.85357e-115	92	373.629	208	193
DIAVI-09JAN12-CLUS00219_2	ras-related protein rab-7a-like	4933	gi|322792890|gb|EFZ16723.1|hypothetical protein SINV_13124 [Solenopsis invicta]	EFZ16723	1.09399e-115	92	373.629	208	193
DIAVI-09JAN12-CLUS00219_3	ras-related protein rab-7a-like	4724	gi|322792890|gb|EFZ16723.1|hypothetical protein SINV_13124 [Solenopsis invicta]	EFZ16723	8.65176e-116	92	373.629	208	193
DIAVI-09JAN12-CLUS00219_5	pol-like protein	2700	gi|357621647|gb|EHJ73416.1|putative pol-like protein [Danaus plexippus]	EHJ73416	3.80856e-08	62	55.0694	61	38
DIAVI-09JAN12-CLUS00220_1	isoform b	3764	gi|91094121|ref|XP_968249.1|PREDICTED: similar to 130 kDa EDT-soluble extracellular protein [Tribolium castaneum]	XP_968249	2.57933e-73	56	269.24	623	350
DIAVI-09JAN12-CLUS00220_2	isoform b	3653	gi|91094121|ref|XP_968249.1|PREDICTED: similar to 130 kDa EDT-soluble extracellular protein [Tribolium castaneum]	XP_968249	1.84603e-73	56	269.626	623	350
DIAVI-09JAN12-CLUS00220_3	isoform b	3617	gi|91094121|ref|XP_968249.1|PREDICTED: similar to 130 kDa EDT-soluble extracellular protein [Tribolium castaneum]	XP_968249	5.75959e-69	60	256.144	528	317
DIAVI-09JAN12-CLUS00220_4	isoform b	3506	gi|91094121|ref|XP_968249.1|PREDICTED: similar to 130 kDa EDT-soluble extracellular protein [Tribolium castaneum]	XP_968249	5.78318e-69	60	255.758	528	317
DIAVI-09JAN12-CLUS00220_5	kinectin	1978	gi|270010892|gb|EFA07340.1|hypothetical protein TcasGA2_TC015936 [Tribolium castaneum]	EFA07340	1.03007e-20	57	106.301	200	115
DIAVI-09JAN12-CLUS00220_6	kinectin	1867	gi|270010892|gb|EFA07340.1|hypothetical protein TcasGA2_TC015936 [Tribolium castaneum]	EFA07340	7.26779e-21	57	106.686	200	115
DIAVI-09JAN12-CLUS00221_1	acyl- -binding domain-containing protein 5-like	4292	gi|189238926|ref|XP_001811313.1|PREDICTED: similar to CG8814 CG8814-PA [Tribolium castaneum]	XP_001811313	7.81534e-112	80	364.385	289	233
DIAVI-09JAN12-CLUS00221_2	acyl- -binding domain-containing protein 5-like	4252	gi|189238926|ref|XP_001811313.1|PREDICTED: similar to CG8814 CG8814-PA [Tribolium castaneum]	XP_001811313	7.14581e-112	80	364.385	289	233
DIAVI-09JAN12-CLUS00221_3	acyl- -binding domain-containing protein 5-like	3130	gi|189238926|ref|XP_001811313.1|PREDICTED: similar to CG8814 CG8814-PA [Tribolium castaneum]	XP_001811313	5.76668e-114	80	364.385	289	233
DIAVI-09JAN12-CLUS00221_4	acyl- -binding domain-containing protein 5-like	3090	gi|189238926|ref|XP_001811313.1|PREDICTED: similar to CG8814 CG8814-PA [Tribolium castaneum]	XP_001811313	4.54698e-114	80	364.385	289	233
DIAVI-09JAN12-CLUS00221_5	endonuclease-reverse transcriptase	2262	gi|326667425|ref|XP_003198594.1|PREDICTED: RNA-directed DNA polymerase from mobile element jockey-like [Danio rerio]	XP_003198594	1.21539e-23	51	82.4185	162	83
DIAVI-09JAN12-CLUS00221_6	endonuclease-reverse transcriptase -e01	1100	gi|390351605|ref|XP_003727690.1|PREDICTED: RNA-directed DNA polymerase from mobile element jockey-like [Strongylocentrotus purpuratus]	XP_003727690	9.49695e-23	56	108.612	172	97
DIAVI-09JAN12-CLUS00222_1	high mobility group protein dsp1	2597	gi|332375054|gb|AEE62668.1|unknown [Dendroctonus ponderosae]	AEE62668	2.10914e-92	95	304.679	176	168
DIAVI-09JAN12-CLUS00222_2	high mobility group protein dsp1	2599	gi|332375054|gb|AEE62668.1|unknown [Dendroctonus ponderosae]	AEE62668	2.14775e-92	95	304.679	176	168
DIAVI-09JAN12-CLUS00222_3	high mobility group protein dsp1	2596	gi|332375054|gb|AEE62668.1|unknown [Dendroctonus ponderosae]	AEE62668	2.10914e-92	95	304.679	176	168
DIAVI-09JAN12-CLUS00222_4	high mobility group protein dsp1	2575	gi|332375054|gb|AEE62668.1|unknown [Dendroctonus ponderosae]	AEE62668	1.85598e-92	95	304.679	176	168
DIAVI-09JAN12-CLUS00222_5	high mobility group protein dsp1	2577	gi|332375054|gb|AEE62668.1|unknown [Dendroctonus ponderosae]	AEE62668	1.89038e-92	95	304.679	176	168
DIAVI-09JAN12-CLUS00222_6	high mobility group protein dsp1	2574	gi|332375054|gb|AEE62668.1|unknown [Dendroctonus ponderosae]	AEE62668	1.85598e-92	95	304.679	176	168
DIAVI-09JAN12-CLUS00223_1	tick partial	3650	gi|390362750|ref|XP_003730216.1|PREDICTED: uncharacterized protein LOC100889615 [Strongylocentrotus purpuratus]	XP_003730216	0	64	935.25	975	625
DIAVI-09JAN12-CLUS00223_2	rna-directed dna polymerase from mobile element jockey-like	3600	gi|390362750|ref|XP_003730216.1|PREDICTED: uncharacterized protein LOC100889615 [Strongylocentrotus purpuratus]	XP_003730216	0	66	595.119	575	384
DIAVI-09JAN12-CLUS00223_3	tick partial	3370	gi|390362750|ref|XP_003730216.1|PREDICTED: uncharacterized protein LOC100889615 [Strongylocentrotus purpuratus]	XP_003730216	0	64	934.865	975	625
DIAVI-09JAN12-CLUS00223_4	rna-directed dna polymerase from mobile element jockey-like	3320	gi|390362750|ref|XP_003730216.1|PREDICTED: uncharacterized protein LOC100889615 [Strongylocentrotus purpuratus]	XP_003730216	0	66	595.119	575	384
DIAVI-09JAN12-CLUS00223_5	dna polymerase delta catalytic subunit-like	977	gi|390362750|ref|XP_003730216.1|PREDICTED: uncharacterized protein LOC100889615 [Strongylocentrotus purpuratus]	XP_003730216	4.20009e-50	63	187.963	206	130
DIAVI-09JAN12-CLUS00223_6	dna polymerase delta catalytic subunit-like	697	gi|390362750|ref|XP_003730216.1|PREDICTED: uncharacterized protein LOC100889615 [Strongylocentrotus purpuratus]	XP_003730216	2.36505e-51	63	187.963	206	130
DIAVI-09JAN12-CLUS00224_1	protein tob1	3949	gi|91090089|ref|XP_975854.1|PREDICTED: similar to LD04013p isoform 2 [Tribolium castaneum] >gi|270013495|gb|EFA09943.1| hypothetical protein TcasGA2_TC012096 [Tribolium castaneum]	XP_975854	1.08525e-169	87	521.161	389	341
DIAVI-09JAN12-CLUS00224_2	protein tob1	3263	gi|91090089|ref|XP_975854.1|PREDICTED: similar to LD04013p isoform 2 [Tribolium castaneum] >gi|270013495|gb|EFA09943.1| hypothetical protein TcasGA2_TC012096 [Tribolium castaneum]	XP_975854	9.6841e-78	82	270.396	260	214
DIAVI-09JAN12-CLUS00224_3	protein tob1	3166	gi|91090089|ref|XP_975854.1|PREDICTED: similar to LD04013p isoform 2 [Tribolium castaneum] >gi|270013495|gb|EFA09943.1| hypothetical protein TcasGA2_TC012096 [Tribolium castaneum]	XP_975854	2.18691e-172	87	521.161	389	341
DIAVI-09JAN12-CLUS00224_4	protein tob1	2480	gi|91090089|ref|XP_975854.1|PREDICTED: similar to LD04013p isoform 2 [Tribolium castaneum] >gi|270013495|gb|EFA09943.1| hypothetical protein TcasGA2_TC012096 [Tribolium castaneum]	XP_975854	6.64085e-79	82	270.396	260	214
DIAVI-09JAN12-CLUS00226_1	seminal fluid protein hacp060	3243	gi|91083717|ref|XP_970249.1|PREDICTED: similar to AGAP005840-PA [Tribolium castaneum]	XP_970249	5.39487e-22	63	110.538	179	114
DIAVI-09JAN12-CLUS00226_2	isoform c	3015	gi|91083717|ref|XP_970249.1|PREDICTED: similar to AGAP005840-PA [Tribolium castaneum]	XP_970249	3.301e-24	52	117.087	237	125
DIAVI-09JAN12-CLUS00226_3	seminal fluid protein hacp060	2064	gi|91083717|ref|XP_970249.1|PREDICTED: similar to AGAP005840-PA [Tribolium castaneum]	XP_970249	2.3749e-22	63	110.538	179	114
DIAVI-09JAN12-CLUS00226_4	isoform c	1836	gi|91083717|ref|XP_970249.1|PREDICTED: similar to AGAP005840-PA [Tribolium castaneum]	XP_970249	1.11757e-24	52	117.087	237	125
DIAVI-09JAN12-CLUS00226_5	hypothetical protein TcasGA2_TC014626	1635	gi|270007884|gb|EFA04332.1|hypothetical protein TcasGA2_TC014626 [Tribolium castaneum]	EFA04332	1.60793e-06	43	60.077	216	93
DIAVI-09JAN12-CLUS00226_6	PREDICTED: similar to AGAP005840-PA	456	gi|91083717|ref|XP_970249.1|PREDICTED: similar to AGAP005840-PA [Tribolium castaneum]	XP_970249	2.80225e-15	76	81.2629	65	50
DIAVI-09JAN12-CLUS00227_1	plasma glutamate carboxypeptidase-like	3205	gi|332373440|gb|AEE61861.1|unknown [Dendroctonus ponderosae]	AEE61861	4.83184e-160	76	494.197	440	338
DIAVI-09JAN12-CLUS00227_2	plasma glutamate carboxypeptidase-like	2691	gi|332373440|gb|AEE61861.1|unknown [Dendroctonus ponderosae]	AEE61861	5.27581e-162	76	494.197	440	338
DIAVI-09JAN12-CLUS00228_1	signal recognition particle receptor subunit alpha-like protein	3103	gi|189236353|ref|XP_001807129.1|PREDICTED: similar to signal recognition particle receptor alpha subunit (sr-alpha) [Tribolium castaneum] >gi|270005877|gb|EFA02325.1| hypothetical protein TcasGA2_TC007993 [Tribolium castaneum]	XP_001807129	0	89	951.429	621	555
DIAVI-09JAN12-CLUS00228_2	signal recognition particle receptor subunit alpha-like protein	2817	gi|189236353|ref|XP_001807129.1|PREDICTED: similar to signal recognition particle receptor alpha subunit (sr-alpha) [Tribolium castaneum] >gi|270005877|gb|EFA02325.1| hypothetical protein TcasGA2_TC007993 [Tribolium castaneum]	XP_001807129	0	89	951.429	621	555
DIAVI-09JAN12-CLUS00228_3	signal recognition particle receptor subunit alpha-like protein	2690	gi|189236353|ref|XP_001807129.1|PREDICTED: similar to signal recognition particle receptor alpha subunit (sr-alpha) [Tribolium castaneum] >gi|270005877|gb|EFA02325.1| hypothetical protein TcasGA2_TC007993 [Tribolium castaneum]	XP_001807129	0	89	951.429	621	555
DIAVI-09JAN12-CLUS00229_1	heterogeneous nuclear ribonucleoprotein	1824	gi|189241702|ref|XP_966757.2|PREDICTED: similar to hrp48.1 [Tribolium castaneum]	XP_966757	1.81495e-170	94	502.286	386	365
DIAVI-09JAN12-CLUS00229_2	heterogeneous nuclear ribonucleoprotein	1793	gi|189241702|ref|XP_966757.2|PREDICTED: similar to hrp48.1 [Tribolium castaneum]	XP_966757	2.83325e-171	94	503.827	386	365
DIAVI-09JAN12-CLUS00229_3	heterogeneous nuclear ribonucleoprotein	1746	gi|189241702|ref|XP_966757.2|PREDICTED: similar to hrp48.1 [Tribolium castaneum]	XP_966757	3.26284e-163	89	482.641	382	343
DIAVI-09JAN12-CLUS00229_4	heterogeneous nuclear ribonucleoprotein	1715	gi|189241702|ref|XP_966757.2|PREDICTED: similar to hrp48.1 [Tribolium castaneum]	XP_966757	6.68085e-164	89	484.182	382	343
DIAVI-09JAN12-CLUS00229_5	heterogeneous nuclear ribonucleoprotein 27c-like	1660	gi|189241702|ref|XP_966757.2|PREDICTED: similar to hrp48.1 [Tribolium castaneum]	XP_966757	1.44851e-171	94	503.056	386	365
DIAVI-09JAN12-CLUS00229_6	heterogeneous nuclear ribonucleoprotein	1582	gi|189241702|ref|XP_966757.2|PREDICTED: similar to hrp48.1 [Tribolium castaneum]	XP_966757	3.79595e-164	89	483.026	382	343
DIAVI-09JAN12-CLUS00230_1	zinc transporter 1-like	2014	gi|270005765|gb|EFA02213.1|hypothetical protein TcasGA2_TC007872 [Tribolium castaneum]	EFA02213	0	87	558.91	443	388
DIAVI-09JAN12-CLUS00230_2	zinc transporter 1-like	1943	gi|270005765|gb|EFA02213.1|hypothetical protein TcasGA2_TC007872 [Tribolium castaneum]	EFA02213	0	87	558.91	443	388
DIAVI-09JAN12-CLUS00230_3	zinc transporter 1-like	1903	gi|270005765|gb|EFA02213.1|hypothetical protein TcasGA2_TC007872 [Tribolium castaneum]	EFA02213	0	87	558.91	443	388
DIAVI-09JAN12-CLUS00230_4	zinc transporter 1-like	1708	gi|270005765|gb|EFA02213.1|hypothetical protein TcasGA2_TC007872 [Tribolium castaneum]	EFA02213	0	87	558.91	443	388
DIAVI-09JAN12-CLUS00230_5	zinc transporter 1-like	1637	gi|270005765|gb|EFA02213.1|hypothetical protein TcasGA2_TC007872 [Tribolium castaneum]	EFA02213	0	87	558.91	443	388
DIAVI-09JAN12-CLUS00230_6	zinc transporter 1-like	1597	gi|270005765|gb|EFA02213.1|hypothetical protein TcasGA2_TC007872 [Tribolium castaneum]	EFA02213	0	87	558.91	443	388
DIAVI-09JAN12-CLUS00231_1	endonuclease-reverse transcriptase	1725	gi|294566523|gb|ADF18552.1|endonuclease-reverse transcriptase [Bombyx mori]	ADF18552	2.28296e-26	52	113.62	217	113
DIAVI-09JAN12-CLUS00231_2	endonuclease-reverse transcriptase	1694	gi|294566523|gb|ADF18552.1|endonuclease-reverse transcriptase [Bombyx mori]	ADF18552	6.2446e-37	53	155.606	269	143
DIAVI-09JAN12-CLUS00231_3	endonuclease-reverse transcriptase	1682	gi|294566523|gb|ADF18552.1|endonuclease-reverse transcriptase [Bombyx mori]	ADF18552	2.20374e-26	52	113.62	217	113
DIAVI-09JAN12-CLUS00231_4	endonuclease-reverse transcriptase	1651	gi|294566523|gb|ADF18552.1|endonuclease-reverse transcriptase [Bombyx mori]	ADF18552	5.42572e-37	53	155.606	269	143
DIAVI-09JAN12-CLUS00231_5	endonuclease-reverse transcriptase	1327	gi|294566523|gb|ADF18552.1|endonuclease-reverse transcriptase [Bombyx mori]	ADF18552	1.61943e-26	52	113.62	217	113
DIAVI-09JAN12-CLUS00231_6	endonuclease-reverse transcriptase	1296	gi|294566523|gb|ADF18552.1|endonuclease-reverse transcriptase [Bombyx mori]	ADF18552	1.11633e-37	53	155.606	269	143
DIAVI-09JAN12-CLUS00233_1	plasma alpha-l-fucosidase	1441	gi|91078838|ref|XP_971511.1|PREDICTED: similar to AGAP007285-PA [Tribolium castaneum]	XP_971511	0	81	591.652	431	352
DIAVI-09JAN12-CLUS00233_2	plasma alpha-l-fucosidase	1441	gi|91078838|ref|XP_971511.1|PREDICTED: similar to AGAP007285-PA [Tribolium castaneum]	XP_971511	0	81	591.652	431	352
DIAVI-09JAN12-CLUS00233_3	plasma alpha-l-fucosidase	1438	gi|91078838|ref|XP_971511.1|PREDICTED: similar to AGAP007285-PA [Tribolium castaneum]	XP_971511	0	81	592.038	431	352
DIAVI-09JAN12-CLUS00233_4	plasma alpha-l-fucosidase	1438	gi|91078838|ref|XP_971511.1|PREDICTED: similar to AGAP007285-PA [Tribolium castaneum]	XP_971511	0	81	592.038	431	352
DIAVI-09JAN12-CLUS00233_5	plasma alpha-l-fucosidase	1460	gi|91078838|ref|XP_971511.1|PREDICTED: similar to AGAP007285-PA [Tribolium castaneum]	XP_971511	0	82	613.224	429	352
DIAVI-09JAN12-CLUS00233_6	plasma alpha-l-fucosidase	1460	gi|91078838|ref|XP_971511.1|PREDICTED: similar to AGAP007285-PA [Tribolium castaneum]	XP_971511	0	82	613.224	429	352
DIAVI-09JAN12-CLUS00234_1	endonuclease-reverse transcriptase	2001	gi|294566523|gb|ADF18552.1|endonuclease-reverse transcriptase [Bombyx mori]	ADF18552	4.41016e-17	52	94.7449	170	90
DIAVI-09JAN12-CLUS00234_2	endonuclease-reverse transcriptase	1981	gi|294566523|gb|ADF18552.1|endonuclease-reverse transcriptase [Bombyx mori]	ADF18552	4.2987e-17	52	94.7449	170	90
DIAVI-09JAN12-CLUS00234_3	endonuclease-reverse transcriptase	1987	gi|294566523|gb|ADF18552.1|endonuclease-reverse transcriptase [Bombyx mori]	ADF18552	4.33049e-17	52	94.7449	170	90
DIAVI-09JAN12-CLUS00234_6	zinc mym domain containing partial	950	gi|198413053|ref|XP_002124374.1|PREDICTED: similar to zinc finger, MYM domain containing 1, partial [Ciona intestinalis]	XP_002124374	2.91755e-07	62	60.8474	67	42
DIAVI-09JAN12-CLUS00235_1	endonuclease-reverse transcriptase	1699	gi|2708267|gb|AAB92394.1|putative reverse transcriptase [Drosophila subobscura]	AAB92394	1.53324e-17	51	75.485	131	68
DIAVI-09JAN12-CLUS00235_2	endonuclease-reverse transcriptase	1505	gi|2290213|gb|AAB65093.1|Lian-Aa1 retrotransposon protein [Aedes aegypti]	AAB65093	3.16908e-26	52	84.7297	156	82
DIAVI-09JAN12-CLUS00235_3	endonuclease-reverse transcriptase	1395	gi|2708267|gb|AAB92394.1|putative reverse transcriptase [Drosophila subobscura]	AAB92394	1.89979e-16	51	75.485	131	68
DIAVI-09JAN12-CLUS00235_4	protein	1378	gi|2290213|gb|AAB65093.1|Lian-Aa1 retrotransposon protein [Aedes aegypti]	AAB65093	1.08093e-14	48	56.6102	97	47
DIAVI-09JAN12-CLUS00235_5	protein	1184	gi|2290213|gb|AAB65093.1|Lian-Aa1 retrotransposon protein [Aedes aegypti]	AAB65093	6.36308e-25	52	84.7297	156	82
DIAVI-09JAN12-CLUS00235_6	endonuclease-reverse transcriptase	1074	gi|2708267|gb|AAB92394.1|putative reverse transcriptase [Drosophila subobscura]	AAB92394	6.76197e-12	48	58.151	109	53
DIAVI-09JAN12-CLUS00239_1	endonuclease-reverse transcriptase -e01	1294	gi|342365809|gb|AEL30343.1|RNA-directed DNA polymerase [Arachis hypogaea]	AEL30343	6.03157e-44	51	171.014	328	169
DIAVI-09JAN12-CLUS00239_2	endonuclease-reverse transcriptase -e01	1261	gi|342365838|gb|AEL30371.1|TIR-NBS-LRR type disease resistance protein [Arachis hypogaea]	AEL30371	7.61189e-25	51	116.701	225	115
DIAVI-09JAN12-CLUS00239_3	endonuclease-reverse transcriptase	1255	gi|390351605|ref|XP_003727690.1|PREDICTED: RNA-directed DNA polymerase from mobile element jockey-like [Strongylocentrotus purpuratus]	XP_003727690	2.07763e-46	53	178.718	342	183
DIAVI-09JAN12-CLUS00239_4	endonuclease-reverse transcriptase -e01	1222	gi|390351605|ref|XP_003727690.1|PREDICTED: RNA-directed DNA polymerase from mobile element jockey-like [Strongylocentrotus purpuratus]	XP_003727690	9.45277e-27	53	121.324	238	127
DIAVI-09JAN12-CLUS00239_5	endonuclease-reverse transcriptase -e01	801	gi|113205142|gb|AAT40504.2|Polyprotein, putative [Solanum demissum]	AAT40504	5.94946e-14	51	68.9366	120	62
DIAVI-09JAN12-CLUS00239_6	endonuclease-reverse transcriptase -e01	762	gi|390351605|ref|XP_003727690.1|PREDICTED: RNA-directed DNA polymerase from mobile element jockey-like [Strongylocentrotus purpuratus]	XP_003727690	5.59052e-17	57	89.3521	152	87
DIAVI-09JAN12-CLUS00244_1	extracellular domains-containing protein cg31004-like	4771	gi|91081667|ref|XP_969700.1|PREDICTED: similar to AGAP000550-PA [Tribolium castaneum]	XP_969700	0	84	1756.11	1166	983
DIAVI-09JAN12-CLUS00244_2	extracellular domains-containing protein cg31004-like	4648	gi|91081667|ref|XP_969700.1|PREDICTED: similar to AGAP000550-PA [Tribolium castaneum]	XP_969700	0	84	1751.49	1157	979
DIAVI-09JAN12-CLUS00244_3	extracellular domains-containing protein cg31004-like	4498	gi|270006238|gb|EFA02686.1|hypothetical protein TcasGA2_TC008407 [Tribolium castaneum]	EFA02686	0	81	1796.17	1275	1034
DIAVI-09JAN12-CLUS00244_4	extracellular domains-containing protein cg31004-like	4375	gi|270006238|gb|EFA02686.1|hypothetical protein TcasGA2_TC008407 [Tribolium castaneum]	EFA02686	0	81	1791.93	1266	1030
DIAVI-09JAN12-CLUS00245_1	zinc finger protein c3h1 type-like 1-like	4090	gi|91080779|ref|XP_968440.1|PREDICTED: similar to Tis11-like protein [Tribolium castaneum]	XP_968440	2.11183e-52	64	195.667	285	184
DIAVI-09JAN12-CLUS00245_2	zinc finger protein c3h1 type-like 1-like	4022	gi|91080779|ref|XP_968440.1|PREDICTED: similar to Tis11-like protein [Tribolium castaneum]	XP_968440	9.84973e-56	70	204.912	263	186
DIAVI-09JAN12-CLUS00245_3	zinc finger protein c3h1 type-like 1-like	2380	gi|91080779|ref|XP_968440.1|PREDICTED: similar to Tis11-like protein [Tribolium castaneum]	XP_968440	1.20172e-53	64	195.667	285	184
DIAVI-09JAN12-CLUS00245_4	zinc finger protein c3h1 type-like 1-like	2312	gi|91080779|ref|XP_968440.1|PREDICTED: similar to Tis11-like protein [Tribolium castaneum]	XP_968440	4.78109e-57	70	204.912	263	186
DIAVI-09JAN12-CLUS00245_5	ubiquitin-conjugating enzyme e2 q1	1882	gi|270003006|gb|EEZ99453.1|hypothetical protein TcasGA2_TC030776 [Tribolium castaneum]	EEZ99453	0.000199821	68	52.7582	48	33
DIAVI-09JAN12-CLUS00246_1	thiamin pyrophosphokinase 1	4336	gi|270001996|gb|EEZ98443.1|hypothetical protein TcasGA2_TC000932 [Tribolium castaneum]	EEZ98443	1.44902e-85	71	290.426	271	194
DIAVI-09JAN12-CLUS00246_2	thiamin pyrophosphokinase 1	4303	gi|270001996|gb|EEZ98443.1|hypothetical protein TcasGA2_TC000932 [Tribolium castaneum]	EEZ98443	1.34329e-85	71	290.426	271	194
DIAVI-09JAN12-CLUS00246_3	thiamin pyrophosphokinase 1	2030	gi|270001996|gb|EEZ98443.1|hypothetical protein TcasGA2_TC000932 [Tribolium castaneum]	EEZ98443	2.72112e-89	71	290.426	271	194
DIAVI-09JAN12-CLUS00247_1	endonuclease-reverse transcriptase	3012	gi|307192310|gb|EFN75584.1|hypothetical protein EAI_05092 [Harpegnathos saltator]	EFN75584	1.99144e-43	67	165.236	163	110
DIAVI-09JAN12-CLUS00247_2	endonuclease-reverse transcriptase	2712	gi|307192310|gb|EFN75584.1|hypothetical protein EAI_05092 [Harpegnathos saltator]	EFN75584	1.27468e-43	67	165.236	163	110
DIAVI-09JAN12-CLUS00247_3	zinc finger mym-type protein 1-like	2544	gi|328716005|ref|XP_003245807.1|PREDICTED: 52 kDa repressor of the inhibitor of the protein kinase-like [Acyrthosiphon pisum]	XP_003245807	1.14807e-27	59	96.2857	156	93
DIAVI-09JAN12-CLUS00247_4	zinc finger mym-type protein 1-like	2244	gi|328716005|ref|XP_003245807.1|PREDICTED: 52 kDa repressor of the inhibitor of the protein kinase-like [Acyrthosiphon pisum]	XP_003245807	9.91898e-28	59	96.2857	156	93
DIAVI-09JAN12-CLUS00247_5	endonuclease-reverse transcriptase	493	gi|307192310|gb|EFN75584.1|hypothetical protein EAI_05092 [Harpegnathos saltator]	EFN75584	4.07397e-53	73	176.407	146	107
DIAVI-09JAN12-CLUS00248_1	isoform a	3623	gi|270001371|gb|EEZ97818.1|hypothetical protein TcasGA2_TC000185 [Tribolium castaneum]	EEZ97818	0	92	723.005	424	393
DIAVI-09JAN12-CLUS00248_2	isoform a	3472	gi|270001371|gb|EEZ97818.1|hypothetical protein TcasGA2_TC000185 [Tribolium castaneum]	EEZ97818	0	92	723.005	424	393
DIAVI-09JAN12-CLUS00248_3	isoform a	1979	gi|270001371|gb|EEZ97818.1|hypothetical protein TcasGA2_TC000185 [Tribolium castaneum]	EEZ97818	0	92	724.161	424	393
DIAVI-09JAN12-CLUS00248_4	isoform a	1828	gi|270001371|gb|EEZ97818.1|hypothetical protein TcasGA2_TC000185 [Tribolium castaneum]	EEZ97818	0	92	724.161	424	393
DIAVI-09JAN12-CLUS00249_1	2-acylglycerol o-acyltransferase 1-like	2908	gi|332375078|gb|AEE62680.1|unknown [Dendroctonus ponderosae]	AEE62680	1.19569e-36	84	151.754	102	86
DIAVI-09JAN12-CLUS00249_2	endonuclease-reverse transcriptase	2096	gi|77563563|gb|ABB00038.1|reverse transcriptase family member [Glycine max]	ABB00038	5.17548e-28	56	66.6254	106	60
DIAVI-09JAN12-CLUS00249_3	2-acylglycerol o-acyltransferase 1-like	2150	gi|332375078|gb|AEE62680.1|unknown [Dendroctonus ponderosae]	AEE62680	2.57716e-37	84	151.754	102	86
DIAVI-09JAN12-CLUS00249_4	endonuclease-reverse transcriptase	1338	gi|342365809|gb|AEL30343.1|RNA-directed DNA polymerase [Arachis hypogaea]	AEL30343	2.57343e-27	52	55.8398	105	55
DIAVI-09JAN12-CLUS00250_1	14-3-3 zeta	2050	gi|365266847|gb|AEW70330.1|14-3-3 zeta [Camponotus floridanus] >gi|365266875|gb|AEW70350.1| 14-3-3 zeta [Linepithema humile]	AEW70330	1.18483e-162	97	479.174	244	239
DIAVI-09JAN12-CLUS00250_2	14-3-3 zeta	2050	gi|365266876|gb|AEW70351.1|14-3-3 zeta [Linepithema humile]	AEW70351	5.14204e-163	97	479.945	244	238
DIAVI-09JAN12-CLUS00250_3	14-3-3 zeta	2014	gi|365266847|gb|AEW70330.1|14-3-3 zeta [Camponotus floridanus] >gi|365266875|gb|AEW70350.1| 14-3-3 zeta [Linepithema humile]	AEW70330	8.09414e-163	97	479.174	244	239
DIAVI-09JAN12-CLUS00250_4	14-3-3 zeta	2014	gi|365266876|gb|AEW70351.1|14-3-3 zeta [Linepithema humile]	AEW70351	3.51168e-163	97	479.945	244	238
DIAVI-09JAN12-CLUS00251_1	endonuclease-reverse transcriptase	1696	gi|298204349|gb|ADI61823.1|endonuclease-reverse transcriptase [Bombyx mori]	ADI61823	1.69193e-118	62	385.185	433	270
DIAVI-09JAN12-CLUS00251_2	endonuclease-reverse transcriptase	1667	gi|298204349|gb|ADI61823.1|endonuclease-reverse transcriptase [Bombyx mori]	ADI61823	6.44489e-91	60	310.842	364	221
DIAVI-09JAN12-CLUS00251_3	endonuclease-reverse transcriptase	1497	gi|298204349|gb|ADI61823.1|endonuclease-reverse transcriptase [Bombyx mori]	ADI61823	1.46616e-68	73	246.514	205	150
DIAVI-09JAN12-CLUS00251_4	uncharacterized transposon-derived protein	1026	gi|298204349|gb|ADI61823.1|endonuclease-reverse transcriptase [Bombyx mori]	ADI61823	3.80352e-28	67	125.176	133	90
DIAVI-09JAN12-CLUS00251_5	uncharacterized transposon-derived protein	997	gi|328701931|ref|XP_003241752.1|PREDICTED: hypothetical protein LOC100568495 [Acyrthosiphon pisum]	XP_003241752	7.41822e-08	71	62.7734	59	42
DIAVI-09JAN12-CLUS00252_1	endonuclease-reverse transcriptase	1884	gi|298204337|gb|ADI61817.1|endonuclease-reverse transcriptase [Bombyx mori]	ADI61817	4.84197e-23	78	97.4413	92	72
DIAVI-09JAN12-CLUS00252_2	endonuclease-reverse transcriptase	1449	gi|134001215|gb|ABO45231.1|reverse transcriptase [Ostrinia nubilalis] >gi|134001296|gb|ABO45237.1| reverse transcriptase [Ostrinia nubilalis]	ABO45231	1.74816e-93	66	302.753	339	225
DIAVI-09JAN12-CLUS00252_3	endonuclease-reverse transcriptase	1494	gi|357613666|gb|EHJ68642.1|endonuclease-reverse transcriptase [Danaus plexippus]	EHJ68642	1.13713e-33	71	70.4774	67	48
DIAVI-09JAN12-CLUS00252_4	endonuclease-reverse transcriptase	1010	gi|298204337|gb|ADI61817.1|endonuclease-reverse transcriptase [Bombyx mori]	ADI61817	2.35054e-48	66	184.111	200	132
DIAVI-09JAN12-CLUS00252_5	endonuclease-reverse transcriptase	852	gi|298204337|gb|ADI61817.1|endonuclease-reverse transcriptase [Bombyx mori]	ADI61817	7.71742e-36	66	146.362	158	105
DIAVI-09JAN12-CLUS00253_1	c-myc-binding protein	2083	gi|307200315|gb|EFN80576.1|Putative uncharacterized transposon-derived protein F52C9.6 [Harpegnathos saltator]	EFN80576	6.92079e-26	62	114.39	157	98
DIAVI-09JAN12-CLUS00253_2	uncharacterized transposon-derived protein	1593	gi|307200315|gb|EFN80576.1|Putative uncharacterized transposon-derived protein F52C9.6 [Harpegnathos saltator]	EFN80576	7.7886e-31	64	126.331	158	102
DIAVI-09JAN12-CLUS00253_3	uncharacterized transposon-derived protein	1545	gi|307200315|gb|EFN80576.1|Putative uncharacterized transposon-derived protein F52C9.6 [Harpegnathos saltator]	EFN80576	6.85805e-31	64	126.331	158	102
DIAVI-09JAN12-CLUS00256_1	chymotrypsin-like proteinase 6d precursor	1743	gi|264681482|ref|NP_001161130.1|uncharacterized protein LOC660544 precursor [Tribolium castaneum] >gi|262316919|emb|CBC01171.1| chymotrypsin-like proteinase 6A precursor [Tribolium castaneum] >gi|270009251|gb|EFA05699.1| serine protease P155 [Tribolium castaneum]	NP_001161130	1.40107e-48	59	180.259	281	166
DIAVI-09JAN12-CLUS00256_2	chymotrypsin-like proteinase 6d precursor	1554	gi|264681482|ref|NP_001161130.1|uncharacterized protein LOC660544 precursor [Tribolium castaneum] >gi|262316919|emb|CBC01171.1| chymotrypsin-like proteinase 6A precursor [Tribolium castaneum] >gi|270009251|gb|EFA05699.1| serine protease P155 [Tribolium castaneum]	NP_001161130	5.55775e-49	59	180.259	281	166
DIAVI-09JAN12-CLUS00256_3	chymotrypsin-like proteinase 6d precursor	977	gi|264681482|ref|NP_001161130.1|uncharacterized protein LOC660544 precursor [Tribolium castaneum] >gi|262316919|emb|CBC01171.1| chymotrypsin-like proteinase 6A precursor [Tribolium castaneum] >gi|270009251|gb|EFA05699.1| serine protease P155 [Tribolium castaneum]	NP_001161130	1.7136e-50	59	179.489	281	166
DIAVI-09JAN12-CLUS00257_1	endonuclease-reverse transcriptase	1317	gi|390351605|ref|XP_003727690.1|PREDICTED: RNA-directed DNA polymerase from mobile element jockey-like [Strongylocentrotus purpuratus]	XP_003727690	9.65148e-24	57	63.929	85	49
DIAVI-09JAN12-CLUS00257_2	rna-directed dna polymerase from mobile element jockey-like	1245	gi|390351605|ref|XP_003727690.1|PREDICTED: RNA-directed DNA polymerase from mobile element jockey-like [Strongylocentrotus purpuratus]	XP_003727690	6.94375e-17	57	63.929	85	49
DIAVI-09JAN12-CLUS00257_3	endonuclease-reverse transcriptase	946	gi|390351605|ref|XP_003727690.1|PREDICTED: RNA-directed DNA polymerase from mobile element jockey-like [Strongylocentrotus purpuratus]	XP_003727690	1.47e-18	55	62.7734	125	69
DIAVI-09JAN12-CLUS00257_4	rna-directed dna polymerase from mobile element jockey-like	874	gi|390351605|ref|XP_003727690.1|PREDICTED: RNA-directed DNA polymerase from mobile element jockey-like [Strongylocentrotus purpuratus]	XP_003727690	7.23451e-10	56	47.3654	89	50
DIAVI-09JAN12-CLUS00257_5	endonuclease-reverse transcriptase -e01	877	gi|390351605|ref|XP_003727690.1|PREDICTED: RNA-directed DNA polymerase from mobile element jockey-like [Strongylocentrotus purpuratus]	XP_003727690	6.71859e-19	57	95.9005	142	81
DIAVI-09JAN12-CLUS00259_1	ribosomal protein l10ae	846	gi|70909667|emb|CAJ17256.1|ribosomal protein L10Ae [Biphyllus lunatus]	CAJ17256	1.23767e-133	97	388.652	217	211
DIAVI-09JAN12-CLUS00259_2	ribosomal protein l10ae	846	gi|70909667|emb|CAJ17256.1|ribosomal protein L10Ae [Biphyllus lunatus]	CAJ17256	1.23767e-133	97	388.652	217	211
DIAVI-09JAN12-CLUS00259_3	ribosomal protein l10ae	799	gi|70909667|emb|CAJ17256.1|ribosomal protein L10Ae [Biphyllus lunatus]	CAJ17256	6.69987e-134	97	388.652	217	211
DIAVI-09JAN12-CLUS00259_4	ribosomal protein l10ae	799	gi|70909667|emb|CAJ17256.1|ribosomal protein L10Ae [Biphyllus lunatus]	CAJ17256	6.69987e-134	97	388.652	217	211
DIAVI-09JAN12-CLUS00262_1	risc-loading complex subunit tarbp2-like	6982	gi|91091212|ref|XP_966668.1|PREDICTED: similar to tar RNA binding protein [Tribolium castaneum] >gi|270013108|gb|EFA09556.1| hypothetical protein TcasGA2_TC011666 [Tribolium castaneum]	XP_966668	5.11998e-173	81	545.814	385	312
DIAVI-09JAN12-CLUS00262_2	risc-loading complex subunit tarbp2-like	6965	gi|91091212|ref|XP_966668.1|PREDICTED: similar to tar RNA binding protein [Tribolium castaneum] >gi|270013108|gb|EFA09556.1| hypothetical protein TcasGA2_TC011666 [Tribolium castaneum]	XP_966668	5.00076e-173	81	545.814	385	312
DIAVI-09JAN12-CLUS00262_3	risc-loading complex subunit tarbp2-like	6973	gi|91091212|ref|XP_966668.1|PREDICTED: similar to tar RNA binding protein [Tribolium castaneum] >gi|270013108|gb|EFA09556.1| hypothetical protein TcasGA2_TC011666 [Tribolium castaneum]	XP_966668	5.06044e-173	81	545.814	385	312
DIAVI-09JAN12-CLUS00262_4	risc-loading complex subunit tarbp2-like	6956	gi|91091212|ref|XP_966668.1|PREDICTED: similar to tar RNA binding protein [Tribolium castaneum] >gi|270013108|gb|EFA09556.1| hypothetical protein TcasGA2_TC011666 [Tribolium castaneum]	XP_966668	4.94094e-173	81	545.814	385	312
DIAVI-09JAN12-CLUS00263_1	endonuclease-reverse transcriptase	4778	gi|298204335|gb|ADI61816.1|endonuclease-reverse transcriptase [Bombyx mori]	ADI61816	2.91036e-34	71	152.525	131	94
DIAVI-09JAN12-CLUS00263_2	endonuclease-reverse transcriptase	4764	gi|298204335|gb|ADI61816.1|endonuclease-reverse transcriptase [Bombyx mori]	ADI61816	2.77336e-34	71	152.525	131	94
DIAVI-09JAN12-CLUS00263_3	endonuclease-reverse transcriptase	4475	gi|298204335|gb|ADI61816.1|endonuclease-reverse transcriptase [Bombyx mori]	ADI61816	1.50425e-55	65	219.935	239	157
DIAVI-09JAN12-CLUS00263_4	endonuclease-reverse transcriptase	4461	gi|298204335|gb|ADI61816.1|endonuclease-reverse transcriptase [Bombyx mori]	ADI61816	1.47955e-55	65	219.935	239	157
DIAVI-09JAN12-CLUS00264_2	endonuclease-reverse transcriptase	6465	gi|294566523|gb|ADF18552.1|endonuclease-reverse transcriptase [Bombyx mori]	ADF18552	2.50835e-13	61	67.781	93	57
DIAVI-09JAN12-CLUS00265_1	probable multidrug resistance-associated protein lethal 03659-like	3823	gi|189237499|ref|XP_971802.2|PREDICTED: similar to AGAP006427-PA [Tribolium castaneum] >gi|270007691|gb|EFA04139.1| hypothetical protein TcasGA2_TC014383 [Tribolium castaneum]	XP_971802	0	69	1108.21	1193	830
DIAVI-09JAN12-CLUS00265_2	probable multidrug resistance-associated protein lethal 03659-like	3823	gi|189237499|ref|XP_971802.2|PREDICTED: similar to AGAP006427-PA [Tribolium castaneum] >gi|270007691|gb|EFA04139.1| hypothetical protein TcasGA2_TC014383 [Tribolium castaneum]	XP_971802	0	69	1106.66	1193	832
DIAVI-09JAN12-CLUS00265_3	probable multidrug resistance-associated protein lethal 03659-like	3823	gi|189237499|ref|XP_971802.2|PREDICTED: similar to AGAP006427-PA [Tribolium castaneum] >gi|270007691|gb|EFA04139.1| hypothetical protein TcasGA2_TC014383 [Tribolium castaneum]	XP_971802	0	69	1107.43	1193	830
DIAVI-09JAN12-CLUS00265_4	probable multidrug resistance-associated protein lethal 03659-like	3823	gi|189237499|ref|XP_971802.2|PREDICTED: similar to AGAP006427-PA [Tribolium castaneum] >gi|270007691|gb|EFA04139.1| hypothetical protein TcasGA2_TC014383 [Tribolium castaneum]	XP_971802	0	69	1106.28	1193	832
DIAVI-09JAN12-CLUS00266_1	lysosomal alpha-mannosidase (mannosidase alpha class 2b member 1)	3029	gi|270012319|gb|EFA08767.1|hypothetical protein TcasGA2_TC006455 [Tribolium castaneum]	EFA08767	0	69	949.503	967	676
DIAVI-09JAN12-CLUS00266_2	lysosomal alpha-mannosidase (mannosidase alpha class 2b member 1)	3029	gi|270012319|gb|EFA08767.1|hypothetical protein TcasGA2_TC006455 [Tribolium castaneum]	EFA08767	0	69	966.066	964	670
DIAVI-09JAN12-CLUS00266_3	lysosomal alpha-mannosidase (mannosidase alpha class 2b member 1)	3029	gi|270012319|gb|EFA08767.1|hypothetical protein TcasGA2_TC006455 [Tribolium castaneum]	EFA08767	0	69	944.11	967	674
DIAVI-09JAN12-CLUS00266_4	lysosomal alpha-mannosidase (mannosidase alpha class 2b member 1)	3029	gi|270012319|gb|EFA08767.1|hypothetical protein TcasGA2_TC006455 [Tribolium castaneum]	EFA08767	0	69	959.518	964	668
DIAVI-09JAN12-CLUS00267_1	syndecan binding protein	2892	gi|91090864|ref|XP_972815.1|PREDICTED: similar to syndecan binding protein [Tribolium castaneum] >gi|270013239|gb|EFA09687.1| hypothetical protein TcasGA2_TC011815 [Tribolium castaneum]	XP_972815	3.43448e-131	76	407.912	312	239
DIAVI-09JAN12-CLUS00267_2	syndecan binding protein	2883	gi|91090864|ref|XP_972815.1|PREDICTED: similar to syndecan binding protein [Tribolium castaneum] >gi|270013239|gb|EFA09687.1| hypothetical protein TcasGA2_TC011815 [Tribolium castaneum]	XP_972815	3.20638e-131	76	407.912	312	239
DIAVI-09JAN12-CLUS00267_3	syndecan binding protein	2871	gi|91090864|ref|XP_972815.1|PREDICTED: similar to syndecan binding protein [Tribolium castaneum] >gi|270013239|gb|EFA09687.1| hypothetical protein TcasGA2_TC011815 [Tribolium castaneum]	XP_972815	2.9247e-131	76	407.912	312	239
DIAVI-09JAN12-CLUS00267_4	syndecan binding protein	2862	gi|91090864|ref|XP_972815.1|PREDICTED: similar to syndecan binding protein [Tribolium castaneum] >gi|270013239|gb|EFA09687.1| hypothetical protein TcasGA2_TC011815 [Tribolium castaneum]	XP_972815	2.72914e-131	76	407.912	312	239
DIAVI-09JAN12-CLUS00268_1	transitional endoplasmic reticulum atpase ter94	2708	gi|91086235|ref|XP_966692.1|PREDICTED: similar to transitional endoplasmic reticulum ATPase TER94 isoform 1 [Tribolium castaneum] >gi|270011017|gb|EFA07465.1| transitional endoplasmic reticulum ATPase TER94 [Tribolium castaneum]	XP_966692	0	97	1470.68	803	786
DIAVI-09JAN12-CLUS00268_2	transitional endoplasmic reticulum atpase ter94	2708	gi|91086235|ref|XP_966692.1|PREDICTED: similar to transitional endoplasmic reticulum ATPase TER94 isoform 1 [Tribolium castaneum] >gi|270011017|gb|EFA07465.1| transitional endoplasmic reticulum ATPase TER94 [Tribolium castaneum]	XP_966692	0	97	1470.68	803	786
DIAVI-09JAN12-CLUS00268_3	transitional endoplasmic reticulum atpase ter94	2708	gi|91086235|ref|XP_966692.1|PREDICTED: similar to transitional endoplasmic reticulum ATPase TER94 isoform 1 [Tribolium castaneum] >gi|270011017|gb|EFA07465.1| transitional endoplasmic reticulum ATPase TER94 [Tribolium castaneum]	XP_966692	0	97	1470.68	803	786
DIAVI-09JAN12-CLUS00268_4	transitional endoplasmic reticulum atpase ter94	2708	gi|91086235|ref|XP_966692.1|PREDICTED: similar to transitional endoplasmic reticulum ATPase TER94 isoform 1 [Tribolium castaneum] >gi|270011017|gb|EFA07465.1| transitional endoplasmic reticulum ATPase TER94 [Tribolium castaneum]	XP_966692	0	97	1470.68	803	786
DIAVI-09JAN12-CLUS00269_1	cysteine string	5270	gi|91084337|ref|XP_972793.1|PREDICTED: similar to AGAP007620-PA [Tribolium castaneum] >gi|270008724|gb|EFA05172.1| hypothetical protein TcasGA2_TC015301 [Tribolium castaneum]	XP_972793	1.14208e-91	88	308.145	229	203
DIAVI-09JAN12-CLUS00269_3	cysteine string	1951	gi|91084337|ref|XP_972793.1|PREDICTED: similar to AGAP007620-PA [Tribolium castaneum] >gi|270008724|gb|EFA05172.1| hypothetical protein TcasGA2_TC015301 [Tribolium castaneum]	XP_972793	9.15297e-97	88	308.145	229	203
DIAVI-09JAN12-CLUS00269_4	cysteine string	999	gi|91084337|ref|XP_972793.1|PREDICTED: similar to AGAP007620-PA [Tribolium castaneum] >gi|270008724|gb|EFA05172.1| hypothetical protein TcasGA2_TC015301 [Tribolium castaneum]	XP_972793	6.85386e-101	88	308.145	229	203
DIAVI-09JAN12-CLUS00270_1	endonuclease-reverse transcriptase	3189	gi|294566523|gb|ADF18552.1|endonuclease-reverse transcriptase [Bombyx mori]	ADF18552	2.03992e-10	58	74.3294	136	80
DIAVI-09JAN12-CLUS00270_2	hypothetical protein TcasGA2_TC002687	2992	gi|270003456|gb|EEZ99903.1|hypothetical protein TcasGA2_TC002687 [Tribolium castaneum]	EEZ99903	5.43978e-05	64	55.0694	59	38
DIAVI-09JAN12-CLUS00270_3	endonuclease-reverse transcriptase	2895	gi|294566523|gb|ADF18552.1|endonuclease-reverse transcriptase [Bombyx mori]	ADF18552	1.77543e-10	58	74.3294	136	80
DIAVI-09JAN12-CLUS00270_4	hypothetical protein TcasGA2_TC002687	1115	gi|270003456|gb|EEZ99903.1|hypothetical protein TcasGA2_TC002687 [Tribolium castaneum]	EEZ99903	1.3639e-05	64	55.0694	59	38
DIAVI-09JAN12-CLUS00271_1	integral membrane protein 2c	2449	gi|91082141|ref|XP_969473.1|PREDICTED: similar to CG3662 CG3662-PA [Tribolium castaneum] >gi|270007252|gb|EFA03700.1| hypothetical protein TcasGA2_TC013805 [Tribolium castaneum]	XP_969473	4.15131e-75	73	257.299	314	231
DIAVI-09JAN12-CLUS00271_2	integral membrane protein 2c	2438	gi|91082141|ref|XP_969473.1|PREDICTED: similar to CG3662 CG3662-PA [Tribolium castaneum] >gi|270007252|gb|EFA03700.1| hypothetical protein TcasGA2_TC013805 [Tribolium castaneum]	XP_969473	3.91653e-75	73	257.299	314	231
DIAVI-09JAN12-CLUS00271_3	integral membrane protein 2c	2422	gi|91082141|ref|XP_969473.1|PREDICTED: similar to CG3662 CG3662-PA [Tribolium castaneum] >gi|270007252|gb|EFA03700.1| hypothetical protein TcasGA2_TC013805 [Tribolium castaneum]	XP_969473	3.63813e-75	73	257.299	314	231
DIAVI-09JAN12-CLUS00271_4	integral membrane protein 2c	2411	gi|91082141|ref|XP_969473.1|PREDICTED: similar to CG3662 CG3662-PA [Tribolium castaneum] >gi|270007252|gb|EFA03700.1| hypothetical protein TcasGA2_TC013805 [Tribolium castaneum]	XP_969473	3.42711e-75	73	257.299	314	231
DIAVI-09JAN12-CLUS00272_1	lysosomal alpha-mannosidase (mannosidase alpha class 2b member 1)	3052	gi|237681164|ref|NP_001153727.1|lysosomal alpha-mannosidase-like precursor [Tribolium castaneum] >gi|270012320|gb|EFA08768.1| hypothetical protein TcasGA2_TC006456 [Tribolium castaneum]	NP_001153727	0	65	928.702	987	649
DIAVI-09JAN12-CLUS00272_2	lysosomal alpha-mannosidase (mannosidase alpha class 2b member 1)	3078	gi|237681164|ref|NP_001153727.1|lysosomal alpha-mannosidase-like precursor [Tribolium castaneum] >gi|270012320|gb|EFA08768.1| hypothetical protein TcasGA2_TC006456 [Tribolium castaneum]	NP_001153727	0	65	920.613	988	648
DIAVI-09JAN12-CLUS00272_3	lysosomal alpha-mannosidase (mannosidase alpha class 2b member 1)	2060	gi|237681164|ref|NP_001153727.1|lysosomal alpha-mannosidase-like precursor [Tribolium castaneum] >gi|270012320|gb|EFA08768.1| hypothetical protein TcasGA2_TC006456 [Tribolium castaneum]	NP_001153727	0	67	641.728	649	436
DIAVI-09JAN12-CLUS00272_4	lysosomal alpha-mannosidase (mannosidase alpha class 2b member 1)	928	gi|270012317|gb|EFA08765.1|hypothetical protein TcasGA2_TC006453 [Tribolium castaneum]	EFA08765	2.33136e-91	67	302.753	276	187
DIAVI-09JAN12-CLUS00273_2	transposable element tc3 transposase	2439	gi|307176469|gb|EFN66011.1|Transposable element Tc3 transposase [Camponotus floridanus]	EFN66011	1.11475e-06	58	40.817	55	32
DIAVI-09JAN12-CLUS00274_1	lysosomal-associated transmembrane protein	3272	gi|270012522|gb|EFA08970.1|hypothetical protein TcasGA2_TC006677 [Tribolium castaneum]	EFA08970	1.10475e-132	78	416.772	311	243
DIAVI-09JAN12-CLUS00274_2	lysosomal-associated transmembrane protein	2888	gi|270012522|gb|EFA08970.1|hypothetical protein TcasGA2_TC006677 [Tribolium castaneum]	EFA08970	6.65534e-134	78	416.772	311	243
DIAVI-09JAN12-CLUS00274_3	pol protein	1422	gi|58700058|ref|ZP_00374604.1|Pol protein [Wolbachia endosymbiont of Drosophila ananassae] >gi|58533425|gb|EAL57878.1| Pol protein [Wolbachia endosymbiont of Drosophila ananassae]	ZP_00374604	2.46532e-11	62	52.7582	67	42
DIAVI-09JAN12-CLUS00275_1	endonuclease-reverse transcriptase	2628	gi|134001247|gb|ABO45233.1|reverse transcriptase [Ostrinia nubilalis] >gi|134001274|gb|ABO45235.1| reverse transcriptase [Ostrinia nubilalis]	ABO45233	2.77922e-16	72	68.1662	68	49
DIAVI-09JAN12-CLUS00275_2	endonuclease-reverse transcriptase	2026	gi|134001247|gb|ABO45233.1|reverse transcriptase [Ostrinia nubilalis] >gi|134001274|gb|ABO45235.1| reverse transcriptase [Ostrinia nubilalis]	ABO45233	2.06146e-16	72	68.1662	68	49
DIAVI-09JAN12-CLUS00275_3	endonuclease-reverse transcriptase	2015	gi|134001247|gb|ABO45233.1|reverse transcriptase [Ostrinia nubilalis] >gi|134001274|gb|ABO45235.1| reverse transcriptase [Ostrinia nubilalis]	ABO45233	2.04605e-16	72	68.1662	68	49
DIAVI-09JAN12-CLUS00275_4	endonuclease-reverse transcriptase	1542	gi|134001247|gb|ABO45233.1|reverse transcriptase [Ostrinia nubilalis] >gi|134001274|gb|ABO45235.1| reverse transcriptase [Ostrinia nubilalis]	ABO45233	1.46176e-16	72	68.1662	68	49
DIAVI-09JAN12-CLUS00276_1	sodium solute symporter	3214	gi|91084087|ref|XP_968449.1|PREDICTED: similar to sodium/solute symporter [Tribolium castaneum]	XP_968449	3.18965e-32	44	145.976	919	407
DIAVI-09JAN12-CLUS00276_2	sodium solute symporter	2251	gi|91084087|ref|XP_968449.1|PREDICTED: similar to sodium/solute symporter [Tribolium castaneum]	XP_968449	1.27683e-17	42	97.0561	581	249
DIAVI-09JAN12-CLUS00276_3	starry isoform a	1409	gi|270006681|gb|EFA03129.1|hypothetical protein TcasGA2_TC013040 [Tribolium castaneum]	EFA03129	1.74335e-17	43	94.7449	410	180
DIAVI-09JAN12-CLUS00276_4	sodium solute symporter	1175	gi|270006681|gb|EFA03129.1|hypothetical protein TcasGA2_TC013040 [Tribolium castaneum]	EFA03129	8.37426e-14	44	82.0333	378	168
DIAVI-09JAN12-CLUS00277_1	lim domain and actin-binding protein 1	3017	gi|270012015|gb|EFA08463.1|hypothetical protein TcasGA2_TC006112 [Tribolium castaneum]	EFA08463	0	74	622.854	630	468
DIAVI-09JAN12-CLUS00277_2	lim domain and actin-binding protein 1	2429	gi|270012015|gb|EFA08463.1|hypothetical protein TcasGA2_TC006112 [Tribolium castaneum]	EFA08463	0	76	789.26	717	545
DIAVI-09JAN12-CLUS00277_3	lim domain and actin-binding protein 1	1528	gi|270012015|gb|EFA08463.1|hypothetical protein TcasGA2_TC006112 [Tribolium castaneum]	EFA08463	1.33622e-179	82	546.584	450	370
DIAVI-09JAN12-CLUS00277_4	lim domain protein	760	gi|270012015|gb|EFA08463.1|hypothetical protein TcasGA2_TC006112 [Tribolium castaneum]	EFA08463	8.88771e-21	53	101.293	219	118
DIAVI-09JAN12-CLUS00281_1	serine threonine-protein kinase haspin-like protein	1735	gi|270006183|gb|EFA02631.1|hypothetical protein TcasGA2_TC008351 [Tribolium castaneum]	EFA02631	9.93401e-28	45	127.487	572	260
DIAVI-09JAN12-CLUS00281_2	serine threonine-protein kinase haspin-like protein	1733	gi|270006183|gb|EFA02631.1|hypothetical protein TcasGA2_TC008351 [Tribolium castaneum]	EFA02631	4.67228e-27	51	125.561	360	186
DIAVI-09JAN12-CLUS00281_3	serine threonine-protein kinase haspin-like protein	1736	gi|270006183|gb|EFA02631.1|hypothetical protein TcasGA2_TC008351 [Tribolium castaneum]	EFA02631	5.16927e-27	51	125.176	360	186
DIAVI-09JAN12-CLUS00281_4	serine threonine-protein kinase haspin-like protein	1734	gi|270006183|gb|EFA02631.1|hypothetical protein TcasGA2_TC008351 [Tribolium castaneum]	EFA02631	4.67228e-27	51	125.561	360	186
DIAVI-09JAN12-CLUS00282_1	zinc finger mym-type protein 1	2612	gi|328723722|ref|XP_003247926.1|PREDICTED: zinc finger MYM-type protein 1-like [Acyrthosiphon pisum]	XP_003247926	3.96994e-11	55	68.1662	85	47
DIAVI-09JAN12-CLUS00282_2	zinc finger mym-type protein 1-like	1302	gi|328723722|ref|XP_003247926.1|PREDICTED: zinc finger MYM-type protein 1-like [Acyrthosiphon pisum]	XP_003247926	4.29892e-23	60	107.071	123	74
DIAVI-09JAN12-CLUS00282_3	endonuclease-reverse transcriptase	1334	gi|294566523|gb|ADF18552.1|endonuclease-reverse transcriptase [Bombyx mori]	ADF18552	8.97583e-05	62	50.447	64	40
DIAVI-09JAN12-CLUS00282_4	endonuclease-reverse transcriptase	1309	gi|294566523|gb|ADF18552.1|endonuclease-reverse transcriptase [Bombyx mori]	ADF18552	8.81595e-05	62	50.447	64	40
DIAVI-09JAN12-CLUS00283_1	polyadenylate-binding protein 1-like isoform 1	2065	gi|91095037|ref|XP_975975.1|PREDICTED: similar to poly A binding protein isoform 4 [Tribolium castaneum] >gi|270014772|gb|EFA11220.1| hypothetical protein TcasGA2_TC005185 [Tribolium castaneum]	XP_975975	0	89	996.112	609	544
DIAVI-09JAN12-CLUS00283_2	polyadenylate-binding protein 1-like isoform 1	2065	gi|91095037|ref|XP_975975.1|PREDICTED: similar to poly A binding protein isoform 4 [Tribolium castaneum] >gi|270014772|gb|EFA11220.1| hypothetical protein TcasGA2_TC005185 [Tribolium castaneum]	XP_975975	0	89	996.112	609	544
DIAVI-09JAN12-CLUS00283_3	polyadenylate-binding protein 1-like isoform 1	2065	gi|91095037|ref|XP_975975.1|PREDICTED: similar to poly A binding protein isoform 4 [Tribolium castaneum] >gi|270014772|gb|EFA11220.1| hypothetical protein TcasGA2_TC005185 [Tribolium castaneum]	XP_975975	0	89	996.112	609	544
DIAVI-09JAN12-CLUS00284_1	predicted protein	1791	gi|156374475|ref|XP_001629832.1|predicted protein [Nematostella vectensis] >gi|156216841|gb|EDO37769.1| predicted protein [Nematostella vectensis]	XP_001629832	1.52788e-07	50	61.6178	122	61
DIAVI-09JAN12-CLUS00284_2	predicted protein	1780	gi|156374475|ref|XP_001629832.1|predicted protein [Nematostella vectensis] >gi|156216841|gb|EDO37769.1| predicted protein [Nematostella vectensis]	XP_001629832	1.51382e-07	50	61.6178	122	61
DIAVI-09JAN12-CLUS00284_3	predicted protein	1773	gi|156374475|ref|XP_001629832.1|predicted protein [Nematostella vectensis] >gi|156216841|gb|EDO37769.1| predicted protein [Nematostella vectensis]	XP_001629832	1.56405e-07	50	61.6178	122	61
DIAVI-09JAN12-CLUS00285_1	digestive cysteine protease intestain	1430	gi|45822201|emb|CAE47497.1|cathepsin L-like proteinase [Diabrotica virgifera virgifera]	CAE47497	1.67772e-108	70	335.88	288	203
DIAVI-09JAN12-CLUS00285_2	cathepsin l-like proteinase	1209	gi|45822201|emb|CAE47497.1|cathepsin L-like proteinase [Diabrotica virgifera virgifera]	CAE47497	2.96756e-108	70	332.413	289	205
DIAVI-09JAN12-CLUS00285_3	digestive cysteine proteinase intestain	1090	gi|45822201|emb|CAE47497.1|cathepsin L-like proteinase [Diabrotica virgifera virgifera]	CAE47497	2.92956e-114	69	346.28	315	219
DIAVI-09JAN12-CLUS00285_4	digestive cysteine proteinase intestain	1086	gi|45822201|emb|CAE47497.1|cathepsin L-like proteinase [Diabrotica virgifera virgifera]	CAE47497	1.46617e-109	69	334.339	288	201
DIAVI-09JAN12-CLUS00289_1	endonuclease-reverse transcriptase	1170	gi|294566523|gb|ADF18552.1|endonuclease-reverse transcriptase [Bombyx mori]	ADF18552	4.56247e-79	72	272.322	258	187
DIAVI-09JAN12-CLUS00289_2	endonuclease-reverse transcriptase	1152	gi|294566523|gb|ADF18552.1|endonuclease-reverse transcriptase [Bombyx mori]	ADF18552	3.77395e-79	72	272.322	258	187
DIAVI-09JAN12-CLUS00289_3	endonuclease-reverse transcriptase	1096	gi|294566523|gb|ADF18552.1|endonuclease-reverse transcriptase [Bombyx mori]	ADF18552	9.6671e-88	72	295.049	284	205
DIAVI-09JAN12-CLUS00289_4	endonuclease-reverse transcriptase -e01	297	gi|294566523|gb|ADF18552.1|endonuclease-reverse transcriptase [Bombyx mori]	ADF18552	8.81369e-12	56	69.707	99	56
DIAVI-09JAN12-CLUS00290_1	aggrecan core	1212	gi|91087955|ref|XP_972805.1|PREDICTED: similar to CG32521 CG32521-PA [Tribolium castaneum]	XP_972805	2.89907e-45	74	167.162	129	96
DIAVI-09JAN12-CLUS00290_2	aggrecan core	838	gi|91087955|ref|XP_972805.1|PREDICTED: similar to CG32521 CG32521-PA [Tribolium castaneum]	XP_972805	1.38028e-46	74	167.162	129	96
DIAVI-09JAN12-CLUS00290_3	cg32521 cg32521-pa	653	gi|91087955|ref|XP_972805.1|PREDICTED: similar to CG32521 CG32521-PA [Tribolium castaneum]	XP_972805	1.42973e-26	77	112.079	84	65
DIAVI-09JAN12-CLUS00292_1	uncharacterized transposon-derived protein	1501	gi|298204349|gb|ADI61823.1|endonuclease-reverse transcriptase [Bombyx mori]	ADI61823	1.22805e-29	64	103.605	119	77
DIAVI-09JAN12-CLUS00292_2	uncharacterized transposon-derived protein	642	gi|328701931|ref|XP_003241752.1|PREDICTED: hypothetical protein LOC100568495 [Acyrthosiphon pisum]	XP_003241752	6.96762e-23	77	71.633	76	59
DIAVI-09JAN12-CLUS00293_1	40s ribosomal protein	396	gi|240952274|ref|XP_002399366.1|40S ribosomal protein S27A, putative [Ixodes scapularis] >gi|215490569|gb|EEC00212.1| 40S ribosomal protein S27A, putative [Ixodes scapularis]	XP_002399366	6.21441e-47	93	159.844	89	83
DIAVI-09JAN12-CLUS00294_1	eukaryotic translation initiation factor 3 subunit l-like	1795	gi|91078690|ref|XP_971137.1|PREDICTED: similar to eukaryotic translation initiation factor 3 [Tribolium castaneum] >gi|270003761|gb|EFA00209.1| hypothetical protein TcasGA2_TC003034 [Tribolium castaneum]	XP_971137	0	95	894.034	523	498
DIAVI-09JAN12-CLUS00294_2	eukaryotic translation initiation factor 3 subunit l-like	1795	gi|91078690|ref|XP_971137.1|PREDICTED: similar to eukaryotic translation initiation factor 3 [Tribolium castaneum] >gi|270003761|gb|EFA00209.1| hypothetical protein TcasGA2_TC003034 [Tribolium castaneum]	XP_971137	0	95	894.034	523	498
DIAVI-09JAN12-CLUS00294_3	eukaryotic translation initiation factor 3 subunit l-like	1795	gi|91078690|ref|XP_971137.1|PREDICTED: similar to eukaryotic translation initiation factor 3 [Tribolium castaneum] >gi|270003761|gb|EFA00209.1| hypothetical protein TcasGA2_TC003034 [Tribolium castaneum]	XP_971137	0	95	894.034	523	498
DIAVI-09JAN12-CLUS00295_1	zinc carboxypeptidase a 1-like	1375	gi|91085361|ref|XP_971346.1|PREDICTED: similar to putative carboxypeptidase A-like [Tribolium castaneum] >gi|270009301|gb|EFA05749.1| hypothetical protein TcasGA2_TC015782 [Tribolium castaneum]	XP_971346	1.45904e-139	68	418.313	405	276
DIAVI-09JAN12-CLUS00295_2	zinc carboxypeptidase a 1-like	1375	gi|91085361|ref|XP_971346.1|PREDICTED: similar to putative carboxypeptidase A-like [Tribolium castaneum] >gi|270009301|gb|EFA05749.1| hypothetical protein TcasGA2_TC015782 [Tribolium castaneum]	XP_971346	3.19655e-140	68	419.853	405	276
[truncated: 8,476 more rows]
