# Supplementary material for: Western corn rootworm (Diabrotica virgifera virgifera) transcriptome assembly and genomic analysis of population structure
Source: BMC Genomics. 2014 Mar 14;15(1):195. doi: 10.1186/1471-2164-15-195 (PMC4004143; doi:10.1186/1471-2164-15-195)
Supplement: Supplementary file 8 — Additional file 8: KEGG pathway annotations. This file contains two spreadsheets. The “Detailed” spreadsheet contains putative KEGG pathways assignments to unigenes in the WCR transcriptome, while the “Summary” spreadsheet lists a summary of the counts of all pathways identified. (XLSX 53 KB) [file 12864_2013_7033_MOESM8_ESM.xlsx]

## Sheet: Detailed
Pathway	Seqs in Pathway	Enzyme	Ezyme ID	Seqs of Enzyme	Seqs	Pathway ID
Purine metabolism	193	uridine 5'-nucleotidase	ec:3.1.3.5	4	DIAVI-09JAN12-CLUS08567_1, DIAVI-09JAN12-CLUS00810_1, DIAVI-09JAN12-CLUS00810_2, DIAVI-09JAN12-CLUS03256_1	map00230
Purine metabolism	193	kinase	ec:2.7.1.20	1	DIAVI-09JAN12-CLUS06051_1	map00230
Purine metabolism	193	ribonucleotide mutase	ec:5.4.99.18	2	DIAVI-09JAN12-CLUS00994_1, DIAVI-09JAN12-CLUS00994_2	map00230
Purine metabolism	193	dehydrogenase	ec:1.17.1.4	5	DIAVI-09JAN12-CLUS07216_1, DIAVI-09JAN12-CLUS06217_1, DIAVI-09JAN12-CLUS06579_1, DIAVI-09JAN12-CLUS07987_1, DIAVI-09JAN12-CLUS04009_1	map00230
Purine metabolism	193	phosphoribosyltransferase	ec:2.4.2.7	1	DIAVI-09JAN12-CLUS07520_1	map00230
Purine metabolism	193	phosphorylase	ec:2.4.2.1	1	DIAVI-09JAN12-CLUS04455_1	map00230
Purine metabolism	193	adenylpyrophosphatase	ec:3.6.1.3	64	DIAVI-09JAN12-CLUS03288_1, DIAVI-09JAN12-CLUS03325_1, DIAVI-09JAN12-CLUS00013_3, DIAVI-09JAN12-CLUS00013_5, DIAVI-09JAN12-CLUS00013_7, DIAVI-09JAN12-CLUS00013_8, DIAVI-09JAN12-CLUS00013_9, DIAVI-09JAN12-CLUS00784_2, DIAVI-09JAN12-CLUS02174_1, DIAVI-09JAN12-CLUS02591_1, DIAVI-09JAN12-CLUS03459_1, DIAVI-09JAN12-CLUS01823_1, DIAVI-09JAN12-CLUS01820_1, DIAVI-09JAN12-CLUS00631_1, DIAVI-09JAN12-CLUS006…	map00230
Purine metabolism	193	synthase	ec:6.3.2.6	2	DIAVI-09JAN12-CLUS00994_1, DIAVI-09JAN12-CLUS00994_2	map00230
Purine metabolism	193	cyclohydrolase	ec:3.5.4.10	2	DIAVI-09JAN12-CLUS00689_1, DIAVI-09JAN12-CLUS00689_2	map00230
Purine metabolism	193	formyltransferase	ec:2.1.2.3	2	DIAVI-09JAN12-CLUS00689_1, DIAVI-09JAN12-CLUS00689_2	map00230
Purine metabolism	193	formyltransferase	ec:2.1.2.2	2	DIAVI-09JAN12-CLUS03092_1, DIAVI-09JAN12-CLUS03110_1	map00230
Purine metabolism	193	reductase	ec:1.17.4.1	3	DIAVI-09JAN12-CLUS03311_1, DIAVI-09JAN12-CLUS05188_1, DIAVI-09JAN12-CLUS03730_1	map00230
Purine metabolism	193	kinase	ec:2.7.4.8	3	DIAVI-09JAN12-CLUS06676_1, DIAVI-09JAN12-CLUS06222_1, DIAVI-09JAN12-CLUS05464_1	map00230
Purine metabolism	193	kinase	ec:2.7.4.6	2	DIAVI-09JAN12-CLUS01695_1, DIAVI-09JAN12-CLUS01695_2	map00230
Purine metabolism	193	kinase	ec:2.7.4.3	5	DIAVI-09JAN12-CLUS03516_1, DIAVI-09JAN12-CLUS00659_1, DIAVI-09JAN12-CLUS00659_2, DIAVI-09JAN12-CLUS04890_1, DIAVI-09JAN12-CLUS09750_1	map00230
Purine metabolism	193	synthase	ec:6.3.5.3	2	DIAVI-09JAN12-CLUS03185_1, DIAVI-09JAN12-CLUS03443_1	map00230
Purine metabolism	193	synthase (glutamine-hydrolysing)	ec:6.3.5.2	1	DIAVI-09JAN12-CLUS02258_1	map00230
Purine metabolism	193	deaminase	ec:3.5.4.6	1	DIAVI-09JAN12-CLUS09882_1	map00230
Purine metabolism	193	deaminase	ec:3.5.4.4	4	DIAVI-09JAN12-CLUS08364_1, DIAVI-09JAN12-CLUS09641_1, DIAVI-09JAN12-CLUS05231_1, DIAVI-09JAN12-CLUS04015_1	map00230
Purine metabolism	193	dinucleosidetriphosphatase	ec:3.6.1.29	1	DIAVI-09JAN12-CLUS08032_1	map00230
Purine metabolism	193	glucose phosphomutase	ec:5.4.2.2	1	DIAVI-09JAN12-CLUS02292_1	map00230
Purine metabolism	193	ligase	ec:6.3.4.13	2	DIAVI-09JAN12-CLUS03092_1, DIAVI-09JAN12-CLUS03110_1	map00230
Purine metabolism	193	phosphatase	ec:3.6.1.15	31	DIAVI-09JAN12-CLUS03352_1, DIAVI-09JAN12-CLUS02020_1, DIAVI-09JAN12-CLUS04238_1, DIAVI-09JAN12-CLUS00013_1, DIAVI-09JAN12-CLUS00013_2, DIAVI-09JAN12-CLUS00013_4, DIAVI-09JAN12-CLUS00013_6, DIAVI-09JAN12-CLUS00805_2, DIAVI-09JAN12-CLUS00372_1, DIAVI-09JAN12-CLUS04524_1, DIAVI-09JAN12-CLUS06544_1, DIAVI-09JAN12-CLUS05614_1, DIAVI-09JAN12-CLUS06226_1, DIAVI-09JAN12-CLUS10489_1, DIAVI-09JAN12-CLUS054…	map00230
Purine metabolism	193	reductase	ec:1.7.1.7	2	DIAVI-09JAN12-CLUS05855_1, DIAVI-09JAN12-CLUS06436_1	map00230
Purine metabolism	193	carboxylase	ec:4.1.1.21	2	DIAVI-09JAN12-CLUS00994_1, DIAVI-09JAN12-CLUS00994_2	map00230
Purine metabolism	193	oxidase	ec:1.17.3.2	5	DIAVI-09JAN12-CLUS07216_1, DIAVI-09JAN12-CLUS06217_1, DIAVI-09JAN12-CLUS06579_1, DIAVI-09JAN12-CLUS07987_1, DIAVI-09JAN12-CLUS04009_1	map00230
Purine metabolism	193	phosphoribosyldiphosphate 5-amidotransferase	ec:2.4.2.14	1	DIAVI-09JAN12-CLUS02500_1	map00230
Purine metabolism	193	DNA polymerase	ec:2.7.7.7	9	DIAVI-09JAN12-CLUS08815_1, DIAVI-09JAN12-CLUS04410_1, DIAVI-09JAN12-CLUS10218_1, DIAVI-09JAN12-CLUS03790_1, DIAVI-09JAN12-CLUS02294_1, DIAVI-09JAN12-CLUS02208_1, DIAVI-09JAN12-CLUS08168_1, DIAVI-09JAN12-CLUS00806_1, DIAVI-09JAN12-CLUS00806_2	map00230
Purine metabolism	193	RNA polymerase	ec:2.7.7.6	29	DIAVI-09JAN12-CLUS01842_1, DIAVI-09JAN12-CLUS07225_1, DIAVI-09JAN12-CLUS06243_1, DIAVI-09JAN12-CLUS09661_1, DIAVI-09JAN12-CLUS07428_1, DIAVI-09JAN12-CLUS10318_1, DIAVI-09JAN12-CLUS06530_1, DIAVI-09JAN12-CLUS09269_1, DIAVI-09JAN12-CLUS05800_1, DIAVI-09JAN12-CLUS10592_1, DIAVI-09JAN12-CLUS08761_1, DIAVI-09JAN12-CLUS01417_1, DIAVI-09JAN12-CLUS01417_2, DIAVI-09JAN12-CLUS08112_1, DIAVI-09JAN12-CLUS104…	map00230
Purine metabolism	193	adenylyltransferase	ec:2.7.7.4	1	DIAVI-09JAN12-CLUS02212_1	map00230
Purine metabolism	193	phosphodiesterase	ec:3.1.4.35	4	DIAVI-09JAN12-CLUS00382_1, DIAVI-09JAN12-CLUS00382_2, DIAVI-09JAN12-CLUS00382_3, DIAVI-09JAN12-CLUS00382_4	map00230
Purine metabolism	193	synthase	ec:6.3.4.4	1	DIAVI-09JAN12-CLUS01818_1	map00230
Purine metabolism	193	lyase	ec:4.3.2.2	1	DIAVI-09JAN12-CLUS02674_1	map00230
Purine metabolism	193	cyclase	ec:4.6.1.2	1	DIAVI-09JAN12-CLUS05914_1	map00230
Purine metabolism	193	cyclase	ec:4.6.1.1	1	DIAVI-09JAN12-CLUS10605_1	map00230
Purine metabolism	193	phosphodiesterase	ec:3.1.4.17	2	DIAVI-09JAN12-CLUS09006_1, DIAVI-09JAN12-CLUS08073_1	map00230
Purine metabolism	193	dehydrogenase	ec:1.1.1.205	1	DIAVI-09JAN12-CLUS03907_1	map00230
Purine metabolism	193	diphosphokinase	ec:2.7.6.1	2	DIAVI-09JAN12-CLUS01031_1, DIAVI-09JAN12-CLUS01031_2	map00230
Purine metabolism	193	cyclo-ligase	ec:6.3.3.1	2	DIAVI-09JAN12-CLUS03092_1, DIAVI-09JAN12-CLUS03110_1	map00230
Purine metabolism	193	kinase	ec:2.7.1.40	3	DIAVI-09JAN12-CLUS00894_1, DIAVI-09JAN12-CLUS00894_2, DIAVI-09JAN12-CLUS11179_1	map00230
Oxidative phosphorylation	104	diphosphatase	ec:3.6.1.1	3	DIAVI-09JAN12-CLUS01408_1, DIAVI-09JAN12-CLUS01097_1, DIAVI-09JAN12-CLUS01097_2	map00190
Oxidative phosphorylation	104	dehydrogenase	ec:1.3.99.1	1	DIAVI-09JAN12-CLUS06302_1	map00190
Oxidative phosphorylation	104	reductase	ec:1.10.2.2	6	DIAVI-09JAN12-CLUS10880_1, DIAVI-09JAN12-CLUS02497_1, DIAVI-09JAN12-CLUS10943_1, DIAVI-09JAN12-CLUS03678_1, DIAVI-09JAN12-CLUS11246_1, DIAVI-09JAN12-CLUS09274_1	map00190
Oxidative phosphorylation	104	ATPase	ec:3.6.3.6	34	DIAVI-09JAN12-CLUS01664_1, DIAVI-09JAN12-CLUS01664_2, DIAVI-09JAN12-CLUS01174_1, DIAVI-09JAN12-CLUS04432_1, DIAVI-09JAN12-CLUS03184_1, DIAVI-09JAN12-CLUS01639_1, DIAVI-09JAN12-CLUS01639_2, DIAVI-09JAN12-CLUS02908_1, DIAVI-09JAN12-CLUS08963_1, DIAVI-09JAN12-CLUS07589_1, DIAVI-09JAN12-CLUS08183_1, DIAVI-09JAN12-CLUS05237_1, DIAVI-09JAN12-CLUS02476_1, DIAVI-09JAN12-CLUS01630_1, DIAVI-09JAN12-CLUS016…	map00190
Oxidative phosphorylation	104	reductase (H+-translocating)	ec:1.6.5.3	24	DIAVI-09JAN12-CLUS06603_1, DIAVI-09JAN12-CLUS06495_1, DIAVI-09JAN12-CLUS08753_1, DIAVI-09JAN12-CLUS02696_1, DIAVI-09JAN12-CLUS09609_1, DIAVI-09JAN12-CLUS09842_1, DIAVI-09JAN12-CLUS09187_1, DIAVI-09JAN12-CLUS09828_1, DIAVI-09JAN12-CLUS07729_1, DIAVI-09JAN12-CLUS09709_1, DIAVI-09JAN12-CLUS05222_1, DIAVI-09JAN12-CLUS03153_1, DIAVI-09JAN12-CLUS05048_1, DIAVI-09JAN12-CLUS00371_1, DIAVI-09JAN12-CLUS003…	map00190
Oxidative phosphorylation	104	dehydrogenase	ec:1.6.99.3	9	DIAVI-09JAN12-CLUS09927_1, DIAVI-09JAN12-CLUS01700_1, DIAVI-09JAN12-CLUS01700_2, DIAVI-09JAN12-CLUS08679_1, DIAVI-09JAN12-CLUS09553_1, DIAVI-09JAN12-CLUS10240_1, DIAVI-09JAN12-CLUS10366_1, DIAVI-09JAN12-CLUS03262_1, DIAVI-09JAN12-CLUS10808_1	map00190
Oxidative phosphorylation	104	dehydrogenase (ubiquinone)	ec:1.3.5.1	3	DIAVI-09JAN12-CLUS00315_1, DIAVI-09JAN12-CLUS00315_2, DIAVI-09JAN12-CLUS02027_1	map00190
Oxidative phosphorylation	104	oxidase	ec:1.9.3.1	24	DIAVI-09JAN12-CLUS05427_1, DIAVI-09JAN12-CLUS00085_3, DIAVI-09JAN12-CLUS00371_3, DIAVI-09JAN12-CLUS11520_1, DIAVI-09JAN12-CLUS11143_1, DIAVI-09JAN12-CLUS11107_1, DIAVI-09JAN12-CLUS01339_1, DIAVI-09JAN12-CLUS01339_2, DIAVI-09JAN12-CLUS10731_1, DIAVI-09JAN12-CLUS11527_1, DIAVI-09JAN12-CLUS00085_1, DIAVI-09JAN12-CLUS00085_2, DIAVI-09JAN12-CLUS11418_1, DIAVI-09JAN12-CLUS08039_1, DIAVI-09JAN12-CLUS017…	map00190
Nitrogen metabolism	83	S-aminomethyldihydrolipoylprotein:(6S)-tetrahydrofolate aminomethyltransferase (ammonia-forming)	ec:2.1.2.10	1	DIAVI-09JAN12-CLUS04535_1	map00910
Nitrogen metabolism	83	glutaminase I	ec:3.5.1.2	1	DIAVI-09JAN12-CLUS02398_1	map00910
Nitrogen metabolism	83	asparaginase II	ec:3.5.1.1	1	DIAVI-09JAN12-CLUS04964_1	map00910
Nitrogen metabolism	83	reductase	ec:1.10.2.2	6	DIAVI-09JAN12-CLUS10880_1, DIAVI-09JAN12-CLUS02497_1, DIAVI-09JAN12-CLUS10943_1, DIAVI-09JAN12-CLUS03678_1, DIAVI-09JAN12-CLUS11246_1, DIAVI-09JAN12-CLUS09274_1	map00910
Nitrogen metabolism	83	synthase (glutamine-hydrolysing)	ec:6.3.5.4	6	DIAVI-09JAN12-CLUS00164_1, DIAVI-09JAN12-CLUS00164_2, DIAVI-09JAN12-CLUS00164_3, DIAVI-09JAN12-CLUS00164_4, DIAVI-09JAN12-CLUS00164_5, DIAVI-09JAN12-CLUS00164_6	map00910
Nitrogen metabolism	83	synthase (NADH)	ec:1.4.1.14	3	DIAVI-09JAN12-CLUS02972_1, DIAVI-09JAN12-CLUS07186_1, DIAVI-09JAN12-CLUS02425_1	map00910
Nitrogen metabolism	83	synthase (NADPH)	ec:1.4.1.13	2	DIAVI-09JAN12-CLUS02972_1, DIAVI-09JAN12-CLUS07186_1	map00910
Nitrogen metabolism	83	ligase	ec:6.3.1.2	3	DIAVI-09JAN12-CLUS01641_1, DIAVI-09JAN12-CLUS01641_2, DIAVI-09JAN12-CLUS06991_1	map00910
Nitrogen metabolism	83	synthase (ammonia)	ec:6.3.4.16	1	DIAVI-09JAN12-CLUS02647_1	map00910
Nitrogen metabolism	83	reductase (H+-translocating)	ec:1.6.5.3	24	DIAVI-09JAN12-CLUS06603_1, DIAVI-09JAN12-CLUS06495_1, DIAVI-09JAN12-CLUS08753_1, DIAVI-09JAN12-CLUS02696_1, DIAVI-09JAN12-CLUS09609_1, DIAVI-09JAN12-CLUS09842_1, DIAVI-09JAN12-CLUS09187_1, DIAVI-09JAN12-CLUS09828_1, DIAVI-09JAN12-CLUS07729_1, DIAVI-09JAN12-CLUS09709_1, DIAVI-09JAN12-CLUS05222_1, DIAVI-09JAN12-CLUS03153_1, DIAVI-09JAN12-CLUS05048_1, DIAVI-09JAN12-CLUS00371_1, DIAVI-09JAN12-CLUS003…	map00910
Nitrogen metabolism	83	dehydrogenase	ec:1.6.99.3	9	DIAVI-09JAN12-CLUS09927_1, DIAVI-09JAN12-CLUS01700_1, DIAVI-09JAN12-CLUS01700_2, DIAVI-09JAN12-CLUS08679_1, DIAVI-09JAN12-CLUS09553_1, DIAVI-09JAN12-CLUS10240_1, DIAVI-09JAN12-CLUS10366_1, DIAVI-09JAN12-CLUS03262_1, DIAVI-09JAN12-CLUS10808_1	map00910
Nitrogen metabolism	83	dehydrogenase [NAD(P)+]	ec:1.4.1.3	1	DIAVI-09JAN12-CLUS11577_1	map00910
Nitrogen metabolism	83	dehydrogenase	ec:1.4.1.2	3	DIAVI-09JAN12-CLUS00175_1, DIAVI-09JAN12-CLUS00175_2, DIAVI-09JAN12-CLUS00175_3	map00910
Nitrogen metabolism	83	oxidase	ec:1.9.3.1	24	DIAVI-09JAN12-CLUS05427_1, DIAVI-09JAN12-CLUS00085_3, DIAVI-09JAN12-CLUS00371_3, DIAVI-09JAN12-CLUS11520_1, DIAVI-09JAN12-CLUS11143_1, DIAVI-09JAN12-CLUS11107_1, DIAVI-09JAN12-CLUS01339_1, DIAVI-09JAN12-CLUS01339_2, DIAVI-09JAN12-CLUS10731_1, DIAVI-09JAN12-CLUS11527_1, DIAVI-09JAN12-CLUS00085_1, DIAVI-09JAN12-CLUS00085_2, DIAVI-09JAN12-CLUS11418_1, DIAVI-09JAN12-CLUS08039_1, DIAVI-09JAN12-CLUS017…	map00910
Citrate cycle (TCA cycle)	73	hydratase	ec:4.2.1.3	4	DIAVI-09JAN12-CLUS01853_1, DIAVI-09JAN12-CLUS02236_1, DIAVI-09JAN12-CLUS00660_1, DIAVI-09JAN12-CLUS00660_2	map00020
Citrate cycle (TCA cycle)	73	hydratase	ec:4.2.1.2	1	DIAVI-09JAN12-CLUS02693_1	map00020
Citrate cycle (TCA cycle)	73	dehydrogenase (succinyl-transferring)	ec:1.2.4.2	6	DIAVI-09JAN12-CLUS00109_2, DIAVI-09JAN12-CLUS00109_4, DIAVI-09JAN12-CLUS00109_1, DIAVI-09JAN12-CLUS00109_3, DIAVI-09JAN12-CLUS00109_6, DIAVI-09JAN12-CLUS02724_1	map00020
Citrate cycle (TCA cycle)	73	dehydrogenase (acetyl-transferring)	ec:1.2.4.1	14	DIAVI-09JAN12-CLUS04392_1, DIAVI-09JAN12-CLUS00095_1, DIAVI-09JAN12-CLUS00095_2, DIAVI-09JAN12-CLUS00095_3, DIAVI-09JAN12-CLUS00095_4, DIAVI-09JAN12-CLUS00095_5, DIAVI-09JAN12-CLUS00095_6, DIAVI-09JAN12-CLUS00095_7, DIAVI-09JAN12-CLUS00095_8, DIAVI-09JAN12-CLUS00098_2, DIAVI-09JAN12-CLUS00098_1, DIAVI-09JAN12-CLUS00098_3, DIAVI-09JAN12-CLUS00098_4, DIAVI-09JAN12-CLUS00098_5	map00020
Citrate cycle (TCA cycle)	73	dehydrogenase	ec:1.3.99.1	1	DIAVI-09JAN12-CLUS06302_1	map00020
Citrate cycle (TCA cycle)	73	carboxylase	ec:6.4.1.1	1	DIAVI-09JAN12-CLUS00828_1	map00020
Citrate cycle (TCA cycle)	73	succinyltransferase	ec:2.3.1.61	2	DIAVI-09JAN12-CLUS00691_1, DIAVI-09JAN12-CLUS00691_2	map00020
Citrate cycle (TCA cycle)	73	ligase (ADP-forming)	ec:6.2.1.5	25	DIAVI-09JAN12-CLUS00056_1, DIAVI-09JAN12-CLUS00056_2, DIAVI-09JAN12-CLUS00056_3, DIAVI-09JAN12-CLUS00056_4, DIAVI-09JAN12-CLUS00056_5, DIAVI-09JAN12-CLUS00056_6, DIAVI-09JAN12-CLUS00056_7, DIAVI-09JAN12-CLUS00056_10, DIAVI-09JAN12-CLUS00056_12, DIAVI-09JAN12-CLUS00056_13, DIAVI-09JAN12-CLUS00056_15, DIAVI-09JAN12-CLUS00056_17, DIAVI-09JAN12-CLUS00056_8, DIAVI-09JAN12-CLUS00056_9, DIAVI-09JAN12-CL…	map00020
Citrate cycle (TCA cycle)	73	ligase (GDP-forming)	ec:6.2.1.4	2	DIAVI-09JAN12-CLUS03408_1, DIAVI-09JAN12-CLUS02894_1	map00020
Citrate cycle (TCA cycle)	73	dehydrogenase	ec:1.8.1.4	1	DIAVI-09JAN12-CLUS02523_1	map00020
Citrate cycle (TCA cycle)	73	carboxykinase (GTP)	ec:4.1.1.32	1	DIAVI-09JAN12-CLUS02100_1	map00020
Citrate cycle (TCA cycle)	73	acetyltransferase	ec:2.3.1.12	2	DIAVI-09JAN12-CLUS00482_1, DIAVI-09JAN12-CLUS00482_2	map00020
Citrate cycle (TCA cycle)	73	dehydrogenase (NADP+)	ec:1.1.1.42	2	DIAVI-09JAN12-CLUS02498_1, DIAVI-09JAN12-CLUS02507_1	map00020
Citrate cycle (TCA cycle)	73	dehydrogenase (NAD+)	ec:1.1.1.41	5	DIAVI-09JAN12-CLUS02498_1, DIAVI-09JAN12-CLUS02419_1, DIAVI-09JAN12-CLUS03250_1, DIAVI-09JAN12-CLUS07653_1, DIAVI-09JAN12-CLUS02701_1	map00020
Citrate cycle (TCA cycle)	73	dehydrogenase	ec:1.1.1.37	4	DIAVI-09JAN12-CLUS01796_1, DIAVI-09JAN12-CLUS00781_1, DIAVI-09JAN12-CLUS00781_2, DIAVI-09JAN12-CLUS00781_3	map00020
Citrate cycle (TCA cycle)	73	dehydrogenase (ubiquinone)	ec:1.3.5.1	3	DIAVI-09JAN12-CLUS00315_1, DIAVI-09JAN12-CLUS00315_2, DIAVI-09JAN12-CLUS02027_1	map00020
Citrate cycle (TCA cycle)	73	citrate synthase	ec:2.3.3.8	25	DIAVI-09JAN12-CLUS00056_1, DIAVI-09JAN12-CLUS00056_2, DIAVI-09JAN12-CLUS00056_3, DIAVI-09JAN12-CLUS00056_4, DIAVI-09JAN12-CLUS00056_5, DIAVI-09JAN12-CLUS00056_6, DIAVI-09JAN12-CLUS00056_7, DIAVI-09JAN12-CLUS00056_10, DIAVI-09JAN12-CLUS00056_12, DIAVI-09JAN12-CLUS00056_13, DIAVI-09JAN12-CLUS00056_15, DIAVI-09JAN12-CLUS00056_17, DIAVI-09JAN12-CLUS00056_8, DIAVI-09JAN12-CLUS00056_9, DIAVI-09JAN12-CL…	map00020
Citrate cycle (TCA cycle)	73	(Si)-synthase	ec:2.3.3.1	1	DIAVI-09JAN12-CLUS02237_1	map00020
Pyrimidine metabolism	69	carbamoylaspartic dehydrase	ec:3.5.2.3	2	DIAVI-09JAN12-CLUS02647_1, DIAVI-09JAN12-CLUS08725_1	map00240
Pyrimidine metabolism	69	hydantoinase	ec:3.5.2.2	1	DIAVI-09JAN12-CLUS03176_1	map00240
Pyrimidine metabolism	69	uridine 5'-nucleotidase	ec:3.1.3.5	4	DIAVI-09JAN12-CLUS08567_1, DIAVI-09JAN12-CLUS00810_1, DIAVI-09JAN12-CLUS00810_2, DIAVI-09JAN12-CLUS03256_1	map00240
Pyrimidine metabolism	69	carbamoyltransferase	ec:2.1.3.2	3	DIAVI-09JAN12-CLUS02647_1, DIAVI-09JAN12-CLUS08725_1, DIAVI-09JAN12-CLUS10629_1	map00240
Pyrimidine metabolism	69	phosphorylase	ec:2.4.2.3	4	DIAVI-09JAN12-CLUS00381_1, DIAVI-09JAN12-CLUS00381_2, DIAVI-09JAN12-CLUS00381_3, DIAVI-09JAN12-CLUS00381_4	map00240
Pyrimidine metabolism	69	phosphorylase	ec:2.4.2.1	1	DIAVI-09JAN12-CLUS04455_1	map00240
Pyrimidine metabolism	69	synthase	ec:4.2.1.70	1	DIAVI-09JAN12-CLUS02903_1	map00240
Pyrimidine metabolism	69	reductase	ec:1.17.4.1	3	DIAVI-09JAN12-CLUS03311_1, DIAVI-09JAN12-CLUS05188_1, DIAVI-09JAN12-CLUS03730_1	map00240
Pyrimidine metabolism	69	kinase	ec:2.7.4.6	2	DIAVI-09JAN12-CLUS01695_1, DIAVI-09JAN12-CLUS01695_2	map00240
Pyrimidine metabolism	69	synthase (glutamine-hydrolysing)	ec:6.3.5.5	2	DIAVI-09JAN12-CLUS02647_1, DIAVI-09JAN12-CLUS08725_1	map00240
Pyrimidine metabolism	69	deaminase	ec:3.5.4.5	1	DIAVI-09JAN12-CLUS06400_1	map00240
Pyrimidine metabolism	69	reductase	ec:1.8.1.9	4	DIAVI-09JAN12-CLUS00325_1, DIAVI-09JAN12-CLUS00325_2, DIAVI-09JAN12-CLUS00325_3, DIAVI-09JAN12-CLUS00325_4	map00240
Pyrimidine metabolism	69	diphosphatase	ec:3.6.1.23	1	DIAVI-09JAN12-CLUS07091_1	map00240
Pyrimidine metabolism	69	kinase	ec:2.7.4.14	2	DIAVI-09JAN12-CLUS00659_1, DIAVI-09JAN12-CLUS00659_2	map00240
Pyrimidine metabolism	69	decarboxylase	ec:4.1.1.23	1	DIAVI-09JAN12-CLUS03783_1	map00240
Pyrimidine metabolism	69	phosphoribosyltransferase	ec:2.4.2.10	1	DIAVI-09JAN12-CLUS03783_1	map00240
Pyrimidine metabolism	69	DNA polymerase	ec:2.7.7.7	9	DIAVI-09JAN12-CLUS08815_1, DIAVI-09JAN12-CLUS04410_1, DIAVI-09JAN12-CLUS10218_1, DIAVI-09JAN12-CLUS03790_1, DIAVI-09JAN12-CLUS02294_1, DIAVI-09JAN12-CLUS02208_1, DIAVI-09JAN12-CLUS08168_1, DIAVI-09JAN12-CLUS00806_1, DIAVI-09JAN12-CLUS00806_2	map00240
Pyrimidine metabolism	69	RNA polymerase	ec:2.7.7.6	29	DIAVI-09JAN12-CLUS01842_1, DIAVI-09JAN12-CLUS07225_1, DIAVI-09JAN12-CLUS06243_1, DIAVI-09JAN12-CLUS09661_1, DIAVI-09JAN12-CLUS07428_1, DIAVI-09JAN12-CLUS10318_1, DIAVI-09JAN12-CLUS06530_1, DIAVI-09JAN12-CLUS09269_1, DIAVI-09JAN12-CLUS05800_1, DIAVI-09JAN12-CLUS10592_1, DIAVI-09JAN12-CLUS08761_1, DIAVI-09JAN12-CLUS01417_1, DIAVI-09JAN12-CLUS01417_2, DIAVI-09JAN12-CLUS08112_1, DIAVI-09JAN12-CLUS104…	map00240
Pyrimidine metabolism	69	synthase	ec:6.3.4.2	1	DIAVI-09JAN12-CLUS02542_1	map00240
Pyrimidine metabolism	69	dehydrogenase (NADP+)	ec:1.3.1.2	1	DIAVI-09JAN12-CLUS01921_1	map00240
Pyrimidine metabolism	69	dehydrogenase (NAD+)	ec:1.3.1.1	1	DIAVI-09JAN12-CLUS01921_1	map00240
Pyrimidine metabolism	69	kinase	ec:2.7.1.48	3	DIAVI-09JAN12-CLUS00659_1, DIAVI-09JAN12-CLUS00659_2, DIAVI-09JAN12-CLUS03535_1	map00240
Amino sugar and nucleotide sugar metabolism	67	hexosaminidase	ec:3.2.1.52	5	DIAVI-09JAN12-CLUS02487_1, DIAVI-09JAN12-CLUS00588_1, DIAVI-09JAN12-CLUS00588_2, DIAVI-09JAN12-CLUS00588_3, DIAVI-09JAN12-CLUS02290_1	map00520
Amino sugar and nucleotide sugar metabolism	67	diphosphorylase	ec:2.7.7.23	2	DIAVI-09JAN12-CLUS05865_1, DIAVI-09JAN12-CLUS03024_1	map00520
Amino sugar and nucleotide sugar metabolism	67	guanylyltransferase	ec:2.7.7.13	2	DIAVI-09JAN12-CLUS03173_1, DIAVI-09JAN12-CLUS03051_1	map00520
Amino sugar and nucleotide sugar metabolism	67	uridylyltransferase	ec:2.7.7.12	1	DIAVI-09JAN12-CLUS03780_1	map00520
Amino sugar and nucleotide sugar metabolism	67	chitodextrinase	ec:3.2.1.14	15	DIAVI-09JAN12-CLUS00366_1, DIAVI-09JAN12-CLUS04086_1, DIAVI-09JAN12-CLUS00705_1, DIAVI-09JAN12-CLUS06396_1, DIAVI-09JAN12-CLUS04817_1, DIAVI-09JAN12-CLUS00705_2, DIAVI-09JAN12-CLUS03960_1, DIAVI-09JAN12-CLUS06286_1, DIAVI-09JAN12-CLUS03349_1, DIAVI-09JAN12-CLUS03390_1, DIAVI-09JAN12-CLUS03493_1, DIAVI-09JAN12-CLUS03135_1, DIAVI-09JAN12-CLUS01649_1, DIAVI-09JAN12-CLUS01649_2, DIAVI-09JAN12-CLUS000…	map00520
Amino sugar and nucleotide sugar metabolism	67	galactokinase (phosphorylating)	ec:2.7.1.6	2	DIAVI-09JAN12-CLUS03297_1, DIAVI-09JAN12-CLUS02248_1	map00520
Amino sugar and nucleotide sugar metabolism	67	hexokinase type IV glucokinase	ec:2.7.1.1	13	DIAVI-09JAN12-CLUS11118_1, DIAVI-09JAN12-CLUS00122_1, DIAVI-09JAN12-CLUS00122_2, DIAVI-09JAN12-CLUS00122_3, DIAVI-09JAN12-CLUS00122_4, DIAVI-09JAN12-CLUS00122_5, DIAVI-09JAN12-CLUS00122_6, DIAVI-09JAN12-CLUS00122_7, DIAVI-09JAN12-CLUS00122_8, DIAVI-09JAN12-CLUS00122_9, DIAVI-09JAN12-CLUS00122_10, DIAVI-09JAN12-CLUS00122_11, DIAVI-09JAN12-CLUS00122_12	map00520
Amino sugar and nucleotide sugar metabolism	67	transaminase (isomerizing)	ec:2.6.1.16	1	DIAVI-09JAN12-CLUS00004_13	map00520
Amino sugar and nucleotide sugar metabolism	67	deaminase	ec:3.5.99.6	1	DIAVI-09JAN12-CLUS04687_1	map00520
Amino sugar and nucleotide sugar metabolism	67	4,6-dehydratase	ec:4.2.1.47	1	DIAVI-09JAN12-CLUS03733_1	map00520
Amino sugar and nucleotide sugar metabolism	67	reductase	ec:1.6.2.2	3	DIAVI-09JAN12-CLUS08406_1, DIAVI-09JAN12-CLUS09953_1, DIAVI-09JAN12-CLUS03835_1	map00520
Amino sugar and nucleotide sugar metabolism	67	N-acetyltransferase	ec:2.3.1.4	1	DIAVI-09JAN12-CLUS04566_1	map00520
Amino sugar and nucleotide sugar metabolism	67	4-epimerase	ec:5.1.3.2	5	DIAVI-09JAN12-CLUS00033_1, DIAVI-09JAN12-CLUS00033_2, DIAVI-09JAN12-CLUS00033_3, DIAVI-09JAN12-CLUS00033_4, DIAVI-09JAN12-CLUS00033_6	map00520
Amino sugar and nucleotide sugar metabolism	67	mannose phosphomutase	ec:5.4.2.8	1	DIAVI-09JAN12-CLUS04183_1	map00520
Amino sugar and nucleotide sugar metabolism	67	mutase	ec:5.4.2.3	2	DIAVI-09JAN12-CLUS05286_1, DIAVI-09JAN12-CLUS05530_1	map00520
Amino sugar and nucleotide sugar metabolism	67	glucose phosphomutase	ec:5.4.2.2	1	DIAVI-09JAN12-CLUS02292_1	map00520
Amino sugar and nucleotide sugar metabolism	67	synthase	ec:1.1.1.271	1	DIAVI-09JAN12-CLUS04275_1	map00520
Amino sugar and nucleotide sugar metabolism	67	deacetylase	ec:3.5.1.41	3	DIAVI-09JAN12-CLUS08277_1, DIAVI-09JAN12-CLUS03568_1, DIAVI-09JAN12-CLUS09907_1	map00520
Amino sugar and nucleotide sugar metabolism	67	uridylyltransferase	ec:2.7.7.9	2	DIAVI-09JAN12-CLUS00926_1, DIAVI-09JAN12-CLUS00926_2	map00520
Amino sugar and nucleotide sugar metabolism	67	6-dehydrogenase	ec:1.1.1.22	2	DIAVI-09JAN12-CLUS02711_1, DIAVI-09JAN12-CLUS03561_1	map00520
Amino sugar and nucleotide sugar metabolism	67	isomerase	ec:5.3.1.9	1	DIAVI-09JAN12-CLUS02418_1	map00520
Amino sugar and nucleotide sugar metabolism	67	isomerase	ec:5.3.1.8	2	DIAVI-09JAN12-CLUS10838_1, DIAVI-09JAN12-CLUS08864_1	map00520
Glycolysis / Gluconeogenesis	64	dehydrogenase (NADP+)	ec:1.1.1.2	1	DIAVI-09JAN12-CLUS07035_1	map00010
Glycolysis / Gluconeogenesis	64	dehydrogenase	ec:1.1.1.1	2	DIAVI-09JAN12-CLUS07773_1, DIAVI-09JAN12-CLUS02956_1	map00010
Glycolysis / Gluconeogenesis	64	phosphohexokinase	ec:2.7.1.11	2	DIAVI-09JAN12-CLUS05884_1, DIAVI-09JAN12-CLUS02901_1	map00010
Glycolysis / Gluconeogenesis	64	dehydrogenase (acetyl-transferring)	ec:1.2.4.1	14	DIAVI-09JAN12-CLUS04392_1, DIAVI-09JAN12-CLUS00095_1, DIAVI-09JAN12-CLUS00095_2, DIAVI-09JAN12-CLUS00095_3, DIAVI-09JAN12-CLUS00095_4, DIAVI-09JAN12-CLUS00095_5, DIAVI-09JAN12-CLUS00095_6, DIAVI-09JAN12-CLUS00095_7, DIAVI-09JAN12-CLUS00095_8, DIAVI-09JAN12-CLUS00098_2, DIAVI-09JAN12-CLUS00098_1, DIAVI-09JAN12-CLUS00098_3, DIAVI-09JAN12-CLUS00098_4, DIAVI-09JAN12-CLUS00098_5	map00010
Glycolysis / Gluconeogenesis	64	hexokinase type IV glucokinase	ec:2.7.1.1	13	DIAVI-09JAN12-CLUS11118_1, DIAVI-09JAN12-CLUS00122_1, DIAVI-09JAN12-CLUS00122_2, DIAVI-09JAN12-CLUS00122_3, DIAVI-09JAN12-CLUS00122_4, DIAVI-09JAN12-CLUS00122_5, DIAVI-09JAN12-CLUS00122_6, DIAVI-09JAN12-CLUS00122_7, DIAVI-09JAN12-CLUS00122_8, DIAVI-09JAN12-CLUS00122_9, DIAVI-09JAN12-CLUS00122_10, DIAVI-09JAN12-CLUS00122_11, DIAVI-09JAN12-CLUS00122_12	map00010
Glycolysis / Gluconeogenesis	64	hydratase	ec:4.2.1.11	1	DIAVI-09JAN12-CLUS02841_1	map00010
Glycolysis / Gluconeogenesis	64	ligase	ec:6.2.1.1	3	DIAVI-09JAN12-CLUS06924_1, DIAVI-09JAN12-CLUS10868_1, DIAVI-09JAN12-CLUS09054_1	map00010
Glycolysis / Gluconeogenesis	64	dehydrogenase	ec:1.8.1.4	1	DIAVI-09JAN12-CLUS02523_1	map00010
Glycolysis / Gluconeogenesis	64	glucose phosphomutase	ec:5.4.2.2	1	DIAVI-09JAN12-CLUS02292_1	map00010
Glycolysis / Gluconeogenesis	64	mutase	ec:5.4.2.1	2	DIAVI-09JAN12-CLUS02292_1, DIAVI-09JAN12-CLUS04197_1	map00010
Glycolysis / Gluconeogenesis	64	carboxykinase (GTP)	ec:4.1.1.32	1	DIAVI-09JAN12-CLUS02100_1	map00010
Glycolysis / Gluconeogenesis	64	hexose diphosphatase	ec:3.1.3.11	2	DIAVI-09JAN12-CLUS00734_1, DIAVI-09JAN12-CLUS00734_2	map00010
Glycolysis / Gluconeogenesis	64	acetyltransferase	ec:2.3.1.12	2	DIAVI-09JAN12-CLUS00482_1, DIAVI-09JAN12-CLUS00482_2	map00010
Glycolysis / Gluconeogenesis	64	aldolase	ec:4.1.2.13	6	DIAVI-09JAN12-CLUS00300_1, DIAVI-09JAN12-CLUS00300_2, DIAVI-09JAN12-CLUS00300_3, DIAVI-09JAN12-CLUS00300_4, DIAVI-09JAN12-CLUS00300_5, DIAVI-09JAN12-CLUS00300_6	map00010
Glycolysis / Gluconeogenesis	64	dehydrogenase	ec:1.1.1.27	3	DIAVI-09JAN12-CLUS00917_1, DIAVI-09JAN12-CLUS00917_2, DIAVI-09JAN12-CLUS04984_1	map00010
Glycolysis / Gluconeogenesis	64	isomerase	ec:5.3.1.9	1	DIAVI-09JAN12-CLUS02418_1	map00010
Glycolysis / Gluconeogenesis	64	isomerase	ec:5.3.1.1	1	DIAVI-09JAN12-CLUS04168_1	map00010
Glycolysis / Gluconeogenesis	64	kinase	ec:2.7.2.3	1	DIAVI-09JAN12-CLUS02616_1	map00010
Glycolysis / Gluconeogenesis	64	dehydrogenase [NAD(P)+]	ec:1.2.1.5	3	DIAVI-09JAN12-CLUS00944_1, DIAVI-09JAN12-CLUS00944_2, DIAVI-09JAN12-CLUS05388_1	map00010
Glycolysis / Gluconeogenesis	64	dehydrogenase (NAD+)	ec:1.2.1.3	2	DIAVI-09JAN12-CLUS02404_1, DIAVI-09JAN12-CLUS02706_1	map00010
Glycolysis / Gluconeogenesis	64	kinase	ec:2.7.1.40	3	DIAVI-09JAN12-CLUS00894_1, DIAVI-09JAN12-CLUS00894_2, DIAVI-09JAN12-CLUS11179_1	map00010
Glycerolipid metabolism	59	3-kinase	ec:2.7.1.31	1	DIAVI-09JAN12-CLUS03387_1	map00561
Glycerolipid metabolism	59	kinase	ec:2.7.1.30	3	DIAVI-09JAN12-CLUS09572_1, DIAVI-09JAN12-CLUS02272_1, DIAVI-09JAN12-CLUS02567_1	map00561
Glycerolipid metabolism	59	dehydrogenase (NADP+)	ec:1.1.1.2	1	DIAVI-09JAN12-CLUS07035_1	map00561
Glycerolipid metabolism	59	kinase (ATP dependent)	ec:2.7.1.107	6	DIAVI-09JAN12-CLUS06602_1, DIAVI-09JAN12-CLUS02133_1, DIAVI-09JAN12-CLUS09257_1, DIAVI-09JAN12-CLUS02467_1, DIAVI-09JAN12-CLUS05205_1, DIAVI-09JAN12-CLUS05748_1	map00561
Glycerolipid metabolism	59	melibiase	ec:3.2.1.22	4	DIAVI-09JAN12-CLUS00327_2, DIAVI-09JAN12-CLUS00327_1, DIAVI-09JAN12-CLUS00327_4, DIAVI-09JAN12-CLUS00327_3	map00561
Glycerolipid metabolism	59	lipase	ec:3.1.1.23	13	DIAVI-09JAN12-CLUS00088_4, DIAVI-09JAN12-CLUS00088_6, DIAVI-09JAN12-CLUS00088_1, DIAVI-09JAN12-CLUS00088_2, DIAVI-09JAN12-CLUS00088_7, DIAVI-09JAN12-CLUS00088_8, DIAVI-09JAN12-CLUS00088_3, DIAVI-09JAN12-CLUS00088_5, DIAVI-09JAN12-CLUS00088_11, DIAVI-09JAN12-CLUS00088_12, DIAVI-09JAN12-CLUS00088_9, DIAVI-09JAN12-CLUS00088_10, DIAVI-09JAN12-CLUS03161_1	map00561
Glycerolipid metabolism	59	O-acyltransferase	ec:2.3.1.51	17	DIAVI-09JAN12-CLUS00045_2, DIAVI-09JAN12-CLUS00045_1, DIAVI-09JAN12-CLUS00045_3, DIAVI-09JAN12-CLUS00045_5, DIAVI-09JAN12-CLUS00045_4, DIAVI-09JAN12-CLUS00045_7, DIAVI-09JAN12-CLUS00045_9, DIAVI-09JAN12-CLUS00045_10, DIAVI-09JAN12-CLUS00045_11, DIAVI-09JAN12-CLUS00045_12, DIAVI-09JAN12-CLUS00045_13, DIAVI-09JAN12-CLUS00045_15, DIAVI-09JAN12-CLUS00045_14, DIAVI-09JAN12-CLUS00045_16, DIAVI-09JAN12-…	map00561
Glycerolipid metabolism	59	lipase	ec:3.1.1.3	8	DIAVI-09JAN12-CLUS00022_1, DIAVI-09JAN12-CLUS00022_2, DIAVI-09JAN12-CLUS00022_3, DIAVI-09JAN12-CLUS00022_4, DIAVI-09JAN12-CLUS00022_5, DIAVI-09JAN12-CLUS00022_6, DIAVI-09JAN12-CLUS00022_7, DIAVI-09JAN12-CLUS00022_8	map00561
Glycerolipid metabolism	59	O-acyltransferase	ec:2.3.1.20	1	DIAVI-09JAN12-CLUS02373_1	map00561
Glycerolipid metabolism	59	1-O-acyltransferase	ec:2.3.1.15	3	DIAVI-09JAN12-CLUS01226_1, DIAVI-09JAN12-CLUS01226_2, DIAVI-09JAN12-CLUS02314_1	map00561
Glycerolipid metabolism	59	dehydrogenase (NAD+)	ec:1.2.1.3	2	DIAVI-09JAN12-CLUS02404_1, DIAVI-09JAN12-CLUS02706_1	map00561
Pyruvate metabolism	54	dehydrogenase (acetyl-transferring)	ec:1.2.4.1	14	DIAVI-09JAN12-CLUS04392_1, DIAVI-09JAN12-CLUS00095_1, DIAVI-09JAN12-CLUS00095_2, DIAVI-09JAN12-CLUS00095_3, DIAVI-09JAN12-CLUS00095_4, DIAVI-09JAN12-CLUS00095_5, DIAVI-09JAN12-CLUS00095_6, DIAVI-09JAN12-CLUS00095_7, DIAVI-09JAN12-CLUS00095_8, DIAVI-09JAN12-CLUS00098_2, DIAVI-09JAN12-CLUS00098_1, DIAVI-09JAN12-CLUS00098_3, DIAVI-09JAN12-CLUS00098_4, DIAVI-09JAN12-CLUS00098_5	map00620
Pyruvate metabolism	54	hydrolase	ec:3.1.2.6	3	DIAVI-09JAN12-CLUS01138_2, DIAVI-09JAN12-CLUS01138_1, DIAVI-09JAN12-CLUS03965_1	map00620
Pyruvate metabolism	54	hydrolase	ec:3.1.2.1	2	DIAVI-09JAN12-CLUS00403_1, DIAVI-09JAN12-CLUS00403_2	map00620
Pyruvate metabolism	54	carboxylase	ec:6.4.1.2	4	DIAVI-09JAN12-CLUS02048_1, DIAVI-09JAN12-CLUS02081_1, DIAVI-09JAN12-CLUS09964_1, DIAVI-09JAN12-CLUS01407_1	map00620
Pyruvate metabolism	54	carboxylase	ec:6.4.1.1	1	DIAVI-09JAN12-CLUS00828_1	map00620
Pyruvate metabolism	54	C-acetyltransferase	ec:2.3.1.9	1	DIAVI-09JAN12-CLUS03038_1	map00620
Pyruvate metabolism	54	ligase	ec:6.2.1.1	3	DIAVI-09JAN12-CLUS06924_1, DIAVI-09JAN12-CLUS10868_1, DIAVI-09JAN12-CLUS09054_1	map00620
Pyruvate metabolism	54	dehydrogenase	ec:1.8.1.4	1	DIAVI-09JAN12-CLUS02523_1	map00620
Pyruvate metabolism	54	carboxykinase (GTP)	ec:4.1.1.32	1	DIAVI-09JAN12-CLUS02100_1	map00620
Pyruvate metabolism	54	acetyltransferase	ec:2.3.1.12	2	DIAVI-09JAN12-CLUS00482_1, DIAVI-09JAN12-CLUS00482_2	map00620
Pyruvate metabolism	54	dehydrogenase (acetylating)	ec:1.2.1.10	1	DIAVI-09JAN12-CLUS02404_1	map00620
Pyruvate metabolism	54	dehydrogenase (oxaloacetate-decarboxylating) (NADP+)	ec:1.1.1.40	2	DIAVI-09JAN12-CLUS00658_1, DIAVI-09JAN12-CLUS00658_2	map00620
Pyruvate metabolism	54	dehydrogenase (oxaloacetate-decarboxylating)	ec:1.1.1.38	8	DIAVI-09JAN12-CLUS00189_1, DIAVI-09JAN12-CLUS00189_2, DIAVI-09JAN12-CLUS00189_3, DIAVI-09JAN12-CLUS00189_4, DIAVI-09JAN12-CLUS00189_5, DIAVI-09JAN12-CLUS00189_6, DIAVI-09JAN12-CLUS00658_1, DIAVI-09JAN12-CLUS00658_2	map00620
Pyruvate metabolism	54	dehydrogenase	ec:1.1.1.37	4	DIAVI-09JAN12-CLUS01796_1, DIAVI-09JAN12-CLUS00781_1, DIAVI-09JAN12-CLUS00781_2, DIAVI-09JAN12-CLUS00781_3	map00620
Pyruvate metabolism	54	dehydrogenase	ec:1.1.1.27	3	DIAVI-09JAN12-CLUS00917_1, DIAVI-09JAN12-CLUS00917_2, DIAVI-09JAN12-CLUS04984_1	map00620
Pyruvate metabolism	54	lyase	ec:4.4.1.5	2	DIAVI-09JAN12-CLUS03239_1, DIAVI-09JAN12-CLUS06632_1	map00620
Pyruvate metabolism	54	dehydrogenase (NAD+)	ec:1.2.1.3	2	DIAVI-09JAN12-CLUS02404_1, DIAVI-09JAN12-CLUS02706_1	map00620
Pyruvate metabolism	54	kinase	ec:2.7.1.40	3	DIAVI-09JAN12-CLUS00894_1, DIAVI-09JAN12-CLUS00894_2, DIAVI-09JAN12-CLUS11179_1	map00620
Carbon fixation pathways in prokaryotes	53	hydratase	ec:4.2.1.3	4	DIAVI-09JAN12-CLUS01853_1, DIAVI-09JAN12-CLUS02236_1, DIAVI-09JAN12-CLUS00660_1, DIAVI-09JAN12-CLUS00660_2	map00720
Carbon fixation pathways in prokaryotes	53	hydratase	ec:4.2.1.2	1	DIAVI-09JAN12-CLUS02693_1	map00720
Carbon fixation pathways in prokaryotes	53	dehydrogenase	ec:1.3.99.1	1	DIAVI-09JAN12-CLUS06302_1	map00720
Carbon fixation pathways in prokaryotes	53	carboxylase	ec:6.4.1.3	2	DIAVI-09JAN12-CLUS02048_1, DIAVI-09JAN12-CLUS02081_1	map00720
Carbon fixation pathways in prokaryotes	53	carboxylase	ec:6.4.1.2	4	DIAVI-09JAN12-CLUS02048_1, DIAVI-09JAN12-CLUS02081_1, DIAVI-09JAN12-CLUS09964_1, DIAVI-09JAN12-CLUS01407_1	map00720
Carbon fixation pathways in prokaryotes	53	carboxylase	ec:6.4.1.1	1	DIAVI-09JAN12-CLUS00828_1	map00720
Carbon fixation pathways in prokaryotes	53	C-acetyltransferase	ec:2.3.1.9	1	DIAVI-09JAN12-CLUS03038_1	map00720
Carbon fixation pathways in prokaryotes	53	cyclohydrolase	ec:3.5.4.9	1	DIAVI-09JAN12-CLUS01993_1	map00720
Carbon fixation pathways in prokaryotes	53	ligase (ADP-forming)	ec:6.2.1.5	25	DIAVI-09JAN12-CLUS00056_1, DIAVI-09JAN12-CLUS00056_2, DIAVI-09JAN12-CLUS00056_3, DIAVI-09JAN12-CLUS00056_4, DIAVI-09JAN12-CLUS00056_5, DIAVI-09JAN12-CLUS00056_6, DIAVI-09JAN12-CLUS00056_7, DIAVI-09JAN12-CLUS00056_10, DIAVI-09JAN12-CLUS00056_12, DIAVI-09JAN12-CLUS00056_13, DIAVI-09JAN12-CLUS00056_15, DIAVI-09JAN12-CLUS00056_17, DIAVI-09JAN12-CLUS00056_8, DIAVI-09JAN12-CLUS00056_9, DIAVI-09JAN12-CL…	map00720
Carbon fixation pathways in prokaryotes	53	ligase	ec:6.2.1.1	3	DIAVI-09JAN12-CLUS06924_1, DIAVI-09JAN12-CLUS10868_1, DIAVI-09JAN12-CLUS09054_1	map00720
Carbon fixation pathways in prokaryotes	53	ligase	ec:6.3.4.3	1	DIAVI-09JAN12-CLUS01993_1	map00720
Carbon fixation pathways in prokaryotes	53	dehydrogenase (NADP+)	ec:1.5.1.5	2	DIAVI-09JAN12-CLUS01993_1, DIAVI-09JAN12-CLUS02504_1	map00720
Carbon fixation pathways in prokaryotes	53	dehydrogenase (NADP+)	ec:1.1.1.42	2	DIAVI-09JAN12-CLUS02498_1, DIAVI-09JAN12-CLUS02507_1	map00720
Carbon fixation pathways in prokaryotes	53	dehydrogenase	ec:1.1.1.37	4	DIAVI-09JAN12-CLUS01796_1, DIAVI-09JAN12-CLUS00781_1, DIAVI-09JAN12-CLUS00781_2, DIAVI-09JAN12-CLUS00781_3	map00720
Carbon fixation pathways in prokaryotes	53	dehydrogenase	ec:1.1.1.35	5	DIAVI-09JAN12-CLUS03823_1, DIAVI-09JAN12-CLUS04072_1, DIAVI-09JAN12-CLUS06890_1, DIAVI-09JAN12-CLUS03615_1, DIAVI-09JAN12-CLUS02131_1	map00720
Carbon fixation pathways in prokaryotes	53	citrate synthase	ec:2.3.3.8	25	DIAVI-09JAN12-CLUS00056_1, DIAVI-09JAN12-CLUS00056_2, DIAVI-09JAN12-CLUS00056_3, DIAVI-09JAN12-CLUS00056_4, DIAVI-09JAN12-CLUS00056_5, DIAVI-09JAN12-CLUS00056_6, DIAVI-09JAN12-CLUS00056_7, DIAVI-09JAN12-CLUS00056_10, DIAVI-09JAN12-CLUS00056_12, DIAVI-09JAN12-CLUS00056_13, DIAVI-09JAN12-CLUS00056_15, DIAVI-09JAN12-CLUS00056_17, DIAVI-09JAN12-CLUS00056_8, DIAVI-09JAN12-CLUS00056_9, DIAVI-09JAN12-CL…	map00720
Starch and sucrose metabolism	53	amylo-1,6-glucosidase	ec:3.2.1.33	3	DIAVI-09JAN12-CLUS11307_1, DIAVI-09JAN12-CLUS06373_1, DIAVI-09JAN12-CLUS06311_1	map00500
Starch and sucrose metabolism	53	beta-glucuronide glucuronohydrolase glucuronidase	ec:3.2.1.31	1	DIAVI-09JAN12-CLUS02525_1	map00500
Starch and sucrose metabolism	53	maltase	ec:3.2.1.20	1	DIAVI-09JAN12-CLUS04546_1	map00500
Starch and sucrose metabolism	53	pectin depolymerase	ec:3.2.1.15	7	DIAVI-09JAN12-CLUS01507_1, DIAVI-09JAN12-CLUS01507_2, DIAVI-09JAN12-CLUS03113_1, DIAVI-09JAN12-CLUS04151_1, DIAVI-09JAN12-CLUS01377_1, DIAVI-09JAN12-CLUS01741_2, DIAVI-09JAN12-CLUS01741_1	map00500
Starch and sucrose metabolism	53	hexokinase type IV glucokinase	ec:2.7.1.1	13	DIAVI-09JAN12-CLUS11118_1, DIAVI-09JAN12-CLUS00122_1, DIAVI-09JAN12-CLUS00122_2, DIAVI-09JAN12-CLUS00122_3, DIAVI-09JAN12-CLUS00122_4, DIAVI-09JAN12-CLUS00122_5, DIAVI-09JAN12-CLUS00122_6, DIAVI-09JAN12-CLUS00122_7, DIAVI-09JAN12-CLUS00122_8, DIAVI-09JAN12-CLUS00122_9, DIAVI-09JAN12-CLUS00122_10, DIAVI-09JAN12-CLUS00122_11, DIAVI-09JAN12-CLUS00122_12	map00500
Starch and sucrose metabolism	53	muscle phosphorylase a and b	ec:2.4.1.1	1	DIAVI-09JAN12-CLUS03614_1	map00500
Starch and sucrose metabolism	53	endo-1,4-beta-D-glucanase	ec:3.2.1.4	11	DIAVI-09JAN12-CLUS04608_1, DIAVI-09JAN12-CLUS00425_4, DIAVI-09JAN12-CLUS00425_2, DIAVI-09JAN12-CLUS05676_1, DIAVI-09JAN12-CLUS05843_1, DIAVI-09JAN12-CLUS01754_1, DIAVI-09JAN12-CLUS06075_1, DIAVI-09JAN12-CLUS08022_1, DIAVI-09JAN12-CLUS11599_1, DIAVI-09JAN12-CLUS11562_1, DIAVI-09JAN12-CLUS09757_1	map00500
Starch and sucrose metabolism	53	glycogenase	ec:3.2.1.1	2	DIAVI-09JAN12-CLUS02982_1, DIAVI-09JAN12-CLUS02998_1	map00500
Starch and sucrose metabolism	53	disproportionating enzyme	ec:2.4.1.25	3	DIAVI-09JAN12-CLUS11307_1, DIAVI-09JAN12-CLUS06373_1, DIAVI-09JAN12-CLUS06311_1	map00500
Starch and sucrose metabolism	53	branching enzyme	ec:2.4.1.18	3	DIAVI-09JAN12-CLUS10747_1, DIAVI-09JAN12-CLUS00891_1, DIAVI-09JAN12-CLUS00891_2	map00500
Starch and sucrose metabolism	53	synthase (UDP-forming)	ec:2.4.1.15	1	DIAVI-09JAN12-CLUS08247_1	map00500
Starch and sucrose metabolism	53	synthase	ec:2.4.1.11	3	DIAVI-09JAN12-CLUS03197_1, DIAVI-09JAN12-CLUS02054_1, DIAVI-09JAN12-CLUS07316_1	map00500
Starch and sucrose metabolism	53	glucose phosphomutase	ec:5.4.2.2	1	DIAVI-09JAN12-CLUS02292_1	map00500
Starch and sucrose metabolism	53	trehalose 6-phosphatase	ec:3.1.3.12	1	DIAVI-09JAN12-CLUS08247_1	map00500
Starch and sucrose metabolism	53	uridylyltransferase	ec:2.7.7.9	2	DIAVI-09JAN12-CLUS00926_1, DIAVI-09JAN12-CLUS00926_2	map00500
Starch and sucrose metabolism	53	1,4-beta-cellobiosidase (non-reducing end)	ec:3.2.1.91	1	DIAVI-09JAN12-CLUS09263_1	map00500
Starch and sucrose metabolism	53	6-dehydrogenase	ec:1.1.1.22	2	DIAVI-09JAN12-CLUS02711_1, DIAVI-09JAN12-CLUS03561_1	map00500
Starch and sucrose metabolism	53	isomerase	ec:5.3.1.9	1	DIAVI-09JAN12-CLUS02418_1	map00500
Aminobenzoate degradation	50	phosphatase	ec:3.1.3.2	41	DIAVI-09JAN12-CLUS09056_1, DIAVI-09JAN12-CLUS03572_1, DIAVI-09JAN12-CLUS03579_1, DIAVI-09JAN12-CLUS04205_1, DIAVI-09JAN12-CLUS09414_1, DIAVI-09JAN12-CLUS05718_1, DIAVI-09JAN12-CLUS00465_1, DIAVI-09JAN12-CLUS00465_2, DIAVI-09JAN12-CLUS03393_1, DIAVI-09JAN12-CLUS03399_1, DIAVI-09JAN12-CLUS03553_1, DIAVI-09JAN12-CLUS03621_1, DIAVI-09JAN12-CLUS03871_1, DIAVI-09JAN12-CLUS03888_1, DIAVI-09JAN12-CLUS045…	map00627
Aminobenzoate degradation	50	phosphatase	ec:3.1.3.1	2	DIAVI-09JAN12-CLUS02713_1, DIAVI-09JAN12-CLUS04771_1	map00627
Aminobenzoate degradation	50	acylamidase	ec:3.5.1.4	2	DIAVI-09JAN12-CLUS08001_1, DIAVI-09JAN12-CLUS11069_1	map00627
Aminobenzoate degradation	50	nitrophenyl phosphatase	ec:3.1.3.41	1	DIAVI-09JAN12-CLUS09430_1	map00627
Aminobenzoate degradation	50	hydratase	ec:4.2.1.17	4	DIAVI-09JAN12-CLUS06004_1, DIAVI-09JAN12-CLUS00737_1, DIAVI-09JAN12-CLUS00737_2, DIAVI-09JAN12-CLUS02131_1	map00627
Propanoate metabolism	49	transaminase	ec:2.6.1.19	3	DIAVI-09JAN12-CLUS00940_2, DIAVI-09JAN12-CLUS10166_1, DIAVI-09JAN12-CLUS00940_1	map00640
Propanoate metabolism	49	hydrolase	ec:3.1.2.4	1	DIAVI-09JAN12-CLUS03488_1	map00640
Propanoate metabolism	49	carboxylase	ec:6.4.1.3	2	DIAVI-09JAN12-CLUS02048_1, DIAVI-09JAN12-CLUS02081_1	map00640
Propanoate metabolism	49	carboxylase	ec:6.4.1.2	4	DIAVI-09JAN12-CLUS02048_1, DIAVI-09JAN12-CLUS02081_1, DIAVI-09JAN12-CLUS09964_1, DIAVI-09JAN12-CLUS01407_1	map00640
Propanoate metabolism	49	C-acetyltransferase	ec:2.3.1.9	1	DIAVI-09JAN12-CLUS03038_1	map00640
Propanoate metabolism	49	hydratase	ec:4.2.1.17	4	DIAVI-09JAN12-CLUS06004_1, DIAVI-09JAN12-CLUS00737_1, DIAVI-09JAN12-CLUS00737_2, DIAVI-09JAN12-CLUS02131_1	map00640
Propanoate metabolism	49	ligase (ADP-forming)	ec:6.2.1.5	25	DIAVI-09JAN12-CLUS00056_1, DIAVI-09JAN12-CLUS00056_2, DIAVI-09JAN12-CLUS00056_3, DIAVI-09JAN12-CLUS00056_4, DIAVI-09JAN12-CLUS00056_5, DIAVI-09JAN12-CLUS00056_6, DIAVI-09JAN12-CLUS00056_7, DIAVI-09JAN12-CLUS00056_10, DIAVI-09JAN12-CLUS00056_12, DIAVI-09JAN12-CLUS00056_13, DIAVI-09JAN12-CLUS00056_15, DIAVI-09JAN12-CLUS00056_17, DIAVI-09JAN12-CLUS00056_8, DIAVI-09JAN12-CLUS00056_9, DIAVI-09JAN12-CL…	map00640
Propanoate metabolism	49	ligase (GDP-forming)	ec:6.2.1.4	2	DIAVI-09JAN12-CLUS03408_1, DIAVI-09JAN12-CLUS02894_1	map00640
Propanoate metabolism	49	ligase	ec:6.2.1.1	3	DIAVI-09JAN12-CLUS06924_1, DIAVI-09JAN12-CLUS10868_1, DIAVI-09JAN12-CLUS09054_1	map00640
Propanoate metabolism	49	dehydrogenase (acylating)	ec:1.2.1.27	2	DIAVI-09JAN12-CLUS00925_2, DIAVI-09JAN12-CLUS00925_1	map00640
Propanoate metabolism	49	dehydrogenase (acetylating)	ec:1.2.1.18	2	DIAVI-09JAN12-CLUS00925_2, DIAVI-09JAN12-CLUS00925_1	map00640
Propanoate metabolism	49	dehydrogenase	ec:1.1.1.27	3	DIAVI-09JAN12-CLUS00917_1, DIAVI-09JAN12-CLUS00917_2, DIAVI-09JAN12-CLUS04984_1	map00640
Propanoate metabolism	49	dehydrogenase (NAD+)	ec:1.2.1.3	2	DIAVI-09JAN12-CLUS02404_1, DIAVI-09JAN12-CLUS02706_1	map00640
Glycerophospholipid metabolism	48	kinase	ec:2.7.1.32	1	DIAVI-09JAN12-CLUS01922_1	map00564
Glycerophospholipid metabolism	48	dehydrogenase	ec:1.1.5.3	1	DIAVI-09JAN12-CLUS02679_1	map00564
Glycerophospholipid metabolism	48	dehydrogenase (NAD+)	ec:1.1.1.8	1	DIAVI-09JAN12-CLUS03648_1	map00564
Glycerophospholipid metabolism	48	kinase (ATP dependent)	ec:2.7.1.107	6	DIAVI-09JAN12-CLUS06602_1, DIAVI-09JAN12-CLUS02133_1, DIAVI-09JAN12-CLUS09257_1, DIAVI-09JAN12-CLUS02467_1, DIAVI-09JAN12-CLUS05205_1, DIAVI-09JAN12-CLUS05748_1	map00564
Glycerophospholipid metabolism	48	cytidylyltransferase	ec:2.7.7.15	1	DIAVI-09JAN12-CLUS02908_1	map00564
Glycerophospholipid metabolism	48	cytidylyltransferase	ec:2.7.7.14	1	DIAVI-09JAN12-CLUS02875_1	map00564
Glycerophospholipid metabolism	48	oxidase	ec:1.1.3.21	1	DIAVI-09JAN12-CLUS02679_1	map00564
Glycerophospholipid metabolism	48	3-phosphatidyltransferase	ec:2.7.8.11	1	DIAVI-09JAN12-CLUS07254_1	map00564
Glycerophospholipid metabolism	48	A1	ec:3.1.1.32	8	DIAVI-09JAN12-CLUS00592_1, DIAVI-09JAN12-CLUS03472_1, DIAVI-09JAN12-CLUS01086_1, DIAVI-09JAN12-CLUS01086_2, DIAVI-09JAN12-CLUS00592_2, DIAVI-09JAN12-CLUS00592_3, DIAVI-09JAN12-CLUS01663_1, DIAVI-09JAN12-CLUS01663_2	map00564
Glycerophospholipid metabolism	48	decarboxylase	ec:4.1.1.65	1	DIAVI-09JAN12-CLUS05867_1	map00564
Glycerophospholipid metabolism	48	O-acyltransferase	ec:2.3.1.51	17	DIAVI-09JAN12-CLUS00045_2, DIAVI-09JAN12-CLUS00045_1, DIAVI-09JAN12-CLUS00045_3, DIAVI-09JAN12-CLUS00045_5, DIAVI-09JAN12-CLUS00045_4, DIAVI-09JAN12-CLUS00045_7, DIAVI-09JAN12-CLUS00045_9, DIAVI-09JAN12-CLUS00045_10, DIAVI-09JAN12-CLUS00045_11, DIAVI-09JAN12-CLUS00045_12, DIAVI-09JAN12-CLUS00045_13, DIAVI-09JAN12-CLUS00045_15, DIAVI-09JAN12-CLUS00045_14, DIAVI-09JAN12-CLUS00045_16, DIAVI-09JAN12-…	map00564
Glycerophospholipid metabolism	48	lecithinase B	ec:3.1.1.5	2	DIAVI-09JAN12-CLUS04029_1, DIAVI-09JAN12-CLUS02524_1	map00564
Glycerophospholipid metabolism	48	A2	ec:3.1.1.4	2	DIAVI-09JAN12-CLUS00792_2, DIAVI-09JAN12-CLUS09942_1	map00564
Glycerophospholipid metabolism	48	1-O-acyltransferase	ec:2.3.1.15	3	DIAVI-09JAN12-CLUS01226_1, DIAVI-09JAN12-CLUS01226_2, DIAVI-09JAN12-CLUS02314_1	map00564
Glycerophospholipid metabolism	48	phosphodiesterase	ec:3.1.4.46	2	DIAVI-09JAN12-CLUS02776_1, DIAVI-09JAN12-CLUS05564_1	map00564
Glycerophospholipid metabolism	48	cytidylyltransferase	ec:2.7.7.41	1	DIAVI-09JAN12-CLUS03198_1	map00564
Riboflavin metabolism	47	phosphatase	ec:3.1.3.2	41	DIAVI-09JAN12-CLUS09056_1, DIAVI-09JAN12-CLUS03572_1, DIAVI-09JAN12-CLUS03579_1, DIAVI-09JAN12-CLUS04205_1, DIAVI-09JAN12-CLUS09414_1, DIAVI-09JAN12-CLUS05718_1, DIAVI-09JAN12-CLUS00465_1, DIAVI-09JAN12-CLUS00465_2, DIAVI-09JAN12-CLUS03393_1, DIAVI-09JAN12-CLUS03399_1, DIAVI-09JAN12-CLUS03553_1, DIAVI-09JAN12-CLUS03621_1, DIAVI-09JAN12-CLUS03871_1, DIAVI-09JAN12-CLUS03888_1, DIAVI-09JAN12-CLUS045…	map00740
Riboflavin metabolism	47	kinase	ec:2.7.1.26	2	DIAVI-09JAN12-CLUS06323_1, DIAVI-09JAN12-CLUS10990_1	map00740
Riboflavin metabolism	47	monophenol monooxygenase	ec:1.14.18.1	4	DIAVI-09JAN12-CLUS02263_1, DIAVI-09JAN12-CLUS04970_1, DIAVI-09JAN12-CLUS05551_1, DIAVI-09JAN12-CLUS08574_1	map00740
Phosphatidylinositol signaling system	44	kinase (ATP dependent)	ec:2.7.1.107	6	DIAVI-09JAN12-CLUS06602_1, DIAVI-09JAN12-CLUS02133_1, DIAVI-09JAN12-CLUS09257_1, DIAVI-09JAN12-CLUS02467_1, DIAVI-09JAN12-CLUS05205_1, DIAVI-09JAN12-CLUS05748_1	map04070
Phosphatidylinositol signaling system	44	3-phosphatidyltransferase	ec:2.7.8.11	1	DIAVI-09JAN12-CLUS07254_1	map04070
Phosphatidylinositol signaling system	44	kinase C	ec:2.7.11.13	15	DIAVI-09JAN12-CLUS00039_6, DIAVI-09JAN12-CLUS00039_8, DIAVI-09JAN12-CLUS00039_10, DIAVI-09JAN12-CLUS00039_11, DIAVI-09JAN12-CLUS00039_12, DIAVI-09JAN12-CLUS00039_13, DIAVI-09JAN12-CLUS00039_17, DIAVI-09JAN12-CLUS00039_18, DIAVI-09JAN12-CLUS00039_7, DIAVI-09JAN12-CLUS00039_9, DIAVI-09JAN12-CLUS03945_1, DIAVI-09JAN12-CLUS02935_1, DIAVI-09JAN12-CLUS04078_1, DIAVI-09JAN12-CLUS11269_1, DIAVI-09JAN12-C…	map04070
Phosphatidylinositol signaling system	44	3-phosphatase	ec:3.1.3.67	1	DIAVI-09JAN12-CLUS08185_1	map04070
Phosphatidylinositol signaling system	44	inositol-1,3-bisphosphate 3-phosphatase	ec:3.1.3.64	1	DIAVI-09JAN12-CLUS07689_1	map04070
Phosphatidylinositol signaling system	44	phosphatase	ec:3.1.3.25	3	DIAVI-09JAN12-CLUS03877_1, DIAVI-09JAN12-CLUS00817_1, DIAVI-09JAN12-CLUS00817_2	map04070
Phosphatidylinositol signaling system	44	phospholipase C	ec:3.1.4.11	2	DIAVI-09JAN12-CLUS01948_1, DIAVI-09JAN12-CLUS11426_1	map04070
Phosphatidylinositol signaling system	44	5-kinase	ec:2.7.1.68	2	DIAVI-09JAN12-CLUS07939_1, DIAVI-09JAN12-CLUS04103_1	map04070
Phosphatidylinositol signaling system	44	4-kinase	ec:2.7.1.67	6	DIAVI-09JAN12-CLUS04565_1, DIAVI-09JAN12-CLUS10264_1, DIAVI-09JAN12-CLUS09043_1, DIAVI-09JAN12-CLUS07292_1, DIAVI-09JAN12-CLUS06996_1, DIAVI-09JAN12-CLUS06504_1	map04070
Phosphatidylinositol signaling system	44	5-kinase	ec:2.7.1.140	1	DIAVI-09JAN12-CLUS03154_1	map04070
Phosphatidylinositol signaling system	44	3-kinase	ec:2.7.1.137	3	DIAVI-09JAN12-CLUS00932_1, DIAVI-09JAN12-CLUS00932_2, DIAVI-09JAN12-CLUS04685_1	map04070
Phosphatidylinositol signaling system	44	cytidylyltransferase	ec:2.7.7.41	1	DIAVI-09JAN12-CLUS03198_1	map04070
Phosphatidylinositol signaling system	44	3-kinase	ec:2.7.1.127	3	DIAVI-09JAN12-CLUS03154_1, DIAVI-09JAN12-CLUS02790_1, DIAVI-09JAN12-CLUS06915_1	map04070
Fructose and mannose metabolism	40	phosphofructokinase 2	ec:2.7.1.105	8	DIAVI-09JAN12-CLUS00145_1, DIAVI-09JAN12-CLUS00145_2, DIAVI-09JAN12-CLUS00145_3, DIAVI-09JAN12-CLUS00145_4, DIAVI-09JAN12-CLUS00145_5, DIAVI-09JAN12-CLUS00145_6, DIAVI-09JAN12-CLUS00145_7, DIAVI-09JAN12-CLUS00145_8	map00051
Fructose and mannose metabolism	40	guanylyltransferase	ec:2.7.7.13	2	DIAVI-09JAN12-CLUS03173_1, DIAVI-09JAN12-CLUS03051_1	map00051
Fructose and mannose metabolism	40	phosphohexokinase	ec:2.7.1.11	2	DIAVI-09JAN12-CLUS05884_1, DIAVI-09JAN12-CLUS02901_1	map00051
Fructose and mannose metabolism	40	hexokinase type IV glucokinase	ec:2.7.1.1	13	DIAVI-09JAN12-CLUS11118_1, DIAVI-09JAN12-CLUS00122_1, DIAVI-09JAN12-CLUS00122_2, DIAVI-09JAN12-CLUS00122_3, DIAVI-09JAN12-CLUS00122_4, DIAVI-09JAN12-CLUS00122_5, DIAVI-09JAN12-CLUS00122_6, DIAVI-09JAN12-CLUS00122_7, DIAVI-09JAN12-CLUS00122_8, DIAVI-09JAN12-CLUS00122_9, DIAVI-09JAN12-CLUS00122_10, DIAVI-09JAN12-CLUS00122_11, DIAVI-09JAN12-CLUS00122_12	map00051
Fructose and mannose metabolism	40	4,6-dehydratase	ec:4.2.1.47	1	DIAVI-09JAN12-CLUS03733_1	map00051
Fructose and mannose metabolism	40	2-phosphatase	ec:3.1.3.46	8	DIAVI-09JAN12-CLUS00145_1, DIAVI-09JAN12-CLUS00145_2, DIAVI-09JAN12-CLUS00145_3, DIAVI-09JAN12-CLUS00145_4, DIAVI-09JAN12-CLUS00145_5, DIAVI-09JAN12-CLUS00145_6, DIAVI-09JAN12-CLUS00145_7, DIAVI-09JAN12-CLUS00145_8	map00051
Fructose and mannose metabolism	40	mannose phosphomutase	ec:5.4.2.8	1	DIAVI-09JAN12-CLUS04183_1	map00051
Fructose and mannose metabolism	40	synthase	ec:1.1.1.271	1	DIAVI-09JAN12-CLUS04275_1	map00051
Fructose and mannose metabolism	40	hexose diphosphatase	ec:3.1.3.11	2	DIAVI-09JAN12-CLUS00734_1, DIAVI-09JAN12-CLUS00734_2	map00051
Fructose and mannose metabolism	40	aldolase	ec:4.1.2.13	6	DIAVI-09JAN12-CLUS00300_1, DIAVI-09JAN12-CLUS00300_2, DIAVI-09JAN12-CLUS00300_3, DIAVI-09JAN12-CLUS00300_4, DIAVI-09JAN12-CLUS00300_5, DIAVI-09JAN12-CLUS00300_6	map00051
Fructose and mannose metabolism	40	isomerase	ec:5.3.1.8	2	DIAVI-09JAN12-CLUS10838_1, DIAVI-09JAN12-CLUS08864_1	map00051
Fructose and mannose metabolism	40	isomerase	ec:5.3.1.1	1	DIAVI-09JAN12-CLUS04168_1	map00051
Fructose and mannose metabolism	40	2-dehydrogenase	ec:1.1.1.14	1	DIAVI-09JAN12-CLUS03555_1	map00051
Aminoacyl-tRNA biosynthesis	39	ligase	ec:6.1.1.22	1	DIAVI-09JAN12-CLUS02469_1	map00970
Aminoacyl-tRNA biosynthesis	39	ligase	ec:6.1.1.21	2	DIAVI-09JAN12-CLUS07285_1, DIAVI-09JAN12-CLUS08534_1	map00970
Aminoacyl-tRNA biosynthesis	39	ligase	ec:6.1.1.20	6	DIAVI-09JAN12-CLUS00472_2, DIAVI-09JAN12-CLUS00472_3, DIAVI-09JAN12-CLUS00472_1, DIAVI-09JAN12-CLUS03821_1, DIAVI-09JAN12-CLUS03124_1, DIAVI-09JAN12-CLUS02999_1	map00970
Aminoacyl-tRNA biosynthesis	39	ligase	ec:6.1.1.19	3	DIAVI-09JAN12-CLUS01091_2, DIAVI-09JAN12-CLUS01091_1, DIAVI-09JAN12-CLUS03011_1	map00970
Aminoacyl-tRNA biosynthesis	39	ligase	ec:6.1.1.18	1	DIAVI-09JAN12-CLUS02283_1	map00970
Aminoacyl-tRNA biosynthesis	39	ligase	ec:6.1.1.17	2	DIAVI-09JAN12-CLUS01808_1, DIAVI-09JAN12-CLUS01910_1	map00970
Aminoacyl-tRNA biosynthesis	39	ligase	ec:6.1.1.16	1	DIAVI-09JAN12-CLUS02218_1	map00970
Aminoacyl-tRNA biosynthesis	39	ligase	ec:6.1.1.15	1	DIAVI-09JAN12-CLUS01808_1	map00970
Aminoacyl-tRNA biosynthesis	39	ligase	ec:6.1.1.14	1	DIAVI-09JAN12-CLUS02183_1	map00970
Aminoacyl-tRNA biosynthesis	39	ligase	ec:6.1.1.12	3	DIAVI-09JAN12-CLUS02655_1, DIAVI-09JAN12-CLUS07708_1, DIAVI-09JAN12-CLUS11335_1	map00970
Aminoacyl-tRNA biosynthesis	39	ligase	ec:6.1.1.11	2	DIAVI-09JAN12-CLUS04105_1, DIAVI-09JAN12-CLUS02943_1	map00970
Aminoacyl-tRNA biosynthesis	39	ligase	ec:6.1.1.10	1	DIAVI-09JAN12-CLUS01962_1	map00970
Aminoacyl-tRNA biosynthesis	39	synthase (glutamine-hydrolysing)	ec:6.3.5.7	2	DIAVI-09JAN12-CLUS10014_1, DIAVI-09JAN12-CLUS09649_1	map00970
Aminoacyl-tRNA biosynthesis	39	ligase	ec:6.1.1.9	2	DIAVI-09JAN12-CLUS01910_1, DIAVI-09JAN12-CLUS06290_1	map00970
Aminoacyl-tRNA biosynthesis	39	ligase	ec:6.1.1.7	1	DIAVI-09JAN12-CLUS01966_1	map00970
Aminoacyl-tRNA biosynthesis	39	ligase	ec:6.1.1.6	2	DIAVI-09JAN12-CLUS00920_1, DIAVI-09JAN12-CLUS00920_2	map00970
Aminoacyl-tRNA biosynthesis	39	ligase	ec:6.1.1.5	2	DIAVI-09JAN12-CLUS01875_1, DIAVI-09JAN12-CLUS07725_1	map00970
Aminoacyl-tRNA biosynthesis	39	ligase	ec:6.1.1.4	3	DIAVI-09JAN12-CLUS01975_1, DIAVI-09JAN12-CLUS10665_1, DIAVI-09JAN12-CLUS09679_1	map00970
Aminoacyl-tRNA biosynthesis	39	ligase	ec:6.1.1.3	2	DIAVI-09JAN12-CLUS04368_1, DIAVI-09JAN12-CLUS02156_1	map00970
Aminoacyl-tRNA biosynthesis	39	ligase	ec:6.1.1.2	1	DIAVI-09JAN12-CLUS03111_1	map00970
Aminoacyl-tRNA biosynthesis	39	ligase	ec:6.1.1.1	2	DIAVI-09JAN12-CLUS02672_1, DIAVI-09JAN12-CLUS09765_1	map00970
Alanine, aspartate and glutamate metabolism	39	transaminase	ec:2.6.1.44	2	DIAVI-09JAN12-CLUS00688_1, DIAVI-09JAN12-CLUS00688_2	map00250
Alanine, aspartate and glutamate metabolism	39	carbamoyltransferase	ec:2.1.3.2	3	DIAVI-09JAN12-CLUS02647_1, DIAVI-09JAN12-CLUS08725_1, DIAVI-09JAN12-CLUS10629_1	map00250
Alanine, aspartate and glutamate metabolism	39	transaminase	ec:2.6.1.19	3	DIAVI-09JAN12-CLUS00940_2, DIAVI-09JAN12-CLUS10166_1, DIAVI-09JAN12-CLUS00940_1	map00250
Alanine, aspartate and glutamate metabolism	39	transaminase (isomerizing)	ec:2.6.1.16	1	DIAVI-09JAN12-CLUS00004_13	map00250
Alanine, aspartate and glutamate metabolism	39	glutaminase I	ec:3.5.1.2	1	DIAVI-09JAN12-CLUS02398_1	map00250
Alanine, aspartate and glutamate metabolism	39	asparaginase II	ec:3.5.1.1	1	DIAVI-09JAN12-CLUS04964_1	map00250
Alanine, aspartate and glutamate metabolism	39	transaminase	ec:2.6.1.2	1	DIAVI-09JAN12-CLUS00004_1	map00250
Alanine, aspartate and glutamate metabolism	39	transaminase	ec:2.6.1.1	3	DIAVI-09JAN12-CLUS01617_1, DIAVI-09JAN12-CLUS00690_1, DIAVI-09JAN12-CLUS00690_2	map00250
Alanine, aspartate and glutamate metabolism	39	dehydrogenase	ec:1.5.1.12	1	DIAVI-09JAN12-CLUS01907_1	map00250
Alanine, aspartate and glutamate metabolism	39	oxidase	ec:1.4.3.1	2	DIAVI-09JAN12-CLUS00392_1, DIAVI-09JAN12-CLUS00392_2	map00250
Alanine, aspartate and glutamate metabolism	39	synthase (glutamine-hydrolysing)	ec:6.3.5.5	2	DIAVI-09JAN12-CLUS02647_1, DIAVI-09JAN12-CLUS08725_1	map00250
Alanine, aspartate and glutamate metabolism	39	synthase (glutamine-hydrolysing)	ec:6.3.5.4	6	DIAVI-09JAN12-CLUS00164_1, DIAVI-09JAN12-CLUS00164_2, DIAVI-09JAN12-CLUS00164_3, DIAVI-09JAN12-CLUS00164_4, DIAVI-09JAN12-CLUS00164_5, DIAVI-09JAN12-CLUS00164_6	map00250
Alanine, aspartate and glutamate metabolism	39	synthase (NADH)	ec:1.4.1.14	3	DIAVI-09JAN12-CLUS02972_1, DIAVI-09JAN12-CLUS07186_1, DIAVI-09JAN12-CLUS02425_1	map00250
Alanine, aspartate and glutamate metabolism	39	synthase (NADPH)	ec:1.4.1.13	2	DIAVI-09JAN12-CLUS02972_1, DIAVI-09JAN12-CLUS07186_1	map00250
Alanine, aspartate and glutamate metabolism	39	ligase	ec:6.3.1.2	3	DIAVI-09JAN12-CLUS01641_1, DIAVI-09JAN12-CLUS01641_2, DIAVI-09JAN12-CLUS06991_1	map00250
Alanine, aspartate and glutamate metabolism	39	synthase (ammonia)	ec:6.3.4.16	1	DIAVI-09JAN12-CLUS02647_1	map00250
Alanine, aspartate and glutamate metabolism	39	phosphoribosyldiphosphate 5-amidotransferase	ec:2.4.2.14	1	DIAVI-09JAN12-CLUS02500_1	map00250
Alanine, aspartate and glutamate metabolism	39	dehydrogenase (NAD+)	ec:1.2.1.24	2	DIAVI-09JAN12-CLUS03722_1, DIAVI-09JAN12-CLUS05420_1	map00250
Alanine, aspartate and glutamate metabolism	39	synthase	ec:6.3.4.4	1	DIAVI-09JAN12-CLUS01818_1	map00250
Alanine, aspartate and glutamate metabolism	39	lyase	ec:4.3.2.2	1	DIAVI-09JAN12-CLUS02674_1	map00250
Alanine, aspartate and glutamate metabolism	39	dehydrogenase [NAD(P)+]	ec:1.2.1.16	1	DIAVI-09JAN12-CLUS03722_1	map00250
Alanine, aspartate and glutamate metabolism	39	dehydrogenase [NAD(P)+]	ec:1.4.1.3	1	DIAVI-09JAN12-CLUS11577_1	map00250
Alanine, aspartate and glutamate metabolism	39	dehydrogenase	ec:1.4.1.2	3	DIAVI-09JAN12-CLUS00175_1, DIAVI-09JAN12-CLUS00175_2, DIAVI-09JAN12-CLUS00175_3	map00250
Methane metabolism	37	phosphatase	ec:3.1.3.3	2	DIAVI-09JAN12-CLUS06563_1, DIAVI-09JAN12-CLUS07115_1	map00680
Methane metabolism	37	transaminase	ec:2.6.1.52	1	DIAVI-09JAN12-CLUS03275_1	map00680
Methane metabolism	37	phosphohexokinase	ec:2.7.1.11	2	DIAVI-09JAN12-CLUS05884_1, DIAVI-09JAN12-CLUS02901_1	map00680
Methane metabolism	37	hydroxymethyltransferase	ec:2.1.2.1	1	DIAVI-09JAN12-CLUS02734_1	map00680
Methane metabolism	37	hydrolase	ec:3.1.2.12	2	DIAVI-09JAN12-CLUS01123_1, DIAVI-09JAN12-CLUS01123_2	map00680
Methane metabolism	37	hydratase	ec:4.2.1.11	1	DIAVI-09JAN12-CLUS02841_1	map00680
Methane metabolism	37	ligase	ec:6.2.1.1	3	DIAVI-09JAN12-CLUS06924_1, DIAVI-09JAN12-CLUS10868_1, DIAVI-09JAN12-CLUS09054_1	map00680
Methane metabolism	37	mutase	ec:5.4.2.1	2	DIAVI-09JAN12-CLUS02292_1, DIAVI-09JAN12-CLUS04197_1	map00680
Methane metabolism	37	lactoperoxidase	ec:1.11.1.7	7	DIAVI-09JAN12-CLUS01902_1, DIAVI-09JAN12-CLUS04510_1, DIAVI-09JAN12-CLUS02631_1, DIAVI-09JAN12-CLUS06348_1, DIAVI-09JAN12-CLUS06775_1, DIAVI-09JAN12-CLUS00015_4, DIAVI-09JAN12-CLUS04322_1	map00680
Methane metabolism	37	dehydrogenase	ec:1.1.1.95	2	DIAVI-09JAN12-CLUS09438_1, DIAVI-09JAN12-CLUS02927_1	map00680
Methane metabolism	37	equilase	ec:1.11.1.6	1	DIAVI-09JAN12-CLUS02565_1	map00680
Methane metabolism	37	dehydrogenase	ec:1.1.1.284	1	DIAVI-09JAN12-CLUS02956_1	map00680
Methane metabolism	37	hexose diphosphatase	ec:3.1.3.11	2	DIAVI-09JAN12-CLUS00734_1, DIAVI-09JAN12-CLUS00734_2	map00680
Methane metabolism	37	dehydrogenase	ec:1.1.1.37	4	DIAVI-09JAN12-CLUS01796_1, DIAVI-09JAN12-CLUS00781_1, DIAVI-09JAN12-CLUS00781_2, DIAVI-09JAN12-CLUS00781_3	map00680
Methane metabolism	37	aldolase	ec:4.1.2.13	6	DIAVI-09JAN12-CLUS00300_1, DIAVI-09JAN12-CLUS00300_2, DIAVI-09JAN12-CLUS00300_3, DIAVI-09JAN12-CLUS00300_4, DIAVI-09JAN12-CLUS00300_5, DIAVI-09JAN12-CLUS00300_6	map00680
Galactose metabolism	37	uridylyltransferase	ec:2.7.7.12	1	DIAVI-09JAN12-CLUS03780_1	map00052
Galactose metabolism	37	phosphohexokinase	ec:2.7.1.11	2	DIAVI-09JAN12-CLUS05884_1, DIAVI-09JAN12-CLUS02901_1	map00052
Galactose metabolism	37	lactase (ambiguous)	ec:3.2.1.23	6	DIAVI-09JAN12-CLUS02198_1, DIAVI-09JAN12-CLUS00900_2, DIAVI-09JAN12-CLUS00900_1, DIAVI-09JAN12-CLUS00692_1, DIAVI-09JAN12-CLUS00692_2, DIAVI-09JAN12-CLUS02647_1	map00052
Galactose metabolism	37	melibiase	ec:3.2.1.22	4	DIAVI-09JAN12-CLUS00327_2, DIAVI-09JAN12-CLUS00327_1, DIAVI-09JAN12-CLUS00327_4, DIAVI-09JAN12-CLUS00327_3	map00052
Galactose metabolism	37	maltase	ec:3.2.1.20	1	DIAVI-09JAN12-CLUS04546_1	map00052
Galactose metabolism	37	galactokinase (phosphorylating)	ec:2.7.1.6	2	DIAVI-09JAN12-CLUS03297_1, DIAVI-09JAN12-CLUS02248_1	map00052
Galactose metabolism	37	hexokinase type IV glucokinase	ec:2.7.1.1	13	DIAVI-09JAN12-CLUS11118_1, DIAVI-09JAN12-CLUS00122_1, DIAVI-09JAN12-CLUS00122_2, DIAVI-09JAN12-CLUS00122_3, DIAVI-09JAN12-CLUS00122_4, DIAVI-09JAN12-CLUS00122_5, DIAVI-09JAN12-CLUS00122_6, DIAVI-09JAN12-CLUS00122_7, DIAVI-09JAN12-CLUS00122_8, DIAVI-09JAN12-CLUS00122_9, DIAVI-09JAN12-CLUS00122_10, DIAVI-09JAN12-CLUS00122_11, DIAVI-09JAN12-CLUS00122_12	map00052
Galactose metabolism	37	4-epimerase	ec:5.1.3.2	5	DIAVI-09JAN12-CLUS00033_1, DIAVI-09JAN12-CLUS00033_2, DIAVI-09JAN12-CLUS00033_3, DIAVI-09JAN12-CLUS00033_4, DIAVI-09JAN12-CLUS00033_6	map00052
Galactose metabolism	37	glucose phosphomutase	ec:5.4.2.2	1	DIAVI-09JAN12-CLUS02292_1	map00052
Galactose metabolism	37	uridylyltransferase	ec:2.7.7.9	2	DIAVI-09JAN12-CLUS00926_1, DIAVI-09JAN12-CLUS00926_2	map00052
Arginine and proline metabolism	36	aminotransferase	ec:2.6.1.13	8	DIAVI-09JAN12-CLUS00688_1, DIAVI-09JAN12-CLUS00688_2, DIAVI-09JAN12-CLUS00016_8, DIAVI-09JAN12-CLUS00016_10, DIAVI-09JAN12-CLUS00590_1, DIAVI-09JAN12-CLUS00590_2, DIAVI-09JAN12-CLUS00590_3, DIAVI-09JAN12-CLUS00016_21	map00330
Arginine and proline metabolism	36	acylamidase	ec:3.5.1.4	2	DIAVI-09JAN12-CLUS08001_1, DIAVI-09JAN12-CLUS11069_1	map00330
Arginine and proline metabolism	36	glutaminase I	ec:3.5.1.2	1	DIAVI-09JAN12-CLUS02398_1	map00330
Arginine and proline metabolism	36	transaminase	ec:2.6.1.1	3	DIAVI-09JAN12-CLUS01617_1, DIAVI-09JAN12-CLUS00690_1, DIAVI-09JAN12-CLUS00690_2	map00330
Arginine and proline metabolism	36	oxidase	ec:1.4.3.3	1	DIAVI-09JAN12-CLUS04160_1	map00330
Arginine and proline metabolism	36	dehydrogenase	ec:1.5.1.12	1	DIAVI-09JAN12-CLUS01907_1	map00330
Arginine and proline metabolism	36	synthase	ec:2.5.1.16	1	DIAVI-09JAN12-CLUS04150_1	map00330
Arginine and proline metabolism	36	ligase	ec:6.3.1.2	3	DIAVI-09JAN12-CLUS01641_1, DIAVI-09JAN12-CLUS01641_2, DIAVI-09JAN12-CLUS06991_1	map00330
Arginine and proline metabolism	36	decarboxylase	ec:4.1.1.50	1	DIAVI-09JAN12-CLUS09670_1	map00330
Arginine and proline metabolism	36	synthase (ammonia)	ec:6.3.4.16	1	DIAVI-09JAN12-CLUS02647_1	map00330
Arginine and proline metabolism	36	dehydrogenase	ec:1.2.1.41	1	DIAVI-09JAN12-CLUS09090_1	map00330
Arginine and proline metabolism	36	kinase	ec:2.7.3.3	2	DIAVI-09JAN12-CLUS00948_1, DIAVI-09JAN12-CLUS00948_2	map00330
Arginine and proline metabolism	36	dehydropeptidase II	ec:3.5.1.14	2	DIAVI-09JAN12-CLUS08037_1, DIAVI-09JAN12-CLUS06766_1	map00330
Arginine and proline metabolism	36	arginine amidinase	ec:3.5.3.1	1	DIAVI-09JAN12-CLUS04274_1	map00330
Arginine and proline metabolism	36	reductase	ec:1.5.1.2	1	DIAVI-09JAN12-CLUS06090_1	map00330
Arginine and proline metabolism	36	dehydrogenase [NAD(P)+]	ec:1.4.1.3	1	DIAVI-09JAN12-CLUS11577_1	map00330
Arginine and proline metabolism	36	dehydrogenase	ec:1.4.1.2	3	DIAVI-09JAN12-CLUS00175_1, DIAVI-09JAN12-CLUS00175_2, DIAVI-09JAN12-CLUS00175_3	map00330
Arginine and proline metabolism	36	dehydrogenase	ec:1.5.99.8	1	DIAVI-09JAN12-CLUS02413_1	map00330
Arginine and proline metabolism	36	dehydrogenase (NAD+)	ec:1.2.1.3	2	DIAVI-09JAN12-CLUS02404_1, DIAVI-09JAN12-CLUS02706_1	map00330
Glutathione metabolism	35	synthase	ec:1.5.4.1	2	DIAVI-09JAN12-CLUS00004_6, DIAVI-09JAN12-CLUS03920_1	map00480
Glutathione metabolism	35	thioredoxin peroxidase	ec:1.11.1.15	3	DIAVI-09JAN12-CLUS06775_1, DIAVI-09JAN12-CLUS04348_1, DIAVI-09JAN12-CLUS04322_1	map00480
Glutathione metabolism	35	synthase	ec:6.3.2.3	1	DIAVI-09JAN12-CLUS03197_1	map00480
Glutathione metabolism	35	ligase	ec:6.3.2.2	3	DIAVI-09JAN12-CLUS00076_1, DIAVI-09JAN12-CLUS00076_2, DIAVI-09JAN12-CLUS00076_3	map00480
Glutathione metabolism	35	gamma-glutamyl-amino acid cyclotransferase	ec:2.3.2.4	1	DIAVI-09JAN12-CLUS04793_1	map00480
Glutathione metabolism	35	glutamyl transpeptidase	ec:2.3.2.2	4	DIAVI-09JAN12-CLUS05832_1, DIAVI-09JAN12-CLUS09712_1, DIAVI-09JAN12-CLUS09461_1, DIAVI-09JAN12-CLUS10417_1	map00480
Glutathione metabolism	35	transferase	ec:2.5.1.18	5	DIAVI-09JAN12-CLUS04761_1, DIAVI-09JAN12-CLUS09066_1, DIAVI-09JAN12-CLUS03920_1, DIAVI-09JAN12-CLUS04114_1, DIAVI-09JAN12-CLUS07469_1	map00480
Glutathione metabolism	35	synthase	ec:2.5.1.16	1	DIAVI-09JAN12-CLUS04150_1	map00480
Glutathione metabolism	35	reductase	ec:1.17.4.1	3	DIAVI-09JAN12-CLUS03311_1, DIAVI-09JAN12-CLUS05188_1, DIAVI-09JAN12-CLUS03730_1	map00480
Glutathione metabolism	35	dehydrogenase (ascorbate)	ec:1.8.5.1	2	DIAVI-09JAN12-CLUS00004_6, DIAVI-09JAN12-CLUS03920_1	map00480
Glutathione metabolism	35	peroxidase	ec:1.11.1.9	4	DIAVI-09JAN12-CLUS00736_1, DIAVI-09JAN12-CLUS00736_2, DIAVI-09JAN12-CLUS04498_1, DIAVI-09JAN12-CLUS05129_1	map00480
Glutathione metabolism	35	dehydrogenase	ec:1.1.1.49	2	DIAVI-09JAN12-CLUS00931_1, DIAVI-09JAN12-CLUS00931_2	map00480
Glutathione metabolism	35	dehydrogenase (NADP+-dependent, decarboxylating)	ec:1.1.1.44	5	DIAVI-09JAN12-CLUS09455_1, DIAVI-09JAN12-CLUS03974_1, DIAVI-09JAN12-CLUS00710_1, DIAVI-09JAN12-CLUS00710_2, DIAVI-09JAN12-CLUS01978_1	map00480
Glutathione metabolism	35	dehydrogenase (NADP+)	ec:1.1.1.42	2	DIAVI-09JAN12-CLUS02498_1, DIAVI-09JAN12-CLUS02507_1	map00480
Glycine, serine and threonine metabolism	35	phosphatase	ec:3.1.3.3	2	DIAVI-09JAN12-CLUS06563_1, DIAVI-09JAN12-CLUS07115_1	map00260
Glycine, serine and threonine metabolism	35	3-kinase	ec:2.7.1.31	1	DIAVI-09JAN12-CLUS03387_1	map00260
Glycine, serine and threonine metabolism	35	dehydrogenase	ec:1.1.1.1	2	DIAVI-09JAN12-CLUS07773_1, DIAVI-09JAN12-CLUS02956_1	map00260
Glycine, serine and threonine metabolism	35	dehydrogenase (decarboxylating)	ec:1.4.4.2	1	DIAVI-09JAN12-CLUS08678_1	map00260
Glycine, serine and threonine metabolism	35	transaminase	ec:2.6.1.52	1	DIAVI-09JAN12-CLUS03275_1	map00260
Glycine, serine and threonine metabolism	35	S-aminomethyldihydrolipoylprotein:(6S)-tetrahydrofolate aminomethyltransferase (ammonia-forming)	ec:2.1.2.10	1	DIAVI-09JAN12-CLUS04535_1	map00260
Glycine, serine and threonine metabolism	35	transaminase	ec:2.6.1.44	2	DIAVI-09JAN12-CLUS00688_1, DIAVI-09JAN12-CLUS00688_2	map00260
Glycine, serine and threonine metabolism	35	oxidase	ec:1.4.3.3	1	DIAVI-09JAN12-CLUS04160_1	map00260
Glycine, serine and threonine metabolism	35	hydroxymethyltransferase	ec:2.1.2.1	1	DIAVI-09JAN12-CLUS02734_1	map00260
Glycine, serine and threonine metabolism	35	ammonia-lyase	ec:4.3.1.19	1	DIAVI-09JAN12-CLUS02338_1	map00260
Glycine, serine and threonine metabolism	35	beta-synthase	ec:4.2.1.22	3	DIAVI-09JAN12-CLUS02372_1, DIAVI-09JAN12-CLUS02651_1, DIAVI-09JAN12-CLUS02810_1	map00260
Glycine, serine and threonine metabolism	35	dehydrogenase	ec:1.1.99.1	9	DIAVI-09JAN12-CLUS01635_1, DIAVI-09JAN12-CLUS02446_1, DIAVI-09JAN12-CLUS01635_2, DIAVI-09JAN12-CLUS02223_1, DIAVI-09JAN12-CLUS02356_1, DIAVI-09JAN12-CLUS00924_1, DIAVI-09JAN12-CLUS00924_2, DIAVI-09JAN12-CLUS02738_1, DIAVI-09JAN12-CLUS02758_1	map00260
Glycine, serine and threonine metabolism	35	dehydrogenase	ec:1.8.1.4	1	DIAVI-09JAN12-CLUS02523_1	map00260
Glycine, serine and threonine metabolism	35	mutase	ec:5.4.2.1	2	DIAVI-09JAN12-CLUS02292_1, DIAVI-09JAN12-CLUS04197_1	map00260
Glycine, serine and threonine metabolism	35	dehydrogenase	ec:1.1.1.95	2	DIAVI-09JAN12-CLUS09438_1, DIAVI-09JAN12-CLUS02927_1	map00260
Glycine, serine and threonine metabolism	35	synthase	ec:2.3.1.37	1	DIAVI-09JAN12-CLUS02326_1	map00260
Glycine, serine and threonine metabolism	35	N-methyltransferase	ec:2.1.1.20	1	DIAVI-09JAN12-CLUS04291_1	map00260
Glycine, serine and threonine metabolism	35	gamma-lyase	ec:4.4.1.1	3	DIAVI-09JAN12-CLUS00988_1, DIAVI-09JAN12-CLUS00988_2, DIAVI-09JAN12-CLUS06942_1	map00260
Other glycan degradation	34	hexosaminidase	ec:3.2.1.52	5	DIAVI-09JAN12-CLUS02487_1, DIAVI-09JAN12-CLUS00588_1, DIAVI-09JAN12-CLUS00588_2, DIAVI-09JAN12-CLUS00588_3, DIAVI-09JAN12-CLUS02290_1	map00511
Other glycan degradation	34	alpha-fucosidase	ec:3.2.1.51	7	DIAVI-09JAN12-CLUS03036_1, DIAVI-09JAN12-CLUS00233_5, DIAVI-09JAN12-CLUS00233_6, DIAVI-09JAN12-CLUS00233_1, DIAVI-09JAN12-CLUS00233_2, DIAVI-09JAN12-CLUS00233_3, DIAVI-09JAN12-CLUS00233_4	map00511
Other glycan degradation	34	psychosine hydrolase	ec:3.2.1.45	2	DIAVI-09JAN12-CLUS06021_1, DIAVI-09JAN12-CLUS06939_1	map00511
Other glycan degradation	34	alpha-D-mannosidase	ec:3.2.1.24	13	DIAVI-09JAN12-CLUS00648_1, DIAVI-09JAN12-CLUS00648_2, DIAVI-09JAN12-CLUS00457_1, DIAVI-09JAN12-CLUS00457_2, DIAVI-09JAN12-CLUS00272_2, DIAVI-09JAN12-CLUS00272_1, DIAVI-09JAN12-CLUS00266_1, DIAVI-09JAN12-CLUS00266_2, DIAVI-09JAN12-CLUS00266_3, DIAVI-09JAN12-CLUS00266_4, DIAVI-09JAN12-CLUS00457_3, DIAVI-09JAN12-CLUS00272_3, DIAVI-09JAN12-CLUS00272_4	map00511
Other glycan degradation	34	lactase (ambiguous)	ec:3.2.1.23	6	DIAVI-09JAN12-CLUS02198_1, DIAVI-09JAN12-CLUS00900_2, DIAVI-09JAN12-CLUS00900_1, DIAVI-09JAN12-CLUS00692_1, DIAVI-09JAN12-CLUS00692_2, DIAVI-09JAN12-CLUS02647_1	map00511
Other glycan degradation	34	aspartylglucosylamine deaspartylase	ec:3.5.1.26	1	DIAVI-09JAN12-CLUS04964_1	map00511
Thiamine metabolism	34	desulfurase	ec:2.8.1.7	1	DIAVI-09JAN12-CLUS06942_1	map00730
Thiamine metabolism	34	phosphatase	ec:3.6.1.15	31	DIAVI-09JAN12-CLUS03352_1, DIAVI-09JAN12-CLUS02020_1, DIAVI-09JAN12-CLUS04238_1, DIAVI-09JAN12-CLUS00013_1, DIAVI-09JAN12-CLUS00013_2, DIAVI-09JAN12-CLUS00013_4, DIAVI-09JAN12-CLUS00013_6, DIAVI-09JAN12-CLUS00805_2, DIAVI-09JAN12-CLUS00372_1, DIAVI-09JAN12-CLUS04524_1, DIAVI-09JAN12-CLUS06544_1, DIAVI-09JAN12-CLUS05614_1, DIAVI-09JAN12-CLUS06226_1, DIAVI-09JAN12-CLUS10489_1, DIAVI-09JAN12-CLUS054…	map00730
Thiamine metabolism	34	diphosphokinase	ec:2.7.6.2	2	DIAVI-09JAN12-CLUS00246_1, DIAVI-09JAN12-CLUS00246_2	map00730
Butanoate metabolism	32	dehydrogenase (acetyl-transferring)	ec:1.2.4.1	14	DIAVI-09JAN12-CLUS04392_1, DIAVI-09JAN12-CLUS00095_1, DIAVI-09JAN12-CLUS00095_2, DIAVI-09JAN12-CLUS00095_3, DIAVI-09JAN12-CLUS00095_4, DIAVI-09JAN12-CLUS00095_5, DIAVI-09JAN12-CLUS00095_6, DIAVI-09JAN12-CLUS00095_7, DIAVI-09JAN12-CLUS00095_8, DIAVI-09JAN12-CLUS00098_2, DIAVI-09JAN12-CLUS00098_1, DIAVI-09JAN12-CLUS00098_3, DIAVI-09JAN12-CLUS00098_4, DIAVI-09JAN12-CLUS00098_5	map00650
Butanoate metabolism	32	dehydrogenase	ec:1.3.99.1	1	DIAVI-09JAN12-CLUS06302_1	map00650
Butanoate metabolism	32	transaminase	ec:2.6.1.19	3	DIAVI-09JAN12-CLUS00940_2, DIAVI-09JAN12-CLUS10166_1, DIAVI-09JAN12-CLUS00940_1	map00650
Butanoate metabolism	32	C-acetyltransferase	ec:2.3.1.9	1	DIAVI-09JAN12-CLUS03038_1	map00650
Butanoate metabolism	32	hydratase	ec:4.2.1.17	4	DIAVI-09JAN12-CLUS06004_1, DIAVI-09JAN12-CLUS00737_1, DIAVI-09JAN12-CLUS00737_2, DIAVI-09JAN12-CLUS02131_1	map00650
Butanoate metabolism	32	lyase	ec:4.1.3.4	1	DIAVI-09JAN12-CLUS09642_1	map00650
Butanoate metabolism	32	CoA-transferase	ec:2.8.3.5	1	DIAVI-09JAN12-CLUS02707_1	map00650
Butanoate metabolism	32	dehydrogenase (NAD+)	ec:1.2.1.24	2	DIAVI-09JAN12-CLUS03722_1, DIAVI-09JAN12-CLUS05420_1	map00650
Butanoate metabolism	32	dehydrogenase [NAD(P)+]	ec:1.2.1.16	1	DIAVI-09JAN12-CLUS03722_1	map00650
Butanoate metabolism	32	dehydrogenase (acetylating)	ec:1.2.1.10	1	DIAVI-09JAN12-CLUS02404_1	map00650
Butanoate metabolism	32	reductase	ec:1.1.1.36	1	DIAVI-09JAN12-CLUS06890_1	map00650
Butanoate metabolism	32	dehydrogenase	ec:1.1.1.35	5	DIAVI-09JAN12-CLUS03823_1, DIAVI-09JAN12-CLUS04072_1, DIAVI-09JAN12-CLUS06890_1, DIAVI-09JAN12-CLUS03615_1, DIAVI-09JAN12-CLUS02131_1	map00650
Pentose phosphate pathway	30	dehydrogenase (acceptor)	ec:1.1.99.10	1	DIAVI-09JAN12-CLUS07169_1	map00030
Pentose phosphate pathway	30	deoxyribokinase	ec:2.7.1.15	1	DIAVI-09JAN12-CLUS03782_1	map00030
Pentose phosphate pathway	30	phosphohexokinase	ec:2.7.1.11	2	DIAVI-09JAN12-CLUS05884_1, DIAVI-09JAN12-CLUS02901_1	map00030
Pentose phosphate pathway	30	phosphogluconolactonase	ec:3.1.1.31	1	DIAVI-09JAN12-CLUS05970_1	map00030
Pentose phosphate pathway	30	3-epimerase	ec:5.1.3.1	1	DIAVI-09JAN12-CLUS06525_1	map00030
Pentose phosphate pathway	30	glucose phosphomutase	ec:5.4.2.2	1	DIAVI-09JAN12-CLUS02292_1	map00030
Pentose phosphate pathway	30	dihydroxyacetonetransferase	ec:2.2.1.2	2	DIAVI-09JAN12-CLUS01645_1, DIAVI-09JAN12-CLUS01645_2	map00030
Pentose phosphate pathway	30	hexose diphosphatase	ec:3.1.3.11	2	DIAVI-09JAN12-CLUS00734_1, DIAVI-09JAN12-CLUS00734_2	map00030
Pentose phosphate pathway	30	dehydrogenase	ec:1.1.1.49	2	DIAVI-09JAN12-CLUS00931_1, DIAVI-09JAN12-CLUS00931_2	map00030
Pentose phosphate pathway	30	dehydrogenase (NADP+-dependent, decarboxylating)	ec:1.1.1.44	5	DIAVI-09JAN12-CLUS09455_1, DIAVI-09JAN12-CLUS03974_1, DIAVI-09JAN12-CLUS00710_1, DIAVI-09JAN12-CLUS00710_2, DIAVI-09JAN12-CLUS01978_1	map00030
Pentose phosphate pathway	30	aldolase	ec:4.1.2.13	6	DIAVI-09JAN12-CLUS00300_1, DIAVI-09JAN12-CLUS00300_2, DIAVI-09JAN12-CLUS00300_3, DIAVI-09JAN12-CLUS00300_4, DIAVI-09JAN12-CLUS00300_5, DIAVI-09JAN12-CLUS00300_6	map00030
Pentose phosphate pathway	30	aldolase	ec:4.1.2.4	1	DIAVI-09JAN12-CLUS04158_1	map00030
Pentose phosphate pathway	30	isomerase	ec:5.3.1.9	1	DIAVI-09JAN12-CLUS02418_1	map00030
Pentose phosphate pathway	30	isomerase	ec:5.3.1.6	2	DIAVI-09JAN12-CLUS11519_1, DIAVI-09JAN12-CLUS09025_1	map00030
Pentose phosphate pathway	30	diphosphokinase	ec:2.7.6.1	2	DIAVI-09JAN12-CLUS01031_1, DIAVI-09JAN12-CLUS01031_2	map00030
Cysteine and methionine metabolism	30	synthase	ec:4.4.1.14	1	DIAVI-09JAN12-CLUS02845_1	map00270
Cysteine and methionine metabolism	30	transaminase	ec:2.6.1.5	1	DIAVI-09JAN12-CLUS02860_1	map00270
Cysteine and methionine metabolism	30	transaminase	ec:2.6.1.1	3	DIAVI-09JAN12-CLUS01617_1, DIAVI-09JAN12-CLUS00690_1, DIAVI-09JAN12-CLUS00690_2	map00270
Cysteine and methionine metabolism	30	1-phosphate dehydratase	ec:4.2.1.109	1	DIAVI-09JAN12-CLUS05959_1	map00270
Cysteine and methionine metabolism	30	adenosyltransferase	ec:2.5.1.6	2	DIAVI-09JAN12-CLUS00673_1, DIAVI-09JAN12-CLUS00673_2	map00270
Cysteine and methionine metabolism	30	synthase	ec:2.5.1.16	1	DIAVI-09JAN12-CLUS04150_1	map00270
Cysteine and methionine metabolism	30	synthase	ec:3.1.3.77	1	DIAVI-09JAN12-CLUS04254_1	map00270
Cysteine and methionine metabolism	30	S-adenosylhomocysteine synthase	ec:3.3.1.1	1	DIAVI-09JAN12-CLUS02902_1	map00270
Cysteine and methionine metabolism	30	dioxygenase [iron(II)-requiring]	ec:1.13.11.54	1	DIAVI-09JAN12-CLUS11093_1	map00270
Cysteine and methionine metabolism	30	beta-synthase	ec:4.2.1.22	3	DIAVI-09JAN12-CLUS02372_1, DIAVI-09JAN12-CLUS02651_1, DIAVI-09JAN12-CLUS02810_1	map00270
Cysteine and methionine metabolism	30	decarboxylase	ec:4.1.1.50	1	DIAVI-09JAN12-CLUS09670_1	map00270
Cysteine and methionine metabolism	30	dioxygenase	ec:1.13.11.20	1	DIAVI-09JAN12-CLUS05234_1	map00270
Cysteine and methionine metabolism	30	phosphorylase	ec:2.4.2.28	1	DIAVI-09JAN12-CLUS03614_1	map00270
Cysteine and methionine metabolism	30	isomerase	ec:5.3.1.23	2	DIAVI-09JAN12-CLUS00602_1, DIAVI-09JAN12-CLUS09216_1	map00270
Cysteine and methionine metabolism	30	dehydrogenase	ec:1.1.1.27	3	DIAVI-09JAN12-CLUS00917_1, DIAVI-09JAN12-CLUS00917_2, DIAVI-09JAN12-CLUS04984_1	map00270
Cysteine and methionine metabolism	30	(cytosine-5-)-methyltransferase	ec:2.1.1.37	2	DIAVI-09JAN12-CLUS03292_1, DIAVI-09JAN12-CLUS08638_1	map00270
Cysteine and methionine metabolism	30	gamma-lyase	ec:4.4.1.1	3	DIAVI-09JAN12-CLUS00988_1, DIAVI-09JAN12-CLUS00988_2, DIAVI-09JAN12-CLUS06942_1	map00270
Cysteine and methionine metabolism	30	S-methyltransferase	ec:2.1.1.10	2	DIAVI-09JAN12-CLUS01065_1, DIAVI-09JAN12-CLUS01065_2	map00270
Fatty acid metabolism	30	dehydrogenase	ec:1.1.1.1	2	DIAVI-09JAN12-CLUS07773_1, DIAVI-09JAN12-CLUS02956_1	map00071
Fatty acid metabolism	30	1-monooxygenase	ec:1.14.15.3	2	DIAVI-09JAN12-CLUS07552_1, DIAVI-09JAN12-CLUS05224_1	map00071
Fatty acid metabolism	30	isomerase	ec:5.3.3.8	1	DIAVI-09JAN12-CLUS04683_1	map00071
Fatty acid metabolism	30	oxidase	ec:1.3.3.6	2	DIAVI-09JAN12-CLUS04862_1, DIAVI-09JAN12-CLUS04726_1	map00071
Fatty acid metabolism	30	C-acetyltransferase	ec:2.3.1.9	1	DIAVI-09JAN12-CLUS03038_1	map00071
Fatty acid metabolism	30	hydratase	ec:4.2.1.17	4	DIAVI-09JAN12-CLUS06004_1, DIAVI-09JAN12-CLUS00737_1, DIAVI-09JAN12-CLUS00737_2, DIAVI-09JAN12-CLUS02131_1	map00071
Fatty acid metabolism	30	ligase	ec:6.2.1.3	10	DIAVI-09JAN12-CLUS00007_1, DIAVI-09JAN12-CLUS00007_2, DIAVI-09JAN12-CLUS00007_8, DIAVI-09JAN12-CLUS00007_9, DIAVI-09JAN12-CLUS00007_3, DIAVI-09JAN12-CLUS00007_4, DIAVI-09JAN12-CLUS00007_11, DIAVI-09JAN12-CLUS00007_12, DIAVI-09JAN12-CLUS06463_1, DIAVI-09JAN12-CLUS02374_1	map00071
Fatty acid metabolism	30	C-acyltransferase	ec:2.3.1.16	2	DIAVI-09JAN12-CLUS00516_1, DIAVI-09JAN12-CLUS02874_1	map00071
Fatty acid metabolism	30	dehydrogenase	ec:1.1.1.35	5	DIAVI-09JAN12-CLUS03823_1, DIAVI-09JAN12-CLUS04072_1, DIAVI-09JAN12-CLUS06890_1, DIAVI-09JAN12-CLUS03615_1, DIAVI-09JAN12-CLUS02131_1	map00071
Fatty acid metabolism	30	dehydrogenase	ec:1.1.1.211	1	DIAVI-09JAN12-CLUS02874_1	map00071
Fatty acid metabolism	30	dehydrogenase (NAD+)	ec:1.2.1.3	2	DIAVI-09JAN12-CLUS02404_1, DIAVI-09JAN12-CLUS02706_1	map00071
Inositol phosphate metabolism	28	3-phosphatidyltransferase	ec:2.7.8.11	1	DIAVI-09JAN12-CLUS07254_1	map00562
Inositol phosphate metabolism	28	3-phosphatase	ec:3.1.3.67	1	DIAVI-09JAN12-CLUS08185_1	map00562
Inositol phosphate metabolism	28	inositol-1,3-bisphosphate 3-phosphatase	ec:3.1.3.64	1	DIAVI-09JAN12-CLUS07689_1	map00562
Inositol phosphate metabolism	28	oxygenase	ec:1.13.99.1	1	DIAVI-09JAN12-CLUS04637_1	map00562
Inositol phosphate metabolism	28	phosphatase	ec:3.1.3.25	3	DIAVI-09JAN12-CLUS03877_1, DIAVI-09JAN12-CLUS00817_1, DIAVI-09JAN12-CLUS00817_2	map00562
Inositol phosphate metabolism	28	synthase	ec:5.5.1.4	2	DIAVI-09JAN12-CLUS10833_1, DIAVI-09JAN12-CLUS04170_1	map00562
Inositol phosphate metabolism	28	dehydrogenase (acetylating)	ec:1.2.1.18	2	DIAVI-09JAN12-CLUS00925_2, DIAVI-09JAN12-CLUS00925_1	map00562
Inositol phosphate metabolism	28	phospholipase C	ec:3.1.4.11	2	DIAVI-09JAN12-CLUS01948_1, DIAVI-09JAN12-CLUS11426_1	map00562
Inositol phosphate metabolism	28	multikinase	ec:2.7.1.151	1	DIAVI-09JAN12-CLUS03154_1	map00562
Inositol phosphate metabolism	28	isomerase	ec:5.3.1.1	1	DIAVI-09JAN12-CLUS04168_1	map00562
Inositol phosphate metabolism	28	5-kinase	ec:2.7.1.68	2	DIAVI-09JAN12-CLUS07939_1, DIAVI-09JAN12-CLUS04103_1	map00562
Inositol phosphate metabolism	28	4-kinase	ec:2.7.1.67	6	DIAVI-09JAN12-CLUS04565_1, DIAVI-09JAN12-CLUS10264_1, DIAVI-09JAN12-CLUS09043_1, DIAVI-09JAN12-CLUS07292_1, DIAVI-09JAN12-CLUS06996_1, DIAVI-09JAN12-CLUS06504_1	map00562
Inositol phosphate metabolism	28	5-kinase	ec:2.7.1.140	1	DIAVI-09JAN12-CLUS03154_1	map00562
Inositol phosphate metabolism	28	3-kinase	ec:2.7.1.137	3	DIAVI-09JAN12-CLUS00932_1, DIAVI-09JAN12-CLUS00932_2, DIAVI-09JAN12-CLUS04685_1	map00562
Inositol phosphate metabolism	28	3-kinase	ec:2.7.1.127	3	DIAVI-09JAN12-CLUS03154_1, DIAVI-09JAN12-CLUS02790_1, DIAVI-09JAN12-CLUS06915_1	map00562
Drug metabolism - other enzymes	26	hydantoinase	ec:3.5.2.2	1	DIAVI-09JAN12-CLUS03176_1	map00983
Drug metabolism - other enzymes	26	beta-glucuronide glucuronohydrolase glucuronidase	ec:3.2.1.31	1	DIAVI-09JAN12-CLUS02525_1	map00983
Drug metabolism - other enzymes	26	phosphorylase	ec:2.4.2.3	4	DIAVI-09JAN12-CLUS00381_1, DIAVI-09JAN12-CLUS00381_2, DIAVI-09JAN12-CLUS00381_3, DIAVI-09JAN12-CLUS00381_4	map00983
Drug metabolism - other enzymes	26	synthase (glutamine-hydrolysing)	ec:6.3.5.2	1	DIAVI-09JAN12-CLUS02258_1	map00983
Drug metabolism - other enzymes	26	N-acetyltransferase	ec:2.3.1.5	1	DIAVI-09JAN12-CLUS03268_1	map00983
Drug metabolism - other enzymes	26	deaminase	ec:3.5.4.5	1	DIAVI-09JAN12-CLUS06400_1	map00983
Drug metabolism - other enzymes	26	ali-esterase	ec:3.1.1.1	6	DIAVI-09JAN12-CLUS03027_1, DIAVI-09JAN12-CLUS01851_1, DIAVI-09JAN12-CLUS04446_1, DIAVI-09JAN12-CLUS08708_1, DIAVI-09JAN12-CLUS01123_1, DIAVI-09JAN12-CLUS01123_2	map00983
Drug metabolism - other enzymes	26	oxidase	ec:1.17.3.2	5	DIAVI-09JAN12-CLUS07216_1, DIAVI-09JAN12-CLUS06217_1, DIAVI-09JAN12-CLUS06579_1, DIAVI-09JAN12-CLUS07987_1, DIAVI-09JAN12-CLUS04009_1	map00983
Drug metabolism - other enzymes	26	phosphoribosyltransferase	ec:2.4.2.10	1	DIAVI-09JAN12-CLUS03783_1	map00983
Drug metabolism - other enzymes	26	dehydrogenase (NADP+)	ec:1.3.1.2	1	DIAVI-09JAN12-CLUS01921_1	map00983
Drug metabolism - other enzymes	26	dehydrogenase	ec:1.1.1.205	1	DIAVI-09JAN12-CLUS03907_1	map00983
Drug metabolism - other enzymes	26	kinase	ec:2.7.1.48	3	DIAVI-09JAN12-CLUS00659_1, DIAVI-09JAN12-CLUS00659_2, DIAVI-09JAN12-CLUS03535_1	map00983
Carbon fixation in photosynthetic organisms	26	transaminase	ec:2.6.1.2	1	DIAVI-09JAN12-CLUS00004_1	map00710
Carbon fixation in photosynthetic organisms	26	transaminase	ec:2.6.1.1	3	DIAVI-09JAN12-CLUS01617_1, DIAVI-09JAN12-CLUS00690_1, DIAVI-09JAN12-CLUS00690_2	map00710
Carbon fixation in photosynthetic organisms	26	3-epimerase	ec:5.1.3.1	1	DIAVI-09JAN12-CLUS06525_1	map00710
Carbon fixation in photosynthetic organisms	26	hexose diphosphatase	ec:3.1.3.11	2	DIAVI-09JAN12-CLUS00734_1, DIAVI-09JAN12-CLUS00734_2	map00710
Carbon fixation in photosynthetic organisms	26	dehydrogenase (oxaloacetate-decarboxylating) (NADP+)	ec:1.1.1.40	2	DIAVI-09JAN12-CLUS00658_1, DIAVI-09JAN12-CLUS00658_2	map00710
Carbon fixation in photosynthetic organisms	26	dehydrogenase	ec:1.1.1.37	4	DIAVI-09JAN12-CLUS01796_1, DIAVI-09JAN12-CLUS00781_1, DIAVI-09JAN12-CLUS00781_2, DIAVI-09JAN12-CLUS00781_3	map00710
Carbon fixation in photosynthetic organisms	26	aldolase	ec:4.1.2.13	6	DIAVI-09JAN12-CLUS00300_1, DIAVI-09JAN12-CLUS00300_2, DIAVI-09JAN12-CLUS00300_3, DIAVI-09JAN12-CLUS00300_4, DIAVI-09JAN12-CLUS00300_5, DIAVI-09JAN12-CLUS00300_6	map00710
Carbon fixation in photosynthetic organisms	26	isomerase	ec:5.3.1.6	2	DIAVI-09JAN12-CLUS11519_1, DIAVI-09JAN12-CLUS09025_1	map00710
Carbon fixation in photosynthetic organisms	26	isomerase	ec:5.3.1.1	1	DIAVI-09JAN12-CLUS04168_1	map00710
Carbon fixation in photosynthetic organisms	26	kinase	ec:2.7.2.3	1	DIAVI-09JAN12-CLUS02616_1	map00710
Carbon fixation in photosynthetic organisms	26	kinase	ec:2.7.1.40	3	DIAVI-09JAN12-CLUS00894_1, DIAVI-09JAN12-CLUS00894_2, DIAVI-09JAN12-CLUS11179_1	map00710
Lysine degradation	26	5-dioxygenase	ec:1.14.11.4	1	DIAVI-09JAN12-CLUS06956_1	map00310
Lysine degradation	26	dehydrogenase (succinyl-transferring)	ec:1.2.4.2	6	DIAVI-09JAN12-CLUS00109_2, DIAVI-09JAN12-CLUS00109_4, DIAVI-09JAN12-CLUS00109_1, DIAVI-09JAN12-CLUS00109_3, DIAVI-09JAN12-CLUS00109_6, DIAVI-09JAN12-CLUS02724_1	map00310
Lysine degradation	26	succinyltransferase	ec:2.3.1.61	2	DIAVI-09JAN12-CLUS00691_1, DIAVI-09JAN12-CLUS00691_2	map00310
Lysine degradation	26	C-acetyltransferase	ec:2.3.1.9	1	DIAVI-09JAN12-CLUS03038_1	map00310
Lysine degradation	26	hydratase	ec:4.2.1.17	4	DIAVI-09JAN12-CLUS06004_1, DIAVI-09JAN12-CLUS00737_1, DIAVI-09JAN12-CLUS00737_2, DIAVI-09JAN12-CLUS02131_1	map00310
Lysine degradation	26	dehydrogenase	ec:1.1.1.35	5	DIAVI-09JAN12-CLUS03823_1, DIAVI-09JAN12-CLUS04072_1, DIAVI-09JAN12-CLUS06890_1, DIAVI-09JAN12-CLUS03615_1, DIAVI-09JAN12-CLUS02131_1	map00310
Lysine degradation	26	N-methyltransferase	ec:2.1.1.43	6	DIAVI-09JAN12-CLUS11463_1, DIAVI-09JAN12-CLUS07452_1, DIAVI-09JAN12-CLUS02749_1, DIAVI-09JAN12-CLUS05620_1, DIAVI-09JAN12-CLUS06063_1, DIAVI-09JAN12-CLUS02967_1	map00310
Lysine degradation	26	dehydrogenase (NAD+)	ec:1.2.1.3	2	DIAVI-09JAN12-CLUS02404_1, DIAVI-09JAN12-CLUS02706_1	map00310
Tryptophan metabolism	25	dehydrogenase (succinyl-transferring)	ec:1.2.4.2	6	DIAVI-09JAN12-CLUS00109_2, DIAVI-09JAN12-CLUS00109_4, DIAVI-09JAN12-CLUS00109_1, DIAVI-09JAN12-CLUS00109_3, DIAVI-09JAN12-CLUS00109_6, DIAVI-09JAN12-CLUS02724_1	map00380
Tryptophan metabolism	25	acylamidase	ec:3.5.1.4	2	DIAVI-09JAN12-CLUS08001_1, DIAVI-09JAN12-CLUS11069_1	map00380
Tryptophan metabolism	25	transaminase	ec:2.6.1.7	2	DIAVI-09JAN12-CLUS02845_1, DIAVI-09JAN12-CLUS03475_1	map00380
Tryptophan metabolism	25	N-acetyltransferase	ec:2.3.1.87	1	DIAVI-09JAN12-CLUS03268_1	map00380
Tryptophan metabolism	25	C-acetyltransferase	ec:2.3.1.9	1	DIAVI-09JAN12-CLUS03038_1	map00380
Tryptophan metabolism	25	hydratase	ec:4.2.1.17	4	DIAVI-09JAN12-CLUS06004_1, DIAVI-09JAN12-CLUS00737_1, DIAVI-09JAN12-CLUS00737_2, DIAVI-09JAN12-CLUS02131_1	map00380
Tryptophan metabolism	25	equilase	ec:1.11.1.6	1	DIAVI-09JAN12-CLUS02565_1	map00380
Tryptophan metabolism	25	2,3-dioxygenase	ec:1.13.11.11	1	DIAVI-09JAN12-CLUS10461_1	map00380
Tryptophan metabolism	25	5-monooxygenase	ec:1.14.16.4	1	DIAVI-09JAN12-CLUS03007_1	map00380
Tryptophan metabolism	25	dehydrogenase	ec:1.1.1.35	5	DIAVI-09JAN12-CLUS03823_1, DIAVI-09JAN12-CLUS04072_1, DIAVI-09JAN12-CLUS06890_1, DIAVI-09JAN12-CLUS03615_1, DIAVI-09JAN12-CLUS02131_1	map00380
Tryptophan metabolism	25	dehydrogenase (NAD+)	ec:1.2.1.3	2	DIAVI-09JAN12-CLUS02404_1, DIAVI-09JAN12-CLUS02706_1	map00380
C5-Branched dibasic acid metabolism	25	ligase (ADP-forming)	ec:6.2.1.5	25	DIAVI-09JAN12-CLUS00056_1, DIAVI-09JAN12-CLUS00056_2, DIAVI-09JAN12-CLUS00056_3, DIAVI-09JAN12-CLUS00056_4, DIAVI-09JAN12-CLUS00056_5, DIAVI-09JAN12-CLUS00056_6, DIAVI-09JAN12-CLUS00056_7, DIAVI-09JAN12-CLUS00056_10, DIAVI-09JAN12-CLUS00056_12, DIAVI-09JAN12-CLUS00056_13, DIAVI-09JAN12-CLUS00056_15, DIAVI-09JAN12-CLUS00056_17, DIAVI-09JAN12-CLUS00056_8, DIAVI-09JAN12-CLUS00056_9, DIAVI-09JAN12-CL…	map00660
Glyoxylate and dicarboxylate metabolism	25	3-kinase	ec:2.7.1.31	1	DIAVI-09JAN12-CLUS03387_1	map00630
Glyoxylate and dicarboxylate metabolism	25	hydratase	ec:4.2.1.3	4	DIAVI-09JAN12-CLUS01853_1, DIAVI-09JAN12-CLUS02236_1, DIAVI-09JAN12-CLUS00660_1, DIAVI-09JAN12-CLUS00660_2	map00630
Glyoxylate and dicarboxylate metabolism	25	decarboxylase	ec:4.1.1.8	1	DIAVI-09JAN12-CLUS02439_1	map00630
Glyoxylate and dicarboxylate metabolism	25	oxidase	ec:1.1.3.15	2	DIAVI-09JAN12-CLUS00514_1, DIAVI-09JAN12-CLUS00514_2	map00630
Glyoxylate and dicarboxylate metabolism	25	hydroxymethyltransferase	ec:2.1.2.1	1	DIAVI-09JAN12-CLUS02734_1	map00630
Glyoxylate and dicarboxylate metabolism	25	carboxylase	ec:6.4.1.3	2	DIAVI-09JAN12-CLUS02048_1, DIAVI-09JAN12-CLUS02081_1	map00630
Glyoxylate and dicarboxylate metabolism	25	oxidase	ec:1.2.3.5	1	DIAVI-09JAN12-CLUS00514_3	map00630
Glyoxylate and dicarboxylate metabolism	25	ligase	ec:6.3.1.2	3	DIAVI-09JAN12-CLUS01641_1, DIAVI-09JAN12-CLUS01641_2, DIAVI-09JAN12-CLUS06991_1	map00630
Glyoxylate and dicarboxylate metabolism	25	C-acetyltransferase	ec:2.3.1.9	1	DIAVI-09JAN12-CLUS03038_1	map00630
Glyoxylate and dicarboxylate metabolism	25	equilase	ec:1.11.1.6	1	DIAVI-09JAN12-CLUS02565_1	map00630
Glyoxylate and dicarboxylate metabolism	25	phosphatase	ec:3.1.3.18	2	DIAVI-09JAN12-CLUS04254_1, DIAVI-09JAN12-CLUS07857_1	map00630
Glyoxylate and dicarboxylate metabolism	25	dehydrogenase	ec:1.1.1.37	4	DIAVI-09JAN12-CLUS01796_1, DIAVI-09JAN12-CLUS00781_1, DIAVI-09JAN12-CLUS00781_2, DIAVI-09JAN12-CLUS00781_3	map00630
Glyoxylate and dicarboxylate metabolism	25	reductase	ec:1.1.1.36	1	DIAVI-09JAN12-CLUS06890_1	map00630
Glyoxylate and dicarboxylate metabolism	25	(Si)-synthase	ec:2.3.3.1	1	DIAVI-09JAN12-CLUS02237_1	map00630
Valine, leucine and isoleucine degradation	24	hydrolase	ec:3.1.2.4	1	DIAVI-09JAN12-CLUS03488_1	map00280
Valine, leucine and isoleucine degradation	24	carboxylase	ec:6.4.1.4	1	DIAVI-09JAN12-CLUS10236_1	map00280
Valine, leucine and isoleucine degradation	24	carboxylase	ec:6.4.1.3	2	DIAVI-09JAN12-CLUS02048_1, DIAVI-09JAN12-CLUS02081_1	map00280
Valine, leucine and isoleucine degradation	24	C-acetyltransferase	ec:2.3.1.9	1	DIAVI-09JAN12-CLUS03038_1	map00280
Valine, leucine and isoleucine degradation	24	hydratase	ec:4.2.1.17	4	DIAVI-09JAN12-CLUS06004_1, DIAVI-09JAN12-CLUS00737_1, DIAVI-09JAN12-CLUS00737_2, DIAVI-09JAN12-CLUS02131_1	map00280
Valine, leucine and isoleucine degradation	24	dehydrogenase	ec:1.8.1.4	1	DIAVI-09JAN12-CLUS02523_1	map00280
Valine, leucine and isoleucine degradation	24	lyase	ec:4.1.3.4	1	DIAVI-09JAN12-CLUS09642_1	map00280
Valine, leucine and isoleucine degradation	24	CoA-transferase	ec:2.8.3.5	1	DIAVI-09JAN12-CLUS02707_1	map00280
Valine, leucine and isoleucine degradation	24	C-acyltransferase	ec:2.3.1.16	2	DIAVI-09JAN12-CLUS00516_1, DIAVI-09JAN12-CLUS02874_1	map00280
Valine, leucine and isoleucine degradation	24	dehydrogenase (acylating)	ec:1.2.1.27	2	DIAVI-09JAN12-CLUS00925_2, DIAVI-09JAN12-CLUS00925_1	map00280
Valine, leucine and isoleucine degradation	24	dehydrogenase	ec:1.1.1.35	5	DIAVI-09JAN12-CLUS03823_1, DIAVI-09JAN12-CLUS04072_1, DIAVI-09JAN12-CLUS06890_1, DIAVI-09JAN12-CLUS03615_1, DIAVI-09JAN12-CLUS02131_1	map00280
Valine, leucine and isoleucine degradation	24	dehydrogenase	ec:1.1.1.31	1	DIAVI-09JAN12-CLUS03974_1	map00280
Valine, leucine and isoleucine degradation	24	(2-methylpropanoyl)transferase	ec:2.3.1.168	1	DIAVI-09JAN12-CLUS05514_1	map00280
Valine, leucine and isoleucine degradation	24	dehydrogenase (NAD+)	ec:1.2.1.3	2	DIAVI-09JAN12-CLUS02404_1, DIAVI-09JAN12-CLUS02706_1	map00280
Sphingolipid metabolism	24	psychosine hydrolase	ec:3.2.1.45	2	DIAVI-09JAN12-CLUS06021_1, DIAVI-09JAN12-CLUS06939_1	map00600
Sphingolipid metabolism	24	lactase (ambiguous)	ec:3.2.1.23	6	DIAVI-09JAN12-CLUS02198_1, DIAVI-09JAN12-CLUS00900_2, DIAVI-09JAN12-CLUS00900_1, DIAVI-09JAN12-CLUS00692_1, DIAVI-09JAN12-CLUS00692_2, DIAVI-09JAN12-CLUS02647_1	map00600
Sphingolipid metabolism	24	melibiase	ec:3.2.1.22	4	DIAVI-09JAN12-CLUS00327_2, DIAVI-09JAN12-CLUS00327_1, DIAVI-09JAN12-CLUS00327_4, DIAVI-09JAN12-CLUS00327_3	map00600
Sphingolipid metabolism	24	C-palmitoyltransferase	ec:2.3.1.50	1	DIAVI-09JAN12-CLUS02319_1	map00600
Sphingolipid metabolism	24	aldolase	ec:4.1.2.27	1	DIAVI-09JAN12-CLUS02316_1	map00600
Sphingolipid metabolism	24	phosphodiesterase	ec:3.1.4.12	10	DIAVI-09JAN12-CLUS00455_1, DIAVI-09JAN12-CLUS00455_2, DIAVI-09JAN12-CLUS07264_1, DIAVI-09JAN12-CLUS04812_1, DIAVI-09JAN12-CLUS03610_1, DIAVI-09JAN12-CLUS01815_1, DIAVI-09JAN12-CLUS02226_1, DIAVI-09JAN12-CLUS02449_1, DIAVI-09JAN12-CLUS07557_1, DIAVI-09JAN12-CLUS09401_1	map00600
Phenylalanine metabolism	22	acylamidase	ec:3.5.1.4	2	DIAVI-09JAN12-CLUS08001_1, DIAVI-09JAN12-CLUS11069_1	map00360
Phenylalanine metabolism	22	transaminase	ec:2.6.1.5	1	DIAVI-09JAN12-CLUS02860_1	map00360
Phenylalanine metabolism	22	transaminase	ec:2.6.1.1	3	DIAVI-09JAN12-CLUS01617_1, DIAVI-09JAN12-CLUS00690_1, DIAVI-09JAN12-CLUS00690_2	map00360
Phenylalanine metabolism	22	dioxygenase	ec:1.13.11.27	1	DIAVI-09JAN12-CLUS03239_1	map00360
Phenylalanine metabolism	22	hydratase	ec:4.2.1.17	4	DIAVI-09JAN12-CLUS06004_1, DIAVI-09JAN12-CLUS00737_1, DIAVI-09JAN12-CLUS00737_2, DIAVI-09JAN12-CLUS02131_1	map00360
Phenylalanine metabolism	22	lactoperoxidase	ec:1.11.1.7	7	DIAVI-09JAN12-CLUS01902_1, DIAVI-09JAN12-CLUS04510_1, DIAVI-09JAN12-CLUS02631_1, DIAVI-09JAN12-CLUS06348_1, DIAVI-09JAN12-CLUS06775_1, DIAVI-09JAN12-CLUS00015_4, DIAVI-09JAN12-CLUS04322_1	map00360
Phenylalanine metabolism	22	4-monooxygenase	ec:1.14.16.1	1	DIAVI-09JAN12-CLUS03007_1	map00360
Phenylalanine metabolism	22	dehydrogenase [NAD(P)+]	ec:1.2.1.5	3	DIAVI-09JAN12-CLUS00944_1, DIAVI-09JAN12-CLUS00944_2, DIAVI-09JAN12-CLUS05388_1	map00360
Tyrosine metabolism	22	dehydrogenase	ec:1.1.1.1	2	DIAVI-09JAN12-CLUS07773_1, DIAVI-09JAN12-CLUS02956_1	map00350
Tyrosine metabolism	22	beta-diketonase	ec:3.7.1.2	1	DIAVI-09JAN12-CLUS03328_1	map00350
Tyrosine metabolism	22	oxidase	ec:1.10.3.1	4	DIAVI-09JAN12-CLUS02263_1, DIAVI-09JAN12-CLUS04970_1, DIAVI-09JAN12-CLUS05551_1, DIAVI-09JAN12-CLUS08574_1	map00350
Tyrosine metabolism	22	1,2-dioxygenase	ec:1.13.11.5	1	DIAVI-09JAN12-CLUS03171_1	map00350
Tyrosine metabolism	22	transaminase	ec:2.6.1.5	1	DIAVI-09JAN12-CLUS02860_1	map00350
Tyrosine metabolism	22	transaminase	ec:2.6.1.1	3	DIAVI-09JAN12-CLUS01617_1, DIAVI-09JAN12-CLUS00690_1, DIAVI-09JAN12-CLUS00690_2	map00350
Tyrosine metabolism	22	monophenol monooxygenase	ec:1.14.18.1	4	DIAVI-09JAN12-CLUS02263_1, DIAVI-09JAN12-CLUS04970_1, DIAVI-09JAN12-CLUS05551_1, DIAVI-09JAN12-CLUS08574_1	map00350
Tyrosine metabolism	22	dioxygenase	ec:1.13.11.27	1	DIAVI-09JAN12-CLUS03239_1	map00350
Tyrosine metabolism	22	beta-monooxygenase	ec:1.14.17.1	1	DIAVI-09JAN12-CLUS05180_1	map00350
Tyrosine metabolism	22	peroxidase	ec:1.11.1.8	1	DIAVI-09JAN12-CLUS07675_1	map00350
Tyrosine metabolism	22	dehydrogenase [NAD(P)+]	ec:1.2.1.16	1	DIAVI-09JAN12-CLUS03722_1	map00350
Tyrosine metabolism	22	3-monooxygenase	ec:1.14.16.2	2	DIAVI-09JAN12-CLUS00947_1, DIAVI-09JAN12-CLUS00947_2	map00350
Tyrosine metabolism	22	isomerase	ec:5.2.1.2	1	DIAVI-09JAN12-CLUS07063_1	map00350
Tyrosine metabolism	22	dehydrogenase [NAD(P)+]	ec:1.2.1.5	3	DIAVI-09JAN12-CLUS00944_1, DIAVI-09JAN12-CLUS00944_2, DIAVI-09JAN12-CLUS05388_1	map00350
T cell receptor signaling pathway	20	phosphatase	ec:3.1.3.16	15	DIAVI-09JAN12-CLUS06670_1, DIAVI-09JAN12-CLUS06620_1, DIAVI-09JAN12-CLUS07991_1, DIAVI-09JAN12-CLUS08900_1, DIAVI-09JAN12-CLUS01840_1, DIAVI-09JAN12-CLUS00187_1, DIAVI-09JAN12-CLUS00187_2, DIAVI-09JAN12-CLUS00187_5, DIAVI-09JAN12-CLUS02661_1, DIAVI-09JAN12-CLUS05656_1, DIAVI-09JAN12-CLUS06046_1, DIAVI-09JAN12-CLUS07132_1, DIAVI-09JAN12-CLUS05940_1, DIAVI-09JAN12-CLUS03771_1, DIAVI-09JAN12-CLUS024…	map04660
T cell receptor signaling pathway	20	protein-tyrosine kinase	ec:2.7.10.2	5	DIAVI-09JAN12-CLUS04267_1, DIAVI-09JAN12-CLUS09232_1, DIAVI-09JAN12-CLUS09383_1, DIAVI-09JAN12-CLUS10019_1, DIAVI-09JAN12-CLUS07884_1	map04660
Streptomycin biosynthesis	19	hexokinase type IV glucokinase	ec:2.7.1.1	13	DIAVI-09JAN12-CLUS11118_1, DIAVI-09JAN12-CLUS00122_1, DIAVI-09JAN12-CLUS00122_2, DIAVI-09JAN12-CLUS00122_3, DIAVI-09JAN12-CLUS00122_4, DIAVI-09JAN12-CLUS00122_5, DIAVI-09JAN12-CLUS00122_6, DIAVI-09JAN12-CLUS00122_7, DIAVI-09JAN12-CLUS00122_8, DIAVI-09JAN12-CLUS00122_9, DIAVI-09JAN12-CLUS00122_10, DIAVI-09JAN12-CLUS00122_11, DIAVI-09JAN12-CLUS00122_12	map00521
Streptomycin biosynthesis	19	glucose phosphomutase	ec:5.4.2.2	1	DIAVI-09JAN12-CLUS02292_1	map00521
Streptomycin biosynthesis	19	phosphatase	ec:3.1.3.25	3	DIAVI-09JAN12-CLUS03877_1, DIAVI-09JAN12-CLUS00817_1, DIAVI-09JAN12-CLUS00817_2	map00521
Streptomycin biosynthesis	19	synthase	ec:5.5.1.4	2	DIAVI-09JAN12-CLUS10833_1, DIAVI-09JAN12-CLUS04170_1	map00521
alpha-Linolenic acid metabolism	18	A1	ec:3.1.1.32	8	DIAVI-09JAN12-CLUS00592_1, DIAVI-09JAN12-CLUS03472_1, DIAVI-09JAN12-CLUS01086_1, DIAVI-09JAN12-CLUS01086_2, DIAVI-09JAN12-CLUS00592_2, DIAVI-09JAN12-CLUS00592_3, DIAVI-09JAN12-CLUS01663_1, DIAVI-09JAN12-CLUS01663_2	map00592
alpha-Linolenic acid metabolism	18	oxidase	ec:1.3.3.6	2	DIAVI-09JAN12-CLUS04862_1, DIAVI-09JAN12-CLUS04726_1	map00592
alpha-Linolenic acid metabolism	18	A2	ec:3.1.1.4	2	DIAVI-09JAN12-CLUS00792_2, DIAVI-09JAN12-CLUS09942_1	map00592
alpha-Linolenic acid metabolism	18	hydratase	ec:4.2.1.17	4	DIAVI-09JAN12-CLUS06004_1, DIAVI-09JAN12-CLUS00737_1, DIAVI-09JAN12-CLUS00737_2, DIAVI-09JAN12-CLUS02131_1	map00592
alpha-Linolenic acid metabolism	18	C-acyltransferase	ec:2.3.1.16	2	DIAVI-09JAN12-CLUS00516_1, DIAVI-09JAN12-CLUS02874_1	map00592
beta-Alanine metabolism	18	hydantoinase	ec:3.5.2.2	1	DIAVI-09JAN12-CLUS03176_1	map00410
beta-Alanine metabolism	18	transaminase	ec:2.6.1.19	3	DIAVI-09JAN12-CLUS00940_2, DIAVI-09JAN12-CLUS10166_1, DIAVI-09JAN12-CLUS00940_1	map00410
beta-Alanine metabolism	18	hydrolase	ec:3.1.2.4	1	DIAVI-09JAN12-CLUS03488_1	map00410
beta-Alanine metabolism	18	synthase	ec:2.5.1.16	1	DIAVI-09JAN12-CLUS04150_1	map00410
beta-Alanine metabolism	18	hydratase	ec:4.2.1.17	4	DIAVI-09JAN12-CLUS06004_1, DIAVI-09JAN12-CLUS00737_1, DIAVI-09JAN12-CLUS00737_2, DIAVI-09JAN12-CLUS02131_1	map00410
beta-Alanine metabolism	18	dehydrogenase (acetylating)	ec:1.2.1.18	2	DIAVI-09JAN12-CLUS00925_2, DIAVI-09JAN12-CLUS00925_1	map00410
beta-Alanine metabolism	18	dehydrogenase (NADP+)	ec:1.3.1.2	1	DIAVI-09JAN12-CLUS01921_1	map00410
beta-Alanine metabolism	18	dehydrogenase (NAD+)	ec:1.3.1.1	1	DIAVI-09JAN12-CLUS01921_1	map00410
beta-Alanine metabolism	18	dehydrogenase [NAD(P)+]	ec:1.2.1.5	3	DIAVI-09JAN12-CLUS00944_1, DIAVI-09JAN12-CLUS00944_2, DIAVI-09JAN12-CLUS05388_1	map00410
beta-Alanine metabolism	18	dehydrogenase (NAD+)	ec:1.2.1.3	2	DIAVI-09JAN12-CLUS02404_1, DIAVI-09JAN12-CLUS02706_1	map00410
Various types of N-glycan biosynthesis	16	hexosaminidase	ec:3.2.1.52	5	DIAVI-09JAN12-CLUS02487_1, DIAVI-09JAN12-CLUS00588_1, DIAVI-09JAN12-CLUS00588_2, DIAVI-09JAN12-CLUS00588_3, DIAVI-09JAN12-CLUS02290_1	map00513
Various types of N-glycan biosynthesis	16	4-beta-N-acetylgalactosaminyltransferase	ec:2.4.1.244	1	DIAVI-09JAN12-CLUS08846_1	map00513
Various types of N-glycan biosynthesis	16	3-alpha-L-fucosyltransferase	ec:2.4.1.214	1	DIAVI-09JAN12-CLUS05115_1	map00513
Various types of N-glycan biosynthesis	16	2-beta-N-acetylglucosaminyltransferase	ec:2.4.1.143	1	DIAVI-09JAN12-CLUS03179_1	map00513
Various types of N-glycan biosynthesis	16	1,2-alpha-mannosidase	ec:3.2.1.113	6	DIAVI-09JAN12-CLUS00918_1, DIAVI-09JAN12-CLUS00918_2, DIAVI-09JAN12-CLUS02973_1, DIAVI-09JAN12-CLUS01879_1, DIAVI-09JAN12-CLUS00950_1, DIAVI-09JAN12-CLUS00950_2	map00513
Various types of N-glycan biosynthesis	16	2-beta-N-acetylglucosaminyltransferase	ec:2.4.1.101	2	DIAVI-09JAN12-CLUS00943_2, DIAVI-09JAN12-CLUS00943_1	map00513
Biosynthesis of unsaturated fatty acids	15	9-desaturase	ec:1.14.19.1	4	DIAVI-09JAN12-CLUS03941_1, DIAVI-09JAN12-CLUS00638_2, DIAVI-09JAN12-CLUS00638_1, DIAVI-09JAN12-CLUS03090_1	map01040
Biosynthesis of unsaturated fatty acids	15	reductase	ec:1.1.1.100	1	DIAVI-09JAN12-CLUS01798_1	map01040
Biosynthesis of unsaturated fatty acids	15	oxidase	ec:1.3.3.6	2	DIAVI-09JAN12-CLUS04862_1, DIAVI-09JAN12-CLUS04726_1	map01040
Biosynthesis of unsaturated fatty acids	15	reductase (NADPH)	ec:1.3.1.38	2	DIAVI-09JAN12-CLUS07870_1, DIAVI-09JAN12-CLUS07509_1	map01040
Biosynthesis of unsaturated fatty acids	15	hydratase	ec:4.2.1.17	4	DIAVI-09JAN12-CLUS06004_1, DIAVI-09JAN12-CLUS00737_1, DIAVI-09JAN12-CLUS00737_2, DIAVI-09JAN12-CLUS02131_1	map01040
Biosynthesis of unsaturated fatty acids	15	C-acyltransferase	ec:2.3.1.16	2	DIAVI-09JAN12-CLUS00516_1, DIAVI-09JAN12-CLUS02874_1	map01040
Biosynthesis of unsaturated fatty acids	15	dehydrogenase	ec:1.1.1.211	1	DIAVI-09JAN12-CLUS02874_1	map01040
Metabolism of xenobiotics by cytochrome P450	15	dehydrogenase	ec:1.1.1.1	2	DIAVI-09JAN12-CLUS07773_1, DIAVI-09JAN12-CLUS02956_1	map00980
Metabolism of xenobiotics by cytochrome P450	15	epoxide hydrolase	ec:3.3.2.9	5	DIAVI-09JAN12-CLUS11190_1, DIAVI-09JAN12-CLUS02854_1, DIAVI-09JAN12-CLUS03068_1, DIAVI-09JAN12-CLUS03319_1, DIAVI-09JAN12-CLUS05915_1	map00980
Metabolism of xenobiotics by cytochrome P450	15	transferase	ec:2.5.1.18	5	DIAVI-09JAN12-CLUS04761_1, DIAVI-09JAN12-CLUS09066_1, DIAVI-09JAN12-CLUS03920_1, DIAVI-09JAN12-CLUS04114_1, DIAVI-09JAN12-CLUS07469_1	map00980
Metabolism of xenobiotics by cytochrome P450	15	dehydrogenase [NAD(P)+]	ec:1.2.1.5	3	DIAVI-09JAN12-CLUS00944_1, DIAVI-09JAN12-CLUS00944_2, DIAVI-09JAN12-CLUS05388_1	map00980
Pentose and glucuronate interconversions	15	beta-glucuronide glucuronohydrolase glucuronidase	ec:3.2.1.31	1	DIAVI-09JAN12-CLUS02525_1	map00040
Pentose and glucuronate interconversions	15	pectin depolymerase	ec:3.2.1.15	7	DIAVI-09JAN12-CLUS01507_1, DIAVI-09JAN12-CLUS01507_2, DIAVI-09JAN12-CLUS03113_1, DIAVI-09JAN12-CLUS04151_1, DIAVI-09JAN12-CLUS01377_1, DIAVI-09JAN12-CLUS01741_2, DIAVI-09JAN12-CLUS01741_1	map00040
Pentose and glucuronate interconversions	15	3-epimerase	ec:5.1.3.1	1	DIAVI-09JAN12-CLUS06525_1	map00040
Pentose and glucuronate interconversions	15	uridylyltransferase	ec:2.7.7.9	2	DIAVI-09JAN12-CLUS00926_1, DIAVI-09JAN12-CLUS00926_2	map00040
Pentose and glucuronate interconversions	15	6-dehydrogenase	ec:1.1.1.22	2	DIAVI-09JAN12-CLUS02711_1, DIAVI-09JAN12-CLUS03561_1	map00040
Pentose and glucuronate interconversions	15	dehydrogenase (NAD+)	ec:1.2.1.3	2	DIAVI-09JAN12-CLUS02404_1, DIAVI-09JAN12-CLUS02706_1	map00040
Porphyrin and chlorophyll metabolism	14	beta-glucuronide glucuronohydrolase glucuronidase	ec:3.2.1.31	1	DIAVI-09JAN12-CLUS02525_1	map00860
Porphyrin and chlorophyll metabolism	14	synthase	ec:2.5.1.61	1	DIAVI-09JAN12-CLUS01002_1	map00860
Porphyrin and chlorophyll metabolism	14	synthase	ec:4.4.1.17	1	DIAVI-09JAN12-CLUS04229_1	map00860
Porphyrin and chlorophyll metabolism	14	synthase	ec:4.2.1.75	1	DIAVI-09JAN12-CLUS05803_1	map00860
Porphyrin and chlorophyll metabolism	14	acid a,c-diamide adenosyltransferase	ec:2.5.1.17	1	DIAVI-09JAN12-CLUS10435_1	map00860
Porphyrin and chlorophyll metabolism	14	oxidase	ec:1.3.3.3	1	DIAVI-09JAN12-CLUS03301_1	map00860
Porphyrin and chlorophyll metabolism	14	ligase	ec:6.1.1.17	2	DIAVI-09JAN12-CLUS01808_1, DIAVI-09JAN12-CLUS01910_1	map00860
Porphyrin and chlorophyll metabolism	14	synthase	ec:4.2.1.24	3	DIAVI-09JAN12-CLUS03563_1, DIAVI-09JAN12-CLUS01626_1, DIAVI-09JAN12-CLUS01626_2	map00860
Porphyrin and chlorophyll metabolism	14	synthase	ec:2.3.1.37	1	DIAVI-09JAN12-CLUS02326_1	map00860
Porphyrin and chlorophyll metabolism	14	decarboxylase	ec:4.1.1.37	1	DIAVI-09JAN12-CLUS05721_1	map00860
Porphyrin and chlorophyll metabolism	14	ferro-protoporphyrin chelatase	ec:4.99.1.1	1	DIAVI-09JAN12-CLUS04401_1	map00860
Glycosaminoglycan degradation	14	hexosaminidase	ec:3.2.1.52	5	DIAVI-09JAN12-CLUS02487_1, DIAVI-09JAN12-CLUS00588_1, DIAVI-09JAN12-CLUS00588_2, DIAVI-09JAN12-CLUS00588_3, DIAVI-09JAN12-CLUS02290_1	map00531
Glycosaminoglycan degradation	14	beta-glucuronide glucuronohydrolase glucuronidase	ec:3.2.1.31	1	DIAVI-09JAN12-CLUS02525_1	map00531
Glycosaminoglycan degradation	14	chondroitinsulfatase	ec:3.1.6.14	1	DIAVI-09JAN12-CLUS09526_1	map00531
Glycosaminoglycan degradation	14	chondroitinsulfatase	ec:3.1.6.12	1	DIAVI-09JAN12-CLUS02722_1	map00531
Glycosaminoglycan degradation	14	lactase (ambiguous)	ec:3.2.1.23	6	DIAVI-09JAN12-CLUS02198_1, DIAVI-09JAN12-CLUS00900_2, DIAVI-09JAN12-CLUS00900_1, DIAVI-09JAN12-CLUS00692_1, DIAVI-09JAN12-CLUS00692_2, DIAVI-09JAN12-CLUS02647_1	map00531
Arachidonic acid metabolism	13	1-monooxygenase	ec:1.14.15.3	2	DIAVI-09JAN12-CLUS07552_1, DIAVI-09JAN12-CLUS05224_1	map00590
Arachidonic acid metabolism	13	epoxide hydrolase	ec:3.3.2.10	1	DIAVI-09JAN12-CLUS05915_1	map00590
Arachidonic acid metabolism	13	glutamyl transpeptidase	ec:2.3.2.2	4	DIAVI-09JAN12-CLUS05832_1, DIAVI-09JAN12-CLUS09712_1, DIAVI-09JAN12-CLUS09461_1, DIAVI-09JAN12-CLUS10417_1	map00590
Arachidonic acid metabolism	13	A2	ec:3.1.1.4	2	DIAVI-09JAN12-CLUS00792_2, DIAVI-09JAN12-CLUS09942_1	map00590
Arachidonic acid metabolism	13	peroxidase	ec:1.11.1.9	4	DIAVI-09JAN12-CLUS00736_1, DIAVI-09JAN12-CLUS00736_2, DIAVI-09JAN12-CLUS04498_1, DIAVI-09JAN12-CLUS05129_1	map00590
Butirosin and neomycin biosynthesis	13	hexokinase type IV glucokinase	ec:2.7.1.1	13	DIAVI-09JAN12-CLUS11118_1, DIAVI-09JAN12-CLUS00122_1, DIAVI-09JAN12-CLUS00122_2, DIAVI-09JAN12-CLUS00122_3, DIAVI-09JAN12-CLUS00122_4, DIAVI-09JAN12-CLUS00122_5, DIAVI-09JAN12-CLUS00122_6, DIAVI-09JAN12-CLUS00122_7, DIAVI-09JAN12-CLUS00122_8, DIAVI-09JAN12-CLUS00122_9, DIAVI-09JAN12-CLUS00122_10, DIAVI-09JAN12-CLUS00122_11, DIAVI-09JAN12-CLUS00122_12	map00524
One carbon pool by folate	13	S-aminomethyldihydrolipoylprotein:(6S)-tetrahydrofolate aminomethyltransferase (ammonia-forming)	ec:2.1.2.10	1	DIAVI-09JAN12-CLUS04535_1	map00670
One carbon pool by folate	13	formyltransferase	ec:2.1.2.3	2	DIAVI-09JAN12-CLUS00689_1, DIAVI-09JAN12-CLUS00689_2	map00670
One carbon pool by folate	13	formyltransferase	ec:2.1.2.2	2	DIAVI-09JAN12-CLUS03092_1, DIAVI-09JAN12-CLUS03110_1	map00670
One carbon pool by folate	13	hydroxymethyltransferase	ec:2.1.2.1	1	DIAVI-09JAN12-CLUS02734_1	map00670
One carbon pool by folate	13	cyclohydrolase	ec:3.5.4.9	1	DIAVI-09JAN12-CLUS01993_1	map00670
One carbon pool by folate	13	ligase	ec:6.3.4.3	1	DIAVI-09JAN12-CLUS01993_1	map00670
One carbon pool by folate	13	dehydrogenase	ec:1.5.1.6	3	DIAVI-09JAN12-CLUS10363_1, DIAVI-09JAN12-CLUS08824_1, DIAVI-09JAN12-CLUS04723_1	map00670
One carbon pool by folate	13	dehydrogenase (NADP+)	ec:1.5.1.5	2	DIAVI-09JAN12-CLUS01993_1, DIAVI-09JAN12-CLUS02504_1	map00670
One carbon pool by folate	13	cyclo-ligase	ec:6.3.3.2	2	DIAVI-09JAN12-CLUS06616_1, DIAVI-09JAN12-CLUS02936_1	map00670
N-Glycan biosynthesis	13	N-acetylglucosaminephosphotransferase	ec:2.7.8.15	1	DIAVI-09JAN12-CLUS06614_1	map00510
N-Glycan biosynthesis	13	beta-D-mannosyltransferase	ec:2.4.1.83	1	DIAVI-09JAN12-CLUS02358_1	map00510
N-Glycan biosynthesis	13	dolichol diphosphatase	ec:3.6.1.43	1	DIAVI-09JAN12-CLUS10839_1	map00510
N-Glycan biosynthesis	13	2-beta-N-acetylglucosaminyltransferase	ec:2.4.1.143	1	DIAVI-09JAN12-CLUS03179_1	map00510
N-Glycan biosynthesis	13	1,2-alpha-mannosidase	ec:3.2.1.113	6	DIAVI-09JAN12-CLUS00918_1, DIAVI-09JAN12-CLUS00918_2, DIAVI-09JAN12-CLUS02973_1, DIAVI-09JAN12-CLUS01879_1, DIAVI-09JAN12-CLUS00950_1, DIAVI-09JAN12-CLUS00950_2	map00510
N-Glycan biosynthesis	13	glucosidase	ec:3.2.1.106	1	DIAVI-09JAN12-CLUS08491_1	map00510
N-Glycan biosynthesis	13	2-beta-N-acetylglucosaminyltransferase	ec:2.4.1.101	2	DIAVI-09JAN12-CLUS00943_2, DIAVI-09JAN12-CLUS00943_1	map00510
Fatty acid elongation	13	hydrolase	ec:3.1.2.22	1	DIAVI-09JAN12-CLUS04359_1	map00062
Fatty acid elongation	13	reductase (NADPH)	ec:1.3.1.38	2	DIAVI-09JAN12-CLUS07870_1, DIAVI-09JAN12-CLUS07509_1	map00062
Fatty acid elongation	13	hydratase	ec:4.2.1.17	4	DIAVI-09JAN12-CLUS06004_1, DIAVI-09JAN12-CLUS00737_1, DIAVI-09JAN12-CLUS00737_2, DIAVI-09JAN12-CLUS02131_1	map00062
Fatty acid elongation	13	C-acyltransferase	ec:2.3.1.16	2	DIAVI-09JAN12-CLUS00516_1, DIAVI-09JAN12-CLUS02874_1	map00062
Fatty acid elongation	13	dehydrogenase	ec:1.1.1.35	5	DIAVI-09JAN12-CLUS03823_1, DIAVI-09JAN12-CLUS04072_1, DIAVI-09JAN12-CLUS06890_1, DIAVI-09JAN12-CLUS03615_1, DIAVI-09JAN12-CLUS02131_1	map00062
Fatty acid elongation	13	dehydrogenase	ec:1.1.1.211	1	DIAVI-09JAN12-CLUS02874_1	map00062
Geraniol degradation	11	hydratase	ec:4.2.1.17	4	DIAVI-09JAN12-CLUS06004_1, DIAVI-09JAN12-CLUS00737_1, DIAVI-09JAN12-CLUS00737_2, DIAVI-09JAN12-CLUS02131_1	map00281
Geraniol degradation	11	lyase	ec:4.1.3.4	1	DIAVI-09JAN12-CLUS09642_1	map00281
Geraniol degradation	11	C-acyltransferase	ec:2.3.1.16	2	DIAVI-09JAN12-CLUS00516_1, DIAVI-09JAN12-CLUS02874_1	map00281
Geraniol degradation	11	dehydrogenase	ec:1.1.1.35	5	DIAVI-09JAN12-CLUS03823_1, DIAVI-09JAN12-CLUS04072_1, DIAVI-09JAN12-CLUS06890_1, DIAVI-09JAN12-CLUS03615_1, DIAVI-09JAN12-CLUS02131_1	map00281
Glycosphingolipid biosynthesis - ganglio series	11	hexosaminidase	ec:3.2.1.52	5	DIAVI-09JAN12-CLUS02487_1, DIAVI-09JAN12-CLUS00588_1, DIAVI-09JAN12-CLUS00588_2, DIAVI-09JAN12-CLUS00588_3, DIAVI-09JAN12-CLUS02290_1	map00604
Glycosphingolipid biosynthesis - ganglio series	11	lactase (ambiguous)	ec:3.2.1.23	6	DIAVI-09JAN12-CLUS02198_1, DIAVI-09JAN12-CLUS00900_2, DIAVI-09JAN12-CLUS00900_1, DIAVI-09JAN12-CLUS00692_1, DIAVI-09JAN12-CLUS00692_2, DIAVI-09JAN12-CLUS02647_1	map00604
Nicotinate and nicotinamide metabolism	11	uridine 5'-nucleotidase	ec:3.1.3.5	4	DIAVI-09JAN12-CLUS08567_1, DIAVI-09JAN12-CLUS00810_1, DIAVI-09JAN12-CLUS00810_2, DIAVI-09JAN12-CLUS03256_1	map00760
Nicotinate and nicotinamide metabolism	11	phosphorylase	ec:2.4.2.1	1	DIAVI-09JAN12-CLUS04455_1	map00760
Nicotinate and nicotinamide metabolism	11	synthase (glutamine-hydrolysing)	ec:6.3.5.1	1	DIAVI-09JAN12-CLUS06751_1	map00760
Nicotinate and nicotinamide metabolism	11	synthase	ec:6.3.1.5	1	DIAVI-09JAN12-CLUS02258_1	map00760
Nicotinate and nicotinamide metabolism	11	transhydrogenase (AB-specific)	ec:1.6.1.2	4	DIAVI-09JAN12-CLUS05349_1, DIAVI-09JAN12-CLUS10619_1, DIAVI-09JAN12-CLUS09626_1, DIAVI-09JAN12-CLUS03808_1	map00760
Nicotinate and nicotinamide metabolism	11	transhydrogenase (B-specific)	ec:1.6.1.1	2	DIAVI-09JAN12-CLUS05349_1, DIAVI-09JAN12-CLUS09626_1	map00760
Drug metabolism - cytochrome P450	10	dehydrogenase	ec:1.1.1.1	2	DIAVI-09JAN12-CLUS07773_1, DIAVI-09JAN12-CLUS02956_1	map00982
Drug metabolism - cytochrome P450	10	transferase	ec:2.5.1.18	5	DIAVI-09JAN12-CLUS04761_1, DIAVI-09JAN12-CLUS09066_1, DIAVI-09JAN12-CLUS03920_1, DIAVI-09JAN12-CLUS04114_1, DIAVI-09JAN12-CLUS07469_1	map00982
Drug metabolism - cytochrome P450	10	dehydrogenase [NAD(P)+]	ec:1.2.1.5	3	DIAVI-09JAN12-CLUS00944_1, DIAVI-09JAN12-CLUS00944_2, DIAVI-09JAN12-CLUS05388_1	map00982
Mucin type O-Glycan biosynthesis	10	N-acetylgalactosaminyltransferase	ec:2.4.1.41	6	DIAVI-09JAN12-CLUS05570_1, DIAVI-09JAN12-CLUS04030_1, DIAVI-09JAN12-CLUS00607_1, DIAVI-09JAN12-CLUS00607_2, DIAVI-09JAN12-CLUS10515_1, DIAVI-09JAN12-CLUS02185_1	map00512
Mucin type O-Glycan biosynthesis	10	3-beta-galactosyltransferase	ec:2.4.1.122	4	DIAVI-09JAN12-CLUS00108_1, DIAVI-09JAN12-CLUS00108_2, DIAVI-09JAN12-CLUS00108_3, DIAVI-09JAN12-CLUS00108_5	map00512
Isoquinoline alkaloid biosynthesis	10	oxidase	ec:1.10.3.1	4	DIAVI-09JAN12-CLUS02263_1, DIAVI-09JAN12-CLUS04970_1, DIAVI-09JAN12-CLUS05551_1, DIAVI-09JAN12-CLUS08574_1	map00950
Isoquinoline alkaloid biosynthesis	10	transaminase	ec:2.6.1.5	1	DIAVI-09JAN12-CLUS02860_1	map00950
Isoquinoline alkaloid biosynthesis	10	transaminase	ec:2.6.1.1	3	DIAVI-09JAN12-CLUS01617_1, DIAVI-09JAN12-CLUS00690_1, DIAVI-09JAN12-CLUS00690_2	map00950
Isoquinoline alkaloid biosynthesis	10	monophenol monooxygenase	ec:1.14.18.1	4	DIAVI-09JAN12-CLUS02263_1, DIAVI-09JAN12-CLUS04970_1, DIAVI-09JAN12-CLUS05551_1, DIAVI-09JAN12-CLUS08574_1	map00950
Isoquinoline alkaloid biosynthesis	10	3-monooxygenase	ec:1.14.16.2	2	DIAVI-09JAN12-CLUS00947_1, DIAVI-09JAN12-CLUS00947_2	map00950
Selenocompound metabolism	10	water dikinase	ec:2.7.9.3	1	DIAVI-09JAN12-CLUS02778_1	map00450
Selenocompound metabolism	10	ligase	ec:6.1.1.10	1	DIAVI-09JAN12-CLUS01962_1	map00450
Selenocompound metabolism	10	reductase	ec:1.8.1.9	4	DIAVI-09JAN12-CLUS00325_1, DIAVI-09JAN12-CLUS00325_2, DIAVI-09JAN12-CLUS00325_3, DIAVI-09JAN12-CLUS00325_4	map00450
Selenocompound metabolism	10	adenylyltransferase	ec:2.7.7.4	1	DIAVI-09JAN12-CLUS02212_1	map00450
Selenocompound metabolism	10	gamma-lyase	ec:4.4.1.1	3	DIAVI-09JAN12-CLUS00988_1, DIAVI-09JAN12-CLUS00988_2, DIAVI-09JAN12-CLUS06942_1	map00450
Pantothenate and CoA biosynthesis	9	hydantoinase	ec:3.5.2.2	1	DIAVI-09JAN12-CLUS03176_1	map00770
Pantothenate and CoA biosynthesis	9	kinase	ec:2.7.1.33	3	DIAVI-09JAN12-CLUS00484_1, DIAVI-09JAN12-CLUS00484_2, DIAVI-09JAN12-CLUS00484_3	map00770
Pantothenate and CoA biosynthesis	9	kinase	ec:2.7.1.24	1	DIAVI-09JAN12-CLUS10471_1	map00770
Pantothenate and CoA biosynthesis	9	ligase	ec:6.3.2.5	1	DIAVI-09JAN12-CLUS08079_1	map00770
Pantothenate and CoA biosynthesis	9	synthase	ec:2.7.8.7	2	DIAVI-09JAN12-CLUS09901_1, DIAVI-09JAN12-CLUS03668_1	map00770
Pantothenate and CoA biosynthesis	9	dehydrogenase (NADP+)	ec:1.3.1.2	1	DIAVI-09JAN12-CLUS01921_1	map00770
Pantothenate and CoA biosynthesis	9	dehydrogenase (NAD+)	ec:1.3.1.1	1	DIAVI-09JAN12-CLUS01921_1	map00770
Glycosphingolipid biosynthesis - globo series	9	hexosaminidase	ec:3.2.1.52	5	DIAVI-09JAN12-CLUS02487_1, DIAVI-09JAN12-CLUS00588_1, DIAVI-09JAN12-CLUS00588_2, DIAVI-09JAN12-CLUS00588_3, DIAVI-09JAN12-CLUS02290_1	map00603
Glycosphingolipid biosynthesis - globo series	9	melibiase	ec:3.2.1.22	4	DIAVI-09JAN12-CLUS00327_2, DIAVI-09JAN12-CLUS00327_1, DIAVI-09JAN12-CLUS00327_4, DIAVI-09JAN12-CLUS00327_3	map00603
Fatty acid biosynthesis	9	reductase	ec:1.1.1.100	1	DIAVI-09JAN12-CLUS01798_1	map00061
Fatty acid biosynthesis	9	synthase	ec:2.3.1.86	1	DIAVI-09JAN12-CLUS02374_1	map00061
Fatty acid biosynthesis	9	carboxylase	ec:6.4.1.2	4	DIAVI-09JAN12-CLUS02048_1, DIAVI-09JAN12-CLUS02081_1, DIAVI-09JAN12-CLUS09964_1, DIAVI-09JAN12-CLUS01407_1	map00061
Fatty acid biosynthesis	9	hydrolase	ec:3.1.2.14	1	DIAVI-09JAN12-CLUS01798_1	map00061
Fatty acid biosynthesis	9	synthase I	ec:2.3.1.41	1	DIAVI-09JAN12-CLUS01798_1	map00061
Fatty acid biosynthesis	9	S-malonyltransferase	ec:2.3.1.39	1	DIAVI-09JAN12-CLUS01798_1	map00061
Fatty acid biosynthesis	9	carboxylase	ec:6.3.4.14	6	DIAVI-09JAN12-CLUS02048_1, DIAVI-09JAN12-CLUS02081_1, DIAVI-09JAN12-CLUS09964_1, DIAVI-09JAN12-CLUS10236_1, DIAVI-09JAN12-CLUS10089_1, DIAVI-09JAN12-CLUS00828_1	map00061
Caprolactam degradation	9	dehydrogenase (NADP+)	ec:1.1.1.2	1	DIAVI-09JAN12-CLUS07035_1	map00930
Caprolactam degradation	9	hydratase	ec:4.2.1.17	4	DIAVI-09JAN12-CLUS06004_1, DIAVI-09JAN12-CLUS00737_1, DIAVI-09JAN12-CLUS00737_2, DIAVI-09JAN12-CLUS02131_1	map00930
Caprolactam degradation	9	dehydrogenase	ec:1.1.1.35	5	DIAVI-09JAN12-CLUS03823_1, DIAVI-09JAN12-CLUS04072_1, DIAVI-09JAN12-CLUS06890_1, DIAVI-09JAN12-CLUS03615_1, DIAVI-09JAN12-CLUS02131_1	map00930
Taurine and hypotaurine metabolism	8	glutamyl transpeptidase	ec:2.3.2.2	4	DIAVI-09JAN12-CLUS05832_1, DIAVI-09JAN12-CLUS09712_1, DIAVI-09JAN12-CLUS09461_1, DIAVI-09JAN12-CLUS10417_1	map00430
Taurine and hypotaurine metabolism	8	dioxygenase	ec:1.13.11.20	1	DIAVI-09JAN12-CLUS05234_1	map00430
Taurine and hypotaurine metabolism	8	dehydrogenase	ec:1.4.1.2	3	DIAVI-09JAN12-CLUS00175_1, DIAVI-09JAN12-CLUS00175_2, DIAVI-09JAN12-CLUS00175_3	map00430
Benzoate degradation	8	C-acetyltransferase	ec:2.3.1.9	1	DIAVI-09JAN12-CLUS03038_1	map00362
Benzoate degradation	8	hydratase	ec:4.2.1.17	4	DIAVI-09JAN12-CLUS06004_1, DIAVI-09JAN12-CLUS00737_1, DIAVI-09JAN12-CLUS00737_2, DIAVI-09JAN12-CLUS02131_1	map00362
Benzoate degradation	8	C-acyltransferase	ec:2.3.1.16	2	DIAVI-09JAN12-CLUS00516_1, DIAVI-09JAN12-CLUS02874_1	map00362
Benzoate degradation	8	dehydrogenase (acetylating)	ec:1.2.1.10	1	DIAVI-09JAN12-CLUS02404_1	map00362
Folate biosynthesis	8	phosphatase	ec:3.1.3.1	2	DIAVI-09JAN12-CLUS02713_1, DIAVI-09JAN12-CLUS04771_1	map00790
Folate biosynthesis	8	cyclohydrolase I	ec:3.5.4.16	1	DIAVI-09JAN12-CLUS07405_1	map00790
Folate biosynthesis	8	reductase	ec:1.5.1.34	2	DIAVI-09JAN12-CLUS00740_1, DIAVI-09JAN12-CLUS00740_2	map00790
Folate biosynthesis	8	diphosphokinase	ec:2.7.6.3	2	DIAVI-09JAN12-CLUS01725_1, DIAVI-09JAN12-CLUS01725_2	map00790
Folate biosynthesis	8	reductase (L-erythro-7,8-dihydrobiopterin forming)	ec:1.1.1.153	1	DIAVI-09JAN12-CLUS06244_1	map00790
Terpenoid backbone biosynthesis	7	farnesyltransferase	ec:2.5.1.58	1	DIAVI-09JAN12-CLUS08174_1	map00900
Terpenoid backbone biosynthesis	7	diphosphate synthase	ec:2.5.1.29	1	DIAVI-09JAN12-CLUS05695_1	map00900
Terpenoid backbone biosynthesis	7	geranyl-diphosphate synthase	ec:2.5.1.1	1	DIAVI-09JAN12-CLUS05695_1	map00900
Terpenoid backbone biosynthesis	7	Delta-isomerase	ec:5.3.3.2	1	DIAVI-09JAN12-CLUS08797_1	map00900
Terpenoid backbone biosynthesis	7	diphosphate synthase	ec:2.5.1.10	1	DIAVI-09JAN12-CLUS05695_1	map00900
Terpenoid backbone biosynthesis	7	kinase	ec:2.7.4.2	1	DIAVI-09JAN12-CLUS06704_1	map00900
Terpenoid backbone biosynthesis	7	C-acetyltransferase	ec:2.3.1.9	1	DIAVI-09JAN12-CLUS03038_1	map00900
Terpenoid backbone biosynthesis	7	reductase (NADPH)	ec:1.1.1.34	1	DIAVI-09JAN12-CLUS02132_1	map00900
Terpenoid backbone biosynthesis	7	O-methyltransferase	ec:2.1.1.100	1	DIAVI-09JAN12-CLUS01624_1	map00900
Phenylpropanoid biosynthesis	7	lactoperoxidase	ec:1.11.1.7	7	DIAVI-09JAN12-CLUS01902_1, DIAVI-09JAN12-CLUS04510_1, DIAVI-09JAN12-CLUS02631_1, DIAVI-09JAN12-CLUS06348_1, DIAVI-09JAN12-CLUS06775_1, DIAVI-09JAN12-CLUS00015_4, DIAVI-09JAN12-CLUS04322_1	map00940
Ascorbate and aldarate metabolism	7	oxygenase	ec:1.13.99.1	1	DIAVI-09JAN12-CLUS04637_1	map00053
Ascorbate and aldarate metabolism	7	dehydrogenase (ascorbate)	ec:1.8.5.1	2	DIAVI-09JAN12-CLUS00004_6, DIAVI-09JAN12-CLUS03920_1	map00053
Ascorbate and aldarate metabolism	7	6-dehydrogenase	ec:1.1.1.22	2	DIAVI-09JAN12-CLUS02711_1, DIAVI-09JAN12-CLUS03561_1	map00053
Ascorbate and aldarate metabolism	7	dehydrogenase (NAD+)	ec:1.2.1.3	2	DIAVI-09JAN12-CLUS02404_1, DIAVI-09JAN12-CLUS02706_1	map00053
Caffeine metabolism	6	N-acetyltransferase	ec:2.3.1.5	1	DIAVI-09JAN12-CLUS03268_1	map00232
Caffeine metabolism	6	oxidase	ec:1.17.3.2	5	DIAVI-09JAN12-CLUS07216_1, DIAVI-09JAN12-CLUS06217_1, DIAVI-09JAN12-CLUS06579_1, DIAVI-09JAN12-CLUS07987_1, DIAVI-09JAN12-CLUS04009_1	map00232
Toluene degradation	6	dehydrogenase	ec:1.3.99.1	1	DIAVI-09JAN12-CLUS06302_1	map00623
Toluene degradation	6	dehydrogenase	ec:1.1.1.35	5	DIAVI-09JAN12-CLUS03823_1, DIAVI-09JAN12-CLUS04072_1, DIAVI-09JAN12-CLUS06890_1, DIAVI-09JAN12-CLUS03615_1, DIAVI-09JAN12-CLUS02131_1	map00623
Limonene and pinene degradation	6	hydratase	ec:4.2.1.17	4	DIAVI-09JAN12-CLUS06004_1, DIAVI-09JAN12-CLUS00737_1, DIAVI-09JAN12-CLUS00737_2, DIAVI-09JAN12-CLUS02131_1	map00903
Limonene and pinene degradation	6	dehydrogenase (NAD+)	ec:1.2.1.3	2	DIAVI-09JAN12-CLUS02404_1, DIAVI-09JAN12-CLUS02706_1	map00903
Cyanoamino acid metabolism	6	glutamyl transpeptidase	ec:2.3.2.2	4	DIAVI-09JAN12-CLUS05832_1, DIAVI-09JAN12-CLUS09712_1, DIAVI-09JAN12-CLUS09461_1, DIAVI-09JAN12-CLUS10417_1	map00460
Cyanoamino acid metabolism	6	asparaginase II	ec:3.5.1.1	1	DIAVI-09JAN12-CLUS04964_1	map00460
Cyanoamino acid metabolism	6	hydroxymethyltransferase	ec:2.1.2.1	1	DIAVI-09JAN12-CLUS02734_1	map00460
Chloroalkane and chloroalkene degradation	5	dehydrogenase	ec:1.1.1.1	2	DIAVI-09JAN12-CLUS07773_1, DIAVI-09JAN12-CLUS02956_1	map00625
Chloroalkane and chloroalkene degradation	5	epoxide hydrolase	ec:3.3.2.10	1	DIAVI-09JAN12-CLUS05915_1	map00625
Chloroalkane and chloroalkene degradation	5	dehydrogenase (NAD+)	ec:1.2.1.3	2	DIAVI-09JAN12-CLUS02404_1, DIAVI-09JAN12-CLUS02706_1	map00625
Primary bile acid biosynthesis	5	dehydrogenase	ec:1.1.1.35	5	DIAVI-09JAN12-CLUS03823_1, DIAVI-09JAN12-CLUS04072_1, DIAVI-09JAN12-CLUS06890_1, DIAVI-09JAN12-CLUS03615_1, DIAVI-09JAN12-CLUS02131_1	map00120
Phenylalanine, tyrosine and tryptophan biosynthesis	5	transaminase	ec:2.6.1.5	1	DIAVI-09JAN12-CLUS02860_1	map00400
Phenylalanine, tyrosine and tryptophan biosynthesis	5	transaminase	ec:2.6.1.1	3	DIAVI-09JAN12-CLUS01617_1, DIAVI-09JAN12-CLUS00690_1, DIAVI-09JAN12-CLUS00690_2	map00400
Phenylalanine, tyrosine and tryptophan biosynthesis	5	4-monooxygenase	ec:1.14.16.1	1	DIAVI-09JAN12-CLUS03007_1	map00400
Styrene degradation	5	beta-diketonase	ec:3.7.1.2	1	DIAVI-09JAN12-CLUS03328_1	map00643
Styrene degradation	5	1,2-dioxygenase	ec:1.13.11.5	1	DIAVI-09JAN12-CLUS03171_1	map00643
Styrene degradation	5	acylamidase	ec:3.5.1.4	2	DIAVI-09JAN12-CLUS08001_1, DIAVI-09JAN12-CLUS11069_1	map00643
Styrene degradation	5	isomerase	ec:5.2.1.2	1	DIAVI-09JAN12-CLUS07063_1	map00643
Histidine metabolism	5	dehydrogenase [NAD(P)+]	ec:1.2.1.5	3	DIAVI-09JAN12-CLUS00944_1, DIAVI-09JAN12-CLUS00944_2, DIAVI-09JAN12-CLUS05388_1	map00340
Histidine metabolism	5	dehydrogenase (NAD+)	ec:1.2.1.3	2	DIAVI-09JAN12-CLUS02404_1, DIAVI-09JAN12-CLUS02706_1	map00340
Retinol metabolism	5	dehydrogenase	ec:1.1.1.1	2	DIAVI-09JAN12-CLUS07773_1, DIAVI-09JAN12-CLUS02956_1	map00830
Retinol metabolism	5	1-monooxygenase	ec:1.14.15.3	2	DIAVI-09JAN12-CLUS07552_1, DIAVI-09JAN12-CLUS05224_1	map00830
Retinol metabolism	5	dehydrogenase	ec:1.2.1.36	1	DIAVI-09JAN12-CLUS10597_1	map00830
Betalain biosynthesis	4	monophenol monooxygenase	ec:1.14.18.1	4	DIAVI-09JAN12-CLUS02263_1, DIAVI-09JAN12-CLUS04970_1, DIAVI-09JAN12-CLUS05551_1, DIAVI-09JAN12-CLUS08574_1	map00965
Tropane, piperidine and pyridine alkaloid biosynthesis	4	transaminase	ec:2.6.1.5	1	DIAVI-09JAN12-CLUS02860_1	map00960
Tropane, piperidine and pyridine alkaloid biosynthesis	4	transaminase	ec:2.6.1.1	3	DIAVI-09JAN12-CLUS01617_1, DIAVI-09JAN12-CLUS00690_1, DIAVI-09JAN12-CLUS00690_2	map00960
Novobiocin biosynthesis	4	transaminase	ec:2.6.1.5	1	DIAVI-09JAN12-CLUS02860_1	map00401
Novobiocin biosynthesis	4	transaminase	ec:2.6.1.1	3	DIAVI-09JAN12-CLUS01617_1, DIAVI-09JAN12-CLUS00690_1, DIAVI-09JAN12-CLUS00690_2	map00401
Tetracycline biosynthesis	4	carboxylase	ec:6.4.1.2	4	DIAVI-09JAN12-CLUS02048_1, DIAVI-09JAN12-CLUS02081_1, DIAVI-09JAN12-CLUS09964_1, DIAVI-09JAN12-CLUS01407_1	map00253
Ubiquinone and other terpenoid-quinone biosynthesis	3	transaminase	ec:2.6.1.5	1	DIAVI-09JAN12-CLUS02860_1	map00130
Ubiquinone and other terpenoid-quinone biosynthesis	3	polyprenyltransferase	ec:2.5.1.39	1	DIAVI-09JAN12-CLUS02885_1	map00130
Ubiquinone and other terpenoid-quinone biosynthesis	3	dioxygenase	ec:1.13.11.27	1	DIAVI-09JAN12-CLUS03239_1	map00130
Synthesis and degradation of ketone bodies	3	C-acetyltransferase	ec:2.3.1.9	1	DIAVI-09JAN12-CLUS03038_1	map00072
Synthesis and degradation of ketone bodies	3	lyase	ec:4.1.3.4	1	DIAVI-09JAN12-CLUS09642_1	map00072
Synthesis and degradation of ketone bodies	3	CoA-transferase	ec:2.8.3.5	1	DIAVI-09JAN12-CLUS02707_1	map00072
Vitamin B6 metabolism	3	kinase	ec:2.7.1.35	1	DIAVI-09JAN12-CLUS08919_1	map00750
Vitamin B6 metabolism	3	transaminase	ec:2.6.1.52	1	DIAVI-09JAN12-CLUS03275_1	map00750
Vitamin B6 metabolism	3	5'-phosphate synthase	ec:1.4.3.5	1	DIAVI-09JAN12-CLUS04405_1	map00750
mTOR signaling pathway	3	protein kinase	ec:2.7.11.24	3	DIAVI-09JAN12-CLUS05450_1, DIAVI-09JAN12-CLUS01139_1, DIAVI-09JAN12-CLUS04236_1	map04150
Glycosaminoglycan biosynthesis - heparan sulfate / heparin	3	4-alpha-N-acetylglucosaminyltransferase	ec:2.4.1.223	1	DIAVI-09JAN12-CLUS05984_1	map00534
Glycosaminoglycan biosynthesis - heparan sulfate / heparin	3	3-beta-glucuronosyltransferase	ec:2.4.1.135	1	DIAVI-09JAN12-CLUS04217_1	map00534
Glycosaminoglycan biosynthesis - heparan sulfate / heparin	3	4-beta-galactosyltransferase	ec:2.4.1.133	1	DIAVI-09JAN12-CLUS07468_1	map00534
Linoleic acid metabolism	2	A2	ec:3.1.1.4	2	DIAVI-09JAN12-CLUS00792_2, DIAVI-09JAN12-CLUS09942_1	map00591
Sulfur metabolism	2	oxidase	ec:1.8.3.1	1	DIAVI-09JAN12-CLUS03818_1	map00920
Sulfur metabolism	2	adenylyltransferase	ec:2.7.7.4	1	DIAVI-09JAN12-CLUS02212_1	map00920
Naphthalene degradation	2	dehydrogenase	ec:1.1.1.1	2	DIAVI-09JAN12-CLUS07773_1, DIAVI-09JAN12-CLUS02956_1	map00626
Indole alkaloid biosynthesis	2	synthase	ec:4.3.3.2	2	DIAVI-09JAN12-CLUS02124_1, DIAVI-09JAN12-CLUS06576_1	map00901
D-Glutamine and D-glutamate metabolism	2	glutaminase I	ec:3.5.1.2	1	DIAVI-09JAN12-CLUS02398_1	map00471
D-Glutamine and D-glutamate metabolism	2	dehydrogenase [NAD(P)+]	ec:1.4.1.3	1	DIAVI-09JAN12-CLUS11577_1	map00471
Ether lipid metabolism	2	A2	ec:3.1.1.4	2	DIAVI-09JAN12-CLUS00792_2, DIAVI-09JAN12-CLUS09942_1	map00565
Steroid biosynthesis	2	esterase	ec:3.1.1.13	1	DIAVI-09JAN12-CLUS07927_1	map00100
Steroid biosynthesis	2	reductase	ec:1.3.1.72	1	DIAVI-09JAN12-CLUS07745_1	map00100
Peptidoglycan biosynthesis	2	MraY transferase	ec:2.7.8.13	1	DIAVI-09JAN12-CLUS06614_1	map00550
Peptidoglycan biosynthesis	2	ligase	ec:6.3.2.13	1	DIAVI-09JAN12-CLUS08950_1	map00550
Ethylbenzene degradation	2	C-acyltransferase	ec:2.3.1.16	2	DIAVI-09JAN12-CLUS00516_1, DIAVI-09JAN12-CLUS02874_1	map00642
Phosphonate and phosphinate metabolism	2	cytidylyltransferase	ec:2.7.7.15	1	DIAVI-09JAN12-CLUS02908_1	map00440
Phosphonate and phosphinate metabolism	2	cytidylyltransferase	ec:2.7.7.14	1	DIAVI-09JAN12-CLUS02875_1	map00440
Steroid hormone biosynthesis	2	17-dehydrogenase	ec:1.1.1.62	2	DIAVI-09JAN12-CLUS06890_1, DIAVI-09JAN12-CLUS00962_2	map00140
Steroid hormone biosynthesis	2	dehydrogenase (NAD+)	ec:1.1.1.239	1	DIAVI-09JAN12-CLUS06890_1	map00140
Glycosaminoglycan biosynthesis - chondroitin sulfate / dermatan sulfate	2	3-beta-glucuronosyltransferase	ec:2.4.1.135	1	DIAVI-09JAN12-CLUS04217_1	map00532
Glycosaminoglycan biosynthesis - chondroitin sulfate / dermatan sulfate	2	4-beta-galactosyltransferase	ec:2.4.1.133	1	DIAVI-09JAN12-CLUS07468_1	map00532
Insect hormone biosynthesis	1	20-monooxygenase	ec:1.14.99.22	1	DIAVI-09JAN12-CLUS03081_1	map00981
Xylene degradation	1	dehydrogenase (acetylating)	ec:1.2.1.10	1	DIAVI-09JAN12-CLUS02404_1	map00622
Valine, leucine and isoleucine biosynthesis	1	ammonia-lyase	ec:4.3.1.19	1	DIAVI-09JAN12-CLUS02338_1	map00290
Dioxin degradation	1	dehydrogenase (acetylating)	ec:1.2.1.10	1	DIAVI-09JAN12-CLUS02404_1	map00621
Biotin metabolism	1	reductase	ec:1.1.1.100	1	DIAVI-09JAN12-CLUS01798_1	map00780
Biotin metabolism	1	synthase I	ec:2.3.1.41	1	DIAVI-09JAN12-CLUS01798_1	map00780
Biotin metabolism	1	reductase (NADPH, B-specific)	ec:1.3.1.10	1	DIAVI-09JAN12-CLUS01798_1	map00780
Other types of O-glycan biosynthesis	1	3-beta-glucuronosyltransferase	ec:2.4.1.135	1	DIAVI-09JAN12-CLUS04217_1	map00514
D-Arginine and D-ornithine metabolism	1	oxidase	ec:1.4.3.3	1	DIAVI-09JAN12-CLUS04160_1	map00472
Penicillin and cephalosporin biosynthesis	1	oxidase	ec:1.4.3.3	1	DIAVI-09JAN12-CLUS04160_1	map00311
Cutin, suberine and wax biosynthesis	1	O-acyltransferase	ec:2.3.1.20	1	DIAVI-09JAN12-CLUS02373_1	map00073
Glycosylphosphatidylinositol(GPI)-anchor biosynthesis	1	N-acetylglucosaminyltransferase	ec:2.4.1.198	1	DIAVI-09JAN12-CLUS07629_1	map00563
Lysine biosynthesis	1	ligase	ec:6.3.2.13	1	DIAVI-09JAN12-CLUS08950_1	map00300
Flavone and flavonol biosynthesis	1	beta-glucuronide glucuronohydrolase glucuronidase	ec:3.2.1.31	1	DIAVI-09JAN12-CLUS02525_1	map00944
Nitrotoluene degradation	1	N-acetyltransferase	ec:2.3.1.5	1	DIAVI-09JAN12-CLUS03268_1	map00633

## Sheet: Summary
Pathway	Seqs in Pathway	Enzymes in Pathway
Purine metabolism	193	40
Oxidative phosphorylation	104	8
Nitrogen metabolism	83	14
Citrate cycle (TCA cycle)	73	18
Pyrimidine metabolism	69	22
Amino sugar and nucleotide sugar metabolism	67	22
Glycolysis / Gluconeogenesis	64	21
Glycerolipid metabolism	59	11
Pyruvate metabolism	54	18
Carbon fixation pathways in prokaryotes	53	18
Starch and sucrose metabolism	53	16
Aminobenzoate degradation	50	5
Propanoate metabolism	49	13
Glycerophospholipid metabolism	48	16
Riboflavin metabolism	47	3
Phosphatidylinositol signaling system	44	13
Fructose and mannose metabolism	40	13
Aminoacyl-tRNA biosynthesis	39	21
Alanine, aspartate and glutamate metabolism	39	23
Methane metabolism	37	15
Galactose metabolism	37	10
Arginine and proline metabolism	36	19
Glutathione metabolism	35	18
Glycine, serine and threonine metabolism	35	14
Other glycan degradation	34	6
Thiamine metabolism	34	3
Butanoate metabolism	32	12
Pentose phosphate pathway	30	11
Cysteine and methionine metabolism	30	15
Fatty acid metabolism	30	18
Inositol phosphate metabolism	28	15
Drug metabolism - other enzymes	26	11
Carbon fixation in photosynthetic organisms	26	12
Lysine degradation	26	8
Tryptophan metabolism	25	11
C5-Branched dibasic acid metabolism	25	14
Glyoxylate and dicarboxylate metabolism	25	1
Valine, leucine and isoleucine degradation	24	14
Sphingolipid metabolism	24	6
Phenylalanine metabolism	22	8
Tyrosine metabolism	22	14
T cell receptor signaling pathway	20	2
Streptomycin biosynthesis	19	4
alpha-Linolenic acid metabolism	18	10
beta-Alanine metabolism	18	5
Various types of N-glycan biosynthesis	16	6
Biosynthesis of unsaturated fatty acids	15	6
Metabolism of xenobiotics by cytochrome P450	15	7
Pentose and glucuronate interconversions	15	4
Porphyrin and chlorophyll metabolism	14	11
Glycosaminoglycan degradation	14	5
Arachidonic acid metabolism	13	1
Butirosin and neomycin biosynthesis	13	6
One carbon pool by folate	13	9
N-Glycan biosynthesis	13	7
Fatty acid elongation	13	5
Geraniol degradation	11	4
Glycosphingolipid biosynthesis - ganglio series	11	6
Nicotinate and nicotinamide metabolism	11	2
Drug metabolism - cytochrome P450	10	5
Mucin type O-Glycan biosynthesis	10	2
Isoquinoline alkaloid biosynthesis	10	5
Selenocompound metabolism	10	3
Pantothenate and CoA biosynthesis	9	7
Glycosphingolipid biosynthesis - globo series	9	3
Fatty acid biosynthesis	9	7
Caprolactam degradation	9	2
Taurine and hypotaurine metabolism	8	4
Benzoate degradation	8	5
Folate biosynthesis	8	3
Terpenoid backbone biosynthesis	7	1
Phenylpropanoid biosynthesis	7	9
Ascorbate and aldarate metabolism	7	4
Caffeine metabolism	6	3
Toluene degradation	6	2
Limonene and pinene degradation	6	2
Cyanoamino acid metabolism	6	2
Chloroalkane and chloroalkene degradation	5	3
Primary bile acid biosynthesis	5	4
Phenylalanine, tyrosine and tryptophan biosynthesis	5	3
Styrene degradation	5	1
Histidine metabolism	5	2
Retinol metabolism	5	3
Betalain biosynthesis	4	1
Tropane, piperidine and pyridine alkaloid biosynthesis	4	2
Novobiocin biosynthesis	4	1
Tetracycline biosynthesis	4	2
Ubiquinone and other terpenoid-quinone biosynthesis	3	3
Synthesis and degradation of ketone bodies	3	1
Vitamin B6 metabolism	3	3
mTOR signaling pathway	3	3
Glycosaminoglycan biosynthesis - heparan sulfate / heparin	3	3
Linoleic acid metabolism	2	2
Sulfur metabolism	2	1
Naphthalene degradation	2	2
Indole alkaloid biosynthesis	2	2
D-Glutamine and D-glutamate metabolism	2	1
Ether lipid metabolism	2	1
Steroid biosynthesis	2	2
Peptidoglycan biosynthesis	2	2
Ethylbenzene degradation	2	2
Phosphonate and phosphinate metabolism	2	1
Steroid hormone biosynthesis	2	2
Glycosaminoglycan biosynthesis - chondroitin sulfate / dermatan sulfate	2	1
Insect hormone biosynthesis	1	3
Xylene degradation	1	1
Valine, leucine and isoleucine biosynthesis	1	1
Dioxin degradation	1	1
Biotin metabolism	1	1
Other types of O-glycan biosynthesis	1	1
D-Arginine and D-ornithine metabolism	1	1
Penicillin and cephalosporin biosynthesis	1	1
Cutin, suberine and wax biosynthesis	1	1
Glycosylphosphatidylinositol(GPI)-anchor biosynthesis	1	1
Lysine biosynthesis	1	1
Flavone and flavonol biosynthesis	1	1
Nitrotoluene degradation	1	1
	2376
