# Supplementary material for: Western corn rootworm (Diabrotica virgifera virgifera) transcriptome assembly and genomic analysis of population structure
Source: BMC Genomics. 2014 Mar 14;15(1):195. doi: 10.1186/1471-2164-15-195 (PMC4004143; doi:10.1186/1471-2164-15-195)
Supplement: Supplementary file 9 — Additional file 9: Identification of putative candidate genes for Cry3Bb1 resistance. This file contains a spreadsheet for each of several putative gene families that may be candidates for resistance to Bt toxins, including the unigenes name and descriptions, and results from π xyand F ST outlier scans between Cry3Bb1 resistant and susceptible populations. The last two spreadsheets list the results of π xyand F ST outlier scans between populations with high or low response to Cry3Bb1 for all available unigenes. (XLSX 4 MB) [file 12864_2013_7033_MOESM9_ESM.xlsx]

## Sheet: P450
Sequence name	Sequence desc.	Fst Outlier	Pixy Outlier	Sequence length	Hit desc.	Hit ACC	E-Value	Similarity	Score	Alignment length	Positives
DIAVI-09JAN12-CLUS00016_1	cytochrome p450	#N/A	#N/A	4883	gi|282720995|ref|NP_001164248.1|cytochrome P450 9Z4 [Tribolium castaneum] >gi|270012794|gb|EFA09242.1| cytochrome P450 9Z4 [Tribolium castaneum]	NP_001164248	0	73	617.461	507	371
DIAVI-09JAN12-CLUS00016_11	cytochrome p450	#N/A	#N/A	4684	gi|282720995|ref|NP_001164248.1|cytochrome P450 9Z4 [Tribolium castaneum] >gi|270012794|gb|EFA09242.1| cytochrome P450 9Z4 [Tribolium castaneum]	NP_001164248	0	73	617.461	507	371
DIAVI-09JAN12-CLUS00016_12	cytochrome p450	#N/A	#N/A	4646	gi|282720995|ref|NP_001164248.1|cytochrome P450 9Z4 [Tribolium castaneum] >gi|270012794|gb|EFA09242.1| cytochrome P450 9Z4 [Tribolium castaneum]	NP_001164248	0	73	617.461	507	371
DIAVI-09JAN12-CLUS00016_13	cytochrome p450	#N/A	#N/A	3502	gi|282720995|ref|NP_001164248.1|cytochrome P450 9Z4 [Tribolium castaneum] >gi|270012794|gb|EFA09242.1| cytochrome P450 9Z4 [Tribolium castaneum]	NP_001164248	0	73	617.461	507	371
DIAVI-09JAN12-CLUS00016_14	cytochrome p450	#N/A	#N/A	3464	gi|282720995|ref|NP_001164248.1|cytochrome P450 9Z4 [Tribolium castaneum] >gi|270012794|gb|EFA09242.1| cytochrome P450 9Z4 [Tribolium castaneum]	NP_001164248	0	73	617.461	507	371
DIAVI-09JAN12-CLUS00016_16	cytochrome p450	#N/A	#N/A	3087	gi|282720995|ref|NP_001164248.1|cytochrome P450 9Z4 [Tribolium castaneum] >gi|270012794|gb|EFA09242.1| cytochrome P450 9Z4 [Tribolium castaneum]	NP_001164248	0	73	617.461	507	371
DIAVI-09JAN12-CLUS00016_18	cytochrome p450	#N/A	#N/A	3049	gi|282720995|ref|NP_001164248.1|cytochrome P450 9Z4 [Tribolium castaneum] >gi|270012794|gb|EFA09242.1| cytochrome P450 9Z4 [Tribolium castaneum]	NP_001164248	0	73	617.461	507	371
DIAVI-09JAN12-CLUS00016_2	cytochrome p450	#N/A	#N/A	4845	gi|282720995|ref|NP_001164248.1|cytochrome P450 9Z4 [Tribolium castaneum] >gi|270012794|gb|EFA09242.1| cytochrome P450 9Z4 [Tribolium castaneum]	NP_001164248	0	73	617.461	507	371
DIAVI-09JAN12-CLUS00016_23	cytochrome p450	#N/A	#N/A	2760	gi|282720995|ref|NP_001164248.1|cytochrome P450 9Z4 [Tribolium castaneum] >gi|270012794|gb|EFA09242.1| cytochrome P450 9Z4 [Tribolium castaneum]	NP_001164248	0	73	617.461	507	371
DIAVI-09JAN12-CLUS00016_24	cytochrome p450	#N/A	#N/A	2722	gi|282720995|ref|NP_001164248.1|cytochrome P450 9Z4 [Tribolium castaneum] >gi|270012794|gb|EFA09242.1| cytochrome P450 9Z4 [Tribolium castaneum]	NP_001164248	0	73	617.461	507	371
DIAVI-09JAN12-CLUS00016_3	cytochrome p450	#N/A	#N/A	4846	gi|282720995|ref|NP_001164248.1|cytochrome P450 9Z4 [Tribolium castaneum] >gi|270012794|gb|EFA09242.1| cytochrome P450 9Z4 [Tribolium castaneum]	NP_001164248	0	73	617.461	507	371
DIAVI-09JAN12-CLUS00016_4	cytochrome p450	#N/A	#N/A	4808	gi|282720995|ref|NP_001164248.1|cytochrome P450 9Z4 [Tribolium castaneum] >gi|270012794|gb|EFA09242.1| cytochrome P450 9Z4 [Tribolium castaneum]	NP_001164248	0	73	617.461	507	371
DIAVI-09JAN12-CLUS00016_5	cytochrome p450	#N/A	#N/A	4750	gi|282720995|ref|NP_001164248.1|cytochrome P450 9Z4 [Tribolium castaneum] >gi|270012794|gb|EFA09242.1| cytochrome P450 9Z4 [Tribolium castaneum]	NP_001164248	0	73	617.461	507	371
DIAVI-09JAN12-CLUS00016_6	cytochrome p450	#N/A	#N/A	4712	gi|282720995|ref|NP_001164248.1|cytochrome P450 9Z4 [Tribolium castaneum] >gi|270012794|gb|EFA09242.1| cytochrome P450 9Z4 [Tribolium castaneum]	NP_001164248	0	73	617.461	507	371
DIAVI-09JAN12-CLUS00016_7	cytochrome p450	#N/A	#N/A	4713	gi|282720995|ref|NP_001164248.1|cytochrome P450 9Z4 [Tribolium castaneum] >gi|270012794|gb|EFA09242.1| cytochrome P450 9Z4 [Tribolium castaneum]	NP_001164248	0	73	617.461	507	371
DIAVI-09JAN12-CLUS00016_9	cytochrome p450	#N/A	#N/A	4675	gi|282720995|ref|NP_001164248.1|cytochrome P450 9Z4 [Tribolium castaneum] >gi|270012794|gb|EFA09242.1| cytochrome P450 9Z4 [Tribolium castaneum]	NP_001164248	0	73	617.461	507	371
DIAVI-09JAN12-CLUS00148_2	cytochrome p450	#N/A	#N/A	4628	gi|296495590|gb|ADH29767.1|cytochrome P450 CYP6BQ9 [Tribolium castaneum]	ADH29767	0	75	600.127	497	375
DIAVI-09JAN12-CLUS00148_4	cytochrome p450	#N/A	#N/A	3560	gi|296495590|gb|ADH29767.1|cytochrome P450 CYP6BQ9 [Tribolium castaneum]	ADH29767	0	75	600.127	497	375
DIAVI-09JAN12-CLUS00148_7	cytochrome p450	#N/A	#N/A	2379	gi|296495590|gb|ADH29767.1|cytochrome P450 CYP6BQ9 [Tribolium castaneum]	ADH29767	0	75	600.127	497	375
DIAVI-09JAN12-CLUS00385_1	cytochrome p450	#N/A	#N/A	4086	gi|282720995|ref|NP_001164248.1|cytochrome P450 9Z4 [Tribolium castaneum] >gi|270012794|gb|EFA09242.1| cytochrome P450 9Z4 [Tribolium castaneum]	NP_001164248	0	75	625.165	522	396
DIAVI-09JAN12-CLUS00385_2	cytochrome p450	#N/A	#N/A	3717	gi|282720995|ref|NP_001164248.1|cytochrome P450 9Z4 [Tribolium castaneum] >gi|270012794|gb|EFA09242.1| cytochrome P450 9Z4 [Tribolium castaneum]	NP_001164248	0	75	625.165	522	396
DIAVI-09JAN12-CLUS05133_1	cytochrome p450 307a1-like	#N/A	#N/A	835	gi|322779144|gb|EFZ09504.1|hypothetical protein SINV_80400 [Solenopsis invicta]	EFZ09504	5.02185e-26	67	110.153	116	78
DIAVI-09JAN12-CLUS00308_1	cytochrome p450 6k1-like	#N/A	#N/A	2903	gi|91094595|ref|XP_970633.1|PREDICTED: similar to antennae-rich cytochrome P450 [Tribolium castaneum] >gi|270016411|gb|EFA12857.1| cytochrome P450-like protein [Tribolium castaneum]	XP_970633	8.05686e-93	65	195.282	195	127
DIAVI-09JAN12-CLUS00308_2	cytochrome p450 6k1-like	#N/A	#N/A	2256	gi|91094595|ref|XP_970633.1|PREDICTED: similar to antennae-rich cytochrome P450 [Tribolium castaneum] >gi|270016411|gb|EFA12857.1| cytochrome P450-like protein [Tribolium castaneum]	XP_970633	6.0209e-93	65	195.282	195	127
DIAVI-09JAN12-CLUS00850_1	nadph-cytochrome p450 reductase	#N/A	#N/A	2736	gi|91090282|ref|XP_971174.1|PREDICTED: similar to nadph cytochrome P450 [Tribolium castaneum] >gi|270013791|gb|EFA10239.1| hypothetical protein TcasGA2_TC012437 [Tribolium castaneum]	XP_971174	0	91	1184.09	680	625
DIAVI-09JAN12-CLUS00850_2	nadph-cytochrome p450 reductase	#N/A	#N/A	2700	gi|91090282|ref|XP_971174.1|PREDICTED: similar to nadph cytochrome P450 [Tribolium castaneum] >gi|270013791|gb|EFA10239.1| hypothetical protein TcasGA2_TC012437 [Tribolium castaneum]	XP_971174	0	91	1184.09	680	625
DIAVI-09JAN12-CLUS02697_1	cytochrome p450	Sig	Nonsig	1694	gi|282720995|ref|NP_001164248.1|cytochrome P450 9Z4 [Tribolium castaneum] >gi|270012794|gb|EFA09242.1| cytochrome P450 9Z4 [Tribolium castaneum]	NP_001164248	0	69	562.762	508	354
DIAVI-09JAN12-CLUS02756_1	antennae-rich cytochrome p450	Nonsig	Nonsig	1657	gi|91094593|ref|XP_970561.1|PREDICTED: similar to antennae-rich cytochrome P450 [Tribolium castaneum] >gi|270016410|gb|EFA12856.1| cytochrome P450 345A1 [Tribolium castaneum]	XP_970561	4.81623e-131	63	403.29	481	307
DIAVI-09JAN12-CLUS03142_1	antennae-rich cytochrome p450	Nonsig	Nonsig	1443	gi|91094593|ref|XP_970561.1|PREDICTED: similar to antennae-rich cytochrome P450 [Tribolium castaneum] >gi|270016410|gb|EFA12856.1| cytochrome P450 345A1 [Tribolium castaneum]	XP_970561	5.81989e-98	60	315.079	475	285
DIAVI-09JAN12-CLUS04364_1	antennae-rich cytochrome p450	Nonsig	Nonsig	995	gi|91094593|ref|XP_970561.1|PREDICTED: similar to antennae-rich cytochrome P450 [Tribolium castaneum] >gi|270016410|gb|EFA12856.1| cytochrome P450 345A1 [Tribolium castaneum]	XP_970561	1.0564e-61	72	215.312	199	144
DIAVI-09JAN12-CLUS00703_1	cytochrome p450	Nonsig	Nonsig	1768	gi|282720995|ref|NP_001164248.1|cytochrome P450 9Z4 [Tribolium castaneum] >gi|270012794|gb|EFA09242.1| cytochrome P450 9Z4 [Tribolium castaneum]	NP_001164248	0	72	570.081	502	366
DIAVI-09JAN12-CLUS00703_2	cytochrome p450	Nonsig	Nonsig	1768	gi|282720995|ref|NP_001164248.1|cytochrome P450 9Z4 [Tribolium castaneum] >gi|270012794|gb|EFA09242.1| cytochrome P450 9Z4 [Tribolium castaneum]	NP_001164248	0	72	567.77	502	365
DIAVI-09JAN12-CLUS00913_1	cytochrome p450	Nonsig	Nonsig	2072	gi|282720995|ref|NP_001164248.1|cytochrome P450 9Z4 [Tribolium castaneum] >gi|270012794|gb|EFA09242.1| cytochrome P450 9Z4 [Tribolium castaneum]	NP_001164248	0	77	682.174	522	403
DIAVI-09JAN12-CLUS00913_2	cytochrome p450	Nonsig	Nonsig	1908	gi|282720995|ref|NP_001164248.1|cytochrome P450 9Z4 [Tribolium castaneum] >gi|270012794|gb|EFA09242.1| cytochrome P450 9Z4 [Tribolium castaneum]	NP_001164248	0	77	672.929	522	403
DIAVI-09JAN12-CLUS00968_1	cytochrome p450	Nonsig	Nonsig	1654	gi|91081159|ref|XP_975570.1|PREDICTED: similar to cytochrome P450 [Tribolium castaneum]	XP_975570	8.27999e-172	69	507.679	499	345
DIAVI-09JAN12-CLUS00968_2	cytochrome p450	Nonsig	#N/A	1595	gi|91081159|ref|XP_975570.1|PREDICTED: similar to cytochrome P450 [Tribolium castaneum]	XP_975570	2.47199e-171	70	505.753	485	340
DIAVI-09JAN12-CLUS00982_1	cytochrome p450	Nonsig	Nonsig	1565	gi|282720995|ref|NP_001164248.1|cytochrome P450 9Z4 [Tribolium castaneum] >gi|270012794|gb|EFA09242.1| cytochrome P450 9Z4 [Tribolium castaneum]	NP_001164248	6.31156e-180	69	528.094	506	352
DIAVI-09JAN12-CLUS00982_2	cytochrome p450	Nonsig	Nonsig	1562	gi|282720995|ref|NP_001164248.1|cytochrome P450 9Z4 [Tribolium castaneum] >gi|270012794|gb|EFA09242.1| cytochrome P450 9Z4 [Tribolium castaneum]	NP_001164248	1.3753e-179	69	527.324	506	350
DIAVI-09JAN12-CLUS02560_1	cytochrome p450	Nonsig	Nonsig	1824	gi|91081149|ref|XP_975563.1|PREDICTED: similar to cytochrome P450 [Tribolium castaneum] >gi|270006376|gb|EFA02824.1| cytochrome P450 6BQ11 [Tribolium castaneum]	XP_975563	6.89102e-175	72	518.079	507	370
DIAVI-09JAN12-CLUS02588_1	cytochrome p450	Nonsig	Nonsig	1795	gi|296495590|gb|ADH29767.1|cytochrome P450 CYP6BQ9 [Tribolium castaneum]	ADH29767	0	72	557.755	482	348
DIAVI-09JAN12-CLUS02665_1	cytochrome p450	Nonsig	Nonsig	1726	gi|282720995|ref|NP_001164248.1|cytochrome P450 9Z4 [Tribolium castaneum] >gi|270012794|gb|EFA09242.1| cytochrome P450 9Z4 [Tribolium castaneum]	NP_001164248	7.33649e-179	68	527.324	507	346
DIAVI-09JAN12-CLUS02688_1	cytochrome p450	Nonsig	Nonsig	1699	gi|282720995|ref|NP_001164248.1|cytochrome P450 9Z4 [Tribolium castaneum] >gi|270012794|gb|EFA09242.1| cytochrome P450 9Z4 [Tribolium castaneum]	NP_001164248	0	70	583.563	526	372
DIAVI-09JAN12-CLUS02703_1	cytochrome p450	Nonsig	Nonsig	1696	gi|91093939|ref|XP_966937.1|PREDICTED: similar to cytochrome P450 [Tribolium castaneum] >gi|270011133|gb|EFA07581.1| cytochrome P450 12H1 [Tribolium castaneum]	XP_966937	3.4449e-134	62	412.92	498	313
DIAVI-09JAN12-CLUS02714_1	cytochrome p450	Nonsig	Nonsig	1677	gi|385199964|gb|AFI45030.1|cytochrome P450 CYP6CR2 [Dendroctonus ponderosae]	AFI45030	1.43046e-90	66	223.787	228	151
DIAVI-09JAN12-CLUS02727_1	cytochrome p450	Nonsig	Nonsig	1683	gi|270006373|gb|EFA02821.1|cytochrome P450 6BQ7 [Tribolium castaneum]	EFA02821	0	71	554.673	504	358
DIAVI-09JAN12-CLUS02869_1	cytochrome p450	Nonsig	Nonsig	1583	gi|73921478|gb|AAZ94269.1|cytochrome P450 [Leptinotarsa decemlineata]	AAZ94269	2.16981e-165	67	491.115	484	327
DIAVI-09JAN12-CLUS02920_1	cytochrome p450	Nonsig	Nonsig	1560	gi|282720995|ref|NP_001164248.1|cytochrome P450 9Z4 [Tribolium castaneum] >gi|270012794|gb|EFA09242.1| cytochrome P450 9Z4 [Tribolium castaneum]	NP_001164248	0	71	560.836	496	353
DIAVI-09JAN12-CLUS03033_1	cytochrome p450	Nonsig	Nonsig	1496	gi|189240218|ref|XP_972794.2|PREDICTED: similar to Probable cytochrome P450 9f2 (CYPIXF2) [Tribolium castaneum] >gi|270012827|gb|EFA09275.1| cytochrome P450 9Z6 [Tribolium castaneum]	XP_972794	2.79312e-115	64	361.303	398	256
DIAVI-09JAN12-CLUS03260_1	cytochrome p450	Nonsig	Nonsig	1377	gi|296495590|gb|ADH29767.1|cytochrome P450 CYP6BQ9 [Tribolium castaneum]	ADH29767	5.26934e-142	66	428.328	461	305
DIAVI-09JAN12-CLUS03681_1	cytochrome p450	Nonsig	Nonsig	1184	gi|73921478|gb|AAZ94269.1|cytochrome P450 [Leptinotarsa decemlineata]	AAZ94269	4.98223e-107	72	236.884	223	162
DIAVI-09JAN12-CLUS03781_1	cytochrome p450	Nonsig	Nonsig	1157	gi|91081147|ref|XP_975562.1|PREDICTED: similar to cytochrome P450 [Tribolium castaneum] >gi|270006377|gb|EFA02825.1| cytochrome P450 6BQ12 [Tribolium castaneum]	XP_975562	1.29777e-133	71	404.06	365	260
DIAVI-09JAN12-CLUS04920_1	cytochrome p450	Nonsig	Nonsig	885	gi|189236550|ref|XP_975568.2|PREDICTED: similar to cytochrome P450 [Tribolium castaneum]	XP_975568	1.20113e-58	68	205.682	212	145
DIAVI-09JAN12-CLUS05224_1	cytochrome p450	Nonsig	Nonsig	834	gi|167466280|ref|NP_001107860.1|cytochrome P450 monooxigenase CYP4G7 [Tribolium castaneum] >gi|270006352|gb|EFA02800.1| cytochrome P450-like protein [Tribolium castaneum]	NP_001107860	1.23877e-118	86	362.073	234	203
DIAVI-09JAN12-CLUS05299_1	cytochrome p450	Nonsig	Nonsig	817	gi|270008116|gb|EFA04564.1|cytochrome P450 347A1 [Tribolium castaneum]	EFA04564	7.11925e-70	65	234.958	275	181
DIAVI-09JAN12-CLUS05364_1	cytochrome p450	Nonsig	Nonsig	814	gi|282720995|ref|NP_001164248.1|cytochrome P450 9Z4 [Tribolium castaneum] >gi|270012794|gb|EFA09242.1| cytochrome P450 9Z4 [Tribolium castaneum]	NP_001164248	1.32667e-91	79	291.582	221	176
DIAVI-09JAN12-CLUS05724_1	cytochrome p450	Nonsig	Nonsig	769	gi|299829282|ref|NP_001177722.1|cytochrome P450 CYP6BQ9 [Tribolium castaneum] >gi|296495592|gb|ADH29768.1| cytochrome P450 CYP6BQ9 [Tribolium castaneum]	NP_001177722	6.44228e-64	67	175.637	176	119
DIAVI-09JAN12-CLUS06114_1	cytochrome p450	Nonsig	Nonsig	722	gi|343129408|gb|AEL88545.1|cytochrome P450 CYP4G56v1 [Dendroctonus rhizophagus]	AEL88545	7.48273e-67	73	226.483	189	138
DIAVI-09JAN12-CLUS07255_1	cytochrome p450	Nonsig	Nonsig	626	gi|157126331|ref|XP_001654598.1|cytochrome P450 [Aedes aegypti] >gi|108882570|gb|EAT46795.1| AAEL002043-PA [Aedes aegypti]	XP_001654598	1.27532e-59	67	204.912	207	139
DIAVI-09JAN12-CLUS07788_1	cytochrome p450	Nonsig	Nonsig	593	gi|91094593|ref|XP_970561.1|PREDICTED: similar to antennae-rich cytochrome P450 [Tribolium castaneum] >gi|270016410|gb|EFA12856.1| cytochrome P450 345A1 [Tribolium castaneum]	XP_970561	2.29808e-50	64	179.874	170	110
DIAVI-09JAN12-CLUS08967_1	cytochrome p450	Nonsig	Nonsig	521	gi|385199926|gb|AFI45011.1|cytochrome P450 CYP349b1 [Dendroctonus ponderosae]	AFI45011	1.34733e-39	73	138.272	112	82
DIAVI-09JAN12-CLUS09959_1	cytochrome p450	Nonsig	Nonsig	477	gi|73921478|gb|AAZ94269.1|cytochrome P450 [Leptinotarsa decemlineata]	AAZ94269	1.07879e-42	71	157.918	148	106
DIAVI-09JAN12-CLUS10208_1	cytochrome p450	Nonsig	Nonsig	465	gi|282720995|ref|NP_001164248.1|cytochrome P450 9Z4 [Tribolium castaneum] >gi|270012794|gb|EFA09242.1| cytochrome P450 9Z4 [Tribolium castaneum]	NP_001164248	2.01147e-27	65	115.161	105	69
DIAVI-09JAN12-CLUS10756_1	cytochrome p450	Nonsig	Nonsig	428	gi|282720997|ref|NP_001164249.1|cytochrome P450 6BQ10 [Tribolium castaneum] >gi|270006375|gb|EFA02823.1| cytochrome P450 6BQ10 [Tribolium castaneum]	NP_001164249	5.12387e-44	73	160.614	141	103
DIAVI-09JAN12-CLUS02995_1	cytochrome p450 4c1	Nonsig	Nonsig	1513	gi|21552585|gb|AAM54722.1|cytochrome P450 monooxygenase CYP4M6 [Helicoverpa zea]	AAM54722	8.58443e-97	70	229.95	229	161
DIAVI-09JAN12-CLUS08311_1	cytochrome p450 4g15	Nonsig	Nonsig	562	gi|73921486|gb|AAZ94273.1|cytochrome P450 [Leptinotarsa decemlineata]	AAZ94273	1.1586e-113	96	345.895	186	180
DIAVI-09JAN12-CLUS04617_1	cytochrome p450 6a1	Nonsig	Nonsig	938	gi|270001240|gb|EEZ97687.1|hypothetical protein TcasGA2_TC016235 [Tribolium castaneum]	EEZ97687	3.867e-70	66	236.113	268	177
DIAVI-09JAN12-CLUS01069_1	cytochrome p450 6k1-like	Nonsig	Nonsig	1276	gi|91094595|ref|XP_970633.1|PREDICTED: similar to antennae-rich cytochrome P450 [Tribolium castaneum] >gi|270016411|gb|EFA12857.1| cytochrome P450-like protein [Tribolium castaneum]	XP_970633	1.11157e-94	61	304.679	385	236
DIAVI-09JAN12-CLUS01069_2	cytochrome p450 6k1-like	Nonsig	Nonsig	1235	gi|91094595|ref|XP_970633.1|PREDICTED: similar to antennae-rich cytochrome P450 [Tribolium castaneum] >gi|270016411|gb|EFA12857.1| cytochrome P450-like protein [Tribolium castaneum]	XP_970633	1.22761e-88	61	288.5	385	235
DIAVI-09JAN12-CLUS02383_1	cytochrome p450 cyp6bk17	Nonsig	Nonsig	1994	gi|73921484|gb|AAZ94272.1|cytochrome P450 [Leptinotarsa decemlineata]	AAZ94272	0	78	663.3	507	397
DIAVI-09JAN12-CLUS02479_1	cytochrome p450 cyp6bk17	Nonsig	Nonsig	1890	gi|73921480|gb|AAZ94270.1|cytochrome P450 [Leptinotarsa decemlineata] >gi|73921482|gb|AAZ94271.1| cytochrome P450 [Leptinotarsa decemlineata]	AAZ94270	7.71024e-165	69	492.271	492	343
DIAVI-09JAN12-CLUS02515_1	cytochrome p450 cyp6bk17	Nonsig	Nonsig	1855	gi|73921484|gb|AAZ94272.1|cytochrome P450 [Leptinotarsa decemlineata]	AAZ94272	0	72	535.798	510	370
DIAVI-09JAN12-CLUS02825_1	cytochrome p450 cyp6bk17	Nonsig	Nonsig	1616	gi|91094063|ref|XP_969813.1|PREDICTED: similar to cytochrome P450 CYP6BK17 [Tribolium castaneum] >gi|270016180|gb|EFA12628.1| cytochrome P450 6BR2 [Tribolium castaneum]	XP_969813	5.80668e-157	69	468.774	486	339
DIAVI-09JAN12-CLUS04517_1	cytochrome p450 cyp6bk17	Nonsig	Nonsig	964	gi|73921484|gb|AAZ94272.1|cytochrome P450 [Leptinotarsa decemlineata]	AAZ94272	2.17214e-103	77	312.383	258	199
DIAVI-09JAN12-CLUS10842_1	cytochrome p450 cyp6bk17	Nonsig	Nonsig	417	gi|73921484|gb|AAZ94272.1|cytochrome P450 [Leptinotarsa decemlineata]	AAZ94272	9.08388e-46	70	165.236	132	93
DIAVI-09JAN12-CLUS06007_1	cytochrome p450 mitochondrial-like	Nonsig	Nonsig	735	gi|270008221|gb|EFA04669.1|cytochrome P450 315A1 [Tribolium castaneum]	EFA04669	6.36539e-64	69	216.853	242	167
DIAVI-09JAN12-CLUS06467_1	cytochrome p450 mitochondrial-like	Nonsig	Nonsig	689	gi|189237360|ref|XP_970122.2|PREDICTED: similar to Cytochrome P450 315a1, mitochondrial precursor (CYPCCCXVA1) (Protein shadow) [Tribolium castaneum]	XP_970122	2.14119e-52	68	187.193	167	115
DIAVI-09JAN12-CLUS02950_1	cytochrome p450-like protein	Nonsig	Nonsig	1537	gi|17511262|gb|AAF67724.2|insecticide resistance-associated cytochrome P450 [Diabrotica virgifera virgifera]	AAF67724	0	99	928.317	501	500
DIAVI-09JAN12-CLUS02953_1	cytochrome p450-like protein	Nonsig	Nonsig	1539	gi|270008167|gb|EFA04615.1|cytochrome P450-like protein [Tribolium castaneum]	EFA04615	1.89559e-178	71	522.702	503	362
DIAVI-09JAN12-CLUS03048_1	cytochrome p450-like protein	Nonsig	Nonsig	1484	gi|17511262|gb|AAF67724.2|insecticide resistance-associated cytochrome P450 [Diabrotica virgifera virgifera]	AAF67724	0	93	716.072	413	387
DIAVI-09JAN12-CLUS03088_1	cytochrome p450-like protein	Nonsig	Nonsig	1468	gi|86515410|ref|NP_001034529.1|cytochrome P450, family 4, subfamily Q, polypeptide 4 precursor [Tribolium castaneum] >gi|7804914|gb|AAF70178.1|AF251548_1 cytochrome P450 monooxigenase CYP4Q4 [Tribolium castaneum]	NP_001034529	3.68839e-130	72	398.282	422	305
DIAVI-09JAN12-CLUS03849_1	cytochrome p450-like protein	Nonsig	Nonsig	1139	gi|91094839|ref|XP_971612.1|PREDICTED: similar to pheromone-degrading enzyme [Tribolium castaneum] >gi|270008087|gb|EFA04535.1| cytochrome P450-like protein [Tribolium castaneum]	XP_971612	1.34158e-70	59	156.377	229	136
DIAVI-09JAN12-CLUS04295_1	cytochrome p450-like protein	Nonsig	Nonsig	1014	gi|86515410|ref|NP_001034529.1|cytochrome P450, family 4, subfamily Q, polypeptide 4 precursor [Tribolium castaneum] >gi|7804914|gb|AAF70178.1|AF251548_1 cytochrome P450 monooxigenase CYP4Q4 [Tribolium castaneum]	NP_001034529	4.29335e-96	68	304.679	305	210
DIAVI-09JAN12-CLUS04982_1	cytochrome p450-like protein	Nonsig	Nonsig	873	gi|270014333|gb|EFA10781.1|cytochrome P450-like protein [Tribolium castaneum]	EFA10781	1.03441e-100	70	315.079	293	206
DIAVI-09JAN12-CLUS05127_1	cytochrome p450-like protein	Nonsig	Nonsig	852	gi|385199936|gb|AFI45016.1|cytochrome P450 CYP4BD4v1 [Dendroctonus ponderosae]	AFI45016	3.54522e-69	72	233.032	219	159
DIAVI-09JAN12-CLUS06093_1	cytochrome p450-like protein	Nonsig	Nonsig	723	gi|33113213|gb|AAP94193.1|cytochrome P450 monooxygenase [Tribolium castaneum]	AAP94193	1.19671e-68	70	229.565	241	169
DIAVI-09JAN12-CLUS07043_1	cytochrome p450-like protein	Nonsig	Nonsig	643	gi|385199936|gb|AFI45016.1|cytochrome P450 CYP4BD4v1 [Dendroctonus ponderosae]	AFI45016	1.33953e-80	75	259.996	214	162
DIAVI-09JAN12-CLUS09800_1	cytochrome p450-like protein	Nonsig	Nonsig	485	gi|86515410|ref|NP_001034529.1|cytochrome P450, family 4, subfamily Q, polypeptide 4 precursor [Tribolium castaneum] >gi|7804914|gb|AAF70178.1|AF251548_1 cytochrome P450 monooxigenase CYP4Q4 [Tribolium castaneum]	NP_001034529	1.93934e-32	70	129.028	134	94
DIAVI-09JAN12-CLUS09993_1	cytochrome p450-like protein	Nonsig	Nonsig	475	gi|189241210|ref|XP_970404.2|PREDICTED: cytochrome P450 monooxigenase CYP4Q6 [Tribolium castaneum]	XP_970404	2.76405e-62	74	204.527	158	118
DIAVI-09JAN12-CLUS11272_1	cytochrome p450-like protein	Nonsig	Nonsig	348	gi|33113213|gb|AAP94193.1|cytochrome P450 monooxygenase [Tribolium castaneum]	AAP94193	9.44094e-42	78	152.91	104	82
DIAVI-09JAN12-CLUS05561_1	probable cytochrome p450 6a14-like	Nonsig	Nonsig	792	gi|385199918|gb|AFI45007.1|cytochrome P450 CYP345e1 [Dendroctonus ponderosae]	AFI45007	4.58419e-35	61	140.198	193	118

## Sheet: esterase
Sequence name	Sequence desc.	Fst Outlier	Pixy Outlier	Sequence length	Hit desc.	Hit ACC	E-Value	Similarity	Score	Alignment length	Positives
DIAVI-09JAN12-CLUS00698_1	esterase	Nonsig	Nonsig	1830	gi|332373368|gb|AEE61825.1|unknown [Dendroctonus ponderosae]	AEE61825	7.96818e-147	64	446.432	533	345
DIAVI-09JAN12-CLUS00698_2	esterase	Nonsig	Nonsig	1830	gi|54311781|emb|CAH64509.1|putative esterase [Tribolium castaneum]	CAH64509	1.36955e-147	61	448.743	538	333
DIAVI-09JAN12-CLUS02142_1	esterase	Nonsig	Nonsig	2450	gi|189239076|ref|XP_001813156.1|PREDICTED: similar to putative esterase [Tribolium castaneum] >gi|270010308|gb|EFA06756.1| hypothetical protein TcasGA2_TC009690 [Tribolium castaneum]	XP_001813156	0	70	577.4	562	394
DIAVI-09JAN12-CLUS02568_1	esterase	Nonsig	Nonsig	1814	gi|282158107|ref|NP_001164097.1|esterase 6 precursor [Tribolium castaneum] >gi|270015551|gb|EFA11999.1| esterase 6 [Tribolium castaneum]	NP_001164097	0	73	625.165	528	390
DIAVI-09JAN12-CLUS02573_1	esterase	Nonsig	Nonsig	1810	gi|54311783|emb|CAH64510.1|putative esterase [Tribolium castaneum]	CAH64510	4.05066e-146	63	444.891	533	336
DIAVI-09JAN12-CLUS02621_1	esterase	Nonsig	Nonsig	1758	gi|270010316|gb|EFA06764.1|hypothetical protein TcasGA2_TC009698 [Tribolium castaneum]	EFA06764	4.7946e-148	61	449.129	536	332
DIAVI-09JAN12-CLUS02710_1	esterase	Nonsig	Nonsig	1692	gi|189239082|ref|XP_967598.2|PREDICTED: similar to putative esterase [Tribolium castaneum]	XP_967598	5.36644e-152	62	457.988	537	333
DIAVI-09JAN12-CLUS02800_1	esterase	Nonsig	Nonsig	1628	gi|91084505|ref|XP_972277.1|PREDICTED: similar to alpha-esterase like protein E3 [Tribolium castaneum] >gi|270008668|gb|EFA05116.1| hypothetical protein TcasGA2_TC015229 [Tribolium castaneum]	XP_972277	1.65489e-114	72	207.223	169	123
DIAVI-09JAN12-CLUS03429_1	esterase	Nonsig	Nonsig	1293	gi|189239076|ref|XP_001813156.1|PREDICTED: similar to putative esterase [Tribolium castaneum] >gi|270010308|gb|EFA06756.1| hypothetical protein TcasGA2_TC009690 [Tribolium castaneum]	XP_001813156	2.60689e-99	61	318.546	416	255
DIAVI-09JAN12-CLUS04014_1	esterase	Nonsig	Nonsig	1092	gi|332373368|gb|AEE61825.1|unknown [Dendroctonus ponderosae]	AEE61825	1.41513e-89	64	289.656	368	238
DIAVI-09JAN12-CLUS11065_1	esterase	Nonsig	Nonsig	387	gi|189239082|ref|XP_967598.2|PREDICTED: similar to putative esterase [Tribolium castaneum]	XP_967598	5.00049e-13	52	73.9442	134	71
DIAVI-09JAN12-CLUS01851_1	esterase cg3488	Nonsig	Nonsig	4208	gi|332375799|gb|AEE63040.1|unknown [Dendroctonus ponderosae]	AEE63040	0	87	611.298	399	348
DIAVI-09JAN12-CLUS03421_1	esterase fe4	Nonsig	Nonsig	1296	gi|332375538|gb|AEE62910.1|unknown [Dendroctonus ponderosae]	AEE62910	1.35865e-84	61	280.026	334	205
DIAVI-09JAN12-CLUS05329_1	esterase fe4	Nonsig	Nonsig	815	gi|332375538|gb|AEE62910.1|unknown [Dendroctonus ponderosae]	AEE62910	3.95304e-54	67	193.741	200	135
DIAVI-09JAN12-CLUS05771_1	esterase fe4	Nonsig	#N/A	760	gi|332375538|gb|AEE62910.1|unknown [Dendroctonus ponderosae]	AEE62910	3.10072e-55	66	196.052	213	141
DIAVI-09JAN12-CLUS02689_1	esterase fe4-like	Nonsig	Nonsig	1706	gi|332375086|gb|AEE62684.1|unknown [Dendroctonus ponderosae]	AEE62684	2.15306e-100	52	325.865	558	293
DIAVI-09JAN12-CLUS06499_1	esterase fe4-like	Nonsig	Nonsig	684	gi|332375082|gb|AEE62682.1|unknown [Dendroctonus ponderosae]	AEE62682	7.15672e-18	45	90.8929	220	100
DIAVI-09JAN12-CLUS09892_1	esterase fe4-like	Nonsig	Nonsig	480	gi|332375086|gb|AEE62684.1|unknown [Dendroctonus ponderosae]	AEE62684	1.03135e-26	78	113.62	82	64
DIAVI-09JAN12-CLUS04495_1	esterase fe4-like isoform 1	Nonsig	Nonsig	963	gi|270005811|gb|EFA02259.1|hypothetical protein TcasGA2_TC007922 [Tribolium castaneum]	EFA02259	1.24263e-56	62	199.904	240	151
DIAVI-09JAN12-CLUS09006_1	camp and camp-inhibited cgmp 3 -cyclic phosphodiesterase 10a	Nonsig	Nonsig	521	gi|189235778|ref|XP_970904.2|PREDICTED: similar to camp and camp-inhibited cgmp 3,5-cyclic phosphodiesterase, partial [Tribolium castaneum]	XP_970904	6.90262e-85	85	275.789	172	147
DIAVI-09JAN12-CLUS05251_1	camp-specific 3 -cyclic phosphodiesterase	Nonsig	Nonsig	831	gi|307169672|gb|EFN62254.1|cAMP-specific 3',5'-cyclic phosphodiesterase [Camponotus floridanus]	EFN62254	1.87324e-158	89	468.003	282	251
DIAVI-09JAN12-CLUS06900_1	camp-specific 3 -cyclic phosphodiesterase	Nonsig	Nonsig	652	gi|270014320|gb|EFA10768.1|dunce [Tribolium castaneum]	EFA10768	7.97905e-90	97	284.263	152	148
DIAVI-09JAN12-CLUS06223_1	carboxyl cholinesterase 5as	Nonsig	Nonsig	712	gi|332372806|gb|AEE61545.1|unknown [Dendroctonus ponderosae]	AEE61545	6.23026e-65	72	221.476	192	140
DIAVI-09JAN12-CLUS00996_2	carboxylesterase clade member 10 precursor	Nonsig	Nonsig	1228	gi|270005811|gb|EFA02259.1|hypothetical protein TcasGA2_TC007922 [Tribolium castaneum]	EFA02259	5.15897e-67	57	229.95	343	196
DIAVI-09JAN12-CLUS02079_1	cgmp-dependent 3 -cyclic phosphodiesterase-like	Nonsig	Nonsig	2630	gi|340729346|ref|XP_003402965.1|PREDICTED: cGMP-dependent 3',5'-cyclic phosphodiesterase-like [Bombus terrestris]	XP_003402965	0	75	701.434	544	412
DIAVI-09JAN12-CLUS00382_1	dual 3 -cyclic-amp and -gmp phosphodiesterase 11-like	#N/A	#N/A	3178	gi|270011492|gb|EFA07940.1|hypothetical protein TcasGA2_TC005521 [Tribolium castaneum]	EFA07940	0	85	1279.23	823	701
DIAVI-09JAN12-CLUS00382_2	dual 3 -cyclic-amp and -gmp phosphodiesterase 11-like	Nonsig	Nonsig	3056	gi|270011492|gb|EFA07940.1|hypothetical protein TcasGA2_TC005521 [Tribolium castaneum]	EFA07940	0	86	1189.1	754	649
DIAVI-09JAN12-CLUS00382_3	dual 3 -cyclic-amp and -gmp phosphodiesterase 11-like	#N/A	#N/A	3019	gi|270011492|gb|EFA07940.1|hypothetical protein TcasGA2_TC005521 [Tribolium castaneum]	EFA07940	0	84	1465.67	962	811
DIAVI-09JAN12-CLUS00382_4	dual 3 -cyclic-amp and -gmp phosphodiesterase 11-like	#N/A	#N/A	2897	gi|270011492|gb|EFA07940.1|hypothetical protein TcasGA2_TC005521 [Tribolium castaneum]	EFA07940	0	84	1373.22	893	759
DIAVI-09JAN12-CLUS02776_1	glycerophosphocholine phosphodiesterase gpcpd1-like	Nonsig	Nonsig	1652	gi|91082949|ref|XP_973461.1|PREDICTED: similar to conserved hypothetical protein [Tribolium castaneum]	XP_973461	0	83	625.165	434	363
DIAVI-09JAN12-CLUS05564_1	glycerophosphodiester phosphodiesterase 5	Nonsig	Nonsig	791	gi|270007047|gb|EFA03495.1|hypothetical protein TcasGA2_TC013495 [Tribolium castaneum]	EFA03495	7.46482e-131	86	397.897	265	229
DIAVI-09JAN12-CLUS05183_1	juvenile hormone esterase binding protein	Nonsig	Nonsig	843	gi|91085613|ref|XP_969487.1|PREDICTED: similar to Juvenile hormone esterase binding protein 29 CG3776-PA [Tribolium castaneum] >gi|270010037|gb|EFA06485.1| hypothetical protein TcasGA2_TC009382 [Tribolium castaneum]	XP_969487	9.47121e-82	91	258.07	168	154
DIAVI-09JAN12-CLUS00574_1	juvenile hormone esterase isoform a	#N/A	#N/A	1871	gi|332375082|gb|AEE62682.1|unknown [Dendroctonus ponderosae]	AEE62682	5.65255e-85	52	286.96	551	290
DIAVI-09JAN12-CLUS00574_2	juvenile hormone esterase isoform a	#N/A	#N/A	1854	gi|332375082|gb|AEE62682.1|unknown [Dendroctonus ponderosae]	AEE62682	4.54898e-85	52	286.96	551	290
DIAVI-09JAN12-CLUS01634_1	juvenile hormone esterase isoform a	Nonsig	Nonsig	1944	gi|209171184|gb|ACI42858.1|carboxylesterase [Harmonia axyridis]	ACI42858	1.77646e-156	63	473.781	556	354
DIAVI-09JAN12-CLUS01634_2	juvenile hormone esterase isoform a	#N/A	#N/A	1787	gi|209171184|gb|ACI42858.1|carboxylesterase [Harmonia axyridis]	ACI42858	3.24686e-157	63	473.781	556	354
DIAVI-09JAN12-CLUS02611_1	juvenile hormone esterase isoform a	Nonsig	Nonsig	1768	gi|209171184|gb|ACI42858.1|carboxylesterase [Harmonia axyridis]	ACI42858	5.77367e-163	63	488.034	548	346
DIAVI-09JAN12-CLUS02634_1	juvenile hormone esterase isoform a	Nonsig	Nonsig	1752	gi|332373298|gb|AEE61790.1|unknown [Dendroctonus ponderosae]	AEE61790	6.14225e-96	55	315.079	547	302
DIAVI-09JAN12-CLUS06259_1	juvenile hormone esterase isoform a	Nonsig	Nonsig	707	gi|270004066|gb|EFA00514.1|hypothetical protein TcasGA2_TC003378 [Tribolium castaneum]	EFA00514	2.12014e-67	69	218.009	210	146
DIAVI-09JAN12-CLUS05945_1	juvenile hormone esterase isoform b	Nonsig	#N/A	741	gi|71834070|dbj|BAE16976.1|juvenile hormone esterase isoform B [Harmonia axyridis]	BAE16976	3.63754e-42	65	150.984	176	116
DIAVI-09JAN12-CLUS07683_1	metallophosphoesterase 1 homolog	Nonsig	Nonsig	593	gi|91078974|ref|XP_974434.1|PREDICTED: similar to CG8889 CG8889-PA [Tribolium castaneum] >gi|270004164|gb|EFA00612.1| hypothetical protein TcasGA2_TC003487 [Tribolium castaneum]	XP_974434	1.03706e-75	75	242.276	191	144
DIAVI-09JAN12-CLUS04029_1	neuropathy target esterase sws-like	Nonsig	Nonsig	1084	gi|270002084|gb|EEZ98531.1|hypothetical protein TcasGA2_TC001035 [Tribolium castaneum]	EEZ98531	2.85924e-145	78	454.521	368	288
DIAVI-09JAN12-CLUS04359_1	palmitoyl-protein thioesterase 1	Nonsig	Nonsig	1001	gi|332373740|gb|AEE62011.1|unknown [Dendroctonus ponderosae]	AEE62011	1.26095e-126	76	376.326	278	214
DIAVI-09JAN12-CLUS07152_1	phosphoesterase	#N/A	#N/A	635	gi|119717425|ref|YP_924390.1|phosphoesterase [Nocardioides sp. JS614] >gi|119538086|gb|ABL82703.1| phosphoesterase [Nocardioides sp. JS614]	YP_924390	9.21222e-59	60	201.06	207	126
DIAVI-09JAN12-CLUS00574_3	PREDICTED: similar to alpha-esterase	#N/A	#N/A	1717	gi|91084915|ref|XP_970253.1|PREDICTED: similar to alpha-esterase [Tribolium castaneum] >gi|270008560|gb|EFA05008.1| hypothetical protein TcasGA2_TC015089 [Tribolium castaneum]	XP_970253	5.45956e-92	55	304.294	522	288
DIAVI-09JAN12-CLUS00574_4	PREDICTED: similar to alpha-esterase	#N/A	#N/A	1700	gi|91084915|ref|XP_970253.1|PREDICTED: similar to alpha-esterase [Tribolium castaneum] >gi|270008560|gb|EFA05008.1| hypothetical protein TcasGA2_TC015089 [Tribolium castaneum]	XP_970253	5.63712e-92	55	304.294	522	288
DIAVI-09JAN12-CLUS02642_1	PREDICTED: similar to alpha-esterase	Nonsig	Nonsig	1737	gi|91084915|ref|XP_970253.1|PREDICTED: similar to alpha-esterase [Tribolium castaneum] >gi|270008560|gb|EFA05008.1| hypothetical protein TcasGA2_TC015089 [Tribolium castaneum]	XP_970253	3.56253e-141	63	432.18	521	330
DIAVI-09JAN12-CLUS02666_1	PREDICTED: similar to alpha-esterase	Nonsig	Nonsig	1725	gi|91084915|ref|XP_970253.1|PREDICTED: similar to alpha-esterase [Tribolium castaneum] >gi|270008560|gb|EFA05008.1| hypothetical protein TcasGA2_TC015089 [Tribolium castaneum]	XP_970253	6.30119e-141	61	431.409	522	319
DIAVI-09JAN12-CLUS02667_1	PREDICTED: similar to alpha-esterase	Nonsig	Nonsig	1721	gi|91084915|ref|XP_970253.1|PREDICTED: similar to alpha-esterase [Tribolium castaneum] >gi|270008560|gb|EFA05008.1| hypothetical protein TcasGA2_TC015089 [Tribolium castaneum]	XP_970253	6.77413e-142	64	433.721	537	344
DIAVI-09JAN12-CLUS02681_1	PREDICTED: similar to alpha-esterase	Nonsig	Nonsig	1710	gi|91084915|ref|XP_970253.1|PREDICTED: similar to alpha-esterase [Tribolium castaneum] >gi|270008560|gb|EFA05008.1| hypothetical protein TcasGA2_TC015089 [Tribolium castaneum]	XP_970253	1.43395e-119	61	376.326	548	335
DIAVI-09JAN12-CLUS03040_1	PREDICTED: similar to alpha-esterase	Nonsig	Nonsig	1491	gi|91084915|ref|XP_970253.1|PREDICTED: similar to alpha-esterase [Tribolium castaneum] >gi|270008560|gb|EFA05008.1| hypothetical protein TcasGA2_TC015089 [Tribolium castaneum]	XP_970253	4.40476e-125	59	387.882	484	290
DIAVI-09JAN12-CLUS03190_1	PREDICTED: similar to alpha-esterase	Nonsig	Nonsig	1420	gi|91080589|ref|XP_973690.1|PREDICTED: similar to alpha-esterase [Tribolium castaneum]	XP_973690	4.96326e-135	66	410.994	463	307
DIAVI-09JAN12-CLUS02879_1	PREDICTED: similar to carboxylesterase	Nonsig	Nonsig	1586	gi|91093627|ref|XP_972251.1|PREDICTED: similar to carboxylesterase [Tribolium castaneum] >gi|270015768|gb|EFA12216.1| hypothetical protein TcasGA2_TC005133 [Tribolium castaneum]	XP_972251	2.98304e-128	59	397.127	523	313
DIAVI-09JAN12-CLUS01062_2	PREDICTED: similar to putative esterase	Nonsig	Nonsig	727	gi|189239740|ref|XP_967284.2|PREDICTED: similar to putative esterase [Tribolium castaneum]	XP_967284	3.11219e-30	57	125.946	229	132
DIAVI-09JAN12-CLUS05919_1	PREDICTED: similar to putative esterase	Nonsig	Nonsig	744	gi|189242388|ref|XP_972693.2|PREDICTED: similar to putative esterase [Tribolium castaneum]	XP_972693	6.68867e-29	47	122.094	273	131
DIAVI-09JAN12-CLUS08748_1	PREDICTED: similar to putative esterase	Nonsig	Nonsig	536	gi|189239740|ref|XP_967284.2|PREDICTED: similar to putative esterase [Tribolium castaneum]	XP_967284	2.29871e-29	60	121.324	183	111
DIAVI-09JAN12-CLUS07960_1	resistance to inhibitors of cholinesterase 8 homolog a	Nonsig	Nonsig	581	gi|91095203|ref|XP_967869.1|PREDICTED: similar to AGAP010793-PA [Tribolium castaneum] >gi|270015971|gb|EFA12419.1| hypothetical protein TcasGA2_TC010229 [Tribolium castaneum]	XP_967869	1.26198e-21	73	99.7525	99	73
DIAVI-09JAN12-CLUS02226_1	sphingomyelin phosphodiesterase	Nonsig	Nonsig	2258	gi|340727379|ref|XP_003402022.1|PREDICTED: sphingomyelin phosphodiesterase-like [Bombus terrestris]	XP_003402022	1.15759e-112	55	365.155	564	315
DIAVI-09JAN12-CLUS02449_1	sphingomyelin phosphodiesterase	Nonsig	Nonsig	1917	gi|332376871|gb|AEE63575.1|unknown [Dendroctonus ponderosae]	AEE63575	5.93894e-122	60	382.874	511	311
DIAVI-09JAN12-CLUS07557_1	sphingomyelin phosphodiesterase	Nonsig	Nonsig	607	gi|91081589|ref|XP_975344.1|PREDICTED: similar to AGAP011940-PA [Tribolium castaneum]	XP_975344	9.13906e-103	88	318.931	200	176
DIAVI-09JAN12-CLUS04165_1	sphingomyelin phosphodiesterase-like	Nonsig	Nonsig	1055	gi|270005031|gb|EFA01479.1|hypothetical protein TcasGA2_TC007030 [Tribolium castaneum]	EFA01479	3.20777e-70	52	240.736	345	182
DIAVI-09JAN12-CLUS09401_1	sphingomyelin phosphodiesterase-like	Sig	Nonsig	502	gi|91081589|ref|XP_975344.1|PREDICTED: similar to AGAP011940-PA [Tribolium castaneum]	XP_975344	1.25969e-34	77	135.961	103	80
DIAVI-09JAN12-CLUS03045_1	venom carboxylesterase-6-like	Nonsig	Nonsig	1487	gi|332376715|gb|AEE63497.1|unknown [Dendroctonus ponderosae]	AEE63497	8.7394e-115	58	360.918	482	280
DIAVI-09JAN12-CLUS05056_1	venom carboxylesterase-6-like	Nonsig	Nonsig	865	gi|91084115|ref|XP_967137.1|PREDICTED: similar to juvenile hormone esterase [Tribolium castaneum] >gi|270008042|gb|EFA04490.1| hypothetical protein TcasGA2_TC014795 [Tribolium castaneum]	XP_967137	4.65101e-97	72	307.375	266	192
DIAVI-09JAN12-CLUS05820_1	venom carboxylesterase-6-like	Nonsig	Nonsig	758	gi|91084115|ref|XP_967137.1|PREDICTED: similar to juvenile hormone esterase [Tribolium castaneum] >gi|270008042|gb|EFA04490.1| hypothetical protein TcasGA2_TC014795 [Tribolium castaneum]	XP_967137	1.62127e-53	65	136.732	143	94
DIAVI-09JAN12-CLUS05998_1	venom carboxylesterase-6-like	Nonsig	Nonsig	733	gi|91078648|ref|XP_969104.1|PREDICTED: similar to carboxylesterase [Tribolium castaneum]	XP_969104	1.91764e-59	64	206.453	229	148
DIAVI-09JAN12-CLUS06960_1	venom carboxylesterase-6-like	Nonsig	Nonsig	649	gi|332375086|gb|AEE62684.1|unknown [Dendroctonus ponderosae]	AEE62684	1.444e-42	62	160.229	178	112
DIAVI-09JAN12-CLUS07747_1	venom carboxylesterase-6-like	Nonsig	Nonsig	596	gi|193610686|ref|XP_001950302.1|PREDICTED: venom carboxylesterase-6-like [Acyrthosiphon pisum]	XP_001950302	1.85811e-44	63	164.851	163	104
DIAVI-09JAN12-CLUS03027_1	acyl-protein thioesterase	Nonsig	Nonsig	1497	gi|91094333|ref|XP_969230.1|PREDICTED: similar to acyl-protein thioesterase 1,2 [Tribolium castaneum]	XP_969230	5.81889e-119	87	359.762	216	189
DIAVI-09JAN12-CLUS02555_1	alpha-esterase 45	Nonsig	Nonsig	1828	gi|332375086|gb|AEE62684.1|unknown [Dendroctonus ponderosae]	AEE62684	1.33215e-94	52	311.997	543	284

## Sheet: Cadherin
Sequence name	Sequence desc.	Fst Outlier	Pixy Outlier	Sequence length	Hit desc.	Hit ACC	E-Value	Similarity	Score	Alignment length	Positives
DIAVI-09JAN12-CLUS01817_1	cadherin-like protein	Nonsig	Nonsig	5430	gi|156123605|gb|ABU50692.1|cadherin-like protein [Diabrotica virgifera virgifera] >gi|157384055|gb|AAV88529.2| cadherin-like protein [Diabrotica virgifera virgifera]	ABU50692	0	99	3258.39	1684	1681
DIAVI-09JAN12-CLUS01803_1	de cadherin-like protein	Nonsig	Nonsig	6830	gi|189233794|ref|XP_001814885.1|PREDICTED: similar to Gb1-cadherin [Tribolium castaneum] >gi|270015146|gb|EFA11594.1| DE cadherin-like protein [Tribolium castaneum]	XP_001814885	0	70	1451.8	1448	1016

## Sheet: aminopeptidase
Sequence name	Sequence desc.	Fst Outlier	Pixy Outlier	Sequence length	Hit desc.	Hit ACC	E-Value	Similarity	Score	Alignment length	Positives
DIAVI-09JAN12-CLUS02653_1	aminopeptidase -like	Nonsig	Nonsig	1730	gi|91091270|ref|XP_969358.1|PREDICTED: similar to Sb:cb283 protein [Tribolium castaneum] >gi|270014120|gb|EFA10568.1| hypothetical protein TcasGA2_TC012824 [Tribolium castaneum]	XP_969358	0	80	652.899	515	417
DIAVI-09JAN12-CLUS00837_1	aminopeptidase n	Nonsig	Nonsig	2942	gi|297595482|gb|ADI48182.1|membrane alanyl aminopeptidase 2 [Chrysomela tremula]	ADI48182	0	65	800.431	900	593
DIAVI-09JAN12-CLUS00837_2	aminopeptidase n	Nonsig	#N/A	2936	gi|297595482|gb|ADI48182.1|membrane alanyl aminopeptidase 2 [Chrysomela tremula]	ADI48182	0	65	800.045	900	593
DIAVI-09JAN12-CLUS00871_1	aminopeptidase n	Nonsig	Nonsig	4397	gi|270002892|gb|EEZ99339.1|aminopeptidase N-like protein [Tribolium castaneum]	EEZ99339	0	71	879.396	802	574
DIAVI-09JAN12-CLUS02024_1	aminopeptidase n	Nonsig	Nonsig	2840	gi|297595480|gb|ADI48181.1|membrane alanyl aminopeptidase 1 [Chrysomela tremula]	ADI48181	0	61	740.725	915	565
DIAVI-09JAN12-CLUS04697_1	aminopeptidase n	Nonsig	Nonsig	923	gi|300394168|gb|ADK11710.1|aminopeptidase N [Leptinotarsa decemlineata]	ADK11710	2.0237e-73	66	252.677	284	188
DIAVI-09JAN12-CLUS05042_1	aminopeptidase n	Nonsig	Nonsig	868	gi|270002866|gb|EEZ99313.1|aminopeptidase-like protein [Tribolium castaneum]	EEZ99313	1.2363e-102	75	331.257	257	194
DIAVI-09JAN12-CLUS08499_1	aminopeptidase n	Nonsig	Nonsig	548	gi|300394168|gb|ADK11710.1|aminopeptidase N [Leptinotarsa decemlineata]	ADK11710	1.77902e-22	58	103.99	156	91
DIAVI-09JAN12-CLUS08810_1	aminopeptidase n	Nonsig	Nonsig	531	gi|189234976|ref|XP_966625.2|PREDICTED: similar to protease m1 zinc metalloprotease [Tribolium castaneum]	XP_966625	2.94905e-18	71	91.6633	92	66
DIAVI-09JAN12-CLUS01173_2	cytosol aminopeptidase	#N/A	#N/A	508	gi|270001534|gb|EEZ97981.1|hypothetical protein TcasGA2_TC000376 [Tribolium castaneum]	EEZ97981	3.22082e-07	61	53.5286	72	44
DIAVI-09JAN12-CLUS01173_1	cytosol aminopeptidase-like	Nonsig	Nonsig	1362	gi|91077674|ref|XP_974570.1|PREDICTED: similar to AGAP003869-PA [Tribolium castaneum] >gi|270001536|gb|EEZ97983.1| hypothetical protein TcasGA2_TC000378 [Tribolium castaneum]	XP_974570	1.4478e-140	80	421.779	334	269
DIAVI-09JAN12-CLUS02140_1	glutamyl aminopeptidase-like	Nonsig	Nonsig	2457	gi|270014242|gb|EFA10690.1|aminopeptidase-like protein [Tribolium castaneum]	EFA10690	2.42867e-120	53	389.423	677	362
DIAVI-09JAN12-CLUS00480_1	methionine aminopeptidase	#N/A	#N/A	1910	gi|91093244|ref|XP_969150.1|PREDICTED: similar to methionine aminopeptidase [Tribolium castaneum] >gi|270016683|gb|EFA13129.1| hypothetical protein TcasGA2_TC006844 [Tribolium castaneum]	XP_969150	0	96	736.102	367	354
DIAVI-09JAN12-CLUS00480_2	methionine aminopeptidase	Nonsig	Nonsig	1787	gi|91093244|ref|XP_969150.1|PREDICTED: similar to methionine aminopeptidase [Tribolium castaneum] >gi|270016683|gb|EFA13129.1| hypothetical protein TcasGA2_TC006844 [Tribolium castaneum]	XP_969150	0	96	736.102	367	354
DIAVI-09JAN12-CLUS00480_3	methionine aminopeptidase	#N/A	#N/A	1769	gi|91093244|ref|XP_969150.1|PREDICTED: similar to methionine aminopeptidase [Tribolium castaneum] >gi|270016683|gb|EFA13129.1| hypothetical protein TcasGA2_TC006844 [Tribolium castaneum]	XP_969150	0	96	736.102	367	354
DIAVI-09JAN12-CLUS03236_1	methionine aminopeptidase 1-like	Nonsig	Nonsig	1390	gi|91092262|ref|XP_967283.1|PREDICTED: similar to methionine aminopeptidase [Tribolium castaneum] >gi|270001228|gb|EEZ97675.1| hypothetical protein TcasGA2_TC016220 [Tribolium castaneum]	XP_967283	0	92	708.368	377	348
DIAVI-09JAN12-CLUS01110_1	probable xaa-pro aminopeptidase 3-like	Nonsig	Nonsig	1346	gi|189241712|ref|XP_968082.2|PREDICTED: similar to xaa-pro dipeptidase app(e.coli) [Tribolium castaneum]	XP_968082	4.06034e-128	82	192.971	121	100
DIAVI-09JAN12-CLUS01110_2	probable xaa-pro aminopeptidase 3-like	Nonsig	Nonsig	824	gi|189241712|ref|XP_968082.2|PREDICTED: similar to xaa-pro dipeptidase app(e.coli) [Tribolium castaneum]	XP_968082	1.53428e-75	82	192.971	121	100
DIAVI-09JAN12-CLUS03898_1	puromycin-sensitive aminopeptidase	Nonsig	Nonsig	1111	gi|158294663|ref|XP_556379.3|AGAP005728-PA [Anopheles gambiae str. PEST] >gi|157015670|gb|EAL39899.3| AGAP005728-PA [Anopheles gambiae str. PEST]	XP_556379	1.53673e-119	71	381.333	319	229
DIAVI-09JAN12-CLUS01949_1	puromycin-sensitive aminopeptidase-like	Nonsig	Nonsig	3196	gi|389568604|gb|AFK85026.1|aminopeptidase N-10 [Bombyx mori]	AFK85026	0	74	1119.38	943	698
DIAVI-09JAN12-CLUS02274_1	x-prolyl aminopeptidase (aminopeptidase p) soluble	Nonsig	Nonsig	2160	gi|91083309|ref|XP_974698.1|PREDICTED: similar to X-prolyl aminopeptidase (aminopeptidase P) 1, soluble [Tribolium castaneum] >gi|270007740|gb|EFA04188.1| hypothetical protein TcasGA2_TC014437 [Tribolium castaneum]	XP_974698	0	82	899.427	615	509

## Sheet: ABC Transporter
Sequence name	Sequence desc.	Fst Outlier	Pixy Outlier	Sequence length	Hit desc.	Hit ACC	E-Value	Similarity	Score	Alignment length	Positives
DIAVI-09JAN12-CLUS00013_10	abc transporter	#N/A	#N/A	7725	gi|91081777|ref|XP_973493.1|PREDICTED: similar to abc transporter [Tribolium castaneum]	XP_973493	0	74	778.089	654	490
DIAVI-09JAN12-CLUS00013_19	abc transporter	Nonsig	Nonsig	4558	gi|91081777|ref|XP_973493.1|PREDICTED: similar to abc transporter [Tribolium castaneum]	XP_973493	0	74	778.089	654	490
DIAVI-09JAN12-CLUS00015_6	abc transporter	Nonsig	Nonsig	1123	gi|195160172|ref|XP_002020950.1|GL16561 [Drosophila persimilis] >gi|194117900|gb|EDW39943.1| GL16561 [Drosophila persimilis]	XP_002020950	1.73527e-67	86	223.016	148	128
DIAVI-09JAN12-CLUS08315_1	abc transporter family c protein abcc2	Nonsig	Nonsig	562	gi|91084133|ref|XP_969849.1|PREDICTED: similar to ATP-binding cassette transporter [Tribolium castaneum]	XP_969849	4.64324e-65	82	226.483	149	123

## Sheet: Cathespin
Sequence name	Sequence desc.	Fst Outlier	Pixy Outlier	Sequence length	Hit desc.	Hit ACC	E-Value	Similarity	Score	Alignment length	Positives
DIAVI-09JAN12-CLUS00057_1	cathepsin b	Nonsig	Nonsig	1284	gi|45822211|emb|CAE47502.1|cathepsin B-like proteinase [Diabrotica virgifera virgifera]	CAE47502	0	100	662.144	331	331
DIAVI-09JAN12-CLUS00057_2	cathepsin b	#N/A	#N/A	1246	gi|45822211|emb|CAE47502.1|cathepsin B-like proteinase [Diabrotica virgifera virgifera]	CAE47502	0	99	651.744	331	328
DIAVI-09JAN12-CLUS00057_3	cathepsin b	#N/A	#N/A	1186	gi|45822211|emb|CAE47502.1|cathepsin B-like proteinase [Diabrotica virgifera virgifera]	CAE47502	0	99	654.055	331	328
DIAVI-09JAN12-CLUS00057_4	cathepsin b	#N/A	#N/A	1077	gi|45822211|emb|CAE47502.1|cathepsin B-like proteinase [Diabrotica virgifera virgifera]	CAE47502	0	99	651.744	331	328
DIAVI-09JAN12-CLUS00057_6	cathepsin b	#N/A	#N/A	1253	gi|45822211|emb|CAE47502.1|cathepsin B-like proteinase [Diabrotica virgifera virgifera]	CAE47502	1.59288e-163	86	474.552	332	287
DIAVI-09JAN12-CLUS00057_7	cathepsin b	#N/A	#N/A	1193	gi|45822211|emb|CAE47502.1|cathepsin B-like proteinase [Diabrotica virgifera virgifera]	CAE47502	9.28615e-165	86	476.863	332	287
DIAVI-09JAN12-CLUS00057_8	cathepsin b	#N/A	#N/A	1281	gi|45822211|emb|CAE47502.1|cathepsin B-like proteinase [Diabrotica virgifera virgifera]	CAE47502	3.5132e-163	82	474.167	331	274
DIAVI-09JAN12-CLUS00057_9	cathepsin b	#N/A	#N/A	1277	gi|45822211|emb|CAE47502.1|cathepsin B-like proteinase [Diabrotica virgifera virgifera]	CAE47502	3.26576e-163	82	474.167	331	274
DIAVI-09JAN12-CLUS00057_10	cathepsin b	#N/A	#N/A	1243	gi|45822211|emb|CAE47502.1|cathepsin B-like proteinase [Diabrotica virgifera virgifera]	CAE47502	7.29726e-159	81	462.611	331	271
DIAVI-09JAN12-CLUS00057_11	cathepsin b	#N/A	#N/A	1239	gi|45822211|emb|CAE47502.1|cathepsin B-like proteinase [Diabrotica virgifera virgifera]	CAE47502	6.78257e-159	81	462.611	331	271
DIAVI-09JAN12-CLUS00057_12	cathepsin b	#N/A	#N/A	1084	gi|45822211|emb|CAE47502.1|cathepsin B-like proteinase [Diabrotica virgifera virgifera]	CAE47502	1.97818e-164	86	474.552	332	287
DIAVI-09JAN12-CLUS00057_13	cathepsin b	#N/A	#N/A	1183	gi|45822211|emb|CAE47502.1|cathepsin B-like proteinase [Diabrotica virgifera virgifera]	CAE47502	5.48576e-160	81	464.537	331	271
DIAVI-09JAN12-CLUS00057_14	cathepsin b	#N/A	#N/A	1179	gi|45822211|emb|CAE47502.1|cathepsin B-like proteinase [Diabrotica virgifera virgifera]	CAE47502	5.09439e-160	81	464.537	331	271
DIAVI-09JAN12-CLUS00057_15	cathepsin b	#N/A	#N/A	1074	gi|45822211|emb|CAE47502.1|cathepsin B-like proteinase [Diabrotica virgifera virgifera]	CAE47502	9.13138e-160	81	462.611	331	271
DIAVI-09JAN12-CLUS00057_16	cathepsin b	#N/A	#N/A	1070	gi|45822211|emb|CAE47502.1|cathepsin B-like proteinase [Diabrotica virgifera virgifera]	CAE47502	8.46825e-160	81	462.611	331	271
DIAVI-09JAN12-CLUS03332_1	cathepsin b	Nonsig	Nonsig	1338	gi|45822203|emb|CAE47498.1|cathepsin B-like proteinase [Diabrotica virgifera virgifera]	CAE47498	0	100	687.567	328	328
DIAVI-09JAN12-CLUS03791_1	cathepsin b	Nonsig	Nonsig	1155	gi|45822211|emb|CAE47502.1|cathepsin B-like proteinase [Diabrotica virgifera virgifera]	CAE47502	0	88	539.65	322	286
DIAVI-09JAN12-CLUS11583_1	cathepsin b	#N/A	#N/A	163	gi|349604734|gb|AEQ00202.1|Cathepsin B-like protein, partial [Equus caballus]	AEQ00202	6.91463e-21	84	88.1965	52	44
DIAVI-09JAN12-CLUS00057_5	cathepsin b precursor	#N/A	#N/A	1290	gi|45822211|emb|CAE47502.1|cathepsin B-like proteinase [Diabrotica virgifera virgifera]	CAE47502	1.72193e-129	85	382.104	278	237
DIAVI-09JAN12-CLUS00046_9	cathepsin b-like proteinase	#N/A	#N/A	1331	gi|45822211|emb|CAE47502.1|cathepsin B-like proteinase [Diabrotica virgifera virgifera]	CAE47502	1.43048e-11	82	73.9442	47	39
DIAVI-09JAN12-CLUS00046_17	cathepsin b-like proteinase	#N/A	#N/A	391	gi|45822211|emb|CAE47502.1|cathepsin B-like proteinase [Diabrotica virgifera virgifera]	CAE47502	1.53978e-13	82	73.9442	47	39
DIAVI-09JAN12-CLUS00057_17	cathepsin b-like proteinase	Nonsig	Nonsig	968	gi|45822211|emb|CAE47502.1|cathepsin B-like proteinase [Diabrotica virgifera virgifera]	CAE47502	2.32314e-136	80	401.364	300	240
DIAVI-09JAN12-CLUS00404_1	cathepsin d	#N/A	#N/A	1570	gi|91087085|ref|XP_974959.1|PREDICTED: similar to AGAP003277-PA [Tribolium castaneum] >gi|270010541|gb|EFA06989.1| hypothetical protein TcasGA2_TC009950 [Tribolium castaneum]	XP_974959	1.08742e-128	66	392.504	407	272
DIAVI-09JAN12-CLUS00404_2	cathepsin d	#N/A	#N/A	1531	gi|91087085|ref|XP_974959.1|PREDICTED: similar to AGAP003277-PA [Tribolium castaneum] >gi|270010541|gb|EFA06989.1| hypothetical protein TcasGA2_TC009950 [Tribolium castaneum]	XP_974959	7.11289e-129	66	392.504	407	272
DIAVI-09JAN12-CLUS00404_3	cathepsin d	#N/A	#N/A	1570	gi|91087085|ref|XP_974959.1|PREDICTED: similar to AGAP003277-PA [Tribolium castaneum] >gi|270010541|gb|EFA06989.1| hypothetical protein TcasGA2_TC009950 [Tribolium castaneum]	XP_974959	2.26695e-128	66	391.734	407	272
DIAVI-09JAN12-CLUS00404_4	cathepsin d	#N/A	#N/A	1531	gi|91087085|ref|XP_974959.1|PREDICTED: similar to AGAP003277-PA [Tribolium castaneum] >gi|270010541|gb|EFA06989.1| hypothetical protein TcasGA2_TC009950 [Tribolium castaneum]	XP_974959	1.48332e-128	66	391.734	407	272
DIAVI-09JAN12-CLUS01653_1	cathepsin d	#N/A	#N/A	1230	gi|227018334|gb|ACP18833.1|aspartic proteinase 1 [Chrysomela tremula]	ACP18833	8.44065e-150	70	441.425	389	273
DIAVI-09JAN12-CLUS01653_2	cathepsin d	#N/A	#N/A	1226	gi|227018334|gb|ACP18833.1|aspartic proteinase 1 [Chrysomela tremula]	ACP18833	7.85021e-150	70	441.425	389	273
DIAVI-09JAN12-CLUS07030_1	cathepsin d (lysosomal aspartyl protease)	Nonsig	Nonsig	629	gi|227018334|gb|ACP18833.1|aspartic proteinase 1 [Chrysomela tremula]	ACP18833	8.22234e-49	62	173.711	179	112
DIAVI-09JAN12-CLUS00171_1	cathepsin f-like cysteine protease	#N/A	#N/A	3891	gi|189239337|ref|XP_973607.2|PREDICTED: similar to cathepsin F-like cysteine protease [Tribolium castaneum]	XP_973607	4.09712e-168	73	556.599	460	340
DIAVI-09JAN12-CLUS00171_2	cathepsin f-like cysteine protease	#N/A	#N/A	3892	gi|189239337|ref|XP_973607.2|PREDICTED: similar to cathepsin F-like cysteine protease [Tribolium castaneum]	XP_973607	4.1936e-168	73	556.599	460	340
DIAVI-09JAN12-CLUS00023_1	cathepsin l	#N/A	#N/A	1204	gi|45822205|emb|CAE47499.1|cathepsin L-like proteinase [Diabrotica virgifera virgifera]	CAE47499	0	93	564.688	310	290
DIAVI-09JAN12-CLUS00023_2	cathepsin l	#N/A	#N/A	1202	gi|45822205|emb|CAE47499.1|cathepsin L-like proteinase [Diabrotica virgifera virgifera]	CAE47499	0	93	565.459	310	290
DIAVI-09JAN12-CLUS00023_3	cathepsin l	#N/A	#N/A	1199	gi|45822205|emb|CAE47499.1|cathepsin L-like proteinase [Diabrotica virgifera virgifera]	CAE47499	0	93	564.688	310	290
DIAVI-09JAN12-CLUS00023_5	cathepsin l	#N/A	#N/A	1204	gi|45822205|emb|CAE47499.1|cathepsin L-like proteinase [Diabrotica virgifera virgifera]	CAE47499	0	93	564.688	310	290
DIAVI-09JAN12-CLUS00023_6	cathepsin l	#N/A	#N/A	1197	gi|45822205|emb|CAE47499.1|cathepsin L-like proteinase [Diabrotica virgifera virgifera]	CAE47499	0	93	565.459	310	290
DIAVI-09JAN12-CLUS00023_8	cathepsin l	#N/A	#N/A	1202	gi|45822205|emb|CAE47499.1|cathepsin L-like proteinase [Diabrotica virgifera virgifera]	CAE47499	0	93	565.459	310	290
DIAVI-09JAN12-CLUS00023_9	cathepsin l	#N/A	#N/A	1199	gi|45822205|emb|CAE47499.1|cathepsin L-like proteinase [Diabrotica virgifera virgifera]	CAE47499	0	93	564.688	310	290
DIAVI-09JAN12-CLUS00023_10	cathepsin l	#N/A	#N/A	1197	gi|45822205|emb|CAE47499.1|cathepsin L-like proteinase [Diabrotica virgifera virgifera]	CAE47499	0	93	565.459	310	290
DIAVI-09JAN12-CLUS00023_11	cathepsin l	#N/A	#N/A	1204	gi|45822205|emb|CAE47499.1|cathepsin L-like proteinase [Diabrotica virgifera virgifera]	CAE47499	0	93	567	310	290
DIAVI-09JAN12-CLUS00023_12	cathepsin l	#N/A	#N/A	1202	gi|45822205|emb|CAE47499.1|cathepsin L-like proteinase [Diabrotica virgifera virgifera]	CAE47499	0	93	567.385	310	290
DIAVI-09JAN12-CLUS00023_13	cathepsin l	#N/A	#N/A	1204	gi|45822205|emb|CAE47499.1|cathepsin L-like proteinase [Diabrotica virgifera virgifera]	CAE47499	0	93	567	310	290
DIAVI-09JAN12-CLUS00023_14	cathepsin l	#N/A	#N/A	1202	gi|45822205|emb|CAE47499.1|cathepsin L-like proteinase [Diabrotica virgifera virgifera]	CAE47499	0	93	567.385	310	290
DIAVI-09JAN12-CLUS00023_15	cathepsin l	#N/A	#N/A	1204	gi|45822205|emb|CAE47499.1|cathepsin L-like proteinase [Diabrotica virgifera virgifera]	CAE47499	0	93	565.459	310	289
DIAVI-09JAN12-CLUS00023_16	cathepsin l	#N/A	#N/A	1202	gi|45822205|emb|CAE47499.1|cathepsin L-like proteinase [Diabrotica virgifera virgifera]	CAE47499	0	93	565.844	310	289
DIAVI-09JAN12-CLUS00023_17	cathepsin l	#N/A	#N/A	1091	gi|45822205|emb|CAE47499.1|cathepsin L-like proteinase [Diabrotica virgifera virgifera]	CAE47499	4.03974e-170	92	488.419	270	251
DIAVI-09JAN12-CLUS00023_18	cathepsin l	#N/A	#N/A	1204	gi|45822205|emb|CAE47499.1|cathepsin L-like proteinase [Diabrotica virgifera virgifera]	CAE47499	0	93	565.459	310	289
DIAVI-09JAN12-CLUS00023_19	cathepsin l	#N/A	#N/A	1202	gi|45822205|emb|CAE47499.1|cathepsin L-like proteinase [Diabrotica virgifera virgifera]	CAE47499	0	93	565.844	310	289
DIAVI-09JAN12-CLUS00023_20	cathepsin l	#N/A	#N/A	1086	gi|45822205|emb|CAE47499.1|cathepsin L-like proteinase [Diabrotica virgifera virgifera]	CAE47499	3.88923e-170	92	488.419	270	251
DIAVI-09JAN12-CLUS00023_22	cathepsin l	#N/A	#N/A	1091	gi|45822205|emb|CAE47499.1|cathepsin L-like proteinase [Diabrotica virgifera virgifera]	CAE47499	4.03974e-170	92	488.419	270	251
DIAVI-09JAN12-CLUS00023_23	cathepsin l	#N/A	#N/A	1077	gi|45822205|emb|CAE47499.1|cathepsin L-like proteinase [Diabrotica virgifera virgifera]	CAE47499	3.34059e-170	92	488.419	270	251
DIAVI-09JAN12-CLUS00023_24	cathepsin l	#N/A	#N/A	1086	gi|45822205|emb|CAE47499.1|cathepsin L-like proteinase [Diabrotica virgifera virgifera]	CAE47499	3.88923e-170	92	488.419	270	251
DIAVI-09JAN12-CLUS00023_26	cathepsin l	#N/A	#N/A	1077	gi|45822205|emb|CAE47499.1|cathepsin L-like proteinase [Diabrotica virgifera virgifera]	CAE47499	3.34059e-170	92	488.419	270	251
DIAVI-09JAN12-CLUS00023_27	cathepsin l	#N/A	#N/A	1091	gi|45822205|emb|CAE47499.1|cathepsin L-like proteinase [Diabrotica virgifera virgifera]	CAE47499	7.85759e-171	92	490.345	270	251
DIAVI-09JAN12-CLUS00023_28	cathepsin l	#N/A	#N/A	1091	gi|45822205|emb|CAE47499.1|cathepsin L-like proteinase [Diabrotica virgifera virgifera]	CAE47499	7.85759e-171	92	490.345	270	251
DIAVI-09JAN12-CLUS00023_29	cathepsin l	#N/A	#N/A	1077	gi|45822205|emb|CAE47499.1|cathepsin L-like proteinase [Diabrotica virgifera virgifera]	CAE47499	6.49688e-171	92	490.345	270	251
DIAVI-09JAN12-CLUS00023_30	cathepsin l	#N/A	#N/A	1077	gi|45822205|emb|CAE47499.1|cathepsin L-like proteinase [Diabrotica virgifera virgifera]	CAE47499	6.49688e-171	92	490.345	270	251
DIAVI-09JAN12-CLUS00023_31	cathepsin l	#N/A	#N/A	1091	gi|45822205|emb|CAE47499.1|cathepsin L-like proteinase [Diabrotica virgifera virgifera]	CAE47499	4.75837e-170	92	488.419	270	250
DIAVI-09JAN12-CLUS00023_32	cathepsin l	#N/A	#N/A	1091	gi|45822205|emb|CAE47499.1|cathepsin L-like proteinase [Diabrotica virgifera virgifera]	CAE47499	4.75837e-170	92	488.419	270	250
DIAVI-09JAN12-CLUS00023_33	cathepsin l	#N/A	#N/A	1077	gi|45822205|emb|CAE47499.1|cathepsin L-like proteinase [Diabrotica virgifera virgifera]	CAE47499	3.93489e-170	92	488.419	270	250
DIAVI-09JAN12-CLUS00023_34	cathepsin l	#N/A	#N/A	1077	gi|45822205|emb|CAE47499.1|cathepsin L-like proteinase [Diabrotica virgifera virgifera]	CAE47499	3.93489e-170	92	488.419	270	250
DIAVI-09JAN12-CLUS00023_35	cathepsin l	Nonsig	Nonsig	1210	gi|45822205|emb|CAE47499.1|cathepsin L-like proteinase [Diabrotica virgifera virgifera]	CAE47499	0	93	566.229	311	290
DIAVI-09JAN12-CLUS00215_1	cathepsin l	#N/A	#N/A	1245	gi|45822209|emb|CAE47501.1|cathepsin L-like proteinase [Diabrotica virgifera virgifera]	CAE47501	0	99	669.078	325	322
DIAVI-09JAN12-CLUS00215_2	cathepsin l	#N/A	#N/A	1245	gi|45822209|emb|CAE47501.1|cathepsin L-like proteinase [Diabrotica virgifera virgifera]	CAE47501	0	98	662.914	325	319
DIAVI-09JAN12-CLUS00215_3	cathepsin l	#N/A	#N/A	1241	gi|45822209|emb|CAE47501.1|cathepsin L-like proteinase [Diabrotica virgifera virgifera]	CAE47501	0	99	669.078	325	322
DIAVI-09JAN12-CLUS00215_4	cathepsin l	#N/A	#N/A	1205	gi|45822209|emb|CAE47501.1|cathepsin L-like proteinase [Diabrotica virgifera virgifera]	CAE47501	0	99	662.144	321	318
DIAVI-09JAN12-CLUS00215_5	cathepsin l	#N/A	#N/A	1205	gi|45822209|emb|CAE47501.1|cathepsin L-like proteinase [Diabrotica virgifera virgifera]	CAE47501	0	98	655.596	321	315
DIAVI-09JAN12-CLUS00215_6	cathepsin l	#N/A	#N/A	1201	gi|45822209|emb|CAE47501.1|cathepsin L-like proteinase [Diabrotica virgifera virgifera]	CAE47501	0	99	662.144	321	318
DIAVI-09JAN12-CLUS00215_7	cathepsin l	#N/A	#N/A	1202	gi|45822209|emb|CAE47501.1|cathepsin L-like proteinase [Diabrotica virgifera virgifera]	CAE47501	0	99	669.078	325	322
DIAVI-09JAN12-CLUS00215_8	cathepsin l	#N/A	#N/A	1202	gi|45822209|emb|CAE47501.1|cathepsin L-like proteinase [Diabrotica virgifera virgifera]	CAE47501	0	98	662.914	325	319
DIAVI-09JAN12-CLUS00215_9	cathepsin l	#N/A	#N/A	1198	gi|45822209|emb|CAE47501.1|cathepsin L-like proteinase [Diabrotica virgifera virgifera]	CAE47501	0	99	669.078	325	322
DIAVI-09JAN12-CLUS00359_1	cathepsin l	Nonsig	#N/A	1147	gi|45822207|emb|CAE47500.1|cathepsin L-like proteinase [Diabrotica virgifera virgifera]	CAE47500	0	100	662.144	319	319
DIAVI-09JAN12-CLUS00359_2	cathepsin l	Nonsig	Nonsig	1147	gi|45822207|emb|CAE47500.1|cathepsin L-like proteinase [Diabrotica virgifera virgifera]	CAE47500	0	100	660.218	319	319
DIAVI-09JAN12-CLUS00359_3	cathepsin l	Nonsig	#N/A	1147	gi|45822207|emb|CAE47500.1|cathepsin L-like proteinase [Diabrotica virgifera virgifera]	CAE47500	0	99	654.44	319	317
DIAVI-09JAN12-CLUS00504_1	cathepsin l	Nonsig	Nonsig	1269	gi|45822207|emb|CAE47500.1|cathepsin L-like proteinase [Diabrotica virgifera virgifera]	CAE47500	0	92	580.482	318	294
DIAVI-09JAN12-CLUS00504_2	cathepsin l	Nonsig	Nonsig	1137	gi|45822207|emb|CAE47500.1|cathepsin L-like proteinase [Diabrotica virgifera virgifera]	CAE47500	0	92	580.867	318	293
DIAVI-09JAN12-CLUS00504_3	cathepsin l	Nonsig	#N/A	1135	gi|45822207|emb|CAE47500.1|cathepsin L-like proteinase [Diabrotica virgifera virgifera]	CAE47500	0	91	591.652	326	299
DIAVI-09JAN12-CLUS00527_2	cathepsin l	Nonsig	#N/A	1091	gi|42564163|gb|AAS20593.1|digestive cysteine proteinase intestain [Leptinotarsa decemlineata]	AAS20593	1.51274e-73	59	241.891	319	189
DIAVI-09JAN12-CLUS00755_1	cathepsin l	Nonsig	Nonsig	750	gi|42564163|gb|AAS20593.1|digestive cysteine proteinase intestain [Leptinotarsa decemlineata]	AAS20593	1.84288e-41	62	154.451	187	117
DIAVI-09JAN12-CLUS01117_1	cathepsin l	Nonsig	Nonsig	1093	gi|45822209|emb|CAE47501.1|cathepsin L-like proteinase [Diabrotica virgifera virgifera]	CAE47501	2.39804e-113	67	344.354	326	221
DIAVI-09JAN12-CLUS03157_1	cathepsin l	Nonsig	Nonsig	1435	gi|2804262|dbj|BAA24442.1|cysteine proteinase [Sitophilus zeamais]	BAA24442	0	87	565.459	338	296
DIAVI-09JAN12-CLUS03693_1	cathepsin l	Nonsig	Nonsig	1180	gi|45822207|emb|CAE47500.1|cathepsin L-like proteinase [Diabrotica virgifera virgifera]	CAE47500	0	95	616.305	326	311
DIAVI-09JAN12-CLUS03719_1	cathepsin l	Nonsig	Nonsig	1174	gi|45822207|emb|CAE47500.1|cathepsin L-like proteinase [Diabrotica virgifera virgifera]	CAE47500	1.35541e-160	81	465.692	326	265
DIAVI-09JAN12-CLUS04189_1	cathepsin l	Nonsig	Nonsig	1047	gi|91092022|ref|XP_970951.1|PREDICTED: similar to cathepsin l [Tribolium castaneum] >gi|270001246|gb|EEZ97693.1| cathepsin L precursor [Tribolium castaneum]	XP_970951	1.48197e-97	79	303.908	254	203
DIAVI-09JAN12-CLUS04641_1	cathepsin l	Nonsig	Nonsig	929	gi|157132324|ref|XP_001655999.1|cathepsin l [Aedes aegypti] >gi|108881694|gb|EAT45919.1| AAEL002833-PA [Aedes aegypti]	XP_001655999	6.62501e-54	54	189.504	288	157
DIAVI-09JAN12-CLUS10120_1	cathepsin l	Nonsig	Nonsig	469	gi|152926444|gb|ABS32279.1|cathepsin L protease inhibitor 1 [Diaprepes abbreviatus]	ABS32279	9.39035e-17	65	80.4925	81	53
DIAVI-09JAN12-CLUS01744_1	cathepsin l precursor	#N/A	#N/A	440	gi|345488505|ref|XP_001599980.2|PREDICTED: crustapain-like [Nasonia vitripennis]	XP_001599980	4.66407e-13	62	70.4774	83	52
DIAVI-09JAN12-CLUS01744_2	cathepsin l precursor	#N/A	#N/A	434	gi|345488505|ref|XP_001599980.2|PREDICTED: crustapain-like [Nasonia vitripennis]	XP_001599980	4.46827e-13	62	70.4774	83	52
DIAVI-09JAN12-CLUS03752_1	cathepsin l-like	Nonsig	Nonsig	1163	gi|45822207|emb|CAE47500.1|cathepsin L-like proteinase [Diabrotica virgifera virgifera]	CAE47500	6.56967e-100	67	310.842	331	224
DIAVI-09JAN12-CLUS00002_9	cathepsin l-like proteinase	Nonsig	Nonsig	755	gi|45822201|emb|CAE47497.1|cathepsin L-like proteinase [Diabrotica virgifera virgifera]	CAE47497	8.38739e-124	85	365.925	232	198
DIAVI-09JAN12-CLUS00002_11	cathepsin l-like proteinase	Nonsig	Nonsig	826	gi|45822201|emb|CAE47497.1|cathepsin L-like proteinase [Diabrotica virgifera virgifera]	CAE47497	4.336e-159	89	456.833	259	233
DIAVI-09JAN12-CLUS00023_4	cathepsin l-like proteinase	#N/A	#N/A	1210	gi|45822205|emb|CAE47499.1|cathepsin L-like proteinase [Diabrotica virgifera virgifera]	CAE47499	0	99	641.343	310	309
DIAVI-09JAN12-CLUS00023_7	cathepsin l-like proteinase	#N/A	#N/A	1208	gi|45822205|emb|CAE47499.1|cathepsin L-like proteinase [Diabrotica virgifera virgifera]	CAE47499	0	99	641.343	310	309
DIAVI-09JAN12-CLUS00023_21	cathepsin l-like proteinase	#N/A	#N/A	1096	gi|45822205|emb|CAE47499.1|cathepsin L-like proteinase [Diabrotica virgifera virgifera]	CAE47499	0	100	645.195	310	310
DIAVI-09JAN12-CLUS00023_25	cathepsin l-like proteinase	#N/A	#N/A	1082	gi|45822205|emb|CAE47499.1|cathepsin L-like proteinase [Diabrotica virgifera virgifera]	CAE47499	0	100	644.81	310	310
DIAVI-09JAN12-CLUS00285_2	cathepsin l-like proteinase	Nonsig	Nonsig	1209	gi|45822201|emb|CAE47497.1|cathepsin L-like proteinase [Diabrotica virgifera virgifera]	CAE47497	2.96756e-108	70	332.413	289	205
DIAVI-09JAN12-CLUS01117_2	cathepsin l-like proteinase	Nonsig	Nonsig	1068	gi|45822209|emb|CAE47501.1|cathepsin L-like proteinase [Diabrotica virgifera virgifera]	CAE47501	2.05626e-113	68	343.969	323	220
DIAVI-09JAN12-CLUS03977_1	cathepsin l-like proteinase	Nonsig	Nonsig	1099	gi|45822201|emb|CAE47497.1|cathepsin L-like proteinase [Diabrotica virgifera virgifera]	CAE47497	1.5434e-86	62	275.404	324	203

## Sheet: BRE
		Fst Outlier	Pixy Outlier
DIAVI-09JAN12-CLUS08846_1	beta- -n-acetylgalactosaminyltransferase bre-4-like	Nonsig	Nonsig	527	gi|91088651|ref|XP_974484.1|PREDICTED: similar to beta-1,4-galactosyltransferase [Tribolium castaneum] >gi|270012269|gb|EFA08717.1| hypothetical protein TcasGA2_TC006388 [Tribolium castaneum]	XP_974484	3.53637e-59	80	199.134	138	111
DIAVI-09JAN12-CLUS00053_2	brca1-a complex subunit bre-like	#N/A	#N/A	2983	gi|189241403|ref|XP_970078.2|PREDICTED: similar to brain and reproductive organ-expressed (TNFRSF1A modulator) [Tribolium castaneum]	XP_970078	1.10736e-22	59	107.071	167	100
DIAVI-09JAN12-CLUS00053_9	brca1-a complex subunit bre-like	#N/A	#N/A	1913	gi|189241403|ref|XP_970078.2|PREDICTED: similar to brain and reproductive organ-expressed (TNFRSF1A modulator) [Tribolium castaneum]	XP_970078	3.62646e-23	59	107.071	167	100
DIAVI-09JAN12-CLUS00053_13	brca1-a complex subunit bre-like	Nonsig	Nonsig	968	gi|189241403|ref|XP_970078.2|PREDICTED: similar to brain and reproductive organ-expressed (TNFRSF1A modulator) [Tribolium castaneum]	XP_970078	2.19522e-24	59	107.071	167	100
DIAVI-09JAN12-CLUS10948_1	brca1-a complex subunit bre-like	Nonsig	Nonsig	404	gi|270014127|gb|EFA10575.1|hypothetical protein TcasGA2_TC012831 [Tribolium castaneum]	EFA10575	4.88972e-28	67	115.161	130	88

## Sheet: PixyCry3Bb1
gene	real Pixy	sites available	0.999	0.99	0.95	permutations	delta 99%	sig @ 99%	log ratio @ 99%	annotation	annotation
DIAVI-09JAN12-CLUS00140_2	0.0537771	123	0.0537771	0.0520699	0.0485424	462	0.00170715	Sig	0.0140102	#N/A	#N/A
DIAVI-09JAN12-CLUS01543_2	0.0204983	109	0.0204983	0.0200214	0.0196431	462	0.000476895	Sig	0.0102233	rna-directed dna polymerase from mobile element jockey-like	rna-directed dna polymerase from mobile element jockey-like
DIAVI-09JAN12-CLUS08446_1	0.0654237	96	0.0679509	0.0650886	0.0634639	462	0.000335068	Sig	0.00222996	#N/A	#N/A
DIAVI-09JAN12-CLUS01099_1	0.00613693	596	0.00607432	0.00581148	0.00574645	462	0.000325445	Sig	0.0236641	conserved hypothetical protein	conserved hypothetical protein
DIAVI-09JAN12-CLUS07928_1	0.0688962	134	0.0690194	0.0686493	0.0672594	462	0.000246918	Sig	0.00155927	#N/A	#N/A
DIAVI-09JAN12-CLUS03312_1	0.00696244	1110	0.00696244	0.00675453	0.00666669	462	0.000207908	Sig	0.0131662	#N/A	#N/A
DIAVI-09JAN12-CLUS04118_1	0.00509194	683	0.00509194	0.00490414	0.00473552	462	0.00018781	Sig	0.0163213	ubia prenyltransferase domain-containing protein 1 homolog	ubia prenyltransferase domain-containing protein 1 homolog
DIAVI-09JAN12-CLUS00596_3	0.0117013	434	0.0117147	0.0115343	0.0114528	462	0.000167038	Sig	0.00624429	endonuclease-reverse transcriptase	endonuclease-reverse transcriptase
DIAVI-09JAN12-CLUS07545_1	0.0211725	338	0.0213146	0.0210128	0.0206122	462	0.000159757	Sig	0.00328938	#N/A	#N/A
DIAVI-09JAN12-CLUS01332_2	0.0321739	84	0.0323775	0.0320172	0.0296935	462	0.000156656	Sig	0.00211976	#N/A	#N/A
DIAVI-09JAN12-CLUS05148_1	0.0152201	464	0.0153375	0.0151001	0.0147893	462	0.000119946	Sig	0.00343613	alkylated dna repair protein alkb homolog 8-like	alkylated dna repair protein alkb homolog 8-like
DIAVI-09JAN12-CLUS09972_1	0.00323057	361	0.00323057	0.00311516	0.00300155	462	0.00011541	Sig	0.0157987	PREDICTED: hypothetical protein isoform 1	PREDICTED: hypothetical protein isoform 1
DIAVI-09JAN12-CLUS00114_3	0.0380721	55	0.0384447	0.0379585	0.0377146	462	0.00011359	Sig	0.00129767	#N/A	#N/A
DIAVI-09JAN12-CLUS00509_2	0.0111427	436	0.011259	0.0110407	0.0106994	462	0.000102037	Sig	0.00399528	endonuclease-reverse transcriptase	endonuclease-reverse transcriptase
DIAVI-09JAN12-CLUS00804_1	0.00131776	53	0.00131776	0.00122529	0.00103398	462	9.24744e-05	Sig	0.031599	multidrug resistance-associated protein 4-like	multidrug resistance-associated protein 4-like
DIAVI-09JAN12-CLUS06029_1	0.00364024	277	0.00364024	0.00355805	0.00343564	462	8.21873e-05	Sig	0.00991764	atp-dependent clp protease proteolytic mitochondrial-like	atp-dependent clp protease proteolytic mitochondrial-like
DIAVI-09JAN12-CLUS07323_1	0.00534884	347	0.00534884	0.00526823	0.00515953	462	8.06056e-05	Sig	0.00659452	immune-related hdd11	immune-related hdd11
DIAVI-09JAN12-CLUS03688_1	0.0179773	445	0.0182771	0.017901	0.0174996	462	7.63937e-05	Sig	0.00184944	mariner transposase	mariner transposase
DIAVI-09JAN12-CLUS00562_1	0.011448	730	0.0120371	0.0113758	0.0109224	462	7.21655e-05	Sig	0.00274635	#N/A	#N/A
DIAVI-09JAN12-CLUS02060_1	0.0117274	1882	0.0118339	0.0116569	0.011501	462	7.04559e-05	Sig	0.00261703	chromatin-remodeling complex atpase chain iswi	chromatin-remodeling complex atpase chain iswi
DIAVI-09JAN12-CLUS08638_1	0.00452595	158	0.00478442	0.00446784	0.00420148	462	5.81188e-05	Sig	0.00561299	trna (cytosine -c )-methyltransferase-like	trna (cytosine -c )-methyltransferase-like
DIAVI-09JAN12-CLUS09238_1	0.00567064	209	0.0057939	0.0056126	0.00538787	462	5.80458e-05	Sig	0.00446843	transcription elongation factor spt5-like isoform 1	transcription elongation factor spt5-like isoform 1
DIAVI-09JAN12-CLUS08341_1	0.00569145	103	0.00581305	0.00564425	0.00553273	462	4.71953e-05	Sig	0.00361632	u6 snrna-associated sm-like protein lsm4-like	u6 snrna-associated sm-like protein lsm4-like
DIAVI-09JAN12-CLUS10391_1	0.00512344	356	0.00524338	0.00508142	0.00499059	462	4.20176e-05	Sig	0.00357636	nuclear protein 1	nuclear protein 1
DIAVI-09JAN12-CLUS00337_1	0.00558241	227	0.00562569	0.00554321	0.00540477	462	3.92e-05	Sig	0.0030604	zinc finger mym-type protein 1-like	zinc finger mym-type protein 1-like
DIAVI-09JAN12-CLUS00522_1	0.0597156	143	0.0604684	0.0596802	0.0590344	462	3.54565e-05	Sig	0.000257941	#N/A	#N/A
DIAVI-09JAN12-CLUS08633_1	0.0069145	415	0.00727841	0.00688066	0.00667471	462	3.38398e-05	Sig	0.00213067	transposable element tc3 transposase	transposable element tc3 transposase
DIAVI-09JAN12-CLUS01181_1	0.00317591	215	0.00320911	0.00314606	0.00305886	462	2.98461e-05	Sig	0.00410065	glutathione s-transferase 6a	glutathione s-transferase 6a
DIAVI-09JAN12-CLUS10334_1	0.00309707	197	0.0030971	0.00306761	0.00296399	462	2.94582e-05	Sig	0.00415062	isoform a	isoform a
DIAVI-09JAN12-CLUS03775_1	0.00192055	432	0.00192127	0.00189301	0.00183671	462	2.75443e-05	Sig	0.0062737	zinc transporter 2	zinc transporter 2
DIAVI-09JAN12-CLUS05456_1	0.0100692	547	0.0101041	0.0100451	0.00992262	462	2.41234e-05	Sig	0.00104171	synaptotagmin-like protein 5	synaptotagmin-like protein 5
DIAVI-09JAN12-CLUS03036_1	0.00448178	797	0.00450848	0.00445978	0.00437085	462	2.20019e-05	Sig	0.00213728	plasma alpha-l-fucosidase	plasma alpha-l-fucosidase
DIAVI-09JAN12-CLUS02204_1	0.0032246	1860	0.00324623	0.00320655	0.00317353	462	1.8054e-05	Sig	0.00243837	adp-ribosylation factor 1	adp-ribosylation factor 1
DIAVI-09JAN12-CLUS07300_1	0.00111993	295	0.0011541	0.00110385	0.00106804	462	1.60891e-05	Sig	0.00628436	ssxt protein	ssxt protein
DIAVI-09JAN12-CLUS01039_1	0.00140539	241	0.00141082	0.00139186	0.00135583	462	1.35245e-05	Sig	0.0041996	zinc finger protein 83 isoform a	zinc finger protein 83 isoform a
DIAVI-09JAN12-CLUS00604_3	0.0227224	536	0.0228243	0.0227134	0.0225493	462	8.9718e-06	Sig	0.000171513	#N/A	#N/A
DIAVI-09JAN12-CLUS08675_1	0.00223384	467	0.00235039	0.00222627	0.00214671	462	7.56647e-06	Sig	0.00147354	#N/A	#N/A
DIAVI-09JAN12-CLUS05140_1	0.000932271	243	0.000975727	0.000929652	0.000899339	462	2.61812e-06	Sig	0.00122136	alpha-tocopherol transfer	alpha-tocopherol transfer
DIAVI-09JAN12-CLUS01730_1	0.00254412	95	0.00257104	0.00254333	0.00246174	462	7.87901e-07	Sig	0.00013452	ribosomal protein l34	ribosomal protein l34
DIAVI-09JAN12-CLUS00269_2	0	74	0	0	0	434	0	Nonsig	#DIV/0!	#N/A	#N/A
DIAVI-09JAN12-CLUS00360_1	0	60	0	0	0	462	0	Nonsig	#DIV/0!	vitellogenic carboxypeptidase	vitellogenic carboxypeptidase
DIAVI-09JAN12-CLUS00468_2	0	60	0	0	0	350	0	Nonsig	#DIV/0!	dynamin-like isoform 1	dynamin-like isoform 1
DIAVI-09JAN12-CLUS00748_2	0	71	0	0	0	462	0	Nonsig	#DIV/0!	polyadenylate-binding protein 2-like	polyadenylate-binding protein 2-like
DIAVI-09JAN12-CLUS00766_2	0.000925926	72	0.000925926	0.000925926	0.000925926	350	0	Nonsig	0	upf0139 membrane protein p 27-like	upf0139 membrane protein p 27-like
DIAVI-09JAN12-CLUS00770_2	0	63	0	0	0	462	0	Nonsig	#DIV/0!	ribosomal protein l40-like isoform 1	ribosomal protein l40-like isoform 1
DIAVI-09JAN12-CLUS00919_2	0	56	0	0	0	462	0	Nonsig	#DIV/0!	casein kinase ii alpha subunit	casein kinase ii alpha subunit
DIAVI-09JAN12-CLUS00948_2	0	54	0	0	0	434	0	Nonsig	#DIV/0!	arginine kinase	arginine kinase
DIAVI-09JAN12-CLUS01225_2	0.00586085	119	0.00599729	0.00586085	0.00511454	462	0	Nonsig	0	serine 3-dehydrogenase	serine 3-dehydrogenase
DIAVI-09JAN12-CLUS01329_1	0.00129609	88	0.00129609	0.00129609	0.00129609	200	0	Nonsig	0	#N/A	#N/A
DIAVI-09JAN12-CLUS01432_2	0.00212854	79	0.0022534	0.00212854	0.00206207	434	0	Nonsig	0	u2 small nuclear ribonucleoprotein a	u2 small nuclear ribonucleoprotein a
DIAVI-09JAN12-CLUS01507_2	0	73	0	0	0	200	0	Nonsig	#DIV/0!	endopolygalacturonase	endopolygalacturonase
DIAVI-09JAN12-CLUS01583_2	0	107	0	0	0	462	0	Nonsig	#DIV/0!	#N/A	#N/A
DIAVI-09JAN12-CLUS01670_1	0.000777001	78	0.000777001	0.000777001	0.000777001	462	0	Nonsig	0	low quality protein: ccr4-not transcription complex subunit 7-like	low quality protein: ccr4-not transcription complex subunit 7-like
DIAVI-09JAN12-CLUS03880_1	0.00475714	794	0.00483102	0.00475714	0.00460929	462	0	Nonsig	0	#N/A	#N/A
DIAVI-09JAN12-CLUS05465_1	0.00304977	427	0.00316663	0.00304977	0.00299194	462	0	Nonsig	0	arylalkylamine n-acetyltransferase-like	arylalkylamine n-acetyltransferase-like
DIAVI-09JAN12-CLUS05555_1	0	63	0	0	0	459	0	Nonsig	#DIV/0!	plexin isoform a	plexin isoform a
DIAVI-09JAN12-CLUS06803_1	0.00469377	559	0.00493253	0.00469377	0.00438303	462	0	Nonsig	0	#N/A	#N/A
DIAVI-09JAN12-CLUS07191_1	0.00135031	72	0.00135031	0.00135031	0.00135031	402	0	Nonsig	0	protein piezo2-like	protein piezo2-like
DIAVI-09JAN12-CLUS07796_1	0	93	0	0	0	462	0	Nonsig	#DIV/0!	short neuropeptide f	short neuropeptide f
DIAVI-09JAN12-CLUS08066_1	0	55	0	0	0	434	0	Nonsig	#DIV/0!	#N/A	#N/A
DIAVI-09JAN12-CLUS08104_1	0	94	0	0	0	441	0	Nonsig	#DIV/0!	exocyst complex component 1	exocyst complex component 1
DIAVI-09JAN12-CLUS08134_1	0.00123407	339	0.00124289	0.00123407	0.00119591	462	0	Nonsig	0	u2 snrnp-associated surp motif-containing isoform 1	u2 snrnp-associated surp motif-containing isoform 1
DIAVI-09JAN12-CLUS08314_1	0.0061923	401	0.00645216	0.0061923	0.00608484	462	0	Nonsig	0	nad-dependent deacetylase sirtuin-1	nad-dependent deacetylase sirtuin-1
DIAVI-09JAN12-CLUS09193_1	0.0129001	403	0.0130142	0.0129001	0.0127852	462	0	Nonsig	0	#N/A	#N/A
DIAVI-09JAN12-CLUS09338_1	0	104	0	0	0	462	0	Nonsig	#DIV/0!	sugar transporter	sugar transporter
DIAVI-09JAN12-CLUS09535_1	0	87	0	0	0	462	0	Nonsig	#DIV/0!	ribosomal protein l27ae	ribosomal protein l27ae
DIAVI-09JAN12-CLUS09860_1	0	64	0	0	0	462	0	Nonsig	#DIV/0!	cg32627 cg32627-pb	cg32627 cg32627-pb
DIAVI-09JAN12-CLUS10193_1	0	89	0	0	0	462	0	Nonsig	#DIV/0!	apoptosis stimulating of p53	apoptosis stimulating of p53
DIAVI-09JAN12-CLUS10461_1	0	54	0	0	0	462	0	Nonsig	#DIV/0!	vermilion	vermilion
DIAVI-09JAN12-CLUS10731_1	0	124	0	0	0	462	0	Nonsig	#DIV/0!	cytochrome c oxidase subunit vic	cytochrome c oxidase subunit vic
DIAVI-09JAN12-CLUS11069_1	0	92	0	0	0	461	0	Nonsig	#DIV/0!	fatty-acid amide hydrolase 2-like	fatty-acid amide hydrolase 2-like
DIAVI-09JAN12-CLUS11519_1	0.00881564	174	0.00930823	0.00881564	0.00842488	462	0	Nonsig	0	ribose-5-phosphate isomerase-like	ribose-5-phosphate isomerase-like
DIAVI-09JAN12-CLUS06685_1	0.00152261	366	0.00153974	0.00152297	0.00149648	462	-3.64413e-07	Nonsig	-0.000103929	phospholipid scramblase 2	phospholipid scramblase 2
DIAVI-09JAN12-CLUS04038_1	0.00345048	957	0.00347162	0.00345187	0.00341413	462	-1.38991e-06	Nonsig	-0.000174905	#N/A	#N/A
DIAVI-09JAN12-CLUS05714_1	0.0032565	234	0.00338515	0.00325854	0.00322105	462	-2.04008e-06	Nonsig	-0.000271985	phd finger protein 14-like	phd finger protein 14-like
DIAVI-09JAN12-CLUS07071_1	0.00114934	355	0.0011649	0.00115176	0.0011246	462	-2.42637e-06	Nonsig	-0.000915873	ubiquitin-like protein smt3	ubiquitin-like protein smt3
DIAVI-09JAN12-CLUS07003_1	0.0136038	222	0.0138281	0.0136063	0.0129194	462	-2.47396e-06	Nonsig	-7.89725e-05	cg7627 cg7627-pa	cg7627 cg7627-pa
DIAVI-09JAN12-CLUS05178_1	0.00142526	630	0.00145854	0.00142798	0.00140899	462	-2.71844e-06	Nonsig	-0.000827554	sugar transporter	sugar transporter
DIAVI-09JAN12-CLUS09104_1	0.00360207	409	0.00365272	0.00360498	0.00351983	462	-2.90918e-06	Nonsig	-0.000350613	islet cell autoantigen 1	islet cell autoantigen 1
DIAVI-09JAN12-CLUS06366_1	0.00286814	504	0.00291349	0.00287162	0.00285071	462	-3.48559e-06	Nonsig	-0.000527469	kat8 regulatory nsl complex subunit 3	kat8 regulatory nsl complex subunit 3
DIAVI-09JAN12-CLUS00780_1	0.0500557	127	0.0502985	0.0500593	0.0495916	462	-3.60006e-06	Nonsig	-3.12338e-05	#N/A	#N/A
DIAVI-09JAN12-CLUS10440_1	0.0068599	254	0.00706269	0.00686414	0.00666515	462	-4.23957e-06	Nonsig	-0.000268321	e3 sumo-protein ligase 2	e3 sumo-protein ligase 2
DIAVI-09JAN12-CLUS07288_1	0.00246137	563	0.00248427	0.00246674	0.0024559	462	-5.36895e-06	Nonsig	-0.00094629	#N/A	#N/A
DIAVI-09JAN12-CLUS10786_1	0.00042021	215	0.000433819	0.000426929	0.000415851	462	-6.71835e-06	Nonsig	-0.0068886	short-chain specific acyl- mitochondrial-like	short-chain specific acyl- mitochondrial-like
DIAVI-09JAN12-CLUS00660_2	0.000461133	138	0.000467914	0.000467914	0.000467914	410	-6.78137e-06	Nonsig	-0.00634018	isoform b	isoform b
DIAVI-09JAN12-CLUS04096_1	0.00272345	742	0.00274491	0.00273031	0.00268169	462	-6.86337e-06	Nonsig	-0.00109309	ring finger protein 17-like	ring finger protein 17-like
DIAVI-09JAN12-CLUS09878_1	0.00233372	407	0.00236436	0.00234058	0.0023176	462	-6.86516e-06	Nonsig	-0.0012757	endonuclease-reverse transcriptase	endonuclease-reverse transcriptase
DIAVI-09JAN12-CLUS10377_1	0.00110027	415	0.00112384	0.00110746	0.00107588	462	-7.18437e-06	Nonsig	-0.00282656	#N/A	#N/A
DIAVI-09JAN12-CLUS02170_1	0.00437652	1932	0.00442703	0.00438382	0.00434598	462	-7.29668e-06	Nonsig	-0.000723467	#N/A	#N/A
DIAVI-09JAN12-CLUS09265_1	0.000882683	441	0.000903421	0.000890158	0.000863703	462	-7.47499e-06	Nonsig	-0.00366233	dolichyl pyrophosphate man9 c2 alpha- -glucosyltransferase-like	dolichyl pyrophosphate man9 c2 alpha- -glucosyltransferase-like
DIAVI-09JAN12-CLUS10835_1	0.00790208	288	0.00797976	0.00791255	0.00771004	462	-1.04691e-05	Nonsig	-0.000574993	#N/A	#N/A
DIAVI-09JAN12-CLUS08520_1	0.00905186	462	0.0091095	0.00906363	0.00901878	462	-1.17655e-05	Nonsig	-0.000564126	#N/A	#N/A
DIAVI-09JAN12-CLUS05648_1	0.00317321	601	0.0032179	0.00318509	0.00315399	462	-1.18819e-05	Nonsig	-0.00162316	probable atp-dependent rna helicase ddx10-like	probable atp-dependent rna helicase ddx10-like
DIAVI-09JAN12-CLUS04713_1	0.000636416	762	0.000656395	0.000648477	0.000643253	462	-1.20612e-05	Nonsig	-0.00815362	#N/A	#N/A
DIAVI-09JAN12-CLUS07368_1	0.00141594	533	0.00143289	0.00142821	0.00141299	462	-1.22622e-05	Nonsig	-0.00374484	#N/A	#N/A
DIAVI-09JAN12-CLUS00800_1	0.000541279	176	0.000553906	0.000553906	0.000550776	462	-1.26263e-05	Nonsig	-0.0100143	chitin synthase	chitin synthase
DIAVI-09JAN12-CLUS07789_1	0.00269245	533	0.0027513	0.00270604	0.00264789	462	-1.35882e-05	Nonsig	-0.00218629	endonuclease-reverse transcriptase	endonuclease-reverse transcriptase
DIAVI-09JAN12-CLUS00988_1	0.00232223	233	0.00236867	0.00233654	0.00230895	462	-1.43102e-05	Nonsig	-0.00266802	cystathionine beta-lyase	cystathionine beta-lyase
DIAVI-09JAN12-CLUS02180_1	0.00407407	1833	0.00410447	0.00408838	0.0040593	462	-1.43103e-05	Nonsig	-0.0015228	ubx domain-containing protein 8	ubx domain-containing protein 8
DIAVI-09JAN12-CLUS06782_1	0.00269525	406	0.00277771	0.00270961	0.0026513	462	-1.43656e-05	Nonsig	-0.00230863	wd repeat-containing protein 26-like	wd repeat-containing protein 26-like
DIAVI-09JAN12-CLUS02388_1	0.00157875	1355	0.00161226	0.00159331	0.00157948	462	-1.45554e-05	Nonsig	-0.00398567	tripeptidyl-peptidase 2	tripeptidyl-peptidase 2
DIAVI-09JAN12-CLUS00707_1	0.000372504	186	0.000387071	0.000387071	0.000372504	462	-1.45672e-05	Nonsig	-0.0166599	unc93-like protein mfsd11-like	unc93-like protein mfsd11-like
DIAVI-09JAN12-CLUS10268_1	0.000681111	265	0.000712408	0.000695945	0.000679201	462	-1.48337e-05	Nonsig	-0.00935682	wd repeat domain phosphoinositide-interacting protein 3	wd repeat domain phosphoinositide-interacting protein 3
DIAVI-09JAN12-CLUS07362_1	0.00237434	497	0.00243805	0.00238928	0.0023461	462	-1.49424e-05	Nonsig	-0.00272458	#N/A	#N/A
DIAVI-09JAN12-CLUS07194_1	0.00157649	554	0.00160166	0.00159159	0.00157313	462	-1.51079e-05	Nonsig	-0.00414214	#N/A	#N/A
DIAVI-09JAN12-CLUS07834_1	0.00100517	437	0.00103067	0.00102038	0.00100375	462	-1.52141e-05	Nonsig	-0.00652417	#N/A	#N/A
DIAVI-09JAN12-CLUS03109_1	0.00458723	1252	0.00466997	0.00460276	0.00452793	462	-1.55236e-05	Nonsig	-0.00146721	hypothetical protein TcasGA2_TC010493	hypothetical protein TcasGA2_TC010493
DIAVI-09JAN12-CLUS00480_2	0.000701194	151	0.000741715	0.000716961	0.000701539	462	-1.57679e-05	Nonsig	-0.00965789	methionine aminopeptidase	methionine aminopeptidase
DIAVI-09JAN12-CLUS02843_1	0.00216937	1325	0.0022045	0.00218533	0.00215435	462	-1.59637e-05	Nonsig	-0.00318414	aromatic amino acid decarboxylase	aromatic amino acid decarboxylase
DIAVI-09JAN12-CLUS10707_1	0.000397251	351	0.000417305	0.000413754	0.000407391	462	-1.65031e-05	Nonsig	-0.0176773	#N/A	#N/A
DIAVI-09JAN12-CLUS05834_1	0.00193686	358	0.00198189	0.00195386	0.00191063	462	-1.70075e-05	Nonsig	-0.00379689	hepatic leukemia factor	hepatic leukemia factor
DIAVI-09JAN12-CLUS04414_1	0.000974589	545	0.00100879	0.000991912	0.000970159	462	-1.73228e-05	Nonsig	-0.00765155	ddb1- and cul4-associated factor 10 homolog	ddb1- and cul4-associated factor 10 homolog
DIAVI-09JAN12-CLUS05360_1	0.000740372	767	0.00076371	0.000758636	0.000752303	462	-1.82641e-05	Nonsig	-0.0105835	#N/A	#N/A
DIAVI-09JAN12-CLUS09125_1	0.00242808	428	0.00249839	0.00244713	0.00234293	462	-1.90491e-05	Nonsig	-0.0033939	#N/A	#N/A
DIAVI-09JAN12-CLUS00034_5	0.0139323	658	0.0140863	0.0139514	0.0137231	462	-1.90703e-05	Nonsig	-0.000594047	family with sequence similarity member b	family with sequence similarity member b
DIAVI-09JAN12-CLUS08464_1	0.00127904	484	0.00131817	0.00129828	0.00127588	462	-1.92395e-05	Nonsig	-0.00648407	#N/A	#N/A
DIAVI-09JAN12-CLUS08701_1	0.000827368	441	0.000855289	0.000847268	0.000840549	462	-1.99002e-05	Nonsig	-0.0103222	egl nine homolog 1-like	egl nine homolog 1-like
DIAVI-09JAN12-CLUS01155_2	0.00732364	606	0.00740579	0.00734357	0.00722836	462	-1.99223e-05	Nonsig	-0.0011798	gamma-inducible protein 30	gamma-inducible protein 30
DIAVI-09JAN12-CLUS02030_1	0.00174312	2567	0.00178708	0.00176341	0.0017366	462	-2.02863e-05	Nonsig	-0.0050251	isoform i	isoform i
DIAVI-09JAN12-CLUS02034_1	0.00243129	1443	0.00249887	0.00245182	0.00241334	462	-2.05293e-05	Nonsig	-0.0036517	eukaryotic translation initiation factor 3 subunit c	eukaryotic translation initiation factor 3 subunit c
DIAVI-09JAN12-CLUS09300_1	0.00132464	323	0.00137387	0.00134518	0.00130042	462	-2.0541e-05	Nonsig	-0.00668288	zinc finger protein	zinc finger protein
DIAVI-09JAN12-CLUS06462_1	0.000876456	615	0.000902211	0.000897189	0.000889088	462	-2.07333e-05	Nonsig	-0.010154	phosphatidylethanolamine-binding protein homolog -like isoform 1	phosphatidylethanolamine-binding protein homolog -like isoform 1
DIAVI-09JAN12-CLUS01624_1	0.00118299	469	0.00120908	0.00120402	0.00119062	462	-2.103e-05	Nonsig	-0.00765261	protein-s-isoprenylcysteine o-methyltransferase	protein-s-isoprenylcysteine o-methyltransferase
DIAVI-09JAN12-CLUS09495_1	0.00431185	411	0.00436428	0.00433295	0.00429182	462	-2.11043e-05	Nonsig	-0.00212046	protein lron-1	protein lron-1
DIAVI-09JAN12-CLUS00563_3	0.0093531	258	0.00970401	0.00937427	0.00924002	462	-2.11671e-05	Nonsig	-0.000981748	venom serine protease inhibitor	venom serine protease inhibitor
DIAVI-09JAN12-CLUS08197_1	0.00311697	368	0.00316091	0.00313823	0.00305805	462	-2.12644e-05	Nonsig	-0.00295275	mediator of rna polymerase ii transcription subunit 7	mediator of rna polymerase ii transcription subunit 7
DIAVI-09JAN12-CLUS10116_1	0.000584795	57	0.000606061	0.000606061	0.000606061	434	-2.12653e-05	Nonsig	-0.0155122	mitochondrial cytochrome c oxidase subunit vic	mitochondrial cytochrome c oxidase subunit vic
DIAVI-09JAN12-CLUS01582_1	5.78704e-05	120	8.05153e-05	7.9139e-05	7.84683e-05	462	-2.12686e-05	Nonsig	-0.135934	#N/A	#N/A
DIAVI-09JAN12-CLUS05709_1	0.00220179	447	0.00226293	0.00222318	0.0021624	462	-2.13862e-05	Nonsig	-0.00419798	ubiquitin-conjugating enzyme e2 q2-like	ubiquitin-conjugating enzyme e2 q2-like
DIAVI-09JAN12-CLUS06385_1	0.00248748	198	0.00259554	0.00250923	0.00240479	462	-2.17509e-05	Nonsig	-0.00378103	mrna-capping enzyme	mrna-capping enzyme
DIAVI-09JAN12-CLUS07218_1	0.000925222	498	0.000959417	0.000946991	0.000936884	462	-2.17697e-05	Nonsig	-0.0101002	#N/A	#N/A
DIAVI-09JAN12-CLUS05774_1	0.000921411	700	0.000955327	0.00094323	0.000932731	462	-2.18184e-05	Nonsig	-0.0101639	#N/A	#N/A
DIAVI-09JAN12-CLUS04962_1	0.000882453	734	0.000913777	0.000904442	0.000896551	462	-2.1989e-05	Nonsig	-0.0106891	protein mon2 homolog	protein mon2 homolog
DIAVI-09JAN12-CLUS03536_1	0.00179719	1161	0.00183167	0.00181961	0.00180181	462	-2.24227e-05	Nonsig	-0.00538497	phosphatidylinositol 3-kinase regulatory subunit alpha	phosphatidylinositol 3-kinase regulatory subunit alpha
DIAVI-09JAN12-CLUS05098_1	0.00166823	811	0.00169927	0.00169102	0.00167163	462	-2.27917e-05	Nonsig	-0.00589324	hypothetical protein EAG_08502	hypothetical protein EAG_08502
DIAVI-09JAN12-CLUS01181_2	0.000726283	205	0.000755044	0.000749075	0.000738624	462	-2.27922e-05	Nonsig	-0.0134196	glutathione s-transferase 6a	glutathione s-transferase 6a
DIAVI-09JAN12-CLUS02088_1	0.00561837	1561	0.0058232	0.0056418	0.0054631	462	-2.34299e-05	Nonsig	-0.00180735	#N/A	#N/A
DIAVI-09JAN12-CLUS06302_1	0.00145561	484	0.0015198	0.00147916	0.00145503	462	-2.35541e-05	Nonsig	-0.00697135	succinate dehydrogenase	succinate dehydrogenase
DIAVI-09JAN12-CLUS08576_1	0.00558222	462	0.00566634	0.00560645	0.00556119	462	-2.42357e-05	Nonsig	-0.00188145	#N/A	#N/A
DIAVI-09JAN12-CLUS04930_1	0.000960049	470	0.001002	0.000984464	0.000973399	462	-2.44149e-05	Nonsig	-0.0109064	cg11785	cg11785
DIAVI-09JAN12-CLUS03618_1	0.00252703	903	0.00258778	0.00255183	0.00251481	462	-2.4803e-05	Nonsig	-0.00424186	palmitoyltransferase zdhhc3-like	palmitoyltransferase zdhhc3-like
DIAVI-09JAN12-CLUS10662_1	0.00047182	301	0.000503287	0.000496794	0.000489303	462	-2.49732e-05	Nonsig	-0.0223993	copper chaperone	copper chaperone
DIAVI-09JAN12-CLUS10667_1	0.000569447	287	0.000600698	0.000594749	0.000581068	462	-2.5302e-05	Nonsig	-0.0188804	e3 sumo-protein ligase nse2-like	e3 sumo-protein ligase nse2-like
DIAVI-09JAN12-CLUS02208_1	0.00191586	1909	0.00195286	0.00194157	0.00190132	462	-2.57078e-05	Nonsig	-0.00578878	novel protein dna polymerases	novel protein dna polymerases
DIAVI-09JAN12-CLUS03364_1	0.00183872	1112	0.00189513	0.00186444	0.00183842	462	-2.57223e-05	Nonsig	-0.00603335	isoform a	isoform a
DIAVI-09JAN12-CLUS04764_1	0.00158718	807	0.0016369	0.00161309	0.00159124	462	-2.59116e-05	Nonsig	-0.00703286	sugar transporter	sugar transporter
DIAVI-09JAN12-CLUS03327_1	0.00184655	1172	0.00190077	0.00187282	0.00186192	462	-2.62692e-05	Nonsig	-0.00613478	isoform h	isoform h
DIAVI-09JAN12-CLUS09345_1	0.00111103	341	0.00115124	0.00113735	0.00112423	462	-2.63169e-05	Nonsig	-0.0101671	serine protease	serine protease
DIAVI-09JAN12-CLUS00676_1	0.00165627	240	0.00171173	0.00168268	0.00162489	462	-2.64144e-05	Nonsig	-0.00687155	choline transporter-like protein 4-like	choline transporter-like protein 4-like
DIAVI-09JAN12-CLUS11328_1	0.00116135	297	0.00119572	0.00118787	0.00116796	462	-2.65215e-05	Nonsig	-0.00980634	#N/A	#N/A
DIAVI-09JAN12-CLUS03829_1	0.00380892	654	0.0039159	0.00383546	0.00377228	462	-2.65371e-05	Nonsig	-0.00301527	phosphatidylserine receptor	phosphatidylserine receptor
DIAVI-09JAN12-CLUS04778_1	0.00195385	626	0.00200193	0.00198054	0.00190333	462	-2.66962e-05	Nonsig	-0.00589377	brca1-a complex subunit abraxas-like	brca1-a complex subunit abraxas-like
DIAVI-09JAN12-CLUS09388_1	0.00645266	428	0.00652323	0.00647943	0.00632027	462	-2.67679e-05	Nonsig	-0.00179788	#N/A	#N/A
DIAVI-09JAN12-CLUS03774_1	0.00137229	705	0.00146005	0.00140067	0.00137702	462	-2.83817e-05	Nonsig	-0.00889044	transmembrane protein 115-like	transmembrane protein 115-like
DIAVI-09JAN12-CLUS03635_1	0.00173293	1146	0.00177308	0.00176134	0.00174758	462	-2.84103e-05	Nonsig	-0.00706224	hypothetical protein TcasGA2_TC010783	hypothetical protein TcasGA2_TC010783
DIAVI-09JAN12-CLUS07310_1	0.00266879	557	0.00272029	0.00269723	0.00266814	462	-2.84399e-05	Nonsig	-0.00460356	enhancer of split mgamma	enhancer of split mgamma
DIAVI-09JAN12-CLUS05682_1	0.00674323	489	0.00690124	0.00677193	0.00667742	462	-2.86932e-05	Nonsig	-0.00184405	e3 ubiquitin-protein ligase rnf13-like	e3 ubiquitin-protein ligase rnf13-like
DIAVI-09JAN12-CLUS10503_1	0.00105767	338	0.00113213	0.00108637	0.00106542	462	-2.87002e-05	Nonsig	-0.0116277	#N/A	#N/A
DIAVI-09JAN12-CLUS05976_1	0.00300039	650	0.00305442	0.00302944	0.00299793	462	-2.90442e-05	Nonsig	-0.00418381	#N/A	#N/A
DIAVI-09JAN12-CLUS06830_1	0.00137582	563	0.00142454	0.00140495	0.00138539	462	-2.91304e-05	Nonsig	-0.00909935	#N/A	#N/A
DIAVI-09JAN12-CLUS00513_1	0.0188761	99	0.0189729	0.0189059	0.0188169	462	-2.97478e-05	Nonsig	-0.000683886	#N/A	#N/A
DIAVI-09JAN12-CLUS02018_1	0.0021722	2134	0.00224786	0.00220241	0.00216847	462	-3.02038e-05	Nonsig	-0.00599713	isoform b	isoform b
DIAVI-09JAN12-CLUS08595_1	0.000705046	237	0.000751893	0.000735335	0.000705068	462	-3.02883e-05	Nonsig	-0.0182674	vacuolar protein sorting-associated protein 11 homolog	vacuolar protein sorting-associated protein 11 homolog
DIAVI-09JAN12-CLUS04057_1	0.00138494	995	0.00142066	0.00141526	0.00139397	462	-3.0327e-05	Nonsig	-0.00940746	PREDICTED: similar to BMKETTIN	PREDICTED: similar to BMKETTIN
DIAVI-09JAN12-CLUS09854_1	0.000263713	79	0.000320513	0.000294118	0.000263713	462	-3.04046e-05	Nonsig	-0.0473894	spectrin beta	spectrin beta
DIAVI-09JAN12-CLUS06521_1	0.00125929	605	0.00130124	0.00128982	0.00126201	462	-3.05328e-05	Nonsig	-0.0104043	chromodomain helicase dna binding protein	chromodomain helicase dna binding protein
DIAVI-09JAN12-CLUS02491_1	0.00542851	1450	0.00550378	0.00545908	0.005326	462	-3.05724e-05	Nonsig	-0.00243901	trehalase	trehalase
DIAVI-09JAN12-CLUS04295_1	0.00368323	404	0.0037789	0.00371383	0.00365671	462	-3.06003e-05	Nonsig	-0.00359322	cytochrome p450-like protein	cytochrome p450-like protein
DIAVI-09JAN12-CLUS08781_1	0.0016727	355	0.00174169	0.00170349	0.00166503	462	-3.07888e-05	Nonsig	-0.00792125	cell division control protein	cell division control protein
DIAVI-09JAN12-CLUS07873_1	0.000578217	228	0.000616942	0.000609042	0.000595772	462	-3.08246e-05	Nonsig	-0.0225561	isoform a	isoform a
DIAVI-09JAN12-CLUS08005_1	0.00738026	459	0.00748208	0.0074112	0.0073166	462	-3.09402e-05	Nonsig	-0.00181689	#N/A	#N/A
DIAVI-09JAN12-CLUS05099_1	0.0017249	712	0.00178816	0.0017563	0.00172662	462	-3.13996e-05	Nonsig	-0.00783469	isoform r	isoform r
DIAVI-09JAN12-CLUS11098_1	0.00209335	335	0.00215145	0.00212482	0.00210705	462	-3.14779e-05	Nonsig	-0.00648193	#N/A	#N/A
DIAVI-09JAN12-CLUS10354_1	0.00133613	341	0.00143238	0.00136762	0.0013446	462	-3.14844e-05	Nonsig	-0.0101149	monocarboxylate transporter 12-b-like	monocarboxylate transporter 12-b-like
DIAVI-09JAN12-CLUS02635_1	0.00420642	1532	0.00428332	0.0042381	0.00416398	462	-3.16803e-05	Nonsig	-0.0032586	unc93-like protein mfsd11-like	unc93-like protein mfsd11-like
DIAVI-09JAN12-CLUS06008_1	0.0128261	396	0.0134543	0.0128578	0.0124265	462	-3.17406e-05	Nonsig	-0.00107342	#N/A	#N/A
DIAVI-09JAN12-CLUS08716_1	0.00189679	451	0.00193283	0.00192857	0.0019065	462	-3.17814e-05	Nonsig	-0.00721647	#N/A	#N/A
DIAVI-09JAN12-CLUS04227_1	0.00358379	835	0.00367758	0.00361564	0.00358911	462	-3.18519e-05	Nonsig	-0.00384286	3-ketodihydrosphingosine reductase-like	3-ketodihydrosphingosine reductase-like
DIAVI-09JAN12-CLUS07891_1	0.000972959	505	0.0010182	0.00100495	0.000996745	462	-3.19896e-05	Nonsig	-0.0140493	hypothetical protein EAG_08792	hypothetical protein EAG_08792
DIAVI-09JAN12-CLUS06424_1	0.000955349	412	0.00101321	0.000987339	0.000977686	462	-3.19897e-05	Nonsig	-0.0143041	ubiquitin carboxyl-terminal hydrolase 7	ubiquitin carboxyl-terminal hydrolase 7
DIAVI-09JAN12-CLUS02439_1	0.000687287	1325	0.000734809	0.00071946	0.000705224	462	-3.21733e-05	Nonsig	-0.0198687	2-hydroxyphytanoyl-coa lyase	2-hydroxyphytanoyl-coa lyase
DIAVI-09JAN12-CLUS00824_1	0.0033625	1728	0.0034724	0.0033953	0.00336708	462	-3.27966e-05	Nonsig	-0.00421542	zinc transporter 7-like	zinc transporter 7-like
DIAVI-09JAN12-CLUS04037_1	0.00388397	684	0.00398866	0.00391711	0.00383256	462	-3.31446e-05	Nonsig	-0.00369041	atp-dependent rna helicase ythdc2	atp-dependent rna helicase ythdc2
DIAVI-09JAN12-CLUS06616_1	0.00119697	199	0.00127792	0.00123025	0.00118223	462	-3.32781e-05	Nonsig	-0.0119094	5-formyltetrahydrofolate cyclo-ligase-like	5-formyltetrahydrofolate cyclo-ligase-like
DIAVI-09JAN12-CLUS03150_1	0.00070335	1303	0.000743608	0.000736716	0.000728094	462	-3.33662e-05	Nonsig	-0.0201287	dnaj protein homolog 1-like	dnaj protein homolog 1-like
DIAVI-09JAN12-CLUS04115_1	0.00105909	970	0.00110148	0.0010925	0.00108188	462	-3.34062e-05	Nonsig	-0.013487	#N/A	#N/A
DIAVI-09JAN12-CLUS07475_1	0.00137807	402	0.00143579	0.00141188	0.00138909	462	-3.38089e-05	Nonsig	-0.0105262	cg1347 cg1347-pa	cg1347 cg1347-pa
DIAVI-09JAN12-CLUS01989_1	0.00403678	2043	0.00410309	0.00407092	0.00401062	462	-3.41306e-05	Nonsig	-0.00365648	lon protease mitochondrial-like	lon protease mitochondrial-like
DIAVI-09JAN12-CLUS06119_1	0.00483636	642	0.00489442	0.00487051	0.00481819	462	-3.41453e-05	Nonsig	-0.0030554	#N/A	#N/A
DIAVI-09JAN12-CLUS07766_1	0.00248437	491	0.0025294	0.00251858	0.00249386	462	-3.42039e-05	Nonsig	-0.00593842	#N/A	#N/A
DIAVI-09JAN12-CLUS03519_1	0.00129839	601	0.00134208	0.00133262	0.00131363	462	-3.42219e-05	Nonsig	-0.0112985	lian-aa1 retrotransposon protein	lian-aa1 retrotransposon protein
DIAVI-09JAN12-CLUS06173_1	0.00091334	460	0.000964233	0.000947597	0.00093437	462	-3.42573e-05	Nonsig	-0.0159913	ataxin-2-like protein	ataxin-2-like protein
DIAVI-09JAN12-CLUS10933_1	0.00123385	318	0.00127578	0.00126821	0.00125635	462	-3.43576e-05	Nonsig	-0.011928	e3 ubiquitin-protein ligase huwe1	e3 ubiquitin-protein ligase huwe1
DIAVI-09JAN12-CLUS03132_1	0.00154283	984	0.00159209	0.00157719	0.00154275	462	-3.43645e-05	Nonsig	-0.0095672	dna ligase 1	dna ligase 1
DIAVI-09JAN12-CLUS10935_1	0.00103876	350	0.00107794	0.00107314	0.0010555	462	-3.43754e-05	Nonsig	-0.0141393	#N/A	#N/A
DIAVI-09JAN12-CLUS01100_1	0.00287646	1524	0.00296408	0.0029111	0.00285635	462	-3.46445e-05	Nonsig	-0.00519946	activating transcription factor of chaperone-like	activating transcription factor of chaperone-like
DIAVI-09JAN12-CLUS03958_1	0.00167167	849	0.00171499	0.0017065	0.00169519	462	-3.48283e-05	Nonsig	-0.0089553	thyroid transcription factor 1-associated protein 26-like protein	thyroid transcription factor 1-associated protein 26-like protein
DIAVI-09JAN12-CLUS08175_1	0.00103997	388	0.00108327	0.00107506	0.00106406	462	-3.50861e-05	Nonsig	-0.0144103	pleckstrin homology domain-containing family m member 1-like	pleckstrin homology domain-containing family m member 1-like
DIAVI-09JAN12-CLUS09005_1	0.00103422	455	0.00109372	0.00106933	0.00104106	462	-3.51112e-05	Nonsig	-0.0144993	#N/A	#N/A
DIAVI-09JAN12-CLUS03108_1	0.00172312	1255	0.00176815	0.00175844	0.00174492	462	-3.53224e-05	Nonsig	-0.00881264	#N/A	#N/A
DIAVI-09JAN12-CLUS02856_1	0.0020619	1113	0.00211017	0.00209746	0.00208693	462	-3.55628e-05	Nonsig	-0.00742669	calcineurin b	calcineurin b
DIAVI-09JAN12-CLUS09190_1	0.00495168	398	0.00509704	0.00498728	0.00490431	462	-3.5599e-05	Nonsig	-0.00311109	#N/A	#N/A
DIAVI-09JAN12-CLUS06046_1	0.000996332	336	0.00110076	0.00103193	0.00101445	462	-3.55995e-05	Nonsig	-0.0152468	rna polymerase ii associated protein 2	rna polymerase ii associated protein 2
DIAVI-09JAN12-CLUS04724_1	0.000889332	873	0.000934541	0.000925292	0.000916384	462	-3.59599e-05	Nonsig	-0.0172148	leucine-rich repeat-containing protein 59-like	leucine-rich repeat-containing protein 59-like
DIAVI-09JAN12-CLUS05963_1	0.000911228	628	0.000965938	0.000947258	0.000925471	462	-3.60303e-05	Nonsig	-0.0168414	juvenile hormone-inducible	juvenile hormone-inducible
DIAVI-09JAN12-CLUS02735_1	0.00125622	1423	0.0013078	0.00129252	0.00128067	462	-3.63005e-05	Nonsig	-0.0123718	isoform f	isoform f
DIAVI-09JAN12-CLUS01077_1	0.00143556	623	0.00152267	0.00147236	0.00143083	462	-3.67971e-05	Nonsig	-0.0109918	#N/A	#N/A
DIAVI-09JAN12-CLUS09728_1	0.000595868	407	0.000646491	0.000632714	0.000619935	462	-3.68455e-05	Nonsig	-0.026057	#N/A	#N/A
DIAVI-09JAN12-CLUS05554_1	0.00244904	627	0.00252337	0.00248599	0.00247354	462	-3.69512e-05	Nonsig	-0.0065037	e3 ubiquitin-protein ligase hectd1	e3 ubiquitin-protein ligase hectd1
DIAVI-09JAN12-CLUS04082_1	0.00368604	662	0.00376734	0.0037232	0.00368678	462	-3.71612e-05	Nonsig	-0.00435646	probable risc-loading complex subunit brafldraft_242885-like	probable risc-loading complex subunit brafldraft_242885-like
DIAVI-09JAN12-CLUS06392_1	0.0012217	645	0.001272	0.00125898	0.00124689	462	-3.72827e-05	Nonsig	-0.0130552	vitellogenin	vitellogenin
DIAVI-09JAN12-CLUS08125_1	0.00145357	396	0.00150171	0.00149093	0.00146203	462	-3.73604e-05	Nonsig	-0.0110214	suppressor of cytokine signaling 5	suppressor of cytokine signaling 5
DIAVI-09JAN12-CLUS04502_1	0.00541701	754	0.00554291	0.0054546	0.00540175	462	-3.75945e-05	Nonsig	-0.00300363	hypothetical protein SINV_02853	hypothetical protein SINV_02853
DIAVI-09JAN12-CLUS08839_1	0.000944579	465	0.00099239	0.000982228	0.000969492	462	-3.76487e-05	Nonsig	-0.0169739	#N/A	#N/A
DIAVI-09JAN12-CLUS02734_1	0.000982051	1064	0.00103269	0.00101979	0.000994914	462	-3.77365e-05	Nonsig	-0.0163757	serine hydroxymethyltransferase	serine hydroxymethyltransferase
DIAVI-09JAN12-CLUS02346_1	0.00199913	1714	0.00205016	0.00203689	0.00200855	462	-3.7769e-05	Nonsig	-0.00812849	#N/A	#N/A
DIAVI-09JAN12-CLUS03612_1	0.00244914	1031	0.00250044	0.00248705	0.00246987	462	-3.79177e-05	Nonsig	-0.00667225	isoform c	isoform c
DIAVI-09JAN12-CLUS09145_1	0.00077144	265	0.000821858	0.00080936	0.000791854	462	-3.79193e-05	Nonsig	-0.0208392	eukaryotic translation initiation factor 4e nuclear import factor 1	eukaryotic translation initiation factor 4e nuclear import factor 1
DIAVI-09JAN12-CLUS05853_1	0.00176192	719	0.00181218	0.00179993	0.00177803	462	-3.801e-05	Nonsig	-0.00926941	#N/A	#N/A
DIAVI-09JAN12-CLUS08580_1	0.00382084	374	0.00394286	0.00385895	0.00381085	462	-3.81069e-05	Nonsig	-0.00430995	peroxisomal membrane protein 70 abcd3	peroxisomal membrane protein 70 abcd3
DIAVI-09JAN12-CLUS00678_1	0.00013245	151	0.000172414	0.00017094	0.000165289	462	-3.84898e-05	Nonsig	-0.110791	isoform b	isoform b
DIAVI-09JAN12-CLUS00946_1	0.00100331	663	0.00106476	0.00104212	0.00102213	462	-3.88136e-05	Nonsig	-0.0164841	#N/A	#N/A
DIAVI-09JAN12-CLUS03469_1	0.00205906	1160	0.00211367	0.00209793	0.00208104	462	-3.88775e-05	Nonsig	-0.00812355	endonuclease-reverse transcriptase	endonuclease-reverse transcriptase
DIAVI-09JAN12-CLUS07600_1	0.000906181	525	0.000953973	0.000945156	0.000934311	462	-3.89745e-05	Nonsig	-0.0182883	#N/A	#N/A
DIAVI-09JAN12-CLUS02837_1	0.00156856	1442	0.00161464	0.0016077	0.00156872	462	-3.91386e-05	Nonsig	-0.0107035	cabut	cabut
DIAVI-09JAN12-CLUS06942_1	0.00659578	238	0.00707925	0.00663493	0.00640922	462	-3.91483e-05	Nonsig	-0.00257007	cysteine mitochondrial-like	cysteine mitochondrial-like
DIAVI-09JAN12-CLUS10671_1	0.000892796	372	0.000943901	0.00093201	0.000921327	462	-3.92146e-05	Nonsig	-0.0186686	#N/A	#N/A
DIAVI-09JAN12-CLUS10577_1	0.000575476	353	0.000626282	0.00061471	0.000600733	462	-3.92343e-05	Nonsig	-0.0286433	sirtuin 5	sirtuin 5
DIAVI-09JAN12-CLUS04961_1	0.00290153	567	0.00295752	0.0029409	0.00290757	462	-3.93736e-05	Nonsig	-0.00585372	tho complex subunit 3	tho complex subunit 3
DIAVI-09JAN12-CLUS02425_1	0.00239855	1386	0.00246775	0.00243813	0.00241474	462	-3.958e-05	Nonsig	-0.00710809	glutamate synthase	glutamate synthase
DIAVI-09JAN12-CLUS03221_1	0.00231551	1082	0.00238431	0.00235527	0.0023287	462	-3.9761e-05	Nonsig	-0.00739422	bcl2 adenovirus e1b 19 kda protein-interacting protein 3-like	bcl2 adenovirus e1b 19 kda protein-interacting protein 3-like
DIAVI-09JAN12-CLUS04289_1	0.0010366	732	0.00109053	0.00107643	0.00105607	462	-3.98252e-05	Nonsig	-0.0163726	protein arginine n-methyltransferase 10	protein arginine n-methyltransferase 10
DIAVI-09JAN12-CLUS11278_1	0.000827059	241	0.000877318	0.000866909	0.000841547	462	-3.98494e-05	Nonsig	-0.0204367	hypothetical protein TcasGA2_TC001918	hypothetical protein TcasGA2_TC001918
DIAVI-09JAN12-CLUS08570_1	0.00178454	450	0.00183461	0.00182441	0.00180956	462	-3.98722e-05	Nonsig	-0.00959668	nad-dependent deacetylase sirtuin-7-like	nad-dependent deacetylase sirtuin-7-like
DIAVI-09JAN12-CLUS08955_1	0.00121979	366	0.00127144	0.00125969	0.00124548	462	-3.99005e-05	Nonsig	-0.0139788	#N/A	#N/A
DIAVI-09JAN12-CLUS08096_1	0.00242094	541	0.00247608	0.00246092	0.00243774	462	-3.9981e-05	Nonsig	-0.00711363	PREDICTED: similar to AGAP010009-PA	PREDICTED: similar to AGAP010009-PA
DIAVI-09JAN12-CLUS04773_1	0.000852765	592	0.000910711	0.000892758	0.000869374	462	-3.99922e-05	Nonsig	-0.019904	conserved oligomeric golgi complex subunit 5-like	conserved oligomeric golgi complex subunit 5-like
DIAVI-09JAN12-CLUS07340_1	0.00147269	376	0.00153654	0.00151269	0.00149985	462	-3.99992e-05	Nonsig	-0.0116384	solute carrier family facilitated glucose transporter member 1-like	solute carrier family facilitated glucose transporter member 1-like
DIAVI-09JAN12-CLUS09331_1	0.00110324	435	0.00116583	0.00114328	0.00111216	462	-4.00461e-05	Nonsig	-0.015485	importin 11	importin 11
DIAVI-09JAN12-CLUS01580_1	0.00204394	361	0.00212494	0.00208406	0.00204315	462	-4.01237e-05	Nonsig	-0.00844285	#N/A	#N/A
DIAVI-09JAN12-CLUS05477_1	0.00124797	484	0.00132309	0.00128823	0.0012499	462	-4.02607e-05	Nonsig	-0.0137895	ring finger and transmembrane domain-containing protein 2-like	ring finger and transmembrane domain-containing protein 2-like
DIAVI-09JAN12-CLUS06393_1	0.00195488	492	0.00200208	0.0019955	0.00198016	462	-4.06126e-05	Nonsig	-0.00893001	nudt18 protein	nudt18 protein
DIAVI-09JAN12-CLUS06555_1	0.000731027	574	0.000779101	0.000771873	0.000763129	462	-4.08461e-05	Nonsig	-0.0236125	PREDICTED: hypothetical protein LOC100119605	PREDICTED: hypothetical protein LOC100119605
DIAVI-09JAN12-CLUS08161_1	0.00492933	505	0.00500468	0.0049703	0.00486007	462	-4.09788e-05	Nonsig	-0.00359548	#N/A	#N/A
DIAVI-09JAN12-CLUS02533_1	0.000862789	1375	0.000913616	0.000903807	0.000884569	462	-4.1018e-05	Nonsig	-0.0201711	map kinse-erk kinase	map kinse-erk kinase
DIAVI-09JAN12-CLUS04391_1	0.00158902	732	0.00165189	0.00163011	0.00160479	462	-4.10884e-05	Nonsig	-0.0110871	#N/A	#N/A
DIAVI-09JAN12-CLUS03134_1	0.00294214	1072	0.00300312	0.00298348	0.00295564	462	-4.13396e-05	Nonsig	-0.00605974	death-associated protein kinase isoform c	death-associated protein kinase isoform c
DIAVI-09JAN12-CLUS08968_1	0.00170568	476	0.00179394	0.00174724	0.00171355	462	-4.156e-05	Nonsig	-0.010455	#N/A	#N/A
DIAVI-09JAN12-CLUS05514_1	0.000822522	735	0.000870203	0.000864134	0.000854655	462	-4.16118e-05	Nonsig	-0.0214335	lipoamide acyltransferase component of branched-chain alpha-keto acid dehydrogenase mitochondrial	lipoamide acyltransferase component of branched-chain alpha-keto acid dehydrogenase mitochondrial
DIAVI-09JAN12-CLUS09252_1	0.0166282	386	0.0169212	0.01667	0.0160866	462	-4.17509e-05	Nonsig	-0.00108908	#N/A	#N/A
DIAVI-09JAN12-CLUS07840_1	0.00114937	353	0.00120198	0.0011914	0.00116238	462	-4.20316e-05	Nonsig	-0.0155984	protein bcl9 homolog	protein bcl9 homolog
DIAVI-09JAN12-CLUS09871_1	0.000641265	383	0.000698178	0.000683334	0.000671301	462	-4.20688e-05	Nonsig	-0.0275953	#N/A	#N/A
DIAVI-09JAN12-CLUS04716_1	0.00116096	558	0.00121752	0.00120303	0.00118886	462	-4.20746e-05	Nonsig	-0.0154609	probable cleavage and polyadenylation specificity factor subunit 2-like	probable cleavage and polyadenylation specificity factor subunit 2-like
DIAVI-09JAN12-CLUS02798_1	0.000897499	1224	0.000955687	0.000939697	0.000922824	462	-4.21986e-05	Nonsig	-0.0199542	voltage-dependent anion channel	voltage-dependent anion channel
DIAVI-09JAN12-CLUS03692_1	0.000719322	678	0.000769577	0.00076156	0.000738637	462	-4.2238e-05	Nonsig	-0.0247808	kh domain- rna- signal transduction-associated protein 3-like isoform 1	kh domain- rna- signal transduction-associated protein 3-like isoform 1
DIAVI-09JAN12-CLUS03605_1	0.00801755	812	0.00835207	0.00806013	0.00790666	462	-4.25862e-05	Nonsig	-0.00230071	arp2 3 complex subunit arpc5	arp2 3 complex subunit arpc5
DIAVI-09JAN12-CLUS02399_1	0.00502733	1584	0.00511477	0.00506993	0.00499828	462	-4.25995e-05	Nonsig	-0.00366453	ubiquilin-1 isoform 1	ubiquilin-1 isoform 1
DIAVI-09JAN12-CLUS04167_1	0.00129143	1008	0.00133957	0.00133408	0.00131575	462	-4.26526e-05	Nonsig	-0.0141118	translocon-associated protein subunit gamma-like	translocon-associated protein subunit gamma-like
DIAVI-09JAN12-CLUS05657_1	0.0011957	727	0.00124991	0.00123871	0.00123013	462	-4.301e-05	Nonsig	-0.0153474	#N/A	#N/A
DIAVI-09JAN12-CLUS08836_1	0.00148795	440	0.00157142	0.00153098	0.00150892	462	-4.30271e-05	Nonsig	-0.0123803	#N/A	#N/A
DIAVI-09JAN12-CLUS03283_1	0.000931297	1192	0.000977883	0.000974452	0.00096552	462	-4.31552e-05	Nonsig	-0.0196723	ankyrin repeat and mynd domain-containing protein 2	ankyrin repeat and mynd domain-containing protein 2
DIAVI-09JAN12-CLUS01119_1	0.00146654	125	0.00154527	0.00151013	0.00148515	462	-4.35831e-05	Nonsig	-0.0127184	3-hydroxyacyl- dehydratase 3-like	3-hydroxyacyl- dehydratase 3-like
DIAVI-09JAN12-CLUS09642_1	0.000847858	425	0.000905858	0.000891612	0.000874808	462	-4.37542e-05	Nonsig	-0.0218529	hydroxymethylglutaryl- lyase	hydroxymethylglutaryl- lyase
DIAVI-09JAN12-CLUS05918_1	0.00161267	421	0.00168195	0.00165652	0.00160357	462	-4.38555e-05	Nonsig	-0.0116526	fk506-binding protein 6	fk506-binding protein 6
DIAVI-09JAN12-CLUS10259_1	0.000668006	358	0.00071407	0.000711901	0.000700789	462	-4.38955e-05	Nonsig	-0.0276396	#N/A	#N/A
DIAVI-09JAN12-CLUS07806_1	0.000630575	388	0.000675208	0.00067454	0.000663093	462	-4.39653e-05	Nonsig	-0.0292712	mitochondrial rna isoform a	mitochondrial rna isoform a
DIAVI-09JAN12-CLUS05370_1	0.00210929	688	0.00217044	0.00215329	0.00212632	462	-4.39977e-05	Nonsig	-0.00896577	cohesin subunit sa-1-like	cohesin subunit sa-1-like
DIAVI-09JAN12-CLUS05482_1	0.00439371	193	0.00447667	0.00443779	0.00438844	462	-4.40752e-05	Nonsig	-0.00433489	general transcription factor ii-i repeat domain-containing protein 2-like	general transcription factor ii-i repeat domain-containing protein 2-like
DIAVI-09JAN12-CLUS02490_1	0.00407826	1133	0.0041845	0.00412237	0.00409727	462	-4.41138e-05	Nonsig	-0.00467246	protein tapt1 homolog	protein tapt1 homolog
DIAVI-09JAN12-CLUS01217_2	0.0014724	625	0.00152743	0.00151662	0.00149946	462	-4.42199e-05	Nonsig	-0.0128509	uncharacterized transposon-derived protein	uncharacterized transposon-derived protein
DIAVI-09JAN12-CLUS07570_1	0.000968045	152	0.00103282	0.0010123	0.000992579	462	-4.42538e-05	Nonsig	-0.0194132	protein takeout-like	protein takeout-like
DIAVI-09JAN12-CLUS07104_1	0.000960537	557	0.00101419	0.00100487	0.000995389	462	-4.43286e-05	Nonsig	-0.0195939	double-strand-break repair protein rad21 homolog	double-strand-break repair protein rad21 homolog
DIAVI-09JAN12-CLUS08515_1	0.00103187	492	0.00108417	0.00107631	0.00106222	462	-4.44448e-05	Nonsig	-0.0183143	cg1213 cg1213-pa	cg1213 cg1213-pa
DIAVI-09JAN12-CLUS09846_1	0.000775099	302	0.000838027	0.000819631	0.000791506	462	-4.45318e-05	Nonsig	-0.0242611	tyrosine-protein kinase pr2	tyrosine-protein kinase pr2
DIAVI-09JAN12-CLUS01022_1	0.00115695	1564	0.00122178	0.00120156	0.00118643	462	-4.46063e-05	Nonsig	-0.0164295	serine threonine-protein phosphatase 2a 56 kda regulatory subunit alpha isoform-like	serine threonine-protein phosphatase 2a 56 kda regulatory subunit alpha isoform-like
DIAVI-09JAN12-CLUS03759_1	0.000514655	750	0.000561031	0.000559375	0.000543026	462	-4.47198e-05	Nonsig	-0.0361867	aldo-keto reductase	aldo-keto reductase
DIAVI-09JAN12-CLUS08221_1	0.000709601	175	0.000778086	0.000754412	0.000741876	462	-4.48107e-05	Nonsig	-0.0265942	presenilin sel-12	presenilin sel-12
DIAVI-09JAN12-CLUS00627_2	0.00115543	1963	0.00122371	0.00120027	0.00118122	462	-4.48337e-05	Nonsig	-0.016533	armadillo segment polarity	armadillo segment polarity
DIAVI-09JAN12-CLUS08289_1	0.000972542	391	0.00102222	0.00101738	0.0010076	462	-4.48375e-05	Nonsig	-0.0195746	voltage-dependent calcium channel type d subunit alpha-1-like	voltage-dependent calcium channel type d subunit alpha-1-like
DIAVI-09JAN12-CLUS00456_3	0.00132844	194	0.00142149	0.00137345	0.00135171	462	-4.5003e-05	Nonsig	-0.0144686	nuclear receptor coactivator 7	nuclear receptor coactivator 7
DIAVI-09JAN12-CLUS06400_1	0.000924627	522	0.000989101	0.000969854	0.0009605	462	-4.52277e-05	Nonsig	-0.0207401	cytidine deaminase-like	cytidine deaminase-like
DIAVI-09JAN12-CLUS11297_1	0.0134921	160	0.0138052	0.0135374	0.0132456	462	-4.53515e-05	Nonsig	-0.00145736	#N/A	#N/A
DIAVI-09JAN12-CLUS11289_1	0.00081602	225	0.000881018	0.000861395	0.000821876	462	-4.53754e-05	Nonsig	-0.0235017	sumo1 activating enzyme subunit 1	sumo1 activating enzyme subunit 1
DIAVI-09JAN12-CLUS08407_1	0.00194159	482	0.00201915	0.00198706	0.00195848	462	-4.54748e-05	Nonsig	-0.0100545	isoform cra_a	isoform cra_a
DIAVI-09JAN12-CLUS08389_1	0.00240068	472	0.00248436	0.0024463	0.0024016	462	-4.56199e-05	Nonsig	-0.00817543	#N/A	#N/A
DIAVI-09JAN12-CLUS04504_1	0.000853348	922	0.00091106	0.000899004	0.000878035	462	-4.56564e-05	Nonsig	-0.0226357	#N/A	#N/A
DIAVI-09JAN12-CLUS00349_2	0.00105085	203	0.00110387	0.00109659	0.00107107	462	-4.57373e-05	Nonsig	-0.0185025	#N/A	#N/A
DIAVI-09JAN12-CLUS02358_1	0.00249572	1844	0.0025538	0.00254153	0.0025209	462	-4.58153e-05	Nonsig	-0.0079003	dolichol-phosphate mannosyltransferase	dolichol-phosphate mannosyltransferase
DIAVI-09JAN12-CLUS05220_1	0.00295989	651	0.00303366	0.00300571	0.00296894	462	-4.58197e-05	Nonsig	-0.00667145	#N/A	#N/A
DIAVI-09JAN12-CLUS08503_1	0.00439689	463	0.00446724	0.00444278	0.00438728	462	-4.58861e-05	Nonsig	-0.00450883	#N/A	#N/A
DIAVI-09JAN12-CLUS07204_1	0.000936117	548	0.000989896	0.000982206	0.000968603	462	-4.6089e-05	Nonsig	-0.0208724	#N/A	#N/A
DIAVI-09JAN12-CLUS08069_1	0.00796809	538	0.00803941	0.00801424	0.00795746	462	-4.61524e-05	Nonsig	-0.00250825	#N/A	#N/A
DIAVI-09JAN12-CLUS10105_1	0.000819993	186	0.000902155	0.000866147	0.000837255	462	-4.61546e-05	Nonsig	-0.0237817	myotonin-protein kinase	myotonin-protein kinase
DIAVI-09JAN12-CLUS06774_1	0.00408089	560	0.00414758	0.00412737	0.00407426	462	-4.64783e-05	Nonsig	-0.00491833	#N/A	#N/A
DIAVI-09JAN12-CLUS10760_1	0.000253819	212	0.000306064	0.000300509	0.000294785	462	-4.669e-05	Nonsig	-0.0733335	wd-repeat protein	wd-repeat protein
DIAVI-09JAN12-CLUS09807_1	0.000579894	187	0.000650418	0.000626633	0.000601102	462	-4.6739e-05	Nonsig	-0.0336647	dna topoisomerase 2	dna topoisomerase 2
DIAVI-09JAN12-CLUS00670_1	0.00125409	512	0.00131809	0.00130084	0.00128119	462	-4.67484e-05	Nonsig	-0.0158946	facilitated trehalose transporter tret1-like	facilitated trehalose transporter tret1-like
DIAVI-09JAN12-CLUS03756_1	0.00120452	900	0.00126812	0.00125132	0.00123644	462	-4.6798e-05	Nonsig	-0.0165537	#N/A	#N/A
DIAVI-09JAN12-CLUS02250_1	0.00225299	2055	0.0023037	0.00229984	0.00227581	462	-4.68545e-05	Nonsig	-0.00893923	#N/A	#N/A
DIAVI-09JAN12-CLUS04262_1	0.000898257	379	0.000974085	0.000945139	0.000930455	462	-4.68819e-05	Nonsig	-0.0220951	eukaryotic translation initiation factor 3 subunit j	eukaryotic translation initiation factor 3 subunit j
DIAVI-09JAN12-CLUS02831_1	0.00163351	1290	0.00169537	0.00168064	0.00166505	462	-4.71339e-05	Nonsig	-0.0123539	#N/A	#N/A
DIAVI-09JAN12-CLUS02234_1	0.00176289	2049	0.00181744	0.00181007	0.0017919	462	-4.71759e-05	Nonsig	-0.0114692	PREDICTED: similar to Mde8i18_5	PREDICTED: similar to Mde8i18_5
DIAVI-09JAN12-CLUS04551_1	0.00193425	869	0.00200391	0.00198157	0.00196107	462	-4.73182e-05	Nonsig	-0.0104964	PREDICTED: similar to BMKETTIN	PREDICTED: similar to BMKETTIN
DIAVI-09JAN12-CLUS03280_1	0.00575271	1181	0.00586181	0.00580017	0.00576882	462	-4.74587e-05	Nonsig	-0.00356814	#N/A	#N/A
DIAVI-09JAN12-CLUS11383_1	0.00251088	268	0.00272779	0.00255836	0.00247385	462	-4.74835e-05	Nonsig	-0.0081363	#N/A	#N/A
DIAVI-09JAN12-CLUS10834_1	0.000485437	103	0.000542406	0.000532946	0.000520833	462	-4.75088e-05	Nonsig	-0.0405502	myotonin-protein kinase	myotonin-protein kinase
DIAVI-09JAN12-CLUS07696_1	0.0010944	474	0.0011463	0.00114208	0.00112606	462	-4.76785e-05	Nonsig	-0.0185198	atlastin-like isoform 1	atlastin-like isoform 1
DIAVI-09JAN12-CLUS10735_1	0.00237417	351	0.00245299	0.00242198	0.00239398	462	-4.78007e-05	Nonsig	-0.00865706	uncharacterized aarf domain-containing protein kinase 1	uncharacterized aarf domain-containing protein kinase 1
DIAVI-09JAN12-CLUS04720_1	0.00257536	532	0.00265895	0.00262317	0.00258649	462	-4.78063e-05	Nonsig	-0.00798788	dally- isoform a	dally- isoform a
DIAVI-09JAN12-CLUS05931_1	0.00130369	536	0.00136325	0.00135167	0.00132943	462	-4.79846e-05	Nonsig	-0.0156978	cg8675 cg8675-pa	cg8675 cg8675-pa
DIAVI-09JAN12-CLUS02365_1	0.00333837	1227	0.00341903	0.00338639	0.00335406	462	-4.80199e-05	Nonsig	-0.0062025	protein rop-like isoform 1	protein rop-like isoform 1
DIAVI-09JAN12-CLUS04524_1	0.000647559	512	0.000706677	0.000695739	0.000654061	462	-4.81797e-05	Nonsig	-0.0311668	atpase family aaa domain-containing protein 2	atpase family aaa domain-containing protein 2
DIAVI-09JAN12-CLUS06105_1	0.000811164	649	0.000867041	0.000859365	0.000849187	462	-4.82013e-05	Nonsig	-0.0250692	#N/A	#N/A
DIAVI-09JAN12-CLUS04298_1	0.00462663	754	0.00471564	0.00467485	0.00459051	462	-4.82288e-05	Nonsig	-0.00450374	beta-centractin	beta-centractin
DIAVI-09JAN12-CLUS02927_1	0.00068808	1094	0.000743279	0.000736369	0.000725689	462	-4.82889e-05	Nonsig	-0.0294565	d-3-phosphoglycerate dehydrogenase	d-3-phosphoglycerate dehydrogenase
DIAVI-09JAN12-CLUS00465_1	0.00189257	649	0.00198228	0.00194103	0.00191315	462	-4.84559e-05	Nonsig	-0.0109793	acid phosphatase-1	acid phosphatase-1
DIAVI-09JAN12-CLUS01916_1	0.00155466	2459	0.0016191	0.00160317	0.00157967	462	-4.85055e-05	Nonsig	-0.0133429	cg7358 cg7358-pa	cg7358 cg7358-pa
DIAVI-09JAN12-CLUS07939_1	0.000430683	185	0.000484659	0.000479274	0.000467504	462	-4.85915e-05	Nonsig	-0.0464266	phosphatidylinositol-4-phosphate 5-kinase type i	phosphatidylinositol-4-phosphate 5-kinase type i
DIAVI-09JAN12-CLUS02146_1	0.00132832	1654	0.00140015	0.00137704	0.001358	462	-4.87225e-05	Nonsig	-0.0156447	translocation protein sec63 homolog	translocation protein sec63 homolog
DIAVI-09JAN12-CLUS10480_1	0.000203205	138	0.000262364	0.000251953	0.0002442	462	-4.87474e-05	Nonsig	-0.0933839	isoform a	isoform a
DIAVI-09JAN12-CLUS07704_1	0.00548456	451	0.00562788	0.00553333	0.00537965	462	-4.87664e-05	Nonsig	-0.0038445	#N/A	#N/A
DIAVI-09JAN12-CLUS04765_1	0.00147064	861	0.0015453	0.00151965	0.00150326	462	-4.901e-05	Nonsig	-0.0142372	transmembrane protein 63a-like	transmembrane protein 63a-like
DIAVI-09JAN12-CLUS10607_1	0.00154651	275	0.00162859	0.00159556	0.00156384	462	-4.9056e-05	Nonsig	-0.0135621	#N/A	#N/A
DIAVI-09JAN12-CLUS01743_1	0.0032588	939	0.0033216	0.00330809	0.00325411	462	-4.92951e-05	Nonsig	-0.00652028	transposable element tc3 transposase	transposable element tc3 transposase
DIAVI-09JAN12-CLUS00865_2	0.00199769	390	0.00208336	0.00204712	0.00201431	462	-4.94371e-05	Nonsig	-0.0106167	#N/A	#N/A
DIAVI-09JAN12-CLUS08928_1	0.000646133	356	0.000709063	0.000695573	0.000689391	462	-4.94396e-05	Nonsig	-0.0320205	minus-c odorant binding protein 3	minus-c odorant binding protein 3
DIAVI-09JAN12-CLUS03645_1	0.00144856	1057	0.00150915	0.00149814	0.00148654	462	-4.95857e-05	Nonsig	-0.0146176	protein phosphatase 1l-like	protein phosphatase 1l-like
DIAVI-09JAN12-CLUS06688_1	0.00145477	298	0.00152917	0.00150454	0.00148157	462	-4.97666e-05	Nonsig	-0.0146084	motile sperm domain-containing protein 1-like	motile sperm domain-containing protein 1-like
DIAVI-09JAN12-CLUS07399_1	0.00108033	484	0.00115678	0.00113033	0.00111025	462	-4.99963e-05	Nonsig	-0.0196474	peptidyl-prolyl cis-trans isomerase	peptidyl-prolyl cis-trans isomerase
DIAVI-09JAN12-CLUS06648_1	0.000756378	416	0.000832517	0.00080653	0.000789332	462	-5.01522e-05	Nonsig	-0.0278818	signal peptidase complex subunit 3	signal peptidase complex subunit 3
DIAVI-09JAN12-CLUS07537_1	0.00106197	177	0.0011501	0.00111222	0.00107984	462	-5.02499e-05	Nonsig	-0.0200785	protein homolog	protein homolog
DIAVI-09JAN12-CLUS10165_1	0.00105501	391	0.0011089	0.00110533	0.00108771	462	-5.03226e-05	Nonsig	-0.0202364	sugar transporter	sugar transporter
DIAVI-09JAN12-CLUS01547_2	9.67867e-05	123	0.00014881	0.000147275	0.000142857	462	-5.04887e-05	Nonsig	-0.182315	#N/A	#N/A
DIAVI-09JAN12-CLUS00784_1	0.000958138	707	0.00100979	0.00100867	0.000997183	462	-5.05333e-05	Nonsig	-0.0223216	muscle actin	muscle actin
DIAVI-09JAN12-CLUS07623_1	0.00231037	266	0.00241575	0.00236099	0.00232147	462	-5.06219e-05	Nonsig	-0.00941297	#N/A	#N/A
DIAVI-09JAN12-CLUS06769_1	0.000610723	438	0.000681752	0.000661434	0.000650299	462	-5.07104e-05	Nonsig	-0.0346418	protein canopy 4	protein canopy 4
DIAVI-09JAN12-CLUS04151_1	0.00739453	923	0.00749844	0.00744567	0.00735682	462	-5.11363e-05	Nonsig	-0.00299299	endopolygalacturonase	endopolygalacturonase
DIAVI-09JAN12-CLUS09472_1	0.00170125	424	0.00177727	0.00175251	0.00173342	462	-5.12556e-05	Nonsig	-0.0128913	#N/A	#N/A
DIAVI-09JAN12-CLUS03748_1	0.00694199	408	0.00708686	0.00699333	0.00687346	462	-5.13368e-05	Nonsig	-0.00319984	sodium-independent sulfate anion transporter-like	sodium-independent sulfate anion transporter-like
DIAVI-09JAN12-CLUS05649_1	0.0015973	425	0.00172234	0.00164875	0.00161649	462	-5.14529e-05	Nonsig	-0.0137691	probable rrna-processing protein ebp2 homolog	probable rrna-processing protein ebp2 homolog
DIAVI-09JAN12-CLUS00897_1	0.00282728	366	0.00290207	0.00287917	0.00285095	462	-5.18902e-05	Nonsig	-0.00789852	serine threonine protein kinase	serine threonine protein kinase
DIAVI-09JAN12-CLUS07772_1	0.0011156	532	0.00117396	0.00116759	0.00115262	462	-5.19932e-05	Nonsig	-0.0197831	mariner transposase	mariner transposase
DIAVI-09JAN12-CLUS02003_1	0.00107303	2575	0.00114172	0.00112508	0.00110161	462	-5.20481e-05	Nonsig	-0.0205708	ubiquilin-1-like isoform 1	ubiquilin-1-like isoform 1
DIAVI-09JAN12-CLUS05395_1	0.00340838	585	0.00350862	0.00346046	0.00341271	462	-5.20803e-05	Nonsig	-0.00658586	cell division protein kinase 8	cell division protein kinase 8
DIAVI-09JAN12-CLUS05636_1	0.000723484	538	0.000785739	0.000775654	0.000764019	462	-5.217e-05	Nonsig	-0.0302391	glypican-4-like	glypican-4-like
DIAVI-09JAN12-CLUS06850_1	0.000771899	520	0.000832935	0.000824189	0.000801214	462	-5.22901e-05	Nonsig	-0.0284664	cg6178 cg6178-pa	cg6178 cg6178-pa
DIAVI-09JAN12-CLUS00677_2	0.000889225	311	0.000960851	0.000941532	0.000925202	462	-5.23074e-05	Nonsig	-0.0248236	beta-hexosaminidase b	beta-hexosaminidase b
DIAVI-09JAN12-CLUS08015_1	0.00107256	500	0.00113039	0.00112493	0.00110304	462	-5.23645e-05	Nonsig	-0.0207017	pre-mrna splicing factor atp-dependent rna helicase prp16	pre-mrna splicing factor atp-dependent rna helicase prp16
DIAVI-09JAN12-CLUS09431_1	0.000925677	401	0.000982471	0.000978067	0.000964663	462	-5.23903e-05	Nonsig	-0.0239093	#N/A	#N/A
DIAVI-09JAN12-CLUS07052_1	0.00105113	484	0.00114055	0.00110364	0.00108823	462	-5.25134e-05	Nonsig	-0.0211723	hypothetical protein TcasGA2_TC004133	hypothetical protein TcasGA2_TC004133
DIAVI-09JAN12-CLUS02703_1	0.00567594	868	0.00583399	0.00572857	0.00560265	462	-5.26313e-05	Nonsig	-0.00400853	cytochrome p450	cytochrome p450
DIAVI-09JAN12-CLUS08988_1	0.00116287	386	0.00126622	0.00121559	0.00118261	462	-5.27266e-05	Nonsig	-0.0192584	#N/A	#N/A
DIAVI-09JAN12-CLUS02733_1	0.000634728	891	0.00070171	0.000687456	0.000671398	462	-5.2728e-05	Nonsig	-0.0346572	alpha gamma epsilon	alpha gamma epsilon
DIAVI-09JAN12-CLUS08081_1	0.00109939	490	0.00116649	0.00115219	0.00113029	462	-5.27928e-05	Nonsig	-0.0203695	protein split ends	protein split ends
DIAVI-09JAN12-CLUS06958_1	0.0107128	504	0.0108711	0.0107656	0.0106413	462	-5.28184e-05	Nonsig	-0.00213599	#N/A	#N/A
DIAVI-09JAN12-CLUS08589_1	0.00181287	480	0.00188132	0.00186575	0.0018442	462	-5.2878e-05	Nonsig	-0.0124863	hypothetical protein TcasGA2_TC007649	hypothetical protein TcasGA2_TC007649
DIAVI-09JAN12-CLUS04829_1	0.00162911	753	0.0017037	0.00168213	0.0016511	462	-5.30164e-05	Nonsig	-0.0139082	tripeptidyl-peptidase 2	tripeptidyl-peptidase 2
DIAVI-09JAN12-CLUS08844_1	0.00140101	449	0.00146743	0.00145411	0.00142895	462	-5.31031e-05	Nonsig	-0.0161569	#N/A	#N/A
DIAVI-09JAN12-CLUS03210_1	0.00102766	1109	0.00110524	0.00108091	0.00105946	462	-5.32478e-05	Nonsig	-0.0219392	dedicator of cytokinesis protein 1	dedicator of cytokinesis protein 1
DIAVI-09JAN12-CLUS07995_1	0.00124717	475	0.00131223	0.00130052	0.00127559	462	-5.33535e-05	Nonsig	-0.0181926	#N/A	#N/A
DIAVI-09JAN12-CLUS04108_1	0.000981617	1029	0.0010518	0.001035	0.001021	462	-5.3388e-05	Nonsig	-0.0230004	#N/A	#N/A
DIAVI-09JAN12-CLUS05229_1	0.00163363	794	0.00169564	0.00168712	0.00167487	462	-5.34873e-05	Nonsig	-0.0139915	low quality protein: twitchin-like	low quality protein: twitchin-like
DIAVI-09JAN12-CLUS07261_1	0.00115013	458	0.00122391	0.00120363	0.00118507	462	-5.34909e-05	Nonsig	-0.0197427	transmembrane protein 35-like	transmembrane protein 35-like
DIAVI-09JAN12-CLUS01868_1	0.00275328	3808	0.00282021	0.00280702	0.00279758	462	-5.37458e-05	Nonsig	-0.00839604	transposase	transposase
DIAVI-09JAN12-CLUS09140_1	0.000655197	421	0.000725799	0.000708945	0.000685469	462	-5.37478e-05	Nonsig	-0.0342405	splicing factor 4	splicing factor 4
DIAVI-09JAN12-CLUS07361_1	0.00143854	489	0.00150604	0.00149231	0.00147198	462	-5.37754e-05	Nonsig	-0.0159387	#N/A	#N/A
DIAVI-09JAN12-CLUS01345_2	0.00316549	142	0.00334597	0.0032193	0.00310148	462	-5.38153e-05	Nonsig	-0.00732122	#N/A	#N/A
DIAVI-09JAN12-CLUS05112_1	0.00117969	621	0.00124705	0.00123352	0.00121953	462	-5.38294e-05	Nonsig	-0.019378	non-structural maintenance of chromosomes element 1 homolog	non-structural maintenance of chromosomes element 1 homolog
DIAVI-09JAN12-CLUS05546_1	0.00853271	711	0.0087919	0.00858658	0.00848925	462	-5.38767e-05	Nonsig	-0.00273357	#N/A	#N/A
DIAVI-09JAN12-CLUS06193_1	0.00159381	61	0.00166667	0.00164783	0.0015191	434	-5.40274e-05	Nonsig	-0.0144778	ras-related protein rab-23	ras-related protein rab-23
DIAVI-09JAN12-CLUS07505_1	0.000903842	455	0.000966837	0.000957959	0.000925426	462	-5.41177e-05	Nonsig	-0.0252547	cytokine receptor	cytokine receptor
DIAVI-09JAN12-CLUS10042_1	0.000890461	191	0.000950613	0.000944683	0.00092868	462	-5.42212e-05	Nonsig	-0.0256708	#N/A	#N/A
DIAVI-09JAN12-CLUS09129_1	0.00113464	327	0.00119412	0.00118889	0.00117535	462	-5.42435e-05	Nonsig	-0.0202811	hypothetical protein TcasGA2_TC006061	hypothetical protein TcasGA2_TC006061
DIAVI-09JAN12-CLUS01679_1	0.00290692	1113	0.00300149	0.00296137	0.00291838	462	-5.44413e-05	Nonsig	-0.0080583	myelin expression factor 2-like	myelin expression factor 2-like
DIAVI-09JAN12-CLUS04522_1	0.00562046	806	0.00572324	0.00567491	0.00562425	462	-5.44568e-05	Nonsig	-0.00418764	endonuclease-reverse transcriptase	endonuclease-reverse transcriptase
DIAVI-09JAN12-CLUS04568_1	0.000703286	657	0.000761136	0.000757836	0.000748825	462	-5.455e-05	Nonsig	-0.0324433	serine threonine-protein kinase minibrain-like	serine threonine-protein kinase minibrain-like
DIAVI-09JAN12-CLUS02472_1	0.00108277	1496	0.0011501	0.0011375	0.00111617	462	-5.47288e-05	Nonsig	-0.0214148	amphoterin-induced protein 1-like	amphoterin-induced protein 1-like
DIAVI-09JAN12-CLUS07228_1	0.000755399	377	0.000815824	0.000810233	0.000795552	462	-5.48344e-05	Nonsig	-0.0304337	vam6 vps39-like	vam6 vps39-like
DIAVI-09JAN12-CLUS03386_1	0.00134441	1114	0.00141194	0.00139934	0.001377	462	-5.49288e-05	Nonsig	-0.0173911	autophagy-related protein 9a-like	autophagy-related protein 9a-like
DIAVI-09JAN12-CLUS02720_1	0.00138405	1228	0.00147349	0.00143903	0.00140254	462	-5.49856e-05	Nonsig	-0.0169198	cyclin-related protein fam58a-like isoform 1	cyclin-related protein fam58a-like isoform 1
DIAVI-09JAN12-CLUS06068_1	0.00111504	595	0.00118544	0.00117003	0.00114429	462	-5.49882e-05	Nonsig	-0.0209058	traf-type zinc finger domain-containing protein 1	traf-type zinc finger domain-containing protein 1
DIAVI-09JAN12-CLUS10710_1	0.00283887	268	0.00290805	0.0028939	0.00286842	462	-5.50307e-05	Nonsig	-0.00833812	12 kda hemolymph protein e precursor	12 kda hemolymph protein e precursor
DIAVI-09JAN12-CLUS08490_1	0.00125051	252	0.00136406	0.00130561	0.00127266	462	-5.5104e-05	Nonsig	-0.0187277	probable multidrug resistance-associated protein lethal 03659-like	probable multidrug resistance-associated protein lethal 03659-like
DIAVI-09JAN12-CLUS08032_1	0.000597896	454	0.000673376	0.000653019	0.000636944	462	-5.51227e-05	Nonsig	-0.0383	nitrilase and fragile histidine triad fusion protein hit	nitrilase and fragile histidine triad fusion protein hit
DIAVI-09JAN12-CLUS02268_1	0.00344191	1697	0.00352275	0.00349721	0.00346646	462	-5.53025e-05	Nonsig	-0.00692252	tbc1 domain family member 23-like	tbc1 domain family member 23-like
DIAVI-09JAN12-CLUS03874_1	0.00435124	1047	0.00444992	0.0044066	0.00438033	462	-5.53595e-05	Nonsig	-0.00549054	bag domain-containing protein samui	bag domain-containing protein samui
DIAVI-09JAN12-CLUS04189_1	0.00153454	747	0.0016383	0.00158995	0.00155894	462	-5.54119e-05	Nonsig	-0.0154058	cathepsin l	cathepsin l
DIAVI-09JAN12-CLUS07307_1	0.00121558	424	0.00129641	0.001271	0.00123446	462	-5.54196e-05	Nonsig	-0.0193619	stress-associated endoplasmic reticulum protein 2-like	stress-associated endoplasmic reticulum protein 2-like
DIAVI-09JAN12-CLUS08700_1	0.000560951	354	0.00062812	0.000616453	0.000605156	462	-5.55024e-05	Nonsig	-0.0409753	cullin-associated nedd8-dissociated protein 1-like isoform 1	cullin-associated nedd8-dissociated protein 1-like isoform 1
DIAVI-09JAN12-CLUS07849_1	0.000659207	285	0.000730256	0.000714749	0.000690133	462	-5.55418e-05	Nonsig	-0.0351316	transcription elongation regulator 1	transcription elongation regulator 1
DIAVI-09JAN12-CLUS07908_1	0.00382995	455	0.00396719	0.00388555	0.00382995	462	-5.55955e-05	Nonsig	-0.00625889	zinc finger protein	zinc finger protein
DIAVI-09JAN12-CLUS10877_1	0.00152141	201	0.00164529	0.00157703	0.00152009	462	-5.5622e-05	Nonsig	-0.0155943	#N/A	#N/A
DIAVI-09JAN12-CLUS03265_1	0.00193528	1014	0.00205232	0.00199097	0.00195115	462	-5.56898e-05	Nonsig	-0.0123208	serpin b6	serpin b6
DIAVI-09JAN12-CLUS03899_1	0.000655449	569	0.000740439	0.000711266	0.000697867	462	-5.5816e-05	Nonsig	-0.0354925	pre-mrna 3 -end-processing factor fip1	pre-mrna 3 -end-processing factor fip1
DIAVI-09JAN12-CLUS02166_1	0.000997586	2203	0.00106891	0.00105343	0.00103549	462	-5.58423e-05	Nonsig	-0.0236546	tetratricopeptide repeat protein 27-like	tetratricopeptide repeat protein 27-like
DIAVI-09JAN12-CLUS09481_1	0.0025326	390	0.00265035	0.00258872	0.00256626	462	-5.61184e-05	Nonsig	-0.00951822	#N/A	#N/A
DIAVI-09JAN12-CLUS05639_1	0.000656303	595	0.000734201	0.000712442	0.000694558	462	-5.61392e-05	Nonsig	-0.0356453	serin threonin-kinase	serin threonin-kinase
DIAVI-09JAN12-CLUS09567_1	0.00101608	274	0.00108563	0.00107233	0.00106137	462	-5.62443e-05	Nonsig	-0.0233981	uncharacterized ring finger protein	uncharacterized ring finger protein
DIAVI-09JAN12-CLUS07563_1	0.00075836	430	0.000827466	0.000814617	0.000795977	462	-5.62566e-05	Nonsig	-0.0310778	#N/A	#N/A
DIAVI-09JAN12-CLUS03154_1	0.00218597	1014	0.00229065	0.00224265	0.0021884	462	-5.66853e-05	Nonsig	-0.0111184	inositol polyphosphate multikinase	inositol polyphosphate multikinase
DIAVI-09JAN12-CLUS07019_1	0.00211856	559	0.00219354	0.00217537	0.00212846	462	-5.68092e-05	Nonsig	-0.0114922	#N/A	#N/A
DIAVI-09JAN12-CLUS04820_1	0.00110113	636	0.00120344	0.00115802	0.00113005	462	-5.68882e-05	Nonsig	-0.0218767	paired amphipathic helix protein sin3a	paired amphipathic helix protein sin3a
DIAVI-09JAN12-CLUS02258_1	0.00131616	1525	0.00141169	0.00137309	0.00134663	462	-5.69295e-05	Nonsig	-0.0183901	gmp synthase	gmp synthase
DIAVI-09JAN12-CLUS10218_1	0.000711303	279	0.00077959	0.000768373	0.000752427	462	-5.707e-05	Nonsig	-0.0335174	dna polymerase epsilon subunit 3	dna polymerase epsilon subunit 3
DIAVI-09JAN12-CLUS08245_1	0.000169062	91	0.000234522	0.000226244	0.000216076	462	-5.71826e-05	Nonsig	-0.126532	#N/A	#N/A
DIAVI-09JAN12-CLUS03258_1	0.00102213	899	0.00109473	0.00107939	0.00106654	462	-5.72546e-05	Nonsig	-0.02367	ap-2 complex subunit alpha-like	ap-2 complex subunit alpha-like
DIAVI-09JAN12-CLUS06484_1	0.00147849	610	0.00157882	0.0015361	0.00150956	462	-5.76137e-05	Nonsig	-0.0166021	legless cg2041-pa	legless cg2041-pa
DIAVI-09JAN12-CLUS10697_1	0.000552538	237	0.000620013	0.000610194	0.000594756	462	-5.76556e-05	Nonsig	-0.0431055	exportin 7	exportin 7
DIAVI-09JAN12-CLUS01266_1	0.000877294	498	0.000956062	0.000934991	0.000913603	462	-5.76963e-05	Nonsig	-0.027662	#N/A	#N/A
DIAVI-09JAN12-CLUS06086_1	0.000972476	481	0.00104696	0.00103024	0.00100299	462	-5.77601e-05	Nonsig	-0.0250579	ancient ubiquitous protein 1-like	ancient ubiquitous protein 1-like
DIAVI-09JAN12-CLUS03315_1	0.00322245	1050	0.00332111	0.00328028	0.00324747	462	-5.78312e-05	Nonsig	-0.00772489	protoheme ix mitochondrial-like	protoheme ix mitochondrial-like
DIAVI-09JAN12-CLUS07992_1	0.000992446	420	0.00110061	0.00105028	0.00100734	462	-5.78341e-05	Nonsig	-0.0245983	actin-related protein 5-like	actin-related protein 5-like
DIAVI-09JAN12-CLUS03609_1	0.00157429	422	0.00167267	0.00163217	0.00159589	462	-5.78753e-05	Nonsig	-0.0156794	tick partial	tick partial
DIAVI-09JAN12-CLUS03306_1	0.0036583	1236	0.00374796	0.00371631	0.00368743	462	-5.80033e-05	Nonsig	-0.00683182	#N/A	#N/A
DIAVI-09JAN12-CLUS02214_1	0.00163206	1577	0.0017046	0.0016902	0.00168249	462	-5.81415e-05	Nonsig	-0.0152024	t-complex protein 1 subunit gamma	t-complex protein 1 subunit gamma
DIAVI-09JAN12-CLUS06340_1	0.00243365	448	0.00251333	0.00249179	0.00245108	462	-5.81416e-05	Nonsig	-0.0102536	leptin receptor overlapping transcript-like 1-like	leptin receptor overlapping transcript-like 1-like
DIAVI-09JAN12-CLUS08290_1	0.00307389	472	0.00314376	0.00313211	0.0031061	462	-5.82166e-05	Nonsig	-0.00814821	#N/A	#N/A
DIAVI-09JAN12-CLUS03494_1	0.000916183	925	0.00099038	0.000974493	0.000961864	462	-5.83096e-05	Nonsig	-0.0267963	la-related protein 7-like	la-related protein 7-like
DIAVI-09JAN12-CLUS01126_1	0.00116324	600	0.00123548	0.00122168	0.0011992	462	-5.84454e-05	Nonsig	-0.0212901	probable rna-binding protein 25	probable rna-binding protein 25
DIAVI-09JAN12-CLUS09956_1	0.00218735	397	0.00230481	0.00224581	0.00218587	462	-5.8454e-05	Nonsig	-0.0114536	zinc finger protein	zinc finger protein
DIAVI-09JAN12-CLUS01933_1	0.00657523	2525	0.00671424	0.00663369	0.00655211	462	-5.84623e-05	Nonsig	-0.00384438	nucleolar protein 56-like	nucleolar protein 56-like
DIAVI-09JAN12-CLUS09904_1	0.00267309	317	0.0027484	0.00273158	0.00269948	462	-5.84865e-05	Nonsig	-0.0093998	#N/A	#N/A
DIAVI-09JAN12-CLUS05857_1	0.00298452	543	0.00307301	0.00304301	0.00297945	462	-5.84914e-05	Nonsig	-0.00842908	transcription factor mtf-1	transcription factor mtf-1
DIAVI-09JAN12-CLUS11018_1	0.000777754	277	0.000840888	0.000836251	0.000829356	462	-5.8497e-05	Nonsig	-0.0314944	pre-mrna-splicing factor isy1 homolog	pre-mrna-splicing factor isy1 homolog
DIAVI-09JAN12-CLUS04360_1	0.000869475	841	0.000943543	0.000928004	0.000911343	462	-5.85299e-05	Nonsig	-0.0282932	protein mon2 homolog	protein mon2 homolog
DIAVI-09JAN12-CLUS03430_1	0.0014847	789	0.00155835	0.00154329	0.00152616	462	-5.85894e-05	Nonsig	-0.0168087	eukaryotic translation initiation factor 2 subunit 2	eukaryotic translation initiation factor 2 subunit 2
DIAVI-09JAN12-CLUS02676_1	0.00226	1363	0.00232743	0.00231862	0.00227421	462	-5.86169e-05	Nonsig	-0.0111206	ras-like gtp-binding protein rho1	ras-like gtp-binding protein rho1
DIAVI-09JAN12-CLUS07698_1	0.000494833	378	0.000559366	0.000553476	0.00054685	462	-5.86428e-05	Nonsig	-0.04864	endocuticle structural glycoprotein bd-8-like	endocuticle structural glycoprotein bd-8-like
DIAVI-09JAN12-CLUS02730_1	0.000980269	1179	0.00104478	0.00103892	0.00101282	462	-5.86505e-05	Nonsig	-0.0252366	rio kinase 3	rio kinase 3
DIAVI-09JAN12-CLUS09366_1	0.00170774	395	0.00178683	0.00176644	0.00174126	462	-5.87021e-05	Nonsig	-0.0146777	isoform q	isoform q
DIAVI-09JAN12-CLUS11074_1	0.00108611	372	0.0011643	0.0011449	0.00111897	462	-5.87844e-05	Nonsig	-0.0228915	#N/A	#N/A
DIAVI-09JAN12-CLUS09310_1	0.00265484	200	0.00275845	0.00271373	0.00265378	462	-5.88897e-05	Nonsig	-0.00952825	sulfated cg6725-pa	sulfated cg6725-pa
DIAVI-09JAN12-CLUS05418_1	0.00122762	686	0.00131496	0.00128681	0.00125106	462	-5.91833e-05	Nonsig	-0.0204482	uncharacterized transposon-derived protein	uncharacterized transposon-derived protein
DIAVI-09JAN12-CLUS05240_1	0.00114326	593	0.00120912	0.00120258	0.00118591	462	-5.93223e-05	Nonsig	-0.0219698	cop9 signalosome complex subunit 3	cop9 signalosome complex subunit 3
DIAVI-09JAN12-CLUS07572_1	0.000685148	357	0.000765978	0.00074452	0.000733147	462	-5.93718e-05	Nonsig	-0.0360919	l-2-hydroxyglutarate mitochondrial-like	l-2-hydroxyglutarate mitochondrial-like
DIAVI-09JAN12-CLUS01074_1	0.00143743	509	0.00150927	0.00149683	0.00148888	462	-5.93959e-05	Nonsig	-0.0175846	transmembrane protein 120 homolog	transmembrane protein 120 homolog
DIAVI-09JAN12-CLUS03844_1	0.00211412	715	0.00220606	0.00217354	0.00211536	462	-5.9417e-05	Nonsig	-0.0120374	vacuolar protein sorting-associated protein 33a	vacuolar protein sorting-associated protein 33a
DIAVI-09JAN12-CLUS00722_1	0.00107792	489	0.00115752	0.0011375	0.00110963	462	-5.95842e-05	Nonsig	-0.0233665	fau protein	fau protein
DIAVI-09JAN12-CLUS04808_1	0.00073589	729	0.000811523	0.000795504	0.000779471	462	-5.96141e-05	Nonsig	-0.0338295	vitellogenin	vitellogenin
DIAVI-09JAN12-CLUS03309_1	0.00327367	1070	0.00340623	0.00333348	0.00330959	462	-5.9806e-05	Nonsig	-0.00786243	microfibrillar-associated protein 1	microfibrillar-associated protein 1
DIAVI-09JAN12-CLUS03910_1	0.00122999	557	0.00131815	0.00128992	0.00125744	462	-5.99211e-05	Nonsig	-0.0206581	ubiquitin domain-containing protein ubfd1-like	ubiquitin domain-containing protein ubfd1-like
DIAVI-09JAN12-CLUS01896_1	0.0039596	2961	0.00408205	0.0040196	0.0039596	462	-6.00014e-05	Nonsig	-0.00653167	udp-n-acetylglucosamine--peptide n-acetylglucosaminyltransferase 110 kda subunit-like	udp-n-acetylglucosamine--peptide n-acetylglucosaminyltransferase 110 kda subunit-like
DIAVI-09JAN12-CLUS02929_1	0.00510561	1118	0.00523975	0.00516576	0.00505622	462	-6.01513e-05	Nonsig	-0.0050867	cas1 domain-containing protein 1-like	cas1 domain-containing protein 1-like
DIAVI-09JAN12-CLUS00537_1	0.000781342	242	0.000851078	0.000841504	0.000831661	462	-6.01617e-05	Nonsig	-0.0322148	60s acidic ribosomal protein p0	60s acidic ribosomal protein p0
DIAVI-09JAN12-CLUS06428_1	0.000579574	114	0.000655707	0.000639742	0.000611772	462	-6.01679e-05	Nonsig	-0.0428959	cop9 signalosome complex subunit 2 isoform 3	cop9 signalosome complex subunit 2 isoform 3
DIAVI-09JAN12-CLUS01792_1	0.00111658	8565	0.00118716	0.0011769	0.00116475	462	-6.03224e-05	Nonsig	-0.0228507	apolipophorins	apolipophorins
DIAVI-09JAN12-CLUS06698_1	0.00306558	469	0.00314509	0.0031261	0.00306403	462	-6.05251e-05	Nonsig	-0.00849093	#N/A	#N/A
DIAVI-09JAN12-CLUS04149_1	0.00239262	480	0.00247874	0.00245316	0.00238324	462	-6.05414e-05	Nonsig	-0.0108524	nicotinamide mononucleotide adenylyltransferase 1	nicotinamide mononucleotide adenylyltransferase 1
DIAVI-09JAN12-CLUS03320_1	0.0010596	1029	0.00114022	0.00112025	0.00110424	462	-6.06471e-05	Nonsig	-0.0241718	tmem9 domain family member b	tmem9 domain family member b
DIAVI-09JAN12-CLUS02558_1	0.0015297	1624	0.001621	0.00159045	0.00156263	462	-6.0755e-05	Nonsig	-0.0169152	isoform a	isoform a
DIAVI-09JAN12-CLUS05670_1	0.000962439	718	0.00103833	0.00102337	0.00100657	462	-6.09321e-05	Nonsig	-0.02666	transposable element tc1 transposase	transposable element tc1 transposase
DIAVI-09JAN12-CLUS00905_1	0.00261634	2367	0.00269081	0.00267745	0.00266618	462	-6.11069e-05	Nonsig	-0.0100267	low quality protein: titin-like	low quality protein: titin-like
DIAVI-09JAN12-CLUS09632_1	0.0016484	389	0.00171966	0.00170954	0.00169391	462	-6.1139e-05	Nonsig	-0.0158164	#N/A	#N/A
DIAVI-09JAN12-CLUS09868_1	0.000717177	391	0.000788368	0.000778391	0.000766787	462	-6.1214e-05	Nonsig	-0.0355714	#N/A	#N/A
DIAVI-09JAN12-CLUS06388_1	0.000906867	631	0.000975765	0.000968269	0.000957784	462	-6.1402e-05	Nonsig	-0.0284525	#N/A	#N/A
DIAVI-09JAN12-CLUS08740_1	0.00287303	387	0.00299732	0.00293443	0.00288349	462	-6.14055e-05	Nonsig	-0.00918443	fatbody protein 3rev-g1 precursor	fatbody protein 3rev-g1 precursor
DIAVI-09JAN12-CLUS09520_1	0.00884669	123	0.00902572	0.00890814	0.00846385	462	-6.14467e-05	Nonsig	-0.00300606	endonuclease-reverse transcriptase	endonuclease-reverse transcriptase
DIAVI-09JAN12-CLUS07829_1	0.00172705	425	0.00180873	0.00178889	0.00175724	462	-6.18386e-05	Nonsig	-0.0152784	protein phosphatase 2c	protein phosphatase 2c
DIAVI-09JAN12-CLUS03855_1	0.00187098	899	0.00198624	0.00193291	0.00188444	462	-6.19269e-05	Nonsig	-0.0141418	transmembrane protein 205	transmembrane protein 205
DIAVI-09JAN12-CLUS02571_1	0.00509848	1425	0.00523715	0.00516042	0.00505158	462	-6.19378e-05	Nonsig	-0.00524415	probable multidrug resistance-associated protein lethal 03659-like	probable multidrug resistance-associated protein lethal 03659-like
DIAVI-09JAN12-CLUS03753_1	0.0017291	1083	0.00179596	0.00179109	0.0017778	462	-6.19918e-05	Nonsig	-0.0152978	endonuclease-reverse transcriptase	endonuclease-reverse transcriptase
DIAVI-09JAN12-CLUS06993_1	0.00144333	122	0.00159034	0.00150543	0.00124325	462	-6.20964e-05	Nonsig	-0.0182939	isoform e	isoform e
DIAVI-09JAN12-CLUS07895_1	0.00375448	504	0.00386865	0.00381671	0.00377491	462	-6.2234e-05	Nonsig	-0.00713982	#N/A	#N/A
DIAVI-09JAN12-CLUS07837_1	0.0015048	514	0.00158301	0.0015671	0.0015431	462	-6.22968e-05	Nonsig	-0.017617	wash complex subunit 7	wash complex subunit 7
DIAVI-09JAN12-CLUS02601_1	0.00163797	1694	0.0017128	0.00170028	0.00168176	462	-6.23078e-05	Nonsig	-0.016214	#N/A	#N/A
DIAVI-09JAN12-CLUS02614_1	0.00124019	1131	0.00132634	0.0013026	0.00128047	462	-6.24085e-05	Nonsig	-0.0213223	cgmp-dependent protein kinase	cgmp-dependent protein kinase
DIAVI-09JAN12-CLUS08479_1	0.00172091	499	0.00179316	0.00178338	0.00175674	462	-6.24711e-05	Nonsig	-0.015486	#N/A	#N/A
DIAVI-09JAN12-CLUS03193_1	0.0017178	1004	0.0017904	0.00178029	0.00176262	462	-6.24915e-05	Nonsig	-0.0155185	cg6981	cg6981
DIAVI-09JAN12-CLUS04105_1	0.00142311	844	0.00149541	0.00148561	0.00146355	462	-6.25034e-05	Nonsig	-0.0186674	centromeric protein	centromeric protein
DIAVI-09JAN12-CLUS02581_1	0.00111632	1465	0.00119335	0.00117884	0.00116985	462	-6.25231e-05	Nonsig	-0.0236674	fimbrin plastin	fimbrin plastin
DIAVI-09JAN12-CLUS10294_1	0.00195853	339	0.00204127	0.00202137	0.00200108	462	-6.28424e-05	Nonsig	-0.0137161	#N/A	#N/A
DIAVI-09JAN12-CLUS00710_1	0.000664666	224	0.000774664	0.000727605	0.000670368	462	-6.29393e-05	Nonsig	-0.0392924	6-phosphogluconate decarboxylating-like	6-phosphogluconate decarboxylating-like
DIAVI-09JAN12-CLUS06587_1	0.0013491	495	0.00142482	0.00141223	0.00140024	462	-6.31321e-05	Nonsig	-0.019862	transducin-like enhancer protein 4-like	transducin-like enhancer protein 4-like
DIAVI-09JAN12-CLUS05077_1	0.0011795	502	0.00126445	0.00124263	0.00121638	462	-6.3135e-05	Nonsig	-0.0226457	elongin b	elongin b
DIAVI-09JAN12-CLUS04269_1	0.00171505	941	0.00178833	0.0017784	0.00176107	462	-6.33512e-05	Nonsig	-0.0157529	isoform i	isoform i
DIAVI-09JAN12-CLUS03963_1	0.00330193	878	0.003404	0.00336535	0.00329556	462	-6.34178e-05	Nonsig	-0.00826209	#N/A	#N/A
DIAVI-09JAN12-CLUS04272_1	0.0019361	809	0.00202563	0.00199954	0.00198014	462	-6.34343e-05	Nonsig	-0.014001	nuclear export mediator factor nemf homolog	nuclear export mediator factor nemf homolog
DIAVI-09JAN12-CLUS02674_1	0.00184265	1630	0.00192831	0.00190611	0.00188843	462	-6.34639e-05	Nonsig	-0.014706	adenylosuccinate lyase-like	adenylosuccinate lyase-like
DIAVI-09JAN12-CLUS01754_1	0.00116522	507	0.00126526	0.00122868	0.00119371	462	-6.34655e-05	Nonsig	-0.0230328	endo-beta- -glucanase	endo-beta- -glucanase
DIAVI-09JAN12-CLUS03449_1	0.00171982	1101	0.00178591	0.00178354	0.00177542	462	-6.37205e-05	Nonsig	-0.0158	extramacrochaetae protein	extramacrochaetae protein
DIAVI-09JAN12-CLUS05252_1	0.00150941	546	0.00163492	0.00157315	0.00154708	462	-6.37391e-05	Nonsig	-0.0179627	charged multivesicular body protein 6-like	charged multivesicular body protein 6-like
DIAVI-09JAN12-CLUS05016_1	0.000759388	709	0.000833747	0.00082314	0.000812975	462	-6.37515e-05	Nonsig	-0.0350097	#N/A	#N/A
DIAVI-09JAN12-CLUS08524_1	0.000968242	438	0.00104244	0.00103207	0.00101738	462	-6.3828e-05	Nonsig	-0.0277253	probable cleavage and polyadenylation specificity factor subunit 2-like	probable cleavage and polyadenylation specificity factor subunit 2-like
DIAVI-09JAN12-CLUS00965_1	0.00104364	1236	0.00111915	0.00110747	0.00109803	462	-6.38326e-05	Nonsig	-0.0257824	fun14 domain-containing protein 1-like isoform 2	fun14 domain-containing protein 1-like isoform 2
DIAVI-09JAN12-CLUS11386_1	0.00115115	233	0.00124751	0.00121503	0.00118869	462	-6.38795e-05	Nonsig	-0.0234548	tubulin beta-3 chain	tubulin beta-3 chain
DIAVI-09JAN12-CLUS00949_1	0.000747597	462	0.000817888	0.000811528	0.000793709	462	-6.39308e-05	Nonsig	-0.0356359	nuclear valosin-containing	nuclear valosin-containing
DIAVI-09JAN12-CLUS03540_1	0.00119551	781	0.00128697	0.00125945	0.00123692	462	-6.39445e-05	Nonsig	-0.0226293	f-box-like wd repeat-containing protein tbl1xr1-like isoform 1	f-box-like wd repeat-containing protein tbl1xr1-like isoform 1
DIAVI-09JAN12-CLUS02041_1	0.00196329	2636	0.00204091	0.00202726	0.00201139	462	-6.39739e-05	Nonsig	-0.0139258	#N/A	#N/A
DIAVI-09JAN12-CLUS03875_1	0.000428281	739	0.000509645	0.000492417	0.000468731	462	-6.41354e-05	Nonsig	-0.0606037	ubiquitin carboxyl-terminal hydrolase isozyme l5	ubiquitin carboxyl-terminal hydrolase isozyme l5
DIAVI-09JAN12-CLUS02793_1	0.00166916	1002	0.00175349	0.00173349	0.00171092	462	-6.43251e-05	Nonsig	-0.0164221	endonuclease-reverse transcriptase	endonuclease-reverse transcriptase
DIAVI-09JAN12-CLUS05373_1	0.00183267	636	0.00191631	0.00189699	0.0018737	462	-6.43252e-05	Nonsig	-0.014982	probable er retained protein	probable er retained protein
DIAVI-09JAN12-CLUS07016_1	0.0020939	602	0.00218685	0.00215837	0.00213551	462	-6.44705e-05	Nonsig	-0.01317	#N/A	#N/A
DIAVI-09JAN12-CLUS05492_1	0.00149143	738	0.00160101	0.00155594	0.00154438	462	-6.45076e-05	Nonsig	-0.0183893	mariner transposase	mariner transposase
DIAVI-09JAN12-CLUS10549_1	0.000894683	182	0.000974291	0.000959376	0.000933066	462	-6.46931e-05	Nonsig	-0.0303197	#N/A	#N/A
DIAVI-09JAN12-CLUS03289_1	0.00133542	930	0.00142585	0.00140034	0.00137128	462	-6.49179e-05	Nonsig	-0.020615	isoform b	isoform b
DIAVI-09JAN12-CLUS06670_1	0.00120937	435	0.00130088	0.00127448	0.00125585	462	-6.511e-05	Nonsig	-0.0227738	carboxy-terminal domain rna polymerase ii polypeptide a small phosphatase 1-like	carboxy-terminal domain rna polymerase ii polypeptide a small phosphatase 1-like
DIAVI-09JAN12-CLUS02449_1	0.0011244	1043	0.00124422	0.00118957	0.00116356	462	-6.51719e-05	Nonsig	-0.0244698	sphingomyelin phosphodiesterase	sphingomyelin phosphodiesterase
DIAVI-09JAN12-CLUS01116_1	0.00107476	850	0.00117454	0.00113995	0.00111345	462	-6.51913e-05	Nonsig	-0.0255747	calmodulin	calmodulin
DIAVI-09JAN12-CLUS03456_1	0.00110973	879	0.00120266	0.00117494	0.00114637	462	-6.52104e-05	Nonsig	-0.0247984	ell-associated factor eaf-like	ell-associated factor eaf-like
DIAVI-09JAN12-CLUS03581_1	0.00102775	887	0.00112303	0.00109302	0.0010599	462	-6.5277e-05	Nonsig	-0.0267435	#N/A	#N/A
DIAVI-09JAN12-CLUS06053_1	0.000938349	431	0.00104029	0.00100378	0.000981949	462	-6.5435e-05	Nonsig	-0.0292758	dnaj homolog subfamily c member 8-like	dnaj homolog subfamily c member 8-like
DIAVI-09JAN12-CLUS00496_1	0.0390292	78	0.0394643	0.0390951	0.0387146	462	-6.58818e-05	Nonsig	-0.000732476	#N/A	#N/A
DIAVI-09JAN12-CLUS04709_1	0.00128964	772	0.00136831	0.00135583	0.00133891	462	-6.61826e-05	Nonsig	-0.0217343	nogo-b receptor-like	nogo-b receptor-like
DIAVI-09JAN12-CLUS04945_1	0.0015443	819	0.00164067	0.00161058	0.00158504	462	-6.62796e-05	Nonsig	-0.0182506	#N/A	#N/A
DIAVI-09JAN12-CLUS00948_1	0.000716653	358	0.00080592	0.000782942	0.000758182	462	-6.62895e-05	Nonsig	-0.038421	arginine kinase	arginine kinase
DIAVI-09JAN12-CLUS08255_1	0.000533494	442	0.000609854	0.000599813	0.000579708	462	-6.63196e-05	Nonsig	-0.0508868	histone demethylase jarid1a	histone demethylase jarid1a
DIAVI-09JAN12-CLUS05024_1	0.00092103	758	0.00101524	0.000987361	0.000966583	462	-6.63316e-05	Nonsig	-0.0302025	epoxide hydrolase 4-like	epoxide hydrolase 4-like
DIAVI-09JAN12-CLUS02197_1	0.00117606	1662	0.00126195	0.00124243	0.00122263	462	-6.63693e-05	Nonsig	-0.0238422	protein daughter of sevenless	protein daughter of sevenless
DIAVI-09JAN12-CLUS02046_1	0.00270111	2413	0.00278121	0.00276752	0.00275459	462	-6.64063e-05	Nonsig	-0.0105479	dynein light chain cytoplasmic	dynein light chain cytoplasmic
DIAVI-09JAN12-CLUS01990_1	0.00275446	2148	0.00285941	0.00282094	0.00278525	462	-6.64858e-05	Nonsig	-0.0103583	e3 ubiquitin-protein ligase ubr2-like	e3 ubiquitin-protein ligase ubr2-like
DIAVI-09JAN12-CLUS03674_1	0.00104918	1067	0.00113452	0.00111567	0.00110512	462	-6.64859e-05	Nonsig	-0.0266841	#N/A	#N/A
DIAVI-09JAN12-CLUS06570_1	0.000489958	468	0.000570176	0.00055649	0.00053476	462	-6.65327e-05	Nonsig	-0.0552991	low-density lipoprotein receptor-related protein 2	low-density lipoprotein receptor-related protein 2
DIAVI-09JAN12-CLUS01241_1	0.00118672	857	0.00125949	0.0012534	0.00123791	462	-6.66767e-05	Nonsig	-0.0237403	#N/A	#N/A
DIAVI-09JAN12-CLUS08661_1	0.00233467	460	0.00242817	0.00240152	0.00237973	462	-6.68524e-05	Nonsig	-0.0122611	#N/A	#N/A
DIAVI-09JAN12-CLUS10127_1	0.00125689	338	0.00134325	0.00132381	0.0012953	462	-6.69155e-05	Nonsig	-0.0225269	lilliputian cg8817-pb	lilliputian cg8817-pb
DIAVI-09JAN12-CLUS08027_1	0.00120599	423	0.0012894	0.00127293	0.00124661	462	-6.69351e-05	Nonsig	-0.0234591	anaphase-promoting complex subunit 15	anaphase-promoting complex subunit 15
DIAVI-09JAN12-CLUS00002_10	0.00206346	477	0.00217703	0.00213054	0.00210044	462	-6.7082e-05	Nonsig	-0.013894	#N/A	#N/A
DIAVI-09JAN12-CLUS00790_1	0.00158721	904	0.00166648	0.00165431	0.00163103	462	-6.71027e-05	Nonsig	-0.0179832	la-related protein 1-like	la-related protein 1-like
DIAVI-09JAN12-CLUS09293_1	0.00132084	374	0.00140556	0.00138803	0.00136459	462	-6.71922e-05	Nonsig	-0.0215494	#N/A	#N/A
DIAVI-09JAN12-CLUS10779_1	0.000899536	261	0.000981497	0.000966818	0.000950432	462	-6.72816e-05	Nonsig	-0.031326	condensin complex subunit 1-like	condensin complex subunit 1-like
DIAVI-09JAN12-CLUS02662_1	0.00146565	1556	0.00155177	0.00153303	0.00150384	462	-6.73738e-05	Nonsig	-0.0195186	histone-lysine n-methyltransferase setmar	histone-lysine n-methyltransferase setmar
DIAVI-09JAN12-CLUS05339_1	0.0010741	639	0.00115476	0.00114161	0.00112702	462	-6.75051e-05	Nonsig	-0.0264712	s-phase kinase-associated protein 1	s-phase kinase-associated protein 1
DIAVI-09JAN12-CLUS05739_1	0.00170338	576	0.00180779	0.00177091	0.00174447	462	-6.75271e-05	Nonsig	-0.0168842	transcription factor partial	transcription factor partial
DIAVI-09JAN12-CLUS03459_1	0.00753159	649	0.00761342	0.00759919	0.00749682	462	-6.75947e-05	Nonsig	-0.00388033	atp-binding cassette sub-family a member	atp-binding cassette sub-family a member
DIAVI-09JAN12-CLUS00492_1	0.0042009	2078	0.00432443	0.0042685	0.00423059	462	-6.7601e-05	Nonsig	-0.00693304	#N/A	#N/A
DIAVI-09JAN12-CLUS06597_1	0.00107312	610	0.00115425	0.00114084	0.00111508	462	-6.77229e-05	Nonsig	-0.0265776	#N/A	#N/A
DIAVI-09JAN12-CLUS02847_1	0.00504688	1014	0.00515924	0.00511463	0.0050374	462	-6.77406e-05	Nonsig	-0.00579044	leucine-rich transmembrane protein	leucine-rich transmembrane protein
DIAVI-09JAN12-CLUS00624_2	0.000782498	220	0.000917391	0.000850274	0.000808494	462	-6.77758e-05	Nonsig	-0.0360756	hypothetical protein	hypothetical protein
DIAVI-09JAN12-CLUS05177_1	0.00372084	557	0.00388386	0.00378866	0.00374206	462	-6.78255e-05	Nonsig	-0.00784528	arrestin homolog isoform 2	arrestin homolog isoform 2
DIAVI-09JAN12-CLUS05336_1	0.000848745	701	0.000922775	0.000916814	0.000901063	462	-6.8069e-05	Nonsig	-0.033504	c87436 protein	c87436 protein
DIAVI-09JAN12-CLUS04326_1	0.000746338	927	0.000823783	0.00081458	0.00078943	462	-6.82415e-05	Nonsig	-0.0379979	#N/A	#N/A
DIAVI-09JAN12-CLUS03785_1	0.000892505	1091	0.00097545	0.000960892	0.00094674	462	-6.83875e-05	Nonsig	-0.0320642	#N/A	#N/A
DIAVI-09JAN12-CLUS05899_1	0.000760772	662	0.000833547	0.000829227	0.00080648	462	-6.84552e-05	Nonsig	-0.037419	solute carrier family member b2	solute carrier family member b2
DIAVI-09JAN12-CLUS08150_1	0.00557701	224	0.00577347	0.00564554	0.00550042	462	-6.85328e-05	Nonsig	-0.00530428	pet191 polypeptide	pet191 polypeptide
DIAVI-09JAN12-CLUS00952_2	0.00344922	310	0.00363093	0.0035178	0.00347082	462	-6.85743e-05	Nonsig	-0.00854954	#N/A	#N/A
DIAVI-09JAN12-CLUS05633_1	0.00204046	726	0.00212562	0.00210903	0.00208577	462	-6.85761e-05	Nonsig	-0.014356	hypothetical conserved protein	hypothetical conserved protein
DIAVI-09JAN12-CLUS01854_1	0.0044077	3181	0.0045386	0.00447632	0.00439522	462	-6.86229e-05	Nonsig	-0.00670938	small calcium-binding mitochondrial	small calcium-binding mitochondrial
DIAVI-09JAN12-CLUS02270_1	0.0017553	1505	0.00184491	0.00182397	0.00180253	462	-6.86687e-05	Nonsig	-0.016666	chondroitin sulfate synthase 2-like	chondroitin sulfate synthase 2-like
DIAVI-09JAN12-CLUS05893_1	0.0014652	56	0.00153388	0.00153388	0.00140815	434	-6.86813e-05	Nonsig	-0.0198948	ccr4-not transcription complex subunit 10	ccr4-not transcription complex subunit 10
DIAVI-09JAN12-CLUS04895_1	0.00175534	818	0.00183488	0.00182403	0.00178979	462	-6.86884e-05	Nonsig	-0.0166704	#N/A	#N/A
DIAVI-09JAN12-CLUS04177_1	0.0033639	740	0.00346931	0.00343281	0.00330685	462	-6.89056e-05	Nonsig	-0.00880613	#N/A	#N/A
DIAVI-09JAN12-CLUS04850_1	0.000914549	446	0.000991144	0.000983486	0.000962355	462	-6.89371e-05	Nonsig	-0.0315612	eukaryotic translation initiation factor 3 subunit f-like	eukaryotic translation initiation factor 3 subunit f-like
DIAVI-09JAN12-CLUS08295_1	0.00119305	436	0.00128139	0.00126229	0.00123793	462	-6.92334e-05	Nonsig	-0.0244982	hypothetical protein TcasGA2_TC008796	hypothetical protein TcasGA2_TC008796
DIAVI-09JAN12-CLUS01023_2	0.00449432	50	0.00469606	0.00456363	0.00443611	462	-6.93081e-05	Nonsig	-0.00664626	#N/A	#N/A
DIAVI-09JAN12-CLUS04791_1	0.00208819	812	0.00217052	0.00215764	0.00214159	462	-6.94476e-05	Nonsig	-0.0142085	#N/A	#N/A
DIAVI-09JAN12-CLUS10039_1	0.00161801	397	0.00172232	0.00168756	0.00163468	462	-6.95556e-05	Nonsig	-0.0182795	#N/A	#N/A
DIAVI-09JAN12-CLUS08242_1	0.000880299	448	0.00096618	0.000949889	0.000928692	462	-6.95901e-05	Nonsig	-0.0330427	cytokine	cytokine
DIAVI-09JAN12-CLUS06271_1	0.004121	604	0.00425875	0.00419063	0.00413787	462	-6.96238e-05	Nonsig	-0.00727605	transposable element tc3	transposable element tc3
DIAVI-09JAN12-CLUS09912_1	0.001657	349	0.00178243	0.00172679	0.00167217	462	-6.979e-05	Nonsig	-0.0179171	5 -3 exoribonuclease 2 homolog	5 -3 exoribonuclease 2 homolog
DIAVI-09JAN12-CLUS11122_1	0.000751793	199	0.000843697	0.000821621	0.000804938	462	-6.98285e-05	Nonsig	-0.0385735	#N/A	#N/A
DIAVI-09JAN12-CLUS02305_1	0.0013081	1676	0.00142621	0.00137802	0.00134998	462	-6.99153e-05	Nonsig	-0.0226131	clathrin interactor 1-like	clathrin interactor 1-like
DIAVI-09JAN12-CLUS04415_1	0.00181679	875	0.00191441	0.00188679	0.00185939	462	-6.9995e-05	Nonsig	-0.0164177	#N/A	#N/A
DIAVI-09JAN12-CLUS00974_1	0.00108754	186	0.00116028	0.00115756	0.00112573	462	-7.00181e-05	Nonsig	-0.0270976	heterochromatin protein 1beta-like protein	heterochromatin protein 1beta-like protein
DIAVI-09JAN12-CLUS00276_4	0.000393434	103	0.00047679	0.000463467	0.00044755	462	-7.00338e-05	Nonsig	-0.0711478	sodium solute symporter	sodium solute symporter
DIAVI-09JAN12-CLUS08885_1	0.00180874	456	0.00193021	0.00187883	0.00184539	462	-7.00855e-05	Nonsig	-0.0165103	#N/A	#N/A
DIAVI-09JAN12-CLUS08909_1	0.00139853	167	0.00148693	0.00146869	0.00141984	462	-7.01645e-05	Nonsig	-0.0212597	acidic fibroblast growth factor intracellular binding protein	acidic fibroblast growth factor intracellular binding protein
DIAVI-09JAN12-CLUS02999_1	0.00153851	802	0.00162333	0.0016087	0.00158021	462	-7.01869e-05	Nonsig	-0.0193739	phenylalanyl-trna synthetase beta chain	phenylalanyl-trna synthetase beta chain
DIAVI-09JAN12-CLUS05766_1	0.00256303	694	0.00265812	0.00263333	0.00260887	462	-7.03044e-05	Nonsig	-0.0117523	#N/A	#N/A
DIAVI-09JAN12-CLUS02352_1	0.00261775	1962	0.0027053	0.00268808	0.00266361	462	-7.03266e-05	Nonsig	-0.0115135	#N/A	#N/A
DIAVI-09JAN12-CLUS08177_1	0.00278229	455	0.00288794	0.0028527	0.00274875	462	-7.04119e-05	Nonsig	-0.010854	leucine-rich repeat protein soc-2 homolog	leucine-rich repeat protein soc-2 homolog
DIAVI-09JAN12-CLUS03018_1	0.00131912	1303	0.00141325	0.00138955	0.001359	462	-7.04344e-05	Nonsig	-0.0225912	#N/A	#N/A
DIAVI-09JAN12-CLUS07262_1	0.00125177	570	0.00134768	0.00132222	0.00130879	462	-7.04469e-05	Nonsig	-0.0237781	polynucleotide kinase- 3 -	polynucleotide kinase- 3 -
DIAVI-09JAN12-CLUS06713_1	0.000812601	391	0.000894454	0.000883073	0.000858965	462	-7.04722e-05	Nonsig	-0.0361193	ras-related protein rab-	ras-related protein rab-
DIAVI-09JAN12-CLUS04041_1	0.00168997	884	0.00177744	0.0017605	0.00173684	462	-7.05232e-05	Nonsig	-0.0177553	cg7872 cg7872-pa	cg7872 cg7872-pa
DIAVI-09JAN12-CLUS10848_1	0.00086644	333	0.000950658	0.000936986	0.000917554	462	-7.05452e-05	Nonsig	-0.0339942	#N/A	#N/A
DIAVI-09JAN12-CLUS10795_1	0.00151434	323	0.00160739	0.00158493	0.00154002	462	-7.05856e-05	Nonsig	-0.0197854	#N/A	#N/A
DIAVI-09JAN12-CLUS09178_1	0.00256267	343	0.00267696	0.00263329	0.00257464	462	-7.06191e-05	Nonsig	-0.0118059	#N/A	#N/A
DIAVI-09JAN12-CLUS04656_1	0.00123417	762	0.00132297	0.00130483	0.00128382	462	-7.06575e-05	Nonsig	-0.024178	kn motif and ankyrin repeat domain-containing protein 1	kn motif and ankyrin repeat domain-containing protein 1
DIAVI-09JAN12-CLUS07168_1	0.000618244	426	0.00071318	0.000688993	0.000672612	462	-7.07486e-05	Nonsig	-0.0470546	thioredoxin (agap003338-pa)	thioredoxin (agap003338-pa)
DIAVI-09JAN12-CLUS04200_1	0.00205856	944	0.00213989	0.00212936	0.00209602	462	-7.08055e-05	Nonsig	-0.0146867	protein disulfide-isomerase a4-like	protein disulfide-isomerase a4-like
DIAVI-09JAN12-CLUS05210_1	0.00139902	672	0.00149257	0.00146986	0.00143643	462	-7.08355e-05	Nonsig	-0.0214507	rrna methyltransferase 3-like isoform 1	rrna methyltransferase 3-like isoform 1
DIAVI-09JAN12-CLUS10185_1	0.000685461	410	0.000766165	0.000756307	0.000741031	462	-7.08462e-05	Nonsig	-0.0427155	camp-dependent protein kinase c1	camp-dependent protein kinase c1
DIAVI-09JAN12-CLUS04229_1	0.000552173	378	0.000627918	0.000623023	0.000606118	462	-7.08503e-05	Nonsig	-0.0524291	cytochrome c-type heme lyase-like	cytochrome c-type heme lyase-like
DIAVI-09JAN12-CLUS05251_1	0.000769571	570	0.000865471	0.000840559	0.000826871	462	-7.09871e-05	Nonsig	-0.038319	camp-specific 3 -cyclic phosphodiesterase	camp-specific 3 -cyclic phosphodiesterase
DIAVI-09JAN12-CLUS00800_2	0.00227792	99	0.00246859	0.00234911	0.00229229	462	-7.11851e-05	Nonsig	-0.013364	chitin synthase	chitin synthase
DIAVI-09JAN12-CLUS00642_2	0.00167739	777	0.00176598	0.00174872	0.0017174	462	-7.1331e-05	Nonsig	-0.0180865	eukaryotic translation initiation factor 5	eukaryotic translation initiation factor 5
DIAVI-09JAN12-CLUS08980_1	0.00122375	423	0.00133673	0.00129531	0.00126591	462	-7.15624e-05	Nonsig	-0.0246818	#N/A	#N/A
DIAVI-09JAN12-CLUS02529_1	0.0031273	1089	0.00325051	0.00319889	0.00314186	462	-7.15879e-05	Nonsig	-0.00982947	g-protein coupled receptor mth2	g-protein coupled receptor mth2
DIAVI-09JAN12-CLUS04266_1	0.00179792	591	0.00190153	0.00186957	0.00181682	462	-7.16546e-05	Nonsig	-0.0169725	arp-like protein	arp-like protein
DIAVI-09JAN12-CLUS01287_1	0.0015144	216	0.00161172	0.00158607	0.00153899	462	-7.16678e-05	Nonsig	-0.0200811	trinucleotide repeat-containing gene 6a protein	trinucleotide repeat-containing gene 6a protein
DIAVI-09JAN12-CLUS01906_1	0.00430201	2345	0.00440037	0.00437369	0.00432811	462	-7.16787e-05	Nonsig	-0.00717645	ero1-like protein	ero1-like protein
DIAVI-09JAN12-CLUS06091_1	0.00158382	534	0.00170355	0.00165564	0.00160699	462	-7.18249e-05	Nonsig	-0.0192614	contactin	contactin
DIAVI-09JAN12-CLUS02659_1	0.00218634	936	0.00238839	0.00225821	0.00218563	462	-7.18648e-05	Nonsig	-0.0140456	protein tweety-like	protein tweety-like
DIAVI-09JAN12-CLUS07518_1	0.000699045	476	0.000809622	0.000771019	0.000721053	462	-7.19742e-05	Nonsig	-0.0425601	protein with leucine zipper	protein with leucine zipper
DIAVI-09JAN12-CLUS04811_1	0.00110787	649	0.00120428	0.00117988	0.00115258	462	-7.20119e-05	Nonsig	-0.0273497	signal sequence receptor beta	signal sequence receptor beta
DIAVI-09JAN12-CLUS10427_1	0.0019782	380	0.00208724	0.00205059	0.0020254	462	-7.23811e-05	Nonsig	-0.0156067	#N/A	#N/A
DIAVI-09JAN12-CLUS04888_1	0.00116645	770	0.00124947	0.00123895	0.00122557	462	-7.24982e-05	Nonsig	-0.026187	conserved oligomeric golgi complex subunit 4-like	conserved oligomeric golgi complex subunit 4-like
DIAVI-09JAN12-CLUS03181_1	0.00213121	1260	0.00222645	0.00220373	0.00218031	462	-7.25211e-05	Nonsig	-0.0145323	upf0760 protein c2orf29-like	upf0760 protein c2orf29-like
DIAVI-09JAN12-CLUS05205_1	0.00121192	364	0.00131419	0.00128452	0.00120334	462	-7.25967e-05	Nonsig	-0.0252658	diacylglycerol kinase theta-like isoform 2	diacylglycerol kinase theta-like isoform 2
DIAVI-09JAN12-CLUS04035_1	0.00167551	708	0.00177741	0.00174822	0.00171726	462	-7.27155e-05	Nonsig	-0.0184505	calcium homeostasis endoplasmic reticulum protein	calcium homeostasis endoplasmic reticulum protein
DIAVI-09JAN12-CLUS04188_1	0.00214184	978	0.00223835	0.00221457	0.00219426	462	-7.27237e-05	Nonsig	-0.0145011	#N/A	#N/A
DIAVI-09JAN12-CLUS05806_1	0.00073948	398	0.00083244	0.00081222	0.000764773	462	-7.27391e-05	Nonsig	-0.0407468	proteasome alpha 3 subunit	proteasome alpha 3 subunit
DIAVI-09JAN12-CLUS08196_1	0.000839572	498	0.000917693	0.000912639	0.000890021	462	-7.30665e-05	Nonsig	-0.0362409	#N/A	#N/A
DIAVI-09JAN12-CLUS09496_1	0.00112722	306	0.00121936	0.00120031	0.00117474	462	-7.30908e-05	Nonsig	-0.0272849	#N/A	#N/A
DIAVI-09JAN12-CLUS02396_1	0.00239127	1543	0.00247917	0.00246438	0.00243912	462	-7.31138e-05	Nonsig	-0.0130797	nhl repeat-containing	nhl repeat-containing
DIAVI-09JAN12-CLUS07833_1	0.000896099	261	0.000988499	0.000969296	0.0009531	462	-7.31965e-05	Nonsig	-0.0341002	mitochondrial ribosomal protein l9	mitochondrial ribosomal protein l9
DIAVI-09JAN12-CLUS03043_1	0.00405602	1034	0.00424424	0.00412923	0.00403038	462	-7.32049e-05	Nonsig	-0.00776845	serine threonine-protein kinase pak 1-like	serine threonine-protein kinase pak 1-like
DIAVI-09JAN12-CLUS09051_1	0.00144189	467	0.00153135	0.00151516	0.00148445	462	-7.32708e-05	Nonsig	-0.0215266	#N/A	#N/A
DIAVI-09JAN12-CLUS02715_1	0.00109699	1394	0.00117649	0.00117026	0.00115317	462	-7.32764e-05	Nonsig	-0.0280822	glucosyl glucuronosyl transferases	glucosyl glucuronosyl transferases
DIAVI-09JAN12-CLUS08720_1	0.000906117	293	0.000996964	0.000979431	0.000933668	462	-7.33141e-05	Nonsig	-0.0337896	mediator of rna polymerase ii transcription subunit 25	mediator of rna polymerase ii transcription subunit 25
DIAVI-09JAN12-CLUS01174_1	0.00510016	1484	0.005217	0.0051735	0.00513635	462	-7.33411e-05	Nonsig	-0.00620075	atp synthase gamma mitochondrial	atp synthase gamma mitochondrial
DIAVI-09JAN12-CLUS10564_1	0.000964902	367	0.00105032	0.00103825	0.00101571	462	-7.33433e-05	Nonsig	-0.0318168	#N/A	#N/A
DIAVI-09JAN12-CLUS07742_1	0.00216102	510	0.00226019	0.00223443	0.00220429	462	-7.3408e-05	Nonsig	-0.0145076	vacuolar protein-sorting-associated protein 25-like	vacuolar protein-sorting-associated protein 25-like
DIAVI-09JAN12-CLUS03195_1	0.00153076	960	0.00161577	0.00160424	0.00157321	462	-7.34794e-05	Nonsig	-0.0203621	nuclear receptor coactivator 5	nuclear receptor coactivator 5
DIAVI-09JAN12-CLUS08788_1	0.00145424	472	0.00155279	0.00152785	0.00149664	462	-7.36091e-05	Nonsig	-0.0214444	cg1662	cg1662
DIAVI-09JAN12-CLUS04883_1	0.000872428	527	0.000948398	0.000946219	0.000927553	462	-7.37916e-05	Nonsig	-0.0352624	cop9 signalosome complex subunit 6-like	cop9 signalosome complex subunit 6-like
DIAVI-09JAN12-CLUS02143_1	0.00127845	2154	0.00136572	0.00135224	0.00133494	462	-7.37939e-05	Nonsig	-0.0243714	ubiquitin-like modifier-activating enzyme 5-like	ubiquitin-like modifier-activating enzyme 5-like
DIAVI-09JAN12-CLUS10045_1	0.000937491	409	0.00103314	0.00101145	0.000995167	462	-7.39605e-05	Nonsig	-0.0329779	#N/A	#N/A
DIAVI-09JAN12-CLUS04309_1	0.00156081	871	0.00165377	0.00163477	0.00160657	462	-7.39609e-05	Nonsig	-0.0201069	#N/A	#N/A
DIAVI-09JAN12-CLUS07242_1	0.00212352	556	0.00222572	0.00219755	0.00216812	462	-7.40277e-05	Nonsig	-0.0148819	kat8 regulatory nsl complex subunit 1-like	kat8 regulatory nsl complex subunit 1-like
DIAVI-09JAN12-CLUS10401_1	0.00101353	372	0.00109742	0.00108761	0.00106987	462	-7.40806e-05	Nonsig	-0.0306369	#N/A	#N/A
DIAVI-09JAN12-CLUS07900_1	0.0010503	549	0.00119006	0.00112439	0.00108516	462	-7.40908e-05	Nonsig	-0.029604	dnaj homolog subfamily c member 21-like	dnaj homolog subfamily c member 21-like
DIAVI-09JAN12-CLUS05764_1	0.00112614	477	0.00123137	0.00120038	0.00119062	462	-7.42461e-05	Nonsig	-0.0277287	glucosyl glucuronosyl transferases	glucosyl glucuronosyl transferases
DIAVI-09JAN12-CLUS05992_1	0.00185192	514	0.0019639	0.0019262	0.00189724	462	-7.42763e-05	Nonsig	-0.0170783	epimerase family protein sdr39u1-like	epimerase family protein sdr39u1-like
DIAVI-09JAN12-CLUS05712_1	0.00193646	725	0.00203835	0.00201082	0.00197803	462	-7.436e-05	Nonsig	-0.0163646	#N/A	#N/A
DIAVI-09JAN12-CLUS04891_1	0.00104667	821	0.00113967	0.00112107	0.00111088	462	-7.4395e-05	Nonsig	-0.0298209	ras-like protein 1	ras-like protein 1
DIAVI-09JAN12-CLUS09439_1	0.00126234	370	0.00136896	0.00133682	0.00130796	462	-7.44836e-05	Nonsig	-0.0248978	rho guanine nucleotide exchange factor 10-like	rho guanine nucleotide exchange factor 10-like
DIAVI-09JAN12-CLUS05103_1	0.00341017	773	0.00357876	0.00348486	0.00342627	462	-7.4684e-05	Nonsig	-0.00940855	endonuclease-reverse transcriptase	endonuclease-reverse transcriptase
DIAVI-09JAN12-CLUS08881_1	0.00166662	262	0.00183653	0.00174136	0.00166456	462	-7.47338e-05	Nonsig	-0.0190504	upf0364 protein c6orf211 homolog	upf0364 protein c6orf211 homolog
DIAVI-09JAN12-CLUS04292_1	0.00101159	708	0.00113288	0.00108632	0.00106466	462	-7.47368e-05	Nonsig	-0.0309561	amp-activated protein kinase beta subunit	amp-activated protein kinase beta subunit
DIAVI-09JAN12-CLUS06615_1	0.00101603	592	0.00109984	0.00109078	0.00107068	462	-7.47487e-05	Nonsig	-0.0308301	hypothetical protein TcasGA2_TC007157	hypothetical protein TcasGA2_TC007157
DIAVI-09JAN12-CLUS08815_1	0.0033735	395	0.00351498	0.00344828	0.00337594	462	-7.47833e-05	Nonsig	-0.00952223	dna polymerase alpha subunit b-like	dna polymerase alpha subunit b-like
DIAVI-09JAN12-CLUS06518_1	0.001595	548	0.00170833	0.00166985	0.00162682	462	-7.48452e-05	Nonsig	-0.0199155	#N/A	#N/A
DIAVI-09JAN12-CLUS00852_1	0.000858847	576	0.000962527	0.000933771	0.000895443	462	-7.49239e-05	Nonsig	-0.0363245	lipoyltransferase mitochondrial-like	lipoyltransferase mitochondrial-like
DIAVI-09JAN12-CLUS08665_1	0.000798171	454	0.000882707	0.000873101	0.000859311	462	-7.49302e-05	Nonsig	-0.0389686	rab-like protein 3-like	rab-like protein 3-like
DIAVI-09JAN12-CLUS06190_1	0.00138134	496	0.00147379	0.00145652	0.00143045	462	-7.51756e-05	Nonsig	-0.0230145	dna replication licensing factor mcm5	dna replication licensing factor mcm5
DIAVI-09JAN12-CLUS10250_1	0.00117617	411	0.00127351	0.00125138	0.00123043	462	-7.52053e-05	Nonsig	-0.0269175	#N/A	#N/A
DIAVI-09JAN12-CLUS07501_1	0.000666007	359	0.000751751	0.000741251	0.000720389	462	-7.52444e-05	Nonsig	-0.0464867	replication protein a 70 kda dna-binding subunit	replication protein a 70 kda dna-binding subunit
DIAVI-09JAN12-CLUS05009_1	0.00112327	453	0.0012182	0.00119855	0.0011675	462	-7.52811e-05	Nonsig	-0.0281724	yth domain containing 2	yth domain containing 2
DIAVI-09JAN12-CLUS09197_1	0.0011946	429	0.00129868	0.00126993	0.00125157	462	-7.5327e-05	Nonsig	-0.0265562	#N/A	#N/A
DIAVI-09JAN12-CLUS01884_1	0.00266715	3190	0.0028524	0.00274259	0.00269556	462	-7.54417e-05	Nonsig	-0.0121137	serine threonine-protein phosphatase pp1-gamma catalytic subunit-like isoform 1	serine threonine-protein phosphatase pp1-gamma catalytic subunit-like isoform 1
DIAVI-09JAN12-CLUS03954_1	0.00076602	914	0.000867492	0.000841514	0.000809521	462	-7.54942e-05	Nonsig	-0.0408214	erythroid transcription factor	erythroid transcription factor
DIAVI-09JAN12-CLUS02431_1	0.00278272	1844	0.00287225	0.00285834	0.00283644	462	-7.56206e-05	Nonsig	-0.0116445	#N/A	#N/A
DIAVI-09JAN12-CLUS04987_1	0.00158273	587	0.00170761	0.00165836	0.00161198	462	-7.56262e-05	Nonsig	-0.020271	papain family cysteine protease containing protein	papain family cysteine protease containing protein
DIAVI-09JAN12-CLUS03476_1	0.00412797	923	0.00424247	0.00420363	0.00414275	462	-7.56575e-05	Nonsig	-0.00788769	#N/A	#N/A
DIAVI-09JAN12-CLUS08882_1	0.00109824	456	0.00118385	0.00117392	0.00115334	462	-7.56735e-05	Nonsig	-0.0289388	nitrilase homolog 1-like	nitrilase homolog 1-like
DIAVI-09JAN12-CLUS01940_1	0.00207598	2308	0.00216479	0.00215179	0.00211993	462	-7.58133e-05	Nonsig	-0.0155774	protein shuttle craft-like	protein shuttle craft-like
DIAVI-09JAN12-CLUS05515_1	0.000822764	473	0.000919903	0.000898649	0.000873077	462	-7.58851e-05	Nonsig	-0.0383149	cysteine protease atg4b-like	cysteine protease atg4b-like
DIAVI-09JAN12-CLUS00968_1	0.00264824	921	0.0027556	0.00272435	0.0026753	462	-7.61144e-05	Nonsig	-0.0123063	cytochrome p450	cytochrome p450
DIAVI-09JAN12-CLUS06109_1	0.00101468	677	0.0011074	0.00109083	0.00106391	462	-7.61546e-05	Nonsig	-0.0314298	#N/A	#N/A
DIAVI-09JAN12-CLUS05168_1	0.00220866	774	0.00228927	0.00228495	0.00225693	462	-7.62882e-05	Nonsig	-0.0147475	#N/A	#N/A
DIAVI-09JAN12-CLUS03196_1	0.0027915	1390	0.00288507	0.00286785	0.00285152	462	-7.63478e-05	Nonsig	-0.0117185	mariner transposase	mariner transposase
DIAVI-09JAN12-CLUS04980_1	0.001432	490	0.00153044	0.00150836	0.00149261	462	-7.63552e-05	Nonsig	-0.0225606	mitochondrial import inner membrane translocase subunit tim17	mitochondrial import inner membrane translocase subunit tim17
DIAVI-09JAN12-CLUS06195_1	0.00158327	557	0.00167423	0.00165971	0.00164353	462	-7.6436e-05	Nonsig	-0.0204761	#N/A	#N/A
DIAVI-09JAN12-CLUS11443_1	0.000819502	230	0.000916616	0.000895948	0.000873702	462	-7.64467e-05	Nonsig	-0.0387332	#N/A	#N/A
DIAVI-09JAN12-CLUS02524_1	0.000749175	570	0.000888823	0.000825817	0.000783103	462	-7.66423e-05	Nonsig	-0.0423007	protein swiss cheese	protein swiss cheese
DIAVI-09JAN12-CLUS00024_21	0.00189743	703	0.00198749	0.0019741	0.0019403	462	-7.66716e-05	Nonsig	-0.0172037	#N/A	#N/A
DIAVI-09JAN12-CLUS03535_1	0.000809544	933	0.000904671	0.000886331	0.000868165	462	-7.6787e-05	Nonsig	-0.0393555	uridine-cytidine kinase-like 1-like isoform 1	uridine-cytidine kinase-like 1-like isoform 1
DIAVI-09JAN12-CLUS11107_1	0.000900431	157	0.000982735	0.000977233	0.000958473	462	-7.68027e-05	Nonsig	-0.035548	cytochrome c oxidase subunit mitochondrial-like	cytochrome c oxidase subunit mitochondrial-like
DIAVI-09JAN12-CLUS04675_1	0.00182924	885	0.00193896	0.0019061	0.00186663	462	-7.68606e-05	Nonsig	-0.0178752	#N/A	#N/A
DIAVI-09JAN12-CLUS11375_1	0.00491375	272	0.00505061	0.00499064	0.00491087	462	-7.68907e-05	Nonsig	-0.00674325	#N/A	#N/A
DIAVI-09JAN12-CLUS07033_1	0.00261976	586	0.00272648	0.00269666	0.00264309	462	-7.6894e-05	Nonsig	-0.0125637	juvenile hormone-inducible	juvenile hormone-inducible
DIAVI-09JAN12-CLUS10059_1	0.000971404	399	0.00107745	0.00104833	0.00102408	462	-7.69212e-05	Nonsig	-0.0330961	myotubularin related protein 9	myotubularin related protein 9
DIAVI-09JAN12-CLUS02368_1	0.00197767	1770	0.00210161	0.00205468	0.00200641	462	-7.70087e-05	Nonsig	-0.0165901	serine threonine-protein kinase srpk2	serine threonine-protein kinase srpk2
DIAVI-09JAN12-CLUS10902_1	0.00126363	309	0.00136639	0.00134075	0.00130741	462	-7.71252e-05	Nonsig	-0.0257296	probable splicing factor 3b subunit 5-like	probable splicing factor 3b subunit 5-like
DIAVI-09JAN12-CLUS01756_1	0.00257052	453	0.00271294	0.00264767	0.00256478	462	-7.71542e-05	Nonsig	-0.0128436	#N/A	#N/A
DIAVI-09JAN12-CLUS00946_2	0.000636359	455	0.000730185	0.000713545	0.000693366	462	-7.71857e-05	Nonsig	-0.049719	#N/A	#N/A
DIAVI-09JAN12-CLUS10630_1	0.000695027	325	0.000790155	0.000772233	0.000750915	462	-7.72057e-05	Nonsig	-0.0457465	endoplasmic reticulum lectin 1-like	endoplasmic reticulum lectin 1-like
DIAVI-09JAN12-CLUS04365_1	0.00162677	885	0.00175554	0.001704	0.00168054	462	-7.72376e-05	Nonsig	-0.0201454	PREDICTED: similar to BMKETTIN	PREDICTED: similar to BMKETTIN
DIAVI-09JAN12-CLUS06473_1	0.00437215	612	0.00449063	0.00444943	0.00441891	462	-7.72789e-05	Nonsig	-0.00760921	#N/A	#N/A
DIAVI-09JAN12-CLUS06115_1	0.00527948	557	0.00545296	0.00535691	0.00508519	462	-7.74356e-05	Nonsig	-0.00632366	isoform b	isoform b
DIAVI-09JAN12-CLUS01265_1	0.000943443	772	0.00103909	0.00102089	0.00100616	462	-7.74509e-05	Nonsig	-0.034265	#N/A	#N/A
DIAVI-09JAN12-CLUS09391_1	0.00689144	402	0.0071392	0.00696893	0.0068438	462	-7.74947e-05	Nonsig	-0.00485642	#N/A	#N/A
DIAVI-09JAN12-CLUS09277_1	0.00206827	269	0.00217643	0.00214592	0.00210603	462	-7.76463e-05	Nonsig	-0.0160055	sodium potassium calcium exchanger 4-like	sodium potassium calcium exchanger 4-like
DIAVI-09JAN12-CLUS10144_1	0.00224716	404	0.00237049	0.00232484	0.00229174	462	-7.76818e-05	Nonsig	-0.0147594	#N/A	#N/A
DIAVI-09JAN12-CLUS07076_1	0.000854942	499	0.000945139	0.000932644	0.000915968	462	-7.77025e-05	Nonsig	-0.0377795	methyl-cpg binding protein	methyl-cpg binding protein
DIAVI-09JAN12-CLUS07551_1	0.000514499	231	0.000596987	0.000592316	0.000569932	462	-7.7817e-05	Nonsig	-0.061169	e3 ubiquitin-protein ligase ubr4-like	e3 ubiquitin-protein ligase ubr4-like
DIAVI-09JAN12-CLUS02725_1	0.00139679	989	0.00149086	0.00147469	0.00144629	462	-7.78969e-05	Nonsig	-0.0235687	atp-dependent rna helicase dob1	atp-dependent rna helicase dob1
DIAVI-09JAN12-CLUS01998_1	0.00114257	1857	0.00125141	0.00122065	0.00119833	462	-7.80814e-05	Nonsig	-0.0287088	arsenite-resistance protein	arsenite-resistance protein
DIAVI-09JAN12-CLUS08903_1	0.000699297	233	0.000806108	0.000777492	0.000748311	462	-7.81947e-05	Nonsig	-0.046034	dynactin subunit 4	dynactin subunit 4
DIAVI-09JAN12-CLUS04254_1	0.00196679	803	0.00206907	0.00204505	0.00200249	462	-7.82601e-05	Nonsig	-0.016946	enolase-phosphatase e1	enolase-phosphatase e1
DIAVI-09JAN12-CLUS04812_1	0.00156019	536	0.00171534	0.00163845	0.00160682	462	-7.82606e-05	Nonsig	-0.0212559	ras-related isoform c	ras-related isoform c
DIAVI-09JAN12-CLUS08937_1	0.00652004	367	0.00696248	0.00659837	0.00649516	462	-7.83327e-05	Nonsig	-0.00518659	#N/A	#N/A
DIAVI-09JAN12-CLUS04434_1	0.00301482	917	0.00311278	0.0030933	0.0030754	462	-7.84793e-05	Nonsig	-0.0111605	#N/A	#N/A
DIAVI-09JAN12-CLUS04109_1	0.00111647	792	0.00122327	0.00119495	0.00117274	462	-7.84881e-05	Nonsig	-0.0295057	isoform a	isoform a
DIAVI-09JAN12-CLUS05043_1	0.00191162	480	0.00212499	0.00199022	0.00192076	462	-7.85951e-05	Nonsig	-0.0174985	hypothetical conserved protein	hypothetical conserved protein
DIAVI-09JAN12-CLUS02273_1	0.00134015	1533	0.00143861	0.0014189	0.00140844	462	-7.87516e-05	Nonsig	-0.0247989	swr1-complex protein 4	swr1-complex protein 4
DIAVI-09JAN12-CLUS05058_1	0.00120502	581	0.00131834	0.00128387	0.00125089	462	-7.88482e-05	Nonsig	-0.0275261	protein phosphatase 1b-like	protein phosphatase 1b-like
DIAVI-09JAN12-CLUS04782_1	0.000841041	787	0.00094292	0.000920116	0.000905174	462	-7.90751e-05	Nonsig	-0.0390255	heat repeat-containing protein 1	heat repeat-containing protein 1
DIAVI-09JAN12-CLUS00359_2	0.000899231	120	0.00105474	0.000978325	0.000922409	462	-7.90935e-05	Nonsig	-0.0366116	cathepsin l	cathepsin l
DIAVI-09JAN12-CLUS01203_2	0.00079655	338	0.000890098	0.000875749	0.000832822	462	-7.91988e-05	Nonsig	-0.0411665	#N/A	#N/A
DIAVI-09JAN12-CLUS03516_1	0.00251691	935	0.00263596	0.00259617	0.00257707	462	-7.92575e-05	Nonsig	-0.013465	adenylate kinase	adenylate kinase
DIAVI-09JAN12-CLUS02752_1	0.00164044	856	0.0017442	0.0017197	0.00169557	462	-7.92649e-05	Nonsig	-0.0204936	safb-like transcription modulator-like	safb-like transcription modulator-like
DIAVI-09JAN12-CLUS06458_1	0.00937518	620	0.009474	0.00945448	0.00938039	462	-7.93066e-05	Nonsig	-0.00365834	#N/A	#N/A
DIAVI-09JAN12-CLUS03858_1	0.00927288	1021	0.00937537	0.00935222	0.00928288	462	-7.93359e-05	Nonsig	-0.00369988	endonuclease-reverse transcriptase	endonuclease-reverse transcriptase
DIAVI-09JAN12-CLUS08085_1	0.00105955	311	0.00114725	0.00113896	0.00111632	462	-7.94076e-05	Nonsig	-0.0313861	hypothetical protein TcasGA2_TC004643	hypothetical protein TcasGA2_TC004643
DIAVI-09JAN12-CLUS02245_1	0.00136792	1680	0.00145577	0.00144735	0.00142606	462	-7.94311e-05	Nonsig	-0.0245132	ubiquitin-conjugating enzyme	ubiquitin-conjugating enzyme
DIAVI-09JAN12-CLUS00717_1	0.000645282	267	0.000745012	0.000724748	0.000698045	462	-7.94662e-05	Nonsig	-0.0504376	beta-glucosidase	beta-glucosidase
DIAVI-09JAN12-CLUS02407_1	0.00292368	1619	0.00301962	0.00300334	0.00298758	462	-7.96653e-05	Nonsig	-0.0116755	acyl- synthetase family member mitochondrial	acyl- synthetase family member mitochondrial
DIAVI-09JAN12-CLUS05308_1	0.00136446	655	0.00147905	0.00144415	0.00139812	462	-7.9694e-05	Nonsig	-0.0246527	#N/A	#N/A
DIAVI-09JAN12-CLUS08733_1	0.00507355	416	0.00522547	0.00515327	0.00505883	462	-7.97211e-05	Nonsig	-0.00677105	mitochondrial ribosomal protein s29	mitochondrial ribosomal protein s29
DIAVI-09JAN12-CLUS01439_1	0.000176103	228	0.00025887	0.000255985	0.00024531	462	-7.98814e-05	Nonsig	-0.162447	#N/A	#N/A
DIAVI-09JAN12-CLUS07639_1	0.00390707	546	0.00401529	0.00398702	0.00394384	462	-7.99582e-05	Nonsig	-0.00879813	#N/A	#N/A
DIAVI-09JAN12-CLUS02934_1	0.00139502	1214	0.00149238	0.00147498	0.00144288	462	-7.99584e-05	Nonsig	-0.0242053	#N/A	#N/A
DIAVI-09JAN12-CLUS01834_1	0.00151083	4080	0.00161797	0.00159085	0.00157094	462	-8.00203e-05	Nonsig	-0.0224136	isoform i	isoform i
DIAVI-09JAN12-CLUS02129_1	0.00169848	2275	0.00179168	0.00177851	0.0017565	462	-8.00266e-05	Nonsig	-0.019995	ankyrin repeat	ankyrin repeat
DIAVI-09JAN12-CLUS07062_1	0.00184585	462	0.00195477	0.00192603	0.00188117	462	-8.01838e-05	Nonsig	-0.0184675	tumor necrosis factor induced protein	tumor necrosis factor induced protein
DIAVI-09JAN12-CLUS05206_1	0.00123906	668	0.00133289	0.0013193	0.00128314	462	-8.02368e-05	Nonsig	-0.0272502	protein alpha isoform	protein alpha isoform
DIAVI-09JAN12-CLUS06099_1	0.000938849	640	0.0010291	0.00101912	0.000996194	462	-8.0275e-05	Nonsig	-0.0356313	#N/A	#N/A
DIAVI-09JAN12-CLUS08816_1	0.00124197	463	0.00133286	0.00132227	0.00130997	462	-8.03049e-05	Nonsig	-0.0272107	#N/A	#N/A
DIAVI-09JAN12-CLUS08313_1	0.0076602	430	0.00785655	0.00774066	0.00766382	462	-8.04592e-05	Nonsig	-0.00453784	#N/A	#N/A
DIAVI-09JAN12-CLUS04550_1	0.000952016	830	0.00104958	0.00103248	0.00100283	462	-8.04639e-05	Nonsig	-0.0352374	u195a_drome ame: full=mip18 family protein cg7949	u195a_drome ame: full=mip18 family protein cg7949
DIAVI-09JAN12-CLUS02264_1	0.00181993	1717	0.00196859	0.00190047	0.00186971	462	-8.05336e-05	Nonsig	-0.0188049	rna-binding protein 16	rna-binding protein 16
DIAVI-09JAN12-CLUS07403_1	0.00109891	429	0.00119454	0.00117952	0.00116349	462	-8.0608e-05	Nonsig	-0.0307425	serine protease snake	serine protease snake
DIAVI-09JAN12-CLUS04933_1	0.00142496	788	0.00152515	0.00150557	0.00146246	462	-8.061e-05	Nonsig	-0.0238983	deoxyhypusine hydroxylase-like	deoxyhypusine hydroxylase-like
DIAVI-09JAN12-CLUS09353_1	0.00208038	434	0.00219208	0.00216104	0.00213198	462	-8.06561e-05	Nonsig	-0.0165193	#N/A	#N/A
DIAVI-09JAN12-CLUS00702_2	0.000758081	413	0.000882162	0.00083876	0.000815174	462	-8.06782e-05	Nonsig	-0.0439217	cytosolic non-specific dipeptidase	cytosolic non-specific dipeptidase
DIAVI-09JAN12-CLUS09006_1	0.00116988	405	0.00126837	0.00125062	0.00123197	462	-8.07408e-05	Nonsig	-0.0289843	camp and camp-inhibited cgmp 3 -cyclic phosphodiesterase 10a	camp and camp-inhibited cgmp 3 -cyclic phosphodiesterase 10a
DIAVI-09JAN12-CLUS06430_1	0.000594081	264	0.000699395	0.000674878	0.000655417	462	-8.07978e-05	Nonsig	-0.0553802	exocyst complex component 4	exocyst complex component 4
DIAVI-09JAN12-CLUS02324_1	0.0027626	1671	0.00292276	0.00284345	0.00279719	462	-8.08511e-05	Nonsig	-0.0125278	cleft lip and palate transmembrane protein 1	cleft lip and palate transmembrane protein 1
DIAVI-09JAN12-CLUS10283_1	0.00185898	397	0.00197452	0.00193985	0.00189597	462	-8.08783e-05	Nonsig	-0.0184953	#N/A	#N/A
DIAVI-09JAN12-CLUS09907_1	0.00158904	453	0.00169141	0.00167001	0.00162745	462	-8.09719e-05	Nonsig	-0.0215847	isoform d	isoform d
DIAVI-09JAN12-CLUS02468_1	0.00149124	1300	0.00161667	0.00157236	0.00155079	462	-8.11121e-05	Nonsig	-0.0230022	sodium-dependent phosphate transporter	sodium-dependent phosphate transporter
DIAVI-09JAN12-CLUS07629_1	0.0050031	418	0.00512915	0.00508427	0.0049964	462	-8.11661e-05	Nonsig	-0.00698908	phosphatidylinositol n-acetylglucosaminyltransferase subunit q	phosphatidylinositol n-acetylglucosaminyltransferase subunit q
DIAVI-09JAN12-CLUS07328_1	0.000861069	513	0.000963132	0.000942345	0.000918779	462	-8.1276e-05	Nonsig	-0.039172	#N/A	#N/A
DIAVI-09JAN12-CLUS10866_1	0.00340817	357	0.00351825	0.00348947	0.00345522	462	-8.13004e-05	Nonsig	-0.0102383	#N/A	#N/A
DIAVI-09JAN12-CLUS05658_1	0.00127577	300	0.00138501	0.0013571	0.00129657	462	-8.133e-05	Nonsig	-0.0268394	small glutamine-rich tetratricopeptide repeat-containing protein beta	small glutamine-rich tetratricopeptide repeat-containing protein beta
DIAVI-09JAN12-CLUS05333_1	0.00145543	372	0.00155982	0.00153678	0.00152148	462	-8.13455e-05	Nonsig	-0.0236191	p23-like protein	p23-like protein
DIAVI-09JAN12-CLUS00347_1	0.0011749	307	0.00128264	0.00125648	0.00122402	462	-8.15799e-05	Nonsig	-0.0291546	moesin ezrin radixin	moesin ezrin radixin
DIAVI-09JAN12-CLUS04307_1	0.00319196	641	0.00332147	0.00327359	0.00325165	462	-8.16245e-05	Nonsig	-0.0109661	probable gdp-fucose transporter-like	probable gdp-fucose transporter-like
DIAVI-09JAN12-CLUS02550_1	0.00412351	1515	0.00430372	0.00420514	0.00413805	462	-8.16331e-05	Nonsig	-0.00851373	probable splicing arginine serine-rich 7-like	probable splicing arginine serine-rich 7-like
DIAVI-09JAN12-CLUS04579_1	0.000651604	622	0.00073607	0.000733303	0.000715677	462	-8.16988e-05	Nonsig	-0.0512996	synaptoporin isoform 1	synaptoporin isoform 1
DIAVI-09JAN12-CLUS09313_1	0.000781687	233	0.000891364	0.000863432	0.000838844	462	-8.17451e-05	Nonsig	-0.0431953	#N/A	#N/A
DIAVI-09JAN12-CLUS02136_1	0.00396838	1918	0.0041671	0.00405024	0.00396976	462	-8.18607e-05	Nonsig	-0.00886758	sterol carrier protein x-related thiolase	sterol carrier protein x-related thiolase
DIAVI-09JAN12-CLUS06301_1	0.0019579	565	0.00208192	0.00203999	0.00200073	462	-8.2093e-05	Nonsig	-0.0178382	farnesyl diphosphate synthase	farnesyl diphosphate synthase
DIAVI-09JAN12-CLUS02230_1	0.00159632	1891	0.00168467	0.00167848	0.0016678	462	-8.21542e-05	Nonsig	-0.0217947	hrp65	hrp65
DIAVI-09JAN12-CLUS02325_1	0.00212259	979	0.00224661	0.00220486	0.0021577	462	-8.22628e-05	Nonsig	-0.0165135	probable exonuclease mut-7 homolog	probable exonuclease mut-7 homolog
DIAVI-09JAN12-CLUS03006_1	0.00170286	1323	0.00181427	0.00178527	0.00176086	462	-8.24087e-05	Nonsig	-0.0205246	conserved oligomeric golgi complex subunit 8-like	conserved oligomeric golgi complex subunit 8-like
DIAVI-09JAN12-CLUS04249_1	0.00301072	437	0.00315356	0.00309313	0.00301977	462	-8.24185e-05	Nonsig	-0.011729	iws1-like protein	iws1-like protein
DIAVI-09JAN12-CLUS04661_1	0.00150666	722	0.00162131	0.0015891	0.00155664	462	-8.24349e-05	Nonsig	-0.0231346	serine protease	serine protease
DIAVI-09JAN12-CLUS10851_1	0.00109628	334	0.00118573	0.00117873	0.00115604	462	-8.2449e-05	Nonsig	-0.0314924	#N/A	#N/A
DIAVI-09JAN12-CLUS08207_1	0.000882747	500	0.00097569	0.0009653	0.000945816	462	-8.25527e-05	Nonsig	-0.0388259	PREDICTED: similar to BMKETTIN	PREDICTED: similar to BMKETTIN
DIAVI-09JAN12-CLUS03311_1	0.00126442	1194	0.00136788	0.00134699	0.00132617	462	-8.25654e-05	Nonsig	-0.0274715	ribonucleoside-diphosphate reductase large subunit	ribonucleoside-diphosphate reductase large subunit
DIAVI-09JAN12-CLUS07063_1	0.00149364	427	0.00160341	0.00157638	0.00152971	462	-8.27415e-05	Nonsig	-0.0234154	probable maleylacetoacetate isomerase 2-like	probable maleylacetoacetate isomerase 2-like
DIAVI-09JAN12-CLUS02615_1	0.00146156	1513	0.0016043	0.00154434	0.00150843	462	-8.27738e-05	Nonsig	-0.0239245	low quality protein: e3 ubiquitin-protein ligase huwe1-like	low quality protein: e3 ubiquitin-protein ligase huwe1-like
DIAVI-09JAN12-CLUS04496_1	0.000856242	546	0.00096645	0.00093906	0.000920954	462	-8.28174e-05	Nonsig	-0.0400965	solute carrier family 35 member b1	solute carrier family 35 member b1
DIAVI-09JAN12-CLUS07467_1	0.00269041	524	0.00280631	0.00277355	0.0027031	462	-8.31438e-05	Nonsig	-0.0132181	#N/A	#N/A
DIAVI-09JAN12-CLUS05371_1	0.00188321	645	0.00198583	0.0019664	0.00193874	462	-8.3189e-05	Nonsig	-0.0187729	a-kinase anchor protein mitochondrial	a-kinase anchor protein mitochondrial
DIAVI-09JAN12-CLUS02986_1	0.00162183	934	0.0017284	0.00170504	0.00167169	462	-8.32147e-05	Nonsig	-0.0217305	#N/A	#N/A
DIAVI-09JAN12-CLUS03344_1	0.00310534	965	0.00319733	0.0031887	0.00314585	462	-8.33509e-05	Nonsig	-0.0115033	zinc finger	zinc finger
DIAVI-09JAN12-CLUS00175_1	0.000824076	594	0.000918271	0.000907449	0.000892766	462	-8.33728e-05	Nonsig	-0.0418549	glutamate dehydrogenase	glutamate dehydrogenase
DIAVI-09JAN12-CLUS03799_1	0.000584713	627	0.00067053	0.000668132	0.000651402	462	-8.34195e-05	Nonsig	-0.0579199	translation initiation factor eif-2b subunit epsilon	translation initiation factor eif-2b subunit epsilon
DIAVI-09JAN12-CLUS06112_1	0.00186673	597	0.00199507	0.00195025	0.00191422	462	-8.35153e-05	Nonsig	-0.0190077	transcription factor	transcription factor
DIAVI-09JAN12-CLUS05921_1	0.00209918	654	0.00220992	0.0021829	0.00214051	462	-8.37125e-05	Nonsig	-0.0169826	#N/A	#N/A
DIAVI-09JAN12-CLUS00041_2	0.00111169	550	0.00121219	0.00119541	0.00116668	462	-8.37189e-05	Nonsig	-0.0315328	protein hu-li tai shao	protein hu-li tai shao
DIAVI-09JAN12-CLUS02644_1	0.00147109	1364	0.00156278	0.0015549	0.00153238	462	-8.38106e-05	Nonsig	-0.0240633	mitochondrial import receptor subunit tom40	mitochondrial import receptor subunit tom40
DIAVI-09JAN12-CLUS04313_1	0.00117059	860	0.00129412	0.00125447	0.00123941	462	-8.38787e-05	Nonsig	-0.0300551	dead box rna helicase	dead box rna helicase
DIAVI-09JAN12-CLUS11123_1	0.00203208	301	0.00215867	0.00211599	0.00207963	462	-8.3915e-05	Nonsig	-0.0175739	#N/A	#N/A
DIAVI-09JAN12-CLUS08913_1	0.00088118	352	0.000980622	0.000965136	0.000947314	462	-8.3956e-05	Nonsig	-0.0395239	btb poz domain-containing protein kctd9-like	btb poz domain-containing protein kctd9-like
DIAVI-09JAN12-CLUS06873_1	0.00130215	465	0.00140322	0.00138621	0.00136714	462	-8.40563e-05	Nonsig	-0.0271668	isoform e	isoform e
DIAVI-09JAN12-CLUS01083_2	0.00215852	674	0.00228431	0.00224265	0.00217743	462	-8.41235e-05	Nonsig	-0.0166041	beta- -glucanase	beta- -glucanase
DIAVI-09JAN12-CLUS09222_1	0.00103416	380	0.00113661	0.00111843	0.00108302	462	-8.42678e-05	Nonsig	-0.0340202	mariner transposase	mariner transposase
DIAVI-09JAN12-CLUS05171_1	0.00103492	272	0.00115082	0.00111928	0.00109573	462	-8.43657e-05	Nonsig	-0.0340343	probable ubiquitin-conjugating enzyme e2 w-like	probable ubiquitin-conjugating enzyme e2 w-like
DIAVI-09JAN12-CLUS02967_1	0.00197149	1011	0.0020735	0.00205587	0.0020103	462	-8.43759e-05	Nonsig	-0.0182002	translation initiation factor 2 gamma subunit	translation initiation factor 2 gamma subunit
DIAVI-09JAN12-CLUS07108_1	0.0013175	373	0.00142581	0.0014019	0.0013677	462	-8.4402e-05	Nonsig	-0.0269671	vacuolar protein sorting 13d	vacuolar protein sorting 13d
DIAVI-09JAN12-CLUS04956_1	0.00132738	796	0.00142509	0.00141184	0.00138479	462	-8.44619e-05	Nonsig	-0.0267908	#N/A	#N/A
DIAVI-09JAN12-CLUS01084_1	0.0162676	135	0.0166581	0.0163521	0.0158615	462	-8.44688e-05	Nonsig	-0.00224922	hemolymph proteinase 6	hemolymph proteinase 6
DIAVI-09JAN12-CLUS10633_1	0.00169776	392	0.00181991	0.00178224	0.00173251	462	-8.44788e-05	Nonsig	-0.0210896	#N/A	#N/A
DIAVI-09JAN12-CLUS07243_1	0.000981422	369	0.00107992	0.00106605	0.00105386	462	-8.46281e-05	Nonsig	-0.0359218	zinc finger hit domain-containing protein 2-like	zinc finger hit domain-containing protein 2-like
DIAVI-09JAN12-CLUS07126_1	0.00060125	378	0.000695969	0.000686038	0.000662184	462	-8.47872e-05	Nonsig	-0.0572925	cell cycle regulator mat89bb homolog	cell cycle regulator mat89bb homolog
DIAVI-09JAN12-CLUS01912_1	0.00403538	2482	0.00420977	0.00412019	0.00406028	462	-8.4811e-05	Nonsig	-0.00903291	atp-dependent rna helicase	atp-dependent rna helicase
DIAVI-09JAN12-CLUS10763_1	0.000324629	109	0.000451334	0.000409544	0.000398475	462	-8.49147e-05	Nonsig	-0.100913	riken cdna d230014k01	riken cdna d230014k01
DIAVI-09JAN12-CLUS04123_1	0.0013888	916	0.00151034	0.00147373	0.0014515	462	-8.49302e-05	Nonsig	-0.0257783	ubiquitin-conjugating enzyme e2 n	ubiquitin-conjugating enzyme e2 n
DIAVI-09JAN12-CLUS01881_1	0.0050702	2677	0.00527401	0.00515514	0.00508331	462	-8.4947e-05	Nonsig	-0.00721596	lipoma preferred partner lpp	lipoma preferred partner lpp
DIAVI-09JAN12-CLUS03451_1	0.00234778	837	0.00249265	0.00243276	0.00237251	462	-8.49841e-05	Nonsig	-0.0154426	dimethyladenosine transferase mitochondrial	dimethyladenosine transferase mitochondrial
DIAVI-09JAN12-CLUS06110_1	0.00189235	631	0.00209555	0.00197736	0.00190343	462	-8.50132e-05	Nonsig	-0.019085	sodium-coupled neutral amino acid transporter 10	sodium-coupled neutral amino acid transporter 10
DIAVI-09JAN12-CLUS03908_1	0.00217736	1014	0.00229246	0.0022624	0.00221225	462	-8.50473e-05	Nonsig	-0.0166406	nuclear pore complex protein nup214	nuclear pore complex protein nup214
DIAVI-09JAN12-CLUS01265_2	0.000559915	206	0.000655433	0.000644967	0.000630115	462	-8.50522e-05	Nonsig	-0.0614156	#N/A	#N/A
DIAVI-09JAN12-CLUS09023_1	0.0028344	451	0.00295483	0.00291964	0.00288826	462	-8.52341e-05	Nonsig	-0.0128673	atrophin-1 like protein	atrophin-1 like protein
DIAVI-09JAN12-CLUS06683_1	0.00214569	607	0.00224558	0.00223101	0.00219655	462	-8.53217e-05	Nonsig	-0.0169349	#N/A	#N/A
DIAVI-09JAN12-CLUS01988_1	0.00180394	2324	0.00191756	0.00188938	0.00185218	462	-8.54393e-05	Nonsig	-0.0200971	glutamine and serine-rich protein 1	glutamine and serine-rich protein 1
DIAVI-09JAN12-CLUS07458_1	0.000474978	141	0.000573871	0.00056042	0.00053345	462	-8.54423e-05	Nonsig	-0.0718404	ste20-related kinase adapter protein alpha isoform 5	ste20-related kinase adapter protein alpha isoform 5
DIAVI-09JAN12-CLUS10222_1	0.00210032	380	0.0022488	0.00218579	0.00215862	462	-8.5467e-05	Nonsig	-0.0173224	tm2 domain-containing protein cg11103-like	tm2 domain-containing protein cg11103-like
DIAVI-09JAN12-CLUS09086_1	0.00351946	467	0.003646	0.00360497	0.00356583	462	-8.55176e-05	Nonsig	-0.0104265	#N/A	#N/A
DIAVI-09JAN12-CLUS10761_1	0.00139859	363	0.00150674	0.00148417	0.00144484	462	-8.55798e-05	Nonsig	-0.0257931	#N/A	#N/A
DIAVI-09JAN12-CLUS01152_2	0.000747655	622	0.00084537	0.000833262	0.000815564	462	-8.56069e-05	Nonsig	-0.0470803	eukaryotic translation initiation factor 1a	eukaryotic translation initiation factor 1a
DIAVI-09JAN12-CLUS00880_1	0.00299255	1709	0.003132	0.00307817	0.00303303	462	-8.5616e-05	Nonsig	-0.0122506	reverse transcriptase	reverse transcriptase
DIAVI-09JAN12-CLUS09750_1	0.00219055	153	0.00234134	0.00227626	0.00218716	462	-8.57067e-05	Nonsig	-0.016668	probable adenylate kinase isoenzyme	probable adenylate kinase isoenzyme
DIAVI-09JAN12-CLUS07962_1	0.000857338	383	0.00094768	0.000943062	0.000920253	462	-8.57238e-05	Nonsig	-0.0413881	#N/A	#N/A
DIAVI-09JAN12-CLUS09351_1	0.00240298	446	0.00252314	0.00248873	0.00246406	462	-8.57564e-05	Nonsig	-0.0152288	#N/A	#N/A
DIAVI-09JAN12-CLUS05170_1	0.000759785	587	0.000858166	0.000845577	0.000820021	462	-8.5792e-05	Nonsig	-0.0464624	beta-amyloid-like protein	beta-amyloid-like protein
DIAVI-09JAN12-CLUS09038_1	0.000740574	338	0.000830685	0.000826434	0.000814413	462	-8.58605e-05	Nonsig	-0.04764	contactin	contactin
DIAVI-09JAN12-CLUS06514_1	0.000794172	535	0.000897997	0.000880116	0.000846431	462	-8.59432e-05	Nonsig	-0.0446249	trafficking protein particle complex subunit 4-like	trafficking protein particle complex subunit 4-like
DIAVI-09JAN12-CLUS04699_1	0.000846991	159	0.000983118	0.000932981	0.00089218	462	-8.59897e-05	Nonsig	-0.0419939	trypsin	trypsin
DIAVI-09JAN12-CLUS05187_1	0.00139542	632	0.00151191	0.00148159	0.00145139	462	-8.61732e-05	Nonsig	-0.026024	dual specificity tyrosine-phosphorylation-regulated kinase	dual specificity tyrosine-phosphorylation-regulated kinase
DIAVI-09JAN12-CLUS03814_1	0.0134781	942	0.0136676	0.0135643	0.0134272	462	-8.61921e-05	Nonsig	-0.00276847	protein	protein
DIAVI-09JAN12-CLUS02981_1	0.00286522	1188	0.00300631	0.00295142	0.00291296	462	-8.62013e-05	Nonsig	-0.0128733	ubiquitin conjugation factor e4 b	ubiquitin conjugation factor e4 b
DIAVI-09JAN12-CLUS05894_1	0.00235459	664	0.00245375	0.0024408	0.00239691	462	-8.62066e-05	Nonsig	-0.0156163	sarcalumenin	sarcalumenin
DIAVI-09JAN12-CLUS02955_1	0.00198502	1398	0.00207612	0.00207131	0.00205055	462	-8.62878e-05	Nonsig	-0.0184797	#N/A	#N/A
DIAVI-09JAN12-CLUS01325_1	0.0349413	124	0.0359826	0.0350277	0.0343616	462	-8.63803e-05	Nonsig	-0.00107232	#N/A	#N/A
DIAVI-09JAN12-CLUS06130_1	0.001817	636	0.00194652	0.0019034	0.00184473	462	-8.63987e-05	Nonsig	-0.0201749	ccr4-not transcription complex subunit 1	ccr4-not transcription complex subunit 1
DIAVI-09JAN12-CLUS09999_1	0.00144207	391	0.00154519	0.00152852	0.00148007	462	-8.64422e-05	Nonsig	-0.0252825	#N/A	#N/A
DIAVI-09JAN12-CLUS03203_1	0.00475241	1348	0.00486007	0.00483887	0.0048248	462	-8.64577e-05	Nonsig	-0.00782984	transcription factor che- partial	transcription factor che- partial
DIAVI-09JAN12-CLUS11177_1	0.00203571	293	0.00216144	0.00212228	0.00208347	462	-8.65644e-05	Nonsig	-0.0180856	kif1-binding protein homolog	kif1-binding protein homolog
DIAVI-09JAN12-CLUS10047_1	0.000962928	399	0.00105706	0.00104953	0.00102278	462	-8.66042e-05	Nonsig	-0.037402	f-box leucine rich repeat protein	f-box leucine rich repeat protein
DIAVI-09JAN12-CLUS00784_2	0.00205943	636	0.00218944	0.00214607	0.0021154	462	-8.66358e-05	Nonsig	-0.017896	actin	actin
DIAVI-09JAN12-CLUS10190_1	0.00122947	390	0.00133507	0.00131617	0.0012895	462	-8.67021e-05	Nonsig	-0.0295947	cg7630 cg7630-pa	cg7630 cg7630-pa
DIAVI-09JAN12-CLUS05365_1	0.0056601	553	0.00579456	0.00574681	0.00567729	462	-8.67079e-05	Nonsig	-0.00660258	tho complex subunit 6 homolog	tho complex subunit 6 homolog
DIAVI-09JAN12-CLUS03377_1	0.00222962	900	0.00234564	0.00231633	0.00227908	462	-8.6713e-05	Nonsig	-0.0165702	atp-dependent rna helicase ddx42-like	atp-dependent rna helicase ddx42-like
DIAVI-09JAN12-CLUS06037_1	0.00135509	567	0.00145591	0.00144181	0.00142046	462	-8.67136e-05	Nonsig	-0.0269379	serine hydrolase-like	serine hydrolase-like
DIAVI-09JAN12-CLUS00663_2	0.00151423	2120	0.00161918	0.00160103	0.00156203	462	-8.67994e-05	Nonsig	-0.0242075	tyrosine-protein kinase src42a	tyrosine-protein kinase src42a
DIAVI-09JAN12-CLUS02582_1	0.00228584	1634	0.00238671	0.00237269	0.002345	462	-8.68472e-05	Nonsig	-0.0161946	encapsulation-relating protein	encapsulation-relating protein
DIAVI-09JAN12-CLUS04004_1	0.00234396	607	0.00254708	0.00243087	0.00235213	462	-8.69092e-05	Nonsig	-0.0158114	ankyrin repeat and fyve domain-containing protein 1-like	ankyrin repeat and fyve domain-containing protein 1-like
DIAVI-09JAN12-CLUS08846_1	0.00326674	399	0.00343619	0.00335366	0.00328354	462	-8.69165e-05	Nonsig	-0.011404	beta- -n-acetylgalactosaminyltransferase bre-4-like	beta- -n-acetylgalactosaminyltransferase bre-4-like
DIAVI-09JAN12-CLUS05282_1	0.00279404	703	0.00291115	0.00288113	0.00285053	462	-8.70852e-05	Nonsig	-0.0133295	#N/A	#N/A
DIAVI-09JAN12-CLUS03816_1	0.00281591	1045	0.00291069	0.00290307	0.00287954	462	-8.71646e-05	Nonsig	-0.0132395	muscle-specific protein 300	muscle-specific protein 300
DIAVI-09JAN12-CLUS06332_1	0.00133134	451	0.00144486	0.00141853	0.00137723	462	-8.71899e-05	Nonsig	-0.0275495	#N/A	#N/A
DIAVI-09JAN12-CLUS10952_1	0.00943475	54	0.0096424	0.00952203	0.00938727	462	-8.72738e-05	Nonsig	-0.00399887	bel12_ag transposon polyprotein	bel12_ag transposon polyprotein
DIAVI-09JAN12-CLUS01380_1	0.0013077	299	0.00147597	0.00139499	0.00133239	462	-8.72859e-05	Nonsig	-0.0280617	hypothetical antimicrobial peptide	hypothetical antimicrobial peptide
DIAVI-09JAN12-CLUS01935_1	0.00164889	2555	0.00175147	0.00173621	0.00170708	462	-8.73167e-05	Nonsig	-0.0224097	probable multidrug resistance-associated protein lethal 03659-like	probable multidrug resistance-associated protein lethal 03659-like
DIAVI-09JAN12-CLUS09556_1	0.002657	417	0.00275382	0.00274432	0.00272112	462	-8.73213e-05	Nonsig	-0.0140434	#N/A	#N/A
DIAVI-09JAN12-CLUS00925_1	0.00114471	349	0.00124702	0.00123214	0.00118417	462	-8.74358e-05	Nonsig	-0.0319667	methylmalonate-semialdehyde dehydrogenase	methylmalonate-semialdehyde dehydrogenase
DIAVI-09JAN12-CLUS06152_1	0.00106744	402	0.00116964	0.00115493	0.0011215	462	-8.74882e-05	Nonsig	-0.0342114	hypothetical protein TcasGA2_TC006046	hypothetical protein TcasGA2_TC006046
DIAVI-09JAN12-CLUS03136_1	0.0038327	827	0.00399828	0.00392026	0.00382574	462	-8.75578e-05	Nonsig	-0.00980981	tumor susceptibility gene 101 protein	tumor susceptibility gene 101 protein
DIAVI-09JAN12-CLUS02936_1	0.000863492	972	0.000970769	0.000951051	0.000931288	462	-8.75591e-05	Nonsig	-0.0419456	methenyltetrahydrofolate synthase domain-containing	methenyltetrahydrofolate synthase domain-containing
DIAVI-09JAN12-CLUS04267_1	0.00176356	889	0.00186699	0.0018513	0.00183883	462	-8.77371e-05	Nonsig	-0.0210859	camp-dependent protein kinase type i regulatory subunit-like	camp-dependent protein kinase type i regulatory subunit-like
DIAVI-09JAN12-CLUS02841_1	0.00108707	1249	0.00120441	0.00117482	0.0011486	462	-8.77494e-05	Nonsig	-0.0337137	enolase	enolase
DIAVI-09JAN12-CLUS04748_1	0.00101096	621	0.00111523	0.00109874	0.00106249	462	-8.77802e-05	Nonsig	-0.0361609	coiled-coil-helix-coiled-coil-helix domain-containing protein mitochondrial-like	coiled-coil-helix-coiled-coil-helix domain-containing protein mitochondrial-like
DIAVI-09JAN12-CLUS02160_1	0.00274094	1661	0.00285077	0.00282874	0.00280358	462	-8.78008e-05	Nonsig	-0.0136936	eukaryotic translation initiation factor 2 alpha kinase pek	eukaryotic translation initiation factor 2 alpha kinase pek
DIAVI-09JAN12-CLUS02557_1	0.00261574	1465	0.00271834	0.00270356	0.00265465	462	-8.78216e-05	Nonsig	-0.0143417	PREDICTED: hypothetical protein	PREDICTED: hypothetical protein
DIAVI-09JAN12-CLUS10084_1	0.00154955	268	0.00168494	0.00163743	0.00159635	462	-8.7887e-05	Nonsig	-0.0239591	thyroid hormone receptor interactor 12	thyroid hormone receptor interactor 12
DIAVI-09JAN12-CLUS05862_1	0.000819912	517	0.000925168	0.000907824	0.000892452	462	-8.79117e-05	Nonsig	-0.0442343	ribosomal protein l18e	ribosomal protein l18e
DIAVI-09JAN12-CLUS08814_1	0.00105966	471	0.00117034	0.0011476	0.00112798	462	-8.79342e-05	Nonsig	-0.0346217	hypothetical protein TcasGA2_TC002099	hypothetical protein TcasGA2_TC002099
DIAVI-09JAN12-CLUS09365_1	0.000995502	409	0.00111917	0.00108345	0.00103876	462	-8.79473e-05	Nonsig	-0.0367664	nuclear pore complex protein nup93-like	nuclear pore complex protein nup93-like
DIAVI-09JAN12-CLUS04379_1	0.00195736	649	0.0020668	0.00204533	0.00202944	462	-8.79639e-05	Nonsig	-0.0190914	#N/A	#N/A
DIAVI-09JAN12-CLUS09150_1	0.00472435	462	0.00489689	0.00481251	0.00476651	462	-8.81653e-05	Nonsig	-0.00803007	#N/A	#N/A
DIAVI-09JAN12-CLUS02103_1	0.00245164	1724	0.00256068	0.00253986	0.00250098	462	-8.82174e-05	Nonsig	-0.0153526	isoform a	isoform a
DIAVI-09JAN12-CLUS07963_1	0.00126679	338	0.00136112	0.00135504	0.00132897	462	-8.8249e-05	Nonsig	-0.0292472	polyglutamine-binding protein 1-like	polyglutamine-binding protein 1-like
DIAVI-09JAN12-CLUS04073_1	0.00294891	960	0.00306183	0.00303724	0.00300481	462	-8.8326e-05	Nonsig	-0.012817	#N/A	#N/A
DIAVI-09JAN12-CLUS03020_1	0.00142606	1136	0.00152938	0.00151451	0.00149138	462	-8.84436e-05	Nonsig	-0.0261324	myc proto-oncogene	myc proto-oncogene
DIAVI-09JAN12-CLUS02534_1	0.00220358	1767	0.00231106	0.00229218	0.0022715	462	-8.85944e-05	Nonsig	-0.0171188	golgi phosphoprotein 3	golgi phosphoprotein 3
DIAVI-09JAN12-CLUS03130_1	0.00141062	1053	0.00151907	0.00149922	0.001468	462	-8.86016e-05	Nonsig	-0.0264559	trithorax group protein	trithorax group protein
DIAVI-09JAN12-CLUS03282_1	0.00251976	1069	0.00265977	0.00260839	0.00255342	462	-8.86275e-05	Nonsig	-0.0150129	ribosome biogenesis protein wdr12 homolog	ribosome biogenesis protein wdr12 homolog
DIAVI-09JAN12-CLUS00791_1	0.00111787	113	0.00132453	0.00120665	0.00113522	462	-8.87784e-05	Nonsig	-0.0331895	eukaryotic translation initiation factor 4 gamma 3	eukaryotic translation initiation factor 4 gamma 3
DIAVI-09JAN12-CLUS04730_1	0.000985417	566	0.00108314	0.0010742	0.00104879	462	-8.87798e-05	Nonsig	-0.0374638	inter-alpha-trypsin inhibitor heavy chain h4 precursor (iti heavy chain h4) (inter-alpha-inhibitor heavy chain 4) (inter-alpha-trypsin inhibitor family heavy chain-related protein) (plasma kallikrein sensitive glycoprotein 120) (p	inter-alpha-trypsin inhibitor heavy chain h4 precursor (iti heavy chain h4) (inter-alpha-inhibitor heavy chain 4) (inter-alpha-trypsin inhibitor family heavy chain-related protein) (plasma kallikrein sensitive glycoprotein 120) (p
DIAVI-09JAN12-CLUS04355_1	0.00755894	819	0.00769218	0.00764785	0.00759999	462	-8.89117e-05	Nonsig	-0.00507856	#N/A	#N/A
DIAVI-09JAN12-CLUS04689_1	0.00174662	705	0.0018552	0.00183582	0.00181556	462	-8.91988e-05	Nonsig	-0.0216313	protein outspread	protein outspread
DIAVI-09JAN12-CLUS09531_1	0.000883172	361	0.000987808	0.00097243	0.00095881	462	-8.92585e-05	Nonsig	-0.0418133	jumonji domain containing 1a	jumonji domain containing 1a
DIAVI-09JAN12-CLUS08413_1	0.00249126	472	0.00264892	0.00258062	0.0024913	462	-8.93585e-05	Nonsig	-0.0153047	cg18490 cg18490-pb	cg18490 cg18490-pb
DIAVI-09JAN12-CLUS07459_1	0.00174365	336	0.00183795	0.00183302	0.00181154	462	-8.93714e-05	Nonsig	-0.0217082	cytoskeleton-associated protein 5	cytoskeleton-associated protein 5
DIAVI-09JAN12-CLUS03355_1	0.00181347	870	0.00193419	0.0019029	0.00187401	462	-8.94338e-05	Nonsig	-0.0209064	deoxyribonuclease i	deoxyribonuclease i
DIAVI-09JAN12-CLUS03616_1	0.00944772	1104	0.00956815	0.00953719	0.00944993	462	-8.94707e-05	Nonsig	-0.00409345	#N/A	#N/A
DIAVI-09JAN12-CLUS08699_1	0.00104298	494	0.00115994	0.00113249	0.00112029	462	-8.95075e-05	Nonsig	-0.0357573	transcriptional regulatory protein pho23	transcriptional regulatory protein pho23
DIAVI-09JAN12-CLUS04628_1	0.00166507	770	0.00175955	0.00175466	0.00169918	462	-8.95909e-05	Nonsig	-0.0227607	#N/A	#N/A
DIAVI-09JAN12-CLUS10462_1	0.000857615	281	0.000961167	0.000947276	0.000924244	462	-8.96608e-05	Nonsig	-0.043184	hypothetical protein TcasGA2_TC001394	hypothetical protein TcasGA2_TC001394
DIAVI-09JAN12-CLUS09070_1	0.00414264	398	0.00429019	0.00423232	0.00415478	462	-8.96849e-05	Nonsig	-0.00930181	wd repeat-containing protein 47-like	wd repeat-containing protein 47-like
DIAVI-09JAN12-CLUS05572_1	0.00279344	599	0.0029225	0.00288314	0.00285472	462	-8.97017e-05	Nonsig	-0.0137266	nucleolar protein 8-like	nucleolar protein 8-like
DIAVI-09JAN12-CLUS08790_1	0.00069016	227	0.000783503	0.000779862	0.000760086	462	-8.97021e-05	Nonsig	-0.0530681	laminin-like protein epi-1	laminin-like protein epi-1
DIAVI-09JAN12-CLUS01893_1	0.00246828	2642	0.00257254	0.00255799	0.00251791	462	-8.97074e-05	Nonsig	-0.015504	secretory carrier-associated membrane protein 1-like	secretory carrier-associated membrane protein 1-like
DIAVI-09JAN12-CLUS03227_1	0.00129434	952	0.00139519	0.00138408	0.0013678	462	-8.97474e-05	Nonsig	-0.0291152	b chain snapshots of the rna processing factor scaf8 bound to different phosphorylated forms of the carboxy-terminal domain of rna-polymerase ii	b chain snapshots of the rna processing factor scaf8 bound to different phosphorylated forms of the carboxy-terminal domain of rna-polymerase ii
DIAVI-09JAN12-CLUS05464_1	0.000825509	562	0.000930264	0.000915258	0.000899063	462	-8.97489e-05	Nonsig	-0.0448216	gualynate kinase-1	gualynate kinase-1
DIAVI-09JAN12-CLUS08727_1	0.000534725	324	0.000630576	0.000624498	0.000608078	462	-8.97732e-05	Nonsig	-0.0674007	cold shock domain-containing protein e1-like	cold shock domain-containing protein e1-like
DIAVI-09JAN12-CLUS08263_1	0.00271874	450	0.00285309	0.00280859	0.00278127	462	-8.98586e-05	Nonsig	-0.014122	#N/A	#N/A
DIAVI-09JAN12-CLUS10610_1	0.0010338	314	0.00115359	0.00112367	0.0011	462	-8.98761e-05	Nonsig	-0.0362047	lamin-b receptor	lamin-b receptor
DIAVI-09JAN12-CLUS02473_1	0.00177259	1368	0.00190519	0.00186253	0.00182908	462	-8.99347e-05	Nonsig	-0.0214937	hypothetical protein TcasGA2_TC013670	hypothetical protein TcasGA2_TC013670
DIAVI-09JAN12-CLUS06047_1	0.00136598	647	0.00146695	0.00145595	0.00143051	462	-8.99631e-05	Nonsig	-0.0277	isoform w	isoform w
DIAVI-09JAN12-CLUS07181_1	0.00197076	347	0.00207664	0.00206078	0.0020209	462	-9.00272e-05	Nonsig	-0.0193994	acid alpha-glucosidase	acid alpha-glucosidase
DIAVI-09JAN12-CLUS07561_1	0.00174405	526	0.00187884	0.00183417	0.00179967	462	-9.01167e-05	Nonsig	-0.0218799	membrane-associated protein hem-like	membrane-associated protein hem-like
DIAVI-09JAN12-CLUS06467_1	0.0028798	560	0.0030073	0.00297	0.00291906	462	-9.01926e-05	Nonsig	-0.013393	cytochrome p450 mitochondrial-like	cytochrome p450 mitochondrial-like
DIAVI-09JAN12-CLUS04671_1	0.00105263	307	0.00118518	0.00114287	0.00109676	462	-9.02437e-05	Nonsig	-0.0357225	mitochondrial ribosomal protein s31	mitochondrial ribosomal protein s31
DIAVI-09JAN12-CLUS11488_1	0.00137451	180	0.00153524	0.00146477	0.00139372	462	-9.02623e-05	Nonsig	-0.0276223	#N/A	#N/A
DIAVI-09JAN12-CLUS02080_1	0.00160327	1731	0.00170834	0.00169354	0.00167062	462	-9.02781e-05	Nonsig	-0.0237909	nadh-ubiquinone oxidoreductase 75 kda subunit	nadh-ubiquinone oxidoreductase 75 kda subunit
DIAVI-09JAN12-CLUS01041_2	0.000525001	117	0.000651735	0.000615295	0.000571476	462	-9.0294e-05	Nonsig	-0.0689233	growth hormone-inducible transmembrane	growth hormone-inducible transmembrane
DIAVI-09JAN12-CLUS04327_1	0.00104809	691	0.00115894	0.00113842	0.00111767	462	-9.03287e-05	Nonsig	-0.0359035	ubiquitin thioesterase otubain-like	ubiquitin thioesterase otubain-like
DIAVI-09JAN12-CLUS10112_1	0.00309942	392	0.00325005	0.00318977	0.00313278	462	-9.03479e-05	Nonsig	-0.0124787	endonuclease-reverse transcriptase	endonuclease-reverse transcriptase
DIAVI-09JAN12-CLUS10579_1	0.00288476	353	0.00301912	0.00297513	0.00289819	462	-9.03679e-05	Nonsig	-0.013396	histone-lysine n-methyltransferase setmar	histone-lysine n-methyltransferase setmar
DIAVI-09JAN12-CLUS02696_1	0.00170385	1315	0.00181255	0.00179428	0.00176534	462	-9.04362e-05	Nonsig	-0.0224604	nadh dehydrogenase	nadh dehydrogenase
DIAVI-09JAN12-CLUS11117_1	0.00214172	286	0.00225632	0.00223228	0.00220561	462	-9.05583e-05	Nonsig	-0.0179857	#N/A	#N/A
DIAVI-09JAN12-CLUS00837_1	0.0010768	192	0.00121898	0.00116738	0.0011166	462	-9.05783e-05	Nonsig	-0.0350765	aminopeptidase n	aminopeptidase n
DIAVI-09JAN12-CLUS07494_1	0.00186219	394	0.00197829	0.00195278	0.00191976	462	-9.05913e-05	Nonsig	-0.0206296	glyoxylate reductase hydroxypyruvate reductase-like	glyoxylate reductase hydroxypyruvate reductase-like
DIAVI-09JAN12-CLUS06180_1	0.00147721	622	0.00161041	0.00156794	0.00152906	462	-9.07338e-05	Nonsig	-0.0258883	serine threonine-protein kinase doa	serine threonine-protein kinase doa
DIAVI-09JAN12-CLUS05617_1	0.00124995	501	0.0013646	0.0013407	0.00132724	462	-9.07457e-05	Nonsig	-0.0304375	#N/A	#N/A
DIAVI-09JAN12-CLUS07755_1	0.00128761	527	0.00138984	0.00137838	0.00135115	462	-9.0772e-05	Nonsig	-0.0295852	isoform a	isoform a
DIAVI-09JAN12-CLUS06192_1	0.0109114	666	0.0110833	0.0110022	0.010862	462	-9.07942e-05	Nonsig	-0.00359882	#N/A	#N/A
DIAVI-09JAN12-CLUS10231_1	0.00135557	280	0.00146788	0.00144648	0.00142717	462	-9.09018e-05	Nonsig	-0.0281879	pre-mrna-splicing factor spf27-like	pre-mrna-splicing factor spf27-like
DIAVI-09JAN12-CLUS04903_1	0.00140647	687	0.00155073	0.00149742	0.00146256	462	-9.09501e-05	Nonsig	-0.0272131	vacuolar-sorting protein snf8	vacuolar-sorting protein snf8
DIAVI-09JAN12-CLUS03412_1	0.00144205	859	0.00154623	0.00153311	0.00151372	462	-9.10608e-05	Nonsig	-0.0265933	failed axon connections protein	failed axon connections protein
DIAVI-09JAN12-CLUS01011_2	0.000596768	117	0.000706258	0.000687845	0.000665548	462	-9.10769e-05	Nonsig	-0.061685	muscle lim protein	muscle lim protein
DIAVI-09JAN12-CLUS04152_1	0.00152781	822	0.00164568	0.00161893	0.00158656	462	-9.11146e-05	Nonsig	-0.0251572	peroxisomal biogenesis factor 3	peroxisomal biogenesis factor 3
DIAVI-09JAN12-CLUS10849_1	0.00117921	205	0.00138928	0.00127044	0.00118772	462	-9.12256e-05	Nonsig	-0.0323614	PREDICTED: hypothetical protein	PREDICTED: hypothetical protein
DIAVI-09JAN12-CLUS01291_1	0.00442298	880	0.00454177	0.00451431	0.00446089	462	-9.13368e-05	Nonsig	-0.00887706	protein c10-like	protein c10-like
DIAVI-09JAN12-CLUS01239_1	0.0215439	432	0.0220256	0.0216353	0.0214776	462	-9.13651e-05	Nonsig	-0.0018379	#N/A	#N/A
DIAVI-09JAN12-CLUS03363_1	0.000819985	1201	0.000918337	0.000911365	0.000891074	462	-9.13798e-05	Nonsig	-0.0458863	peptidyl-prolyl cis-trans isomerase	peptidyl-prolyl cis-trans isomerase
DIAVI-09JAN12-CLUS07356_1	0.00213674	448	0.00225125	0.00222813	0.00219507	462	-9.13878e-05	Nonsig	-0.0181884	rna-binding protein 42	rna-binding protein 42
DIAVI-09JAN12-CLUS03812_1	0.00133624	865	0.00143827	0.00142764	0.00139608	462	-9.14072e-05	Nonsig	-0.0287365	hypothetical protein TcasGA2_TC010373	hypothetical protein TcasGA2_TC010373
DIAVI-09JAN12-CLUS08117_1	0.000748629	472	0.000860779	0.000840135	0.000810711	462	-9.15063e-05	Nonsig	-0.0500826	n-acetylglucosaminyl-phosphatidylinositol de-n-acetylase	n-acetylglucosaminyl-phosphatidylinositol de-n-acetylase
DIAVI-09JAN12-CLUS01953_1	0.00169722	1708	0.00180624	0.00178879	0.00176764	462	-9.15744e-05	Nonsig	-0.0228223	probable peroxisomal acyl-coenzyme a oxidase 1-like	probable peroxisomal acyl-coenzyme a oxidase 1-like
DIAVI-09JAN12-CLUS04821_1	0.00212068	611	0.00221871	0.00221236	0.00219445	462	-9.16801e-05	Nonsig	-0.0183807	protein hbxip homolog	protein hbxip homolog
DIAVI-09JAN12-CLUS05030_1	0.000615038	231	0.000756806	0.000706724	0.000654255	462	-9.16863e-05	Nonsig	-0.0603481	ap-1 complex subunit gamma-1	ap-1 complex subunit gamma-1
DIAVI-09JAN12-CLUS02115_1	0.00239668	2131	0.00252056	0.0024884	0.0023969	462	-9.17134e-05	Nonsig	-0.016309	transmembrane protein 14c-like	transmembrane protein 14c-like
DIAVI-09JAN12-CLUS04058_1	0.00255747	702	0.00277531	0.0026493	0.00254647	462	-9.18331e-05	Nonsig	-0.0153211	polyadenylate-binding protein-interacting protein 1-like	polyadenylate-binding protein-interacting protein 1-like
DIAVI-09JAN12-CLUS08378_1	0.0018641	404	0.0019983	0.00195621	0.00190642	462	-9.21105e-05	Nonsig	-0.0209464	transportin-3	transportin-3
DIAVI-09JAN12-CLUS00950_1	0.00230596	324	0.00247113	0.00239808	0.00235021	462	-9.21153e-05	Nonsig	-0.017011	mannosyl-oligosaccharide alpha- -mannosidase	mannosyl-oligosaccharide alpha- -mannosidase
DIAVI-09JAN12-CLUS04147_1	0.000722142	468	0.000842657	0.000814306	0.000782155	462	-9.21641e-05	Nonsig	-0.0521651	isoform b	isoform b
DIAVI-09JAN12-CLUS05905_1	0.00110716	607	0.0012121	0.00119952	0.00117308	462	-9.23606e-05	Nonsig	-0.0347975	solute carrier family facilitated glucose transporter member 1-like	solute carrier family facilitated glucose transporter member 1-like
DIAVI-09JAN12-CLUS09089_1	0.00107664	223	0.00119582	0.00116909	0.00115073	462	-9.24532e-05	Nonsig	-0.0357786	trihelix transcription factor gt-3b-like	trihelix transcription factor gt-3b-like
DIAVI-09JAN12-CLUS03959_1	0.000951173	680	0.00105655	0.00104365	0.00102915	462	-9.24794e-05	Nonsig	-0.0402963	histone rna hairpin-binding protein	histone rna hairpin-binding protein
DIAVI-09JAN12-CLUS02114_1	0.00193497	2028	0.00205308	0.00202759	0.00199431	462	-9.26227e-05	Nonsig	-0.0203065	hypothetical protein TcasGA2_TC012093	hypothetical protein TcasGA2_TC012093
DIAVI-09JAN12-CLUS07387_1	0.00156732	385	0.00166715	0.0016602	0.00163651	462	-9.28732e-05	Nonsig	-0.0250009	10 kda heat shock mitochondrial-like	10 kda heat shock mitochondrial-like
DIAVI-09JAN12-CLUS04801_1	0.00222719	828	0.00233845	0.00232008	0.00229944	462	-9.28892e-05	Nonsig	-0.0177455	#N/A	#N/A
DIAVI-09JAN12-CLUS03793_1	0.0019064	783	0.00202561	0.00199944	0.00197103	462	-9.30443e-05	Nonsig	-0.0206953	dna replication licensing factor mcm7	dna replication licensing factor mcm7
DIAVI-09JAN12-CLUS08545_1	0.00172539	345	0.00185961	0.00181845	0.0017712	462	-9.30604e-05	Nonsig	-0.0228142	13 kda hemolymph protein a	13 kda hemolymph protein a
DIAVI-09JAN12-CLUS03987_1	0.00154938	781	0.00164883	0.00164247	0.00162445	462	-9.30964e-05	Nonsig	-0.0253412	PREDICTED: hypothetical protein	PREDICTED: hypothetical protein
DIAVI-09JAN12-CLUS01114_1	0.00496526	368	0.00532288	0.00505844	0.0048998	462	-9.31813e-05	Nonsig	-0.00807473	endonuclease-reverse transcriptase	endonuclease-reverse transcriptase
DIAVI-09JAN12-CLUS05897_1	0.00185236	518	0.00197779	0.00194567	0.00189826	462	-9.33099e-05	Nonsig	-0.0213438	protein outspread	protein outspread
DIAVI-09JAN12-CLUS04938_1	0.00758727	471	0.00782715	0.00768065	0.00760783	462	-9.3378e-05	Nonsig	-0.00531233	#N/A	#N/A
DIAVI-09JAN12-CLUS02678_1	0.002066	1162	0.00220573	0.00215941	0.00211656	462	-9.34091e-05	Nonsig	-0.0192046	transmembrane 7 superfamily member 3	transmembrane 7 superfamily member 3
DIAVI-09JAN12-CLUS00680_1	0.00147096	732	0.0016158	0.00156447	0.00152421	462	-9.3503e-05	Nonsig	-0.0267644	alpha-tocopherol transfer	alpha-tocopherol transfer
DIAVI-09JAN12-CLUS04584_1	0.00179853	856	0.00194101	0.00189214	0.00185442	462	-9.36043e-05	Nonsig	-0.0220342	#N/A	#N/A
DIAVI-09JAN12-CLUS04700_1	0.00321081	745	0.00332793	0.00330447	0.00327729	462	-9.36641e-05	Nonsig	-0.0124877	#N/A	#N/A
DIAVI-09JAN12-CLUS01911_1	0.00330819	2561	0.00346301	0.00340186	0.00337265	462	-9.36644e-05	Nonsig	-0.0121253	importin-7	importin-7
DIAVI-09JAN12-CLUS03577_1	0.00134297	672	0.00146083	0.00143665	0.00138954	462	-9.36814e-05	Nonsig	-0.0292852	atp-dependent rna helicase wm6-like	atp-dependent rna helicase wm6-like
DIAVI-09JAN12-CLUS10640_1	0.00138378	216	0.00152783	0.00147764	0.00144029	462	-9.38569e-05	Nonsig	-0.0285006	cg7598 cg7598-pa	cg7598 cg7598-pa
DIAVI-09JAN12-CLUS10258_1	0.00112236	405	0.00122953	0.00121624	0.0011907	462	-9.3877e-05	Nonsig	-0.034886	uncharacterized transposon-derived protein	uncharacterized transposon-derived protein
DIAVI-09JAN12-CLUS08264_1	0.00148387	505	0.00159441	0.0015778	0.00155528	462	-9.39345e-05	Nonsig	-0.0266574	creb-binding protein	creb-binding protein
DIAVI-09JAN12-CLUS03137_1	0.00327218	1043	0.00338612	0.00336619	0.00334038	462	-9.4014e-05	Nonsig	-0.012302	nuclear valosin-containing	nuclear valosin-containing
DIAVI-09JAN12-CLUS02121_1	0.00333866	1863	0.00347472	0.00343272	0.0033672	462	-9.40637e-05	Nonsig	-0.0120667	#N/A	#N/A
DIAVI-09JAN12-CLUS02357_1	0.00282425	1817	0.00294469	0.00291839	0.00286449	462	-9.41427e-05	Nonsig	-0.0142406	phd and ring finger domain-containing protein 1	phd and ring finger domain-containing protein 1
DIAVI-09JAN12-CLUS08102_1	0.000997871	366	0.00110898	0.00109211	0.00105728	462	-9.42402e-05	Nonsig	-0.0391925	#N/A	#N/A
DIAVI-09JAN12-CLUS07064_1	0.00360838	429	0.00383355	0.00370263	0.00355741	462	-9.42467e-05	Nonsig	-0.0111977	schnurri cg7734-pa	schnurri cg7734-pa
DIAVI-09JAN12-CLUS06353_1	0.0019521	631	0.00209959	0.00204641	0.00200027	462	-9.43129e-05	Nonsig	-0.0204912	transcriptional adapter 1-like	transcriptional adapter 1-like
DIAVI-09JAN12-CLUS11497_1	0.00144451	217	0.00156504	0.00153895	0.00151603	462	-9.44379e-05	Nonsig	-0.0275033	#N/A	#N/A
DIAVI-09JAN12-CLUS02015_1	0.00340746	1953	0.00363151	0.00350196	0.00346098	462	-9.44966e-05	Nonsig	-0.01188	beta adaptin	beta adaptin
DIAVI-09JAN12-CLUS06924_1	0.00204452	528	0.00214495	0.00213906	0.00212307	462	-9.45371e-05	Nonsig	-0.019631	acetyl coenzyme a isoform a	acetyl coenzyme a isoform a
DIAVI-09JAN12-CLUS04733_1	0.000671413	721	0.000770386	0.00076596	0.000749096	462	-9.45465e-05	Nonsig	-0.0572161	isoform f	isoform f
DIAVI-09JAN12-CLUS05518_1	0.00151379	569	0.001624	0.00160855	0.00157725	462	-9.47548e-05	Nonsig	-0.0263675	jumonji domain containing 1a	jumonji domain containing 1a
DIAVI-09JAN12-CLUS04603_1	0.000970249	810	0.00107628	0.00106512	0.00103456	462	-9.4874e-05	Nonsig	-0.0405165	kiaa0152 homolog precursor	kiaa0152 homolog precursor
DIAVI-09JAN12-CLUS08666_1	0.000909044	474	0.00101456	0.00100405	0.000982631	462	-9.50039e-05	Nonsig	-0.0431695	#N/A	#N/A
DIAVI-09JAN12-CLUS03378_1	0.0014325	892	0.00154868	0.00152766	0.00149189	462	-9.51638e-05	Nonsig	-0.0279332	protein kinase shaggy-like	protein kinase shaggy-like
DIAVI-09JAN12-CLUS08976_1	0.00136402	352	0.00147264	0.0014592	0.00142489	462	-9.51795e-05	Nonsig	-0.0292939	protein fam91a1-like	protein fam91a1-like
DIAVI-09JAN12-CLUS04093_1	0.00208598	485	0.00226579	0.00218129	0.00211766	462	-9.53148e-05	Nonsig	-0.0194042	ribonuclease p mrp subunit	ribonuclease p mrp subunit
DIAVI-09JAN12-CLUS02195_1	0.00291322	1605	0.00303551	0.00300861	0.00297573	462	-9.53909e-05	Nonsig	-0.0139928	rna polymerase ii largest subunit	rna polymerase ii largest subunit
DIAVI-09JAN12-CLUS01901_1	0.00161857	2476	0.00174204	0.00171403	0.00168595	462	-9.54663e-05	Nonsig	-0.0248886	sterol regulatory element-binding protein 1	sterol regulatory element-binding protein 1
DIAVI-09JAN12-CLUS01783_1	0.0129763	263	0.0131352	0.0130718	0.0128889	462	-9.54963e-05	Nonsig	-0.00318439	transposable element tc3 transposase	transposable element tc3 transposase
DIAVI-09JAN12-CLUS00798_1	0.000788948	276	0.000892049	0.000884581	0.000853489	462	-9.56328e-05	Nonsig	-0.0496891	double-stranded rna-binding protein staufen-like protein 2	double-stranded rna-binding protein staufen-like protein 2
DIAVI-09JAN12-CLUS02038_1	0.00558158	2601	0.005758	0.0056773	0.00552914	462	-9.57236e-05	Nonsig	-0.00738496	#N/A	#N/A
DIAVI-09JAN12-CLUS03784_1	0.00216786	1028	0.00227839	0.00226362	0.00223989	462	-9.57572e-05	Nonsig	-0.0187717	ensangp00000013532-like protein	ensangp00000013532-like protein
DIAVI-09JAN12-CLUS11247_1	0.0097916	255	0.0100219	0.00988738	0.00977792	462	-9.5779e-05	Nonsig	-0.00422752	#N/A	#N/A
DIAVI-09JAN12-CLUS04481_1	0.00641896	880	0.00656977	0.00651476	0.00646961	462	-9.57998e-05	Nonsig	-0.00643374	#N/A	#N/A
DIAVI-09JAN12-CLUS05032_1	0.00116507	697	0.00128325	0.00126097	0.0012289	462	-9.58989e-05	Nonsig	-0.0343524	hypothetical protein KGM_07490	hypothetical protein KGM_07490
DIAVI-09JAN12-CLUS10678_1	0.00112584	279	0.00123014	0.00122175	0.00121106	462	-9.591e-05	Nonsig	-0.0355058	nitrilase homolog 1-like	nitrilase homolog 1-like
DIAVI-09JAN12-CLUS06715_1	0.00111468	499	0.00121919	0.00121065	0.0011627	462	-9.59699e-05	Nonsig	-0.0358684	copper homeostasis protein cutc homolog	copper homeostasis protein cutc homolog
DIAVI-09JAN12-CLUS08160_1	0.002264	325	0.00237346	0.00236003	0.00232765	462	-9.60281e-05	Nonsig	-0.0180407	h aca ribonucleoprotein complex subunit 2-like	h aca ribonucleoprotein complex subunit 2-like
DIAVI-09JAN12-CLUS09512_1	0.000846681	421	0.000952888	0.00094274	0.000905964	462	-9.60596e-05	Nonsig	-0.0466724	#N/A	#N/A
DIAVI-09JAN12-CLUS05895_1	0.00848663	686	0.00866164	0.0085827	0.00847065	462	-9.60643e-05	Nonsig	-0.00488837	15b cg4937-pb	15b cg4937-pb
DIAVI-09JAN12-CLUS05093_1	0.00350118	793	0.00368223	0.00359738	0.00351771	462	-9.61943e-05	Nonsig	-0.0117712	#N/A	#N/A
DIAVI-09JAN12-CLUS08090_1	0.00342391	410	0.00357769	0.00352011	0.00349353	462	-9.62019e-05	Nonsig	-0.0120341	mesoderm development candidate 2	mesoderm development candidate 2
DIAVI-09JAN12-CLUS02994_1	0.00328051	847	0.00343527	0.00337696	0.00329458	462	-9.64528e-05	Nonsig	-0.0125849	ubiquinol-cytochrome c reductase complex core protein	ubiquinol-cytochrome c reductase complex core protein
DIAVI-09JAN12-CLUS09967_1	0.00216169	128	0.00228248	0.00225821	0.00217494	462	-9.65183e-05	Nonsig	-0.0189705	tbc1 domain family member 9	tbc1 domain family member 9
DIAVI-09JAN12-CLUS03085_1	0.00229543	1217	0.00243203	0.00239198	0.0023315	462	-9.65488e-05	Nonsig	-0.0178932	lipase 3	lipase 3
DIAVI-09JAN12-CLUS00870_1	0.00261008	1353	0.00272726	0.00270666	0.00266412	462	-9.65819e-05	Nonsig	-0.0157802	rab gdp-dissociation inhibitor	rab gdp-dissociation inhibitor
DIAVI-09JAN12-CLUS05316_1	0.00139453	633	0.00150673	0.00149111	0.0014772	462	-9.65875e-05	Nonsig	-0.0290841	transportin-3	transportin-3
DIAVI-09JAN12-CLUS10802_1	0.00127662	375	0.00141317	0.00137323	0.00131573	462	-9.66107e-05	Nonsig	-0.0316818	#N/A	#N/A
DIAVI-09JAN12-CLUS01886_1	0.00218982	3124	0.00230304	0.00228647	0.00225154	462	-9.66549e-05	Nonsig	-0.018758	ccr4-not transcription complex subunit 1	ccr4-not transcription complex subunit 1
DIAVI-09JAN12-CLUS05635_1	0.00141214	719	0.00153131	0.00150887	0.00149502	462	-9.67247e-05	Nonsig	-0.0287725	#N/A	#N/A
DIAVI-09JAN12-CLUS03465_1	0.00407373	1166	0.00418539	0.00417051	0.00411191	462	-9.67748e-05	Nonsig	-0.0101964	10g08	10g08
DIAVI-09JAN12-CLUS02991_1	0.00583107	1467	0.00594679	0.00592786	0.00590118	462	-9.67872e-05	Nonsig	-0.00714948	#N/A	#N/A
DIAVI-09JAN12-CLUS06637_1	0.00143445	368	0.00156246	0.00153126	0.00150705	462	-9.68052e-05	Nonsig	-0.0283621	multidrug resistance-associated protein 4-like	multidrug resistance-associated protein 4-like
DIAVI-09JAN12-CLUS02175_1	0.00308801	1747	0.00325279	0.00318488	0.00310596	462	-9.68688e-05	Nonsig	-0.0134142	isoform d	isoform d
DIAVI-09JAN12-CLUS02747_1	0.00425649	1613	0.00438272	0.0043535	0.00432445	462	-9.70103e-05	Nonsig	-0.00978695	#N/A	#N/A
DIAVI-09JAN12-CLUS10811_1	0.00115971	125	0.00127421	0.00125677	0.00121504	462	-9.70658e-05	Nonsig	-0.0349084	transmembrane protein 50a-like	transmembrane protein 50a-like
DIAVI-09JAN12-CLUS09004_1	0.00147679	492	0.00158588	0.00157392	0.00154861	462	-9.71276e-05	Nonsig	-0.0276633	serine threonine-protein kinase tbk1	serine threonine-protein kinase tbk1
DIAVI-09JAN12-CLUS05113_1	0.00131315	709	0.00143525	0.00141032	0.00137626	462	-9.71651e-05	Nonsig	-0.0310017	partial	partial
DIAVI-09JAN12-CLUS07731_1	0.000274725	104	0.000410509	0.000372024	0.000353607	462	-9.72985e-05	Nonsig	-0.131672	fetal alzheimer falz	fetal alzheimer falz
DIAVI-09JAN12-CLUS08534_1	0.000946432	507	0.00106649	0.00104374	0.00102099	462	-9.73087e-05	Nonsig	-0.0425032	histidyl-trna synthetase	histidyl-trna synthetase
DIAVI-09JAN12-CLUS02405_1	0.000924965	1459	0.00102766	0.00102236	0.000987931	462	-9.73921e-05	Nonsig	-0.0434773	monocarboxylate transporter	monocarboxylate transporter
DIAVI-09JAN12-CLUS04543_1	0.00205328	269	0.00225489	0.00215071	0.00207386	462	-9.7431e-05	Nonsig	-0.0201338	aldo-keto reductase	aldo-keto reductase
DIAVI-09JAN12-CLUS04171_1	0.00172068	952	0.00185889	0.00181821	0.00179762	462	-9.75297e-05	Nonsig	-0.0239439	cordon-bleu 1	cordon-bleu 1
DIAVI-09JAN12-CLUS03594_1	0.00136397	1145	0.00146904	0.00146155	0.0014234	462	-9.75717e-05	Nonsig	-0.0300063	tyrosine-protein phosphatase lar	tyrosine-protein phosphatase lar
DIAVI-09JAN12-CLUS04698_1	0.000981177	389	0.00114253	0.00107881	0.00100802	462	-9.76315e-05	Nonsig	-0.041197	peroxisomal targeting signal 1 receptor-like	peroxisomal targeting signal 1 receptor-like
DIAVI-09JAN12-CLUS00734_1	0.000495861	194	0.000605994	0.000593499	0.000574408	462	-9.76381e-05	Nonsig	-0.0780601	fructose- -bisphosphatase	fructose- -bisphosphatase
DIAVI-09JAN12-CLUS02033_1	0.00190557	2123	0.00201579	0.00200322	0.00197592	462	-9.76514e-05	Nonsig	-0.0217041	26s proteasome non-atpase regulatory subunit 2	26s proteasome non-atpase regulatory subunit 2
DIAVI-09JAN12-CLUS03178_1	0.00277299	953	0.00293939	0.00287066	0.00281316	462	-9.76719e-05	Nonsig	-0.0150337	rna-binding protein nova-1	rna-binding protein nova-1
DIAVI-09JAN12-CLUS02723_1	0.00214987	1088	0.00229962	0.00224766	0.00219483	462	-9.77913e-05	Nonsig	-0.0193187	interferon-related developmental regulator 1-like	interferon-related developmental regulator 1-like
DIAVI-09JAN12-CLUS11026_1	0.00220479	308	0.00236462	0.00230263	0.00225811	462	-9.78406e-05	Nonsig	-0.0188571	#N/A	#N/A
DIAVI-09JAN12-CLUS06470_1	0.0010173	488	0.00114058	0.00111529	0.00106871	462	-9.7985e-05	Nonsig	-0.0399367	ccr4-not transcription complex subunit 1	ccr4-not transcription complex subunit 1
DIAVI-09JAN12-CLUS00554_1	0.00145442	230	0.00156798	0.0015525	0.0015133	462	-9.80747e-05	Nonsig	-0.0283402	isoform a	isoform a
DIAVI-09JAN12-CLUS08679_1	0.000640685	410	0.000746461	0.00073876	0.000711396	462	-9.80747e-05	Nonsig	-0.0618586	mitochondrial nadh:ubiquinone oxidoreductase	mitochondrial nadh:ubiquinone oxidoreductase
DIAVI-09JAN12-CLUS06429_1	0.00298462	604	0.00310064	0.00308299	0.00304738	462	-9.83656e-05	Nonsig	-0.0140824	#N/A	#N/A
DIAVI-09JAN12-CLUS06354_1	0.00198371	588	0.00208905	0.00208214	0.00205133	462	-9.84241e-05	Nonsig	-0.0210305	#N/A	#N/A
DIAVI-09JAN12-CLUS05924_1	0.00528392	547	0.00539925	0.0053824	0.00533674	462	-9.8478e-05	Nonsig	-0.00801958	#N/A	#N/A
DIAVI-09JAN12-CLUS01321_2	0.00798121	334	0.0083173	0.00807984	0.00794509	462	-9.86329e-05	Nonsig	-0.00533418	endonuclease-reverse transcriptase	endonuclease-reverse transcriptase
DIAVI-09JAN12-CLUS02497_1	0.00536492	1309	0.00559604	0.00546362	0.00537262	462	-9.87039e-05	Nonsig	-0.00791756	mitochondrial processing peptidase beta subunit	mitochondrial processing peptidase beta subunit
DIAVI-09JAN12-CLUS10453_1	0.000606672	124	0.000748999	0.000705387	0.000665728	462	-9.87157e-05	Nonsig	-0.0654739	#N/A	#N/A
DIAVI-09JAN12-CLUS05878_1	0.00280407	452	0.00294969	0.0029028	0.00281112	462	-9.87227e-05	Nonsig	-0.0150271	protein transport protein sec61 subunit beta-like	protein transport protein sec61 subunit beta-like
DIAVI-09JAN12-CLUS01816_1	0.00239006	3454	0.00249542	0.00248891	0.0024624	462	-9.88478e-05	Nonsig	-0.0176	ubiquitin-protein ligase	ubiquitin-protein ligase
DIAVI-09JAN12-CLUS11246_1	0.00102291	208	0.00118217	0.00112184	0.00108258	462	-9.89272e-05	Nonsig	-0.0400923	ubiquinol-cytochrome c reductase complex	ubiquinol-cytochrome c reductase complex
DIAVI-09JAN12-CLUS04340_1	0.00233035	569	0.00244137	0.00242932	0.00238808	462	-9.8975e-05	Nonsig	-0.0180645	#N/A	#N/A
DIAVI-09JAN12-CLUS11405_1	0.000323751	148	0.000422781	0.000422781	0.000402086	462	-9.90298e-05	Nonsig	-0.115904	protein piezo2-like	protein piezo2-like
DIAVI-09JAN12-CLUS07255_1	0.000455884	357	0.000593166	0.000555	0.000525052	462	-9.91162e-05	Nonsig	-0.0854388	cytochrome p450	cytochrome p450
DIAVI-09JAN12-CLUS04678_1	0.00211468	830	0.00223933	0.00221382	0.00219133	462	-9.91335e-05	Nonsig	-0.0198963	#N/A	#N/A
DIAVI-09JAN12-CLUS02330_1	0.00574662	1911	0.00589896	0.00584583	0.00578741	462	-9.92046e-05	Nonsig	-0.0074333	#N/A	#N/A
DIAVI-09JAN12-CLUS03479_1	0.00369288	1117	0.00381634	0.00379212	0.00374907	462	-9.92329e-05	Nonsig	-0.0115161	twinkle mitochondrial-like	twinkle mitochondrial-like
DIAVI-09JAN12-CLUS10149_1	0.00217797	312	0.00230892	0.00227721	0.00223746	462	-9.92368e-05	Nonsig	-0.0193506	heat repeat-containing protein 5b	heat repeat-containing protein 5b
DIAVI-09JAN12-CLUS03856_1	0.00170714	616	0.00188292	0.00180639	0.00175201	462	-9.92502e-05	Nonsig	-0.0245425	ankyrin repeat and fyve domain-containing protein 1-like	ankyrin repeat and fyve domain-containing protein 1-like
DIAVI-09JAN12-CLUS06886_1	0.00122314	511	0.00136114	0.00132239	0.0012982	462	-9.92551e-05	Nonsig	-0.0338851	mixed-lineage leukemia protein	mixed-lineage leukemia protein
DIAVI-09JAN12-CLUS10429_1	0.000964028	390	0.00109794	0.00106332	0.00102632	462	-9.92873e-05	Nonsig	-0.0425724	#N/A	#N/A
DIAVI-09JAN12-CLUS00969_2	0.00082613	159	0.000969154	0.00092556	0.000868527	462	-9.94297e-05	Nonsig	-0.049356	steroid dehydrogenase	steroid dehydrogenase
DIAVI-09JAN12-CLUS05838_1	0.000983818	314	0.00109413	0.00108328	0.00104409	462	-9.94623e-05	Nonsig	-0.0418261	ataxin 3 variant m	ataxin 3 variant m
DIAVI-09JAN12-CLUS04823_1	0.0021175	848	0.00224558	0.00221704	0.00216154	462	-9.9541e-05	Nonsig	-0.0199503	#N/A	#N/A
DIAVI-09JAN12-CLUS03697_1	0.00202081	989	0.00221647	0.00212038	0.00204166	462	-9.95646e-05	Nonsig	-0.0208871	#N/A	#N/A
DIAVI-09JAN12-CLUS08736_1	0.00139708	168	0.00162445	0.00149673	0.00140268	462	-9.96434e-05	Nonsig	-0.0299202	ribosomal protein l24	ribosomal protein l24
DIAVI-09JAN12-CLUS03201_1	0.00355008	1214	0.003687	0.00364976	0.00363121	462	-9.96781e-05	Nonsig	-0.0120259	sentrin-specific protease 1	sentrin-specific protease 1
DIAVI-09JAN12-CLUS02996_1	0.0010027	1103	0.00112597	0.00110266	0.00105464	462	-9.9959e-05	Nonsig	-0.0412701	actin	actin
DIAVI-09JAN12-CLUS07993_1	0.00261867	97	0.00283474	0.00271864	0.00257748	462	-9.99785e-05	Nonsig	-0.0162723	isoform c	isoform c
DIAVI-09JAN12-CLUS04774_1	0.00188694	747	0.00199892	0.00198695	0.0019718	462	-0.000100005	Nonsig	-0.0224278	meiotic recombination 11	meiotic recombination 11
DIAVI-09JAN12-CLUS06231_1	0.00127446	442	0.0014037	0.00137453	0.00135172	462	-0.00010007	Nonsig	-0.032828	#N/A	#N/A
DIAVI-09JAN12-CLUS05479_1	0.000893407	391	0.00104058	0.00099354	0.000953932	462	-0.000100133	Nonsig	-0.0461358	progestin and adipoq receptor family member 3-like	progestin and adipoq receptor family member 3-like
DIAVI-09JAN12-CLUS04630_1	0.0027841	829	0.00296946	0.00288425	0.0028465	462	-0.000100155	Nonsig	-0.0153488	ribosomal l1 domain-containing protein cg13096-like	ribosomal l1 domain-containing protein cg13096-like
DIAVI-09JAN12-CLUS01354_2	0.000280899	89	0.00039557	0.000381098	0.000359195	462	-0.000100199	Nonsig	-0.132486	#N/A	#N/A
DIAVI-09JAN12-CLUS06146_1	0.00196979	612	0.002092	0.00207007	0.00203039	462	-0.000100288	Nonsig	-0.0215667	39s ribosomal protein mitochondrial	39s ribosomal protein mitochondrial
DIAVI-09JAN12-CLUS01454_1	0.0047768	407	0.00496054	0.00487726	0.0048055	462	-0.000100456	Nonsig	-0.00903853	#N/A	#N/A
DIAVI-09JAN12-CLUS03369_1	0.00255582	757	0.00271379	0.00265636	0.0025923	462	-0.000100541	Nonsig	-0.0167568	sodium-dependent phosphate transporter	sodium-dependent phosphate transporter
DIAVI-09JAN12-CLUS09179_1	0.000845025	316	0.000958553	0.000945596	0.000927646	462	-0.000100571	Nonsig	-0.0488361	upf0369 protein c6orf57-like protein	upf0369 protein c6orf57-like protein
DIAVI-09JAN12-CLUS03565_1	0.00165192	884	0.00177407	0.00175256	0.0017073	462	-0.000100639	Nonsig	-0.0256836	star-related lipid transfer protein mitochondrial-like	star-related lipid transfer protein mitochondrial-like
DIAVI-09JAN12-CLUS03267_1	0.0020994	1222	0.00221949	0.00220006	0.00216807	462	-0.000100662	Nonsig	-0.0203399	e3 ubiquitin-protein ligase hectd1	e3 ubiquitin-protein ligase hectd1
DIAVI-09JAN12-CLUS03866_1	0.00677823	760	0.00693665	0.00687893	0.00678556	462	-0.000100694	Nonsig	-0.00640424	lysosomal acid phosphatase	lysosomal acid phosphatase
DIAVI-09JAN12-CLUS04998_1	0.00151056	716	0.00162872	0.00161127	0.00159069	462	-0.000100711	Nonsig	-0.0280305	voltage-dependent calcium channel type d subunit alpha-1-like	voltage-dependent calcium channel type d subunit alpha-1-like
DIAVI-09JAN12-CLUS05624_1	0.000459482	114	0.000571429	0.000560224	0.000544218	462	-0.000100742	Nonsig	-0.0860932	wd repeat-containing protein 48	wd repeat-containing protein 48
DIAVI-09JAN12-CLUS05109_1	0.00170725	754	0.00183265	0.00180803	0.00177955	462	-0.000100782	Nonsig	-0.0249091	proliferating cell nuclear antigen	proliferating cell nuclear antigen
DIAVI-09JAN12-CLUS04904_1	0.00302876	697	0.00317371	0.00312955	0.00309003	462	-0.000100788	Nonsig	-0.0142168	histone	histone
DIAVI-09JAN12-CLUS07584_1	0.00326215	529	0.00344451	0.00336297	0.00327483	462	-0.000100823	Nonsig	-0.0132195	#N/A	#N/A
DIAVI-09JAN12-CLUS08074_1	0.0024396	442	0.00259577	0.00254049	0.00249721	462	-0.000100887	Nonsig	-0.0175983	PREDICTED: hypothetical protein LOC100742402	PREDICTED: hypothetical protein LOC100742402
DIAVI-09JAN12-CLUS02937_1	0.00273044	1513	0.00285022	0.00283143	0.00281025	462	-0.000100992	Nonsig	-0.0157735	heat shock protein 70	heat shock protein 70
DIAVI-09JAN12-CLUS05522_1	0.00152577	614	0.00167801	0.00162691	0.00158778	462	-0.000101141	Nonsig	-0.0278747	er lumen protein retaining receptor 3-like	er lumen protein retaining receptor 3-like
DIAVI-09JAN12-CLUS04162_1	0.00255274	981	0.00269947	0.00265398	0.00263612	462	-0.00010124	Nonsig	-0.016891	conserved hypothetical protein	conserved hypothetical protein
DIAVI-09JAN12-CLUS03387_1	0.00445218	701	0.00466265	0.00455353	0.00445218	462	-0.000101357	Nonsig	-0.00977613	glycerate kinase	glycerate kinase
DIAVI-09JAN12-CLUS00053_7	0.00194831	415	0.00209318	0.00204967	0.00199597	462	-0.000101361	Nonsig	-0.0220261	endonuclease-reverse transcriptase	endonuclease-reverse transcriptase
DIAVI-09JAN12-CLUS02137_1	0.00227515	1805	0.00239284	0.00237652	0.00235287	462	-0.000101369	Nonsig	-0.0189313	heat shock 70 kda protein cognate 5-like	heat shock 70 kda protein cognate 5-like
DIAVI-09JAN12-CLUS09953_1	0.00131341	298	0.00143218	0.00141481	0.00138979	462	-0.000101397	Nonsig	-0.0322967	cytochrome b5 reductase 4-like	cytochrome b5 reductase 4-like
DIAVI-09JAN12-CLUS00707_2	0.000650316	115	0.000766005	0.00075182	0.000669247	434	-0.000101504	Nonsig	-0.0629896	unc93-like protein mfsd11-like	unc93-like protein mfsd11-like
DIAVI-09JAN12-CLUS08309_1	0.00107922	251	0.00124386	0.00118075	0.00114823	462	-0.000101532	Nonsig	-0.0390486	nitrogen permease regulator 3-like	nitrogen permease regulator 3-like
DIAVI-09JAN12-CLUS09710_1	0.00346939	392	0.00359185	0.00357097	0.0035495	462	-0.000101581	Nonsig	-0.0125332	#N/A	#N/A
DIAVI-09JAN12-CLUS06613_1	0.00122707	601	0.0013506	0.00132868	0.00130055	462	-0.000101606	Nonsig	-0.0345499	chromodomain helicase dna binding protein	chromodomain helicase dna binding protein
DIAVI-09JAN12-CLUS04785_1	0.0016716	761	0.00180941	0.00177331	0.00174885	462	-0.000101706	Nonsig	-0.0256513	er lumen protein retaining receptor	er lumen protein retaining receptor
DIAVI-09JAN12-CLUS06323_1	0.00260464	618	0.00274325	0.00270653	0.00266779	462	-0.000101895	Nonsig	-0.0166659	riboflavin kinase	riboflavin kinase
DIAVI-09JAN12-CLUS03119_1	0.00145255	1162	0.00161001	0.00155445	0.00152033	462	-0.000101899	Nonsig	-0.0294454	isoform j	isoform j
DIAVI-09JAN12-CLUS10976_1	0.00111614	161	0.00124055	0.00121822	0.00116255	462	-0.000102081	Nonsig	-0.0380075	ubiquitin protein ligase	ubiquitin protein ligase
DIAVI-09JAN12-CLUS04670_1	0.00144842	779	0.00158875	0.00155051	0.0015068	462	-0.00010209	Nonsig	-0.0295801	protein yipf1-like	protein yipf1-like
DIAVI-09JAN12-CLUS10441_1	0.000941762	356	0.00104853	0.0010439	0.00102249	462	-0.00010214	Nonsig	-0.0447185	polycomb protein asx	polycomb protein asx
DIAVI-09JAN12-CLUS02246_1	0.00384368	1842	0.00395933	0.00394582	0.00390615	462	-0.00010214	Nonsig	-0.01139	protein disulfide isomerase	protein disulfide isomerase
DIAVI-09JAN12-CLUS05128_1	0.0033725	772	0.00352349	0.00347469	0.00343653	462	-0.000102192	Nonsig	-0.0129643	#N/A	#N/A
DIAVI-09JAN12-CLUS07503_1	0.0020102	548	0.00215094	0.00211249	0.00205844	462	-0.00010229	Nonsig	-0.0215553	#N/A	#N/A
DIAVI-09JAN12-CLUS04408_1	0.00120688	926	0.00133831	0.00130917	0.0012872	462	-0.000102293	Nonsig	-0.0353328	isoform b	isoform b
DIAVI-09JAN12-CLUS11083_1	0.00119744	260	0.00134836	0.00129977	0.00126783	462	-0.00010233	Nonsig	-0.0356128	#N/A	#N/A
DIAVI-09JAN12-CLUS02756_1	0.00631591	1372	0.00646351	0.00641837	0.00636823	462	-0.000102466	Nonsig	-0.00698926	antennae-rich cytochrome p450	antennae-rich cytochrome p450
DIAVI-09JAN12-CLUS03295_1	0.00216208	1035	0.00229255	0.00226464	0.00219836	462	-0.000102554	Nonsig	-0.0201261	#N/A	#N/A
DIAVI-09JAN12-CLUS09920_1	0.00102812	416	0.0011502	0.0011307	0.00111111	462	-0.000102584	Nonsig	-0.0413051	cell cycle regulator mat89bb homolog	cell cycle regulator mat89bb homolog
DIAVI-09JAN12-CLUS09995_1	0.00136427	178	0.00153602	0.00146693	0.00141528	462	-0.000102661	Nonsig	-0.0315095	cyclin-dependent kinase 8-like	cyclin-dependent kinase 8-like
DIAVI-09JAN12-CLUS11131_1	0.00229995	315	0.0024225	0.0024027	0.00235784	462	-0.000102756	Nonsig	-0.0189823	#N/A	#N/A
DIAVI-09JAN12-CLUS07783_1	0.00220293	556	0.0023459	0.00230576	0.00226053	462	-0.000102834	Nonsig	-0.0198142	#N/A	#N/A
DIAVI-09JAN12-CLUS08630_1	0.00155452	333	0.00171355	0.00165748	0.00159071	462	-0.000102959	Nonsig	-0.0278517	fragile site-associated protein	fragile site-associated protein
DIAVI-09JAN12-CLUS09045_1	0.00127949	451	0.00141534	0.00138246	0.00133193	462	-0.000102976	Nonsig	-0.0336176	brca1-associated ring domain protein 1	brca1-associated ring domain protein 1
DIAVI-09JAN12-CLUS09780_1	0.00113664	373	0.00125448	0.00123972	0.00118998	462	-0.000103083	Nonsig	-0.0377017	myosin-viia	myosin-viia
DIAVI-09JAN12-CLUS05426_1	0.0018826	443	0.00212803	0.00198588	0.00193033	462	-0.000103277	Nonsig	-0.0231943	mrna-capping enzyme-like	mrna-capping enzyme-like
DIAVI-09JAN12-CLUS01801_1	0.00508437	5709	0.00521693	0.00518767	0.00514285	462	-0.000103302	Nonsig	-0.00873538	clathrin heavy chain	clathrin heavy chain
DIAVI-09JAN12-CLUS00596_2	0.00474473	654	0.00488444	0.00484807	0.00477689	462	-0.00010334	Nonsig	-0.00935742	#N/A	#N/A
DIAVI-09JAN12-CLUS02511_1	0.000812127	1045	0.000930717	0.000915469	0.000895829	462	-0.000103342	Nonsig	-0.0520196	transmembrane protein 26-like	transmembrane protein 26-like
DIAVI-09JAN12-CLUS00715_2	0.000247525	101	0.000350877	0.000350877	0.000347222	434	-0.000103352	Nonsig	-0.151537	#N/A	#N/A
DIAVI-09JAN12-CLUS10192_1	0.00296279	399	0.00310544	0.00306619	0.00301834	462	-0.0001034	Nonsig	-0.0148982	e1a binding protein p400	e1a binding protein p400
DIAVI-09JAN12-CLUS09741_1	0.000604787	228	0.000749561	0.00070822	0.000653571	462	-0.000103433	Nonsig	-0.0685655	multidrug resistance-associated protein 4-like	multidrug resistance-associated protein 4-like
DIAVI-09JAN12-CLUS08784_1	0.00182994	244	0.00195211	0.00193342	0.00187844	462	-0.000103484	Nonsig	-0.0238904	receptor tyrosine phosphatase type r2a	receptor tyrosine phosphatase type r2a
DIAVI-09JAN12-CLUS10832_1	0.000781574	301	0.00089214	0.000885121	0.000862186	462	-0.000103548	Nonsig	-0.054033	upf0327 protein c1orf151-like	upf0327 protein c1orf151-like
DIAVI-09JAN12-CLUS05313_1	0.00291021	716	0.00304133	0.00301383	0.0029746	462	-0.000103626	Nonsig	-0.0151953	retinoblastoma-binding protein 6	retinoblastoma-binding protein 6
DIAVI-09JAN12-CLUS01194_1	0.000741982	207	0.000861479	0.000845638	0.000824443	462	-0.000103657	Nonsig	-0.0567916	n-terminal acetyltransferase complex ard1	n-terminal acetyltransferase complex ard1
DIAVI-09JAN12-CLUS09001_1	0.000717502	445	0.000838184	0.000821217	0.000803322	462	-0.000103715	Nonsig	-0.0586349	#N/A	#N/A
DIAVI-09JAN12-CLUS03668_1	0.00172367	805	0.00184714	0.00182743	0.00179332	462	-0.000103753	Nonsig	-0.025385	neurexin isoform b	neurexin isoform b
DIAVI-09JAN12-CLUS05394_1	0.00132909	610	0.00144898	0.00143292	0.0014119	462	-0.000103828	Nonsig	-0.0326671	n-alpha-acetyltransferase catalytic subunit-like	n-alpha-acetyltransferase catalytic subunit-like
DIAVI-09JAN12-CLUS10839_1	0.00108102	273	0.00119292	0.00118488	0.00116884	462	-0.000103857	Nonsig	-0.0398393	dolichyldiphosphatase 1-like	dolichyldiphosphatase 1-like
DIAVI-09JAN12-CLUS04786_1	0.00169177	648	0.00181278	0.0017957	0.00176956	462	-0.000103923	Nonsig	-0.0258907	geranylgeranyl transferase type-2 subunit beta-like	geranylgeranyl transferase type-2 subunit beta-like
DIAVI-09JAN12-CLUS08723_1	0.00105149	205	0.00120222	0.00115545	0.00112856	462	-0.00010396	Nonsig	-0.0409461	bumetanide-sensitive sodium- -chloride cotransporter-like	bumetanide-sensitive sodium- -chloride cotransporter-like
DIAVI-09JAN12-CLUS04310_1	0.00181685	965	0.00195428	0.00192083	0.00188514	462	-0.000103987	Nonsig	-0.0241716	#N/A	#N/A
DIAVI-09JAN12-CLUS00646_1	0.00104138	597	0.00120601	0.00114538	0.00109849	462	-0.000103999	Nonsig	-0.0413401	cgmp-dependent protein kinase	cgmp-dependent protein kinase
DIAVI-09JAN12-CLUS03143_1	0.00158071	749	0.0017849	0.00168474	0.00164344	462	-0.000104026	Nonsig	-0.0276797	protein charybde-like	protein charybde-like
DIAVI-09JAN12-CLUS09297_1	0.00138489	437	0.00155315	0.00148899	0.00144385	462	-0.000104098	Nonsig	-0.0314759	#N/A	#N/A
DIAVI-09JAN12-CLUS08511_1	0.0012785	403	0.00138831	0.00138268	0.00136912	462	-0.000104181	Nonsig	-0.0340211	growth differentiation factor 8-like	growth differentiation factor 8-like
DIAVI-09JAN12-CLUS03684_1	0.00126036	885	0.00139048	0.00136456	0.00133683	462	-0.0001042	Nonsig	-0.0344981	transmembrane emp24 domain-containing protein 2	transmembrane emp24 domain-containing protein 2
DIAVI-09JAN12-CLUS01243_1	0.00377424	745	0.00390537	0.00387849	0.00380401	462	-0.000104257	Nonsig	-0.0118339	endonuclease-reverse transcriptase	endonuclease-reverse transcriptase
DIAVI-09JAN12-CLUS02337_1	0.00309473	1236	0.00323376	0.00319912	0.00316124	462	-0.000104397	Nonsig	-0.0144087	fatty-acid amide hydrolase 2-like	fatty-acid amide hydrolase 2-like
DIAVI-09JAN12-CLUS04432_1	0.00213308	681	0.00225058	0.00223758	0.00220062	462	-0.000104498	Nonsig	-0.0207711	atp synthase lipid-binding mitochondrial	atp synthase lipid-binding mitochondrial
DIAVI-09JAN12-CLUS06194_1	0.0181015	602	0.0182325	0.0182061	0.0181259	462	-0.000104566	Nonsig	-0.00250155	28 kda heat- and acid-stable phospho	28 kda heat- and acid-stable phospho
DIAVI-09JAN12-CLUS06247_1	0.00405599	366	0.00422431	0.00416058	0.00402642	462	-0.000104581	Nonsig	-0.011056	major epididymal secretory protein	major epididymal secretory protein
DIAVI-09JAN12-CLUS06071_1	0.000707033	510	0.000842977	0.000811676	0.000782278	462	-0.000104643	Nonsig	-0.059943	dnaj homolog subfamily c member 1-like	dnaj homolog subfamily c member 1-like
DIAVI-09JAN12-CLUS07446_1	0.000734161	196	0.000859861	0.000838823	0.000775979	462	-0.000104662	Nonsig	-0.0578791	cop9 signalosome complex subunit 4	cop9 signalosome complex subunit 4
DIAVI-09JAN12-CLUS05306_1	0.00179846	741	0.00192421	0.00190326	0.00187696	462	-0.0001048	Nonsig	-0.0245975	#N/A	#N/A
DIAVI-09JAN12-CLUS06116_1	0.00197352	409	0.00211241	0.00207838	0.00204172	462	-0.000104859	Nonsig	-0.0224833	brahma associated protein 55kd	brahma associated protein 55kd
DIAVI-09JAN12-CLUS03256_1	0.00139502	1034	0.00152375	0.00149994	0.00148241	462	-0.000104925	Nonsig	-0.0314949	ecto-5 -nucleotidase isoform a	ecto-5 -nucleotidase isoform a
DIAVI-09JAN12-CLUS09799_1	0.00120321	402	0.00133557	0.00130814	0.00128525	462	-0.000104926	Nonsig	-0.0363112	#N/A	#N/A
DIAVI-09JAN12-CLUS01053_1	0.00306265	737	0.00339297	0.00316762	0.00305116	462	-0.000104964	Nonsig	-0.0146349	#N/A	#N/A
DIAVI-09JAN12-CLUS03698_1	0.00181421	542	0.00195891	0.0019192	0.00185714	462	-0.000104992	Nonsig	-0.024433	electron transfer flavoprotein subunit mitochondrial-like isoform 1	electron transfer flavoprotein subunit mitochondrial-like isoform 1
DIAVI-09JAN12-CLUS06714_1	0.00112228	388	0.00123884	0.00122738	0.00120508	462	-0.000105103	Nonsig	-0.0388789	glucose-repressible alcohol dehydrogenase transcriptional effector ccr4	glucose-repressible alcohol dehydrogenase transcriptional effector ccr4
DIAVI-09JAN12-CLUS06847_1	0.000800533	497	0.00092969	0.000905643	0.000875842	462	-0.00010511	Nonsig	-0.053578	isoform b	isoform b
DIAVI-09JAN12-CLUS06018_1	0.000676927	255	0.00083017	0.000782202	0.000735557	462	-0.000105275	Nonsig	-0.0627771	7sk snrna methylphosphate capping enzyme	7sk snrna methylphosphate capping enzyme
DIAVI-09JAN12-CLUS06069_1	0.00120799	560	0.00134543	0.00131337	0.0012804	462	-0.000105382	Nonsig	-0.0363247	ap-2 complex subunit sigma	ap-2 complex subunit sigma
DIAVI-09JAN12-CLUS05508_1	0.000598123	282	0.000718782	0.000703597	0.000678314	462	-0.000105474	Nonsig	-0.0705333	rho-type gtpase activating protein	rho-type gtpase activating protein
DIAVI-09JAN12-CLUS10485_1	0.000682159	275	0.000805112	0.000787643	0.000760093	462	-0.000105484	Nonsig	-0.0624438	spingomyelin synthetase	spingomyelin synthetase
DIAVI-09JAN12-CLUS05860_1	0.0023362	509	0.00245696	0.0024417	0.00240157	462	-0.000105502	Nonsig	-0.0191827	protein hairy-like	protein hairy-like
DIAVI-09JAN12-CLUS05491_1	0.00130384	647	0.00144411	0.00140941	0.0013588	462	-0.00010557	Nonsig	-0.033813	e3 ubiquitin-protein ligase hakai	e3 ubiquitin-protein ligase hakai
DIAVI-09JAN12-CLUS10573_1	0.000930003	224	0.00108757	0.0010356	0.000977821	462	-0.000105593	Nonsig	-0.0467061	golgi apparatus protein 1	golgi apparatus protein 1
DIAVI-09JAN12-CLUS08933_1	0.000386021	303	0.000496032	0.00049163	0.000470463	462	-0.000105609	Nonsig	-0.105028	ankyrin repeat domain-containing protein 11	ankyrin repeat domain-containing protein 11
DIAVI-09JAN12-CLUS02188_1	0.00201652	1786	0.00214681	0.00212217	0.00208717	462	-0.000105653	Nonsig	-0.0221782	zinc finger protein on ecdysone puffs	zinc finger protein on ecdysone puffs
DIAVI-09JAN12-CLUS06276_1	0.000819345	558	0.000975428	0.000925013	0.000900929	462	-0.000105668	Nonsig	-0.0526808	hect e3 ubiquitin	hect e3 ubiquitin
DIAVI-09JAN12-CLUS02189_1	0.00112526	2038	0.00123795	0.00123095	0.00120933	462	-0.000105695	Nonsig	-0.0389893	protein tyrosine phosphatase type iva 1-like	protein tyrosine phosphatase type iva 1-like
DIAVI-09JAN12-CLUS04119_1	0.00184658	574	0.00198544	0.00195232	0.00191952	462	-0.000105738	Nonsig	-0.0241823	coiled-coil domain-containing protein 6-like	coiled-coil domain-containing protein 6-like
DIAVI-09JAN12-CLUS04658_1	0.00179647	593	0.00199014	0.00190222	0.00184856	462	-0.000105754	Nonsig	-0.0248418	e3 ubiquitin-protein ligase hectd1-like	e3 ubiquitin-protein ligase hectd1-like
DIAVI-09JAN12-CLUS02622_1	0.00187814	1326	0.00200756	0.00198395	0.00195665	462	-0.000105803	Nonsig	-0.0238012	5 -amp-activated protein kinase catalytic subunit alpha-2-like	5 -amp-activated protein kinase catalytic subunit alpha-2-like
DIAVI-09JAN12-CLUS02872_1	0.00523695	1470	0.00539413	0.00534277	0.0052938	462	-0.000105817	Nonsig	-0.00868779	#N/A	#N/A
DIAVI-09JAN12-CLUS04932_1	0.00130585	505	0.00145822	0.00141169	0.00137997	462	-0.000105831	Nonsig	-0.033843	neutral sphingomyelinase-like	neutral sphingomyelinase-like
DIAVI-09JAN12-CLUS02871_1	0.0017883	1220	0.00191141	0.00189431	0.00185973	462	-0.000106014	Nonsig	-0.0250115	exportin crm1 homolog isoform cra_b	exportin crm1 homolog isoform cra_b
DIAVI-09JAN12-CLUS06317_1	0.00443273	431	0.00459294	0.00453892	0.0045072	462	-0.000106189	Nonsig	-0.0102812	activated rna polymerase ii transcriptional coactivator p15	activated rna polymerase ii transcriptional coactivator p15
DIAVI-09JAN12-CLUS10659_1	0.00275602	386	0.0028864	0.00286222	0.00282295	462	-0.000106197	Nonsig	-0.0164202	endonuclease-reverse transcriptase	endonuclease-reverse transcriptase
DIAVI-09JAN12-CLUS03339_1	0.00120729	453	0.00134002	0.00131368	0.00127893	462	-0.000106386	Nonsig	-0.0366764	dynamin-like 120 kda mitochondrial	dynamin-like 120 kda mitochondrial
DIAVI-09JAN12-CLUS07932_1	0.00419047	503	0.00435509	0.00429687	0.0042362	462	-0.000106405	Nonsig	-0.01089	#N/A	#N/A
DIAVI-09JAN12-CLUS04876_1	0.00532527	682	0.00549433	0.00543173	0.00530616	462	-0.000106464	Nonsig	-0.00859683	endonuclease-reverse transcriptase	endonuclease-reverse transcriptase
DIAVI-09JAN12-CLUS06963_1	0.00233948	593	0.00248521	0.00244598	0.00241062	462	-0.000106499	Nonsig	-0.0193334	#N/A	#N/A
DIAVI-09JAN12-CLUS04085_1	0.00197777	961	0.00211082	0.00208429	0.00204472	462	-0.000106517	Nonsig	-0.0227817	monocarboxylate transporter 12	monocarboxylate transporter 12
DIAVI-09JAN12-CLUS09541_1	0.0018172	398	0.00195246	0.00192373	0.00188954	462	-0.000106534	Nonsig	-0.0247424	#N/A	#N/A
DIAVI-09JAN12-CLUS07982_1	0.000799592	451	0.000919724	0.000906198	0.00088776	462	-0.000106606	Nonsig	-0.0543546	low quality protein: plasma membrane calcium-transporting atpase 3-like	low quality protein: plasma membrane calcium-transporting atpase 3-like
DIAVI-09JAN12-CLUS07823_1	0.00156201	448	0.0017375	0.00166874	0.00161576	462	-0.000106732	Nonsig	-0.0287052	pre-mrna cleavage complex 2 protein pcf11	pre-mrna cleavage complex 2 protein pcf11
DIAVI-09JAN12-CLUS07624_1	0.00271861	545	0.00284028	0.00282573	0.00280083	462	-0.000107113	Nonsig	-0.0167826	low quality protein: twitchin	low quality protein: twitchin
DIAVI-09JAN12-CLUS07426_1	0.00121029	495	0.00136366	0.00131742	0.00129793	462	-0.000107133	Nonsig	-0.0368359	collagen alpha-1 chain-like	collagen alpha-1 chain-like
DIAVI-09JAN12-CLUS07967_1	0.00123643	547	0.00135327	0.0013436	0.00131417	462	-0.000107166	Nonsig	-0.0360991	#N/A	#N/A
DIAVI-09JAN12-CLUS02743_1	0.002558	1335	0.00269992	0.00266518	0.00263533	462	-0.000107182	Nonsig	-0.0178263	contactin	contactin
DIAVI-09JAN12-CLUS06399_1	0.00193507	639	0.0020784	0.00204245	0.0019989	462	-0.000107373	Nonsig	-0.0234532	isovaleryl- mitochondrial	isovaleryl- mitochondrial
DIAVI-09JAN12-CLUS06766_1	0.00162583	274	0.00175433	0.00173331	0.00170072	462	-0.000107476	Nonsig	-0.0278001	isoform a	isoform a
DIAVI-09JAN12-CLUS05926_1	0.0023661	574	0.0024973	0.0024736	0.00244283	462	-0.000107499	Nonsig	-0.0192961	wd repeat-containing protein 82-like	wd repeat-containing protein 82-like
DIAVI-09JAN12-CLUS01040_2	0.00132432	148	0.00148374	0.00143185	0.00138764	462	-0.000107532	Nonsig	-0.0339052	#N/A	#N/A
DIAVI-09JAN12-CLUS02459_1	0.00197095	1642	0.00213376	0.00207851	0.00204689	462	-0.00010756	Nonsig	-0.0230766	26s proteasome non-atpase regulatory subunit 11	26s proteasome non-atpase regulatory subunit 11
DIAVI-09JAN12-CLUS09013_1	0.00284503	451	0.00297561	0.00295265	0.00291513	462	-0.000107617	Nonsig	-0.0161247	#N/A	#N/A
DIAVI-09JAN12-CLUS04505_1	0.0020474	581	0.00224628	0.00215504	0.00209244	462	-0.000107641	Nonsig	-0.0222528	mediator of rna polymerase ii transcription subunit 14-like	mediator of rna polymerase ii transcription subunit 14-like
DIAVI-09JAN12-CLUS02739_1	0.00154803	1117	0.00167922	0.00165571	0.00163866	462	-0.000107678	Nonsig	-0.0292043	e3 ubiquitin-protein ligase hectd1	e3 ubiquitin-protein ligase hectd1
DIAVI-09JAN12-CLUS03902_1	0.00164218	747	0.00180431	0.00174992	0.00171688	462	-0.000107735	Nonsig	-0.0275963	protein geranylgeranyltransferase type beta subunit	protein geranylgeranyltransferase type beta subunit
DIAVI-09JAN12-CLUS04264_1	0.00325991	906	0.00339976	0.00336765	0.00333509	462	-0.000107736	Nonsig	-0.0141208	small nuclear ribonucleoprotein sm d3	small nuclear ribonucleoprotein sm d3
DIAVI-09JAN12-CLUS09889_1	0.00234284	341	0.00249017	0.00245063	0.00241157	462	-0.000107796	Nonsig	-0.0195362	zinc finger protein 235-like	zinc finger protein 235-like
DIAVI-09JAN12-CLUS07579_1	0.00106671	459	0.00123034	0.00117451	0.00113529	462	-0.000107805	Nonsig	-0.0418125	mitochondrial nadh:ubiquinone oxidoreductase subunit	mitochondrial nadh:ubiquinone oxidoreductase subunit
DIAVI-09JAN12-CLUS06701_1	0.00353721	407	0.00373533	0.00364503	0.00354559	462	-0.000107823	Nonsig	-0.0130406	partner of y14 and mago-like	partner of y14 and mago-like
DIAVI-09JAN12-CLUS07188_1	0.0012476	486	0.00137508	0.00135546	0.00133276	462	-0.000107857	Nonsig	-0.0360104	zinc finger swim domain-containing protein kiaa0913-like	zinc finger swim domain-containing protein kiaa0913-like
DIAVI-09JAN12-CLUS06207_1	0.00195908	560	0.00215486	0.00206702	0.00202581	462	-0.00010794	Nonsig	-0.0232924	comm domain-containing protein 8-like	comm domain-containing protein 8-like
DIAVI-09JAN12-CLUS05577_1	0.00225606	355	0.00240823	0.00236416	0.0022839	462	-0.000108095	Nonsig	-0.0203253	#N/A	#N/A
DIAVI-09JAN12-CLUS03116_1	0.0017316	1017	0.00187463	0.00183974	0.00180253	462	-0.000108139	Nonsig	-0.0263086	death related ced-3 nedd2-like isoform e	death related ced-3 nedd2-like isoform e
DIAVI-09JAN12-CLUS10412_1	0.00231628	385	0.00245644	0.00242463	0.00239209	462	-0.000108346	Nonsig	-0.0198537	wd repeat-containing protein 33	wd repeat-containing protein 33
DIAVI-09JAN12-CLUS06818_1	0.00335982	517	0.0035863	0.00346817	0.00337279	462	-0.000108351	Nonsig	-0.0137844	#N/A	#N/A
DIAVI-09JAN12-CLUS03919_1	0.00314542	860	0.00335302	0.00325378	0.00319778	462	-0.000108362	Nonsig	-0.0147098	retinol dehydrogenase 11	retinol dehydrogenase 11
DIAVI-09JAN12-CLUS02740_1	0.0012272	1283	0.00136951	0.0013356	0.00128293	462	-0.000108395	Nonsig	-0.0367592	glycosyl-phosphatidyl-inositol-anchored protein	glycosyl-phosphatidyl-inositol-anchored protein
DIAVI-09JAN12-CLUS04076_1	0.00229477	721	0.00241145	0.00240317	0.00237369	462	-0.000108402	Nonsig	-0.0200457	zinc finger protein 622-like	zinc finger protein 622-like
DIAVI-09JAN12-CLUS02221_1	0.00451549	1613	0.00467367	0.00462391	0.00455306	462	-0.000108419	Nonsig	-0.0103044	synaptic vesicle glycoprotein 2b-like	synaptic vesicle glycoprotein 2b-like
DIAVI-09JAN12-CLUS07283_1	0.000542581	390	0.000686213	0.000651097	0.000582123	462	-0.000108516	Nonsig	-0.0791812	valacyclovir hydrolase-like	valacyclovir hydrolase-like
DIAVI-09JAN12-CLUS05543_1	0.00222865	676	0.00236212	0.00233723	0.0023107	462	-0.000108577	Nonsig	-0.020659	probable 28s ribosomal protein mitochondrial-like	probable 28s ribosomal protein mitochondrial-like
DIAVI-09JAN12-CLUS05908_1	0.000688725	456	0.000855832	0.000797328	0.000755295	462	-0.000108603	Nonsig	-0.0635912	canoe cg2534-pa	canoe cg2534-pa
DIAVI-09JAN12-CLUS04813_1	0.00118403	267	0.00132009	0.00129265	0.00125499	462	-0.000108623	Nonsig	-0.0381195	chromodomain-helicase-dna-binding protein 1	chromodomain-helicase-dna-binding protein 1
DIAVI-09JAN12-CLUS07769_1	0.00283726	370	0.00297269	0.00294603	0.00287285	462	-0.000108767	Nonsig	-0.0163375	aspartyl asparaginyl beta-hydroxylase	aspartyl asparaginyl beta-hydroxylase
DIAVI-09JAN12-CLUS07619_1	0.00165124	484	0.00180225	0.00176005	0.00172399	462	-0.000108811	Nonsig	-0.0277151	nuclear nucleic acid-binding protein c1d-like	nuclear nucleic acid-binding protein c1d-like
DIAVI-09JAN12-CLUS02570_1	0.00264236	1582	0.00278435	0.00275136	0.00269801	462	-0.000109002	Nonsig	-0.0175558	mitochondrial import receptor subunit tom70-like	mitochondrial import receptor subunit tom70-like
DIAVI-09JAN12-CLUS05069_1	0.00302542	801	0.00316203	0.00313442	0.00311809	462	-0.000109003	Nonsig	-0.0153719	#N/A	#N/A
DIAVI-09JAN12-CLUS03204_1	0.00107068	783	0.00120873	0.0011797	0.00115138	462	-0.000109016	Nonsig	-0.0421103	furin-like protease isoforms 1 1-x 2-like	furin-like protease isoforms 1 1-x 2-like
DIAVI-09JAN12-CLUS03607_1	0.0038063	1154	0.003927	0.00391532	0.00387094	462	-0.000109016	Nonsig	-0.0122638	#N/A	#N/A
DIAVI-09JAN12-CLUS05362_1	0.00133345	728	0.00151349	0.0014425	0.00139366	462	-0.000109055	Nonsig	-0.0341407	#N/A	#N/A
DIAVI-09JAN12-CLUS04462_1	0.00165221	504	0.001801	0.00176127	0.00173179	462	-0.000109065	Nonsig	-0.027762	hypothetical protein TcasGA2_TC013968	hypothetical protein TcasGA2_TC013968
DIAVI-09JAN12-CLUS00763_1	0.000490437	213	0.000607291	0.000599575	0.000576545	462	-0.000109138	Nonsig	-0.0872603	endonuclease-reverse transcriptase	endonuclease-reverse transcriptase
DIAVI-09JAN12-CLUS03732_1	0.00180088	826	0.00193788	0.00191016	0.00188854	462	-0.000109281	Nonsig	-0.0255853	chromodomain-helicase-dna-binding protein 1	chromodomain-helicase-dna-binding protein 1
DIAVI-09JAN12-CLUS04640_1	0.00265872	845	0.00281933	0.00276812	0.00273235	462	-0.0001094	Nonsig	-0.0175124	#N/A	#N/A
DIAVI-09JAN12-CLUS04126_1	0.00249866	798	0.00263302	0.00260812	0.0025731	462	-0.000109459	Nonsig	-0.0186201	hypothetical protein AaeL_AAEL001860	hypothetical protein AaeL_AAEL001860
DIAVI-09JAN12-CLUS09770_1	0.00801033	327	0.00817888	0.00811988	0.00807728	462	-0.000109557	Nonsig	-0.00589957	#N/A	#N/A
DIAVI-09JAN12-CLUS02586_1	0.00225639	1409	0.00241563	0.00236602	0.0023357	462	-0.000109632	Nonsig	-0.0206046	guanine nucleotide-binding 3 homolog	guanine nucleotide-binding 3 homolog
DIAVI-09JAN12-CLUS08308_1	0.00257177	277	0.00274619	0.00268147	0.00262726	462	-0.000109694	Nonsig	-0.0181398	serine threonine-protein kinase mig-15	serine threonine-protein kinase mig-15
DIAVI-09JAN12-CLUS03842_1	0.00303375	1073	0.0031594	0.00314346	0.00312133	462	-0.000109704	Nonsig	-0.0154274	histone-lysine n-methyltransferase setmar	histone-lysine n-methyltransferase setmar
DIAVI-09JAN12-CLUS09014_1	0.00109538	156	0.00124984	0.00120512	0.00115016	462	-0.000109744	Nonsig	-0.041467	kinase d-interacting substrate of 220 kda-like	kinase d-interacting substrate of 220 kda-like
DIAVI-09JAN12-CLUS07068_1	0.00275196	459	0.00289186	0.00286175	0.00282671	462	-0.000109791	Nonsig	-0.0169897	comm domain-containing protein 10-like	comm domain-containing protein 10-like
DIAVI-09JAN12-CLUS09787_1	0.000938518	359	0.00107631	0.00104847	0.00100637	462	-0.000109956	Nonsig	-0.0481149	barrier-to-autointegration factor b	barrier-to-autointegration factor b
DIAVI-09JAN12-CLUS02710_1	0.00209506	1007	0.00223824	0.00220514	0.00215242	462	-0.000110077	Nonsig	-0.0222392	esterase	esterase
DIAVI-09JAN12-CLUS00912_1	0.00156205	285	0.00169248	0.00167213	0.0016422	462	-0.000110083	Nonsig	-0.0295761	rho guanine nucleotide exchange factor 12	rho guanine nucleotide exchange factor 12
DIAVI-09JAN12-CLUS04967_1	0.001581	811	0.00173803	0.00169124	0.00165517	462	-0.000110241	Nonsig	-0.0292737	exportin crm1 homolog isoform cra_a	exportin crm1 homolog isoform cra_a
DIAVI-09JAN12-CLUS06775_1	0.00107743	332	0.00125572	0.00118768	0.00113922	462	-0.000110248	Nonsig	-0.0423097	peroxiredoxin 6	peroxiredoxin 6
DIAVI-09JAN12-CLUS06524_1	0.000709882	381	0.000834677	0.000820134	0.000794527	462	-0.000110252	Nonsig	-0.0626988	baculoviral iap repeat-containing protein 6	baculoviral iap repeat-containing protein 6
DIAVI-09JAN12-CLUS05379_1	0.00119275	689	0.00131367	0.00130311	0.0012774	462	-0.000110359	Nonsig	-0.0384311	homolog 11	homolog 11
DIAVI-09JAN12-CLUS02759_1	0.00287582	1446	0.00302582	0.00298627	0.00295478	462	-0.000110448	Nonsig	-0.0163671	e3 ubiquitin-protein ligase ubr4	e3 ubiquitin-protein ligase ubr4
DIAVI-09JAN12-CLUS10365_1	0.00422007	188	0.00460859	0.00433052	0.00406469	462	-0.000110454	Nonsig	-0.0112208	vasodilator-stimulated phosphoprotein	vasodilator-stimulated phosphoprotein
DIAVI-09JAN12-CLUS06445_1	0.00165005	650	0.0017769	0.00176051	0.00172763	462	-0.000110458	Nonsig	-0.028141	#N/A	#N/A
DIAVI-09JAN12-CLUS05203_1	0.00184938	647	0.0019822	0.00195984	0.00193016	462	-0.000110461	Nonsig	-0.0251948	dna-damage inducible protein	dna-damage inducible protein
DIAVI-09JAN12-CLUS09897_1	0.00171624	315	0.00188077	0.00182671	0.00178344	462	-0.000110477	Nonsig	-0.0270932	organic cation transporter	organic cation transporter
DIAVI-09JAN12-CLUS08513_1	0.00172416	215	0.00185758	0.0018347	0.00178133	462	-0.000110538	Nonsig	-0.026987	atpase family aaa domain-containing protein 2b-like	atpase family aaa domain-containing protein 2b-like
DIAVI-09JAN12-CLUS08556_1	0.00109671	401	0.00121887	0.00120727	0.00116517	462	-0.000110567	Nonsig	-0.0417153	phospholipid scramblase 1	phospholipid scramblase 1
DIAVI-09JAN12-CLUS07565_1	0.000318878	98	0.000429553	0.000429553	0.000429553	434	-0.000110676	Nonsig	-0.129393	ubiquitin-conjugating enzyme e2 g2	ubiquitin-conjugating enzyme e2 g2
DIAVI-09JAN12-CLUS09109_1	0.00155501	188	0.00170595	0.00166575	0.00162634	462	-0.000110747	Nonsig	-0.0298784	flap endonuclease 1-like	flap endonuclease 1-like
DIAVI-09JAN12-CLUS08004_1	0.00193701	479	0.00207611	0.00204784	0.00201905	462	-0.000110835	Nonsig	-0.0241653	phd finger-like domain-containing protein 5a	phd finger-like domain-containing protein 5a
DIAVI-09JAN12-CLUS07223_1	0.00285422	558	0.00299	0.00296509	0.00292983	462	-0.000110869	Nonsig	-0.0165502	#N/A	#N/A
DIAVI-09JAN12-CLUS07031_1	0.000866634	339	0.000989113	0.000977696	0.000952373	462	-0.000111062	Nonsig	-0.0523683	multiple epidermal growth factor-like domains 10	multiple epidermal growth factor-like domains 10
DIAVI-09JAN12-CLUS04178_1	0.00287634	962	0.00301311	0.00298741	0.00296366	462	-0.000111066	Nonsig	-0.016454	probable ubiquitin carboxyl-terminal hydrolase faf-x	probable ubiquitin carboxyl-terminal hydrolase faf-x
DIAVI-09JAN12-CLUS02813_1	0.0025825	1225	0.00272634	0.00269362	0.00266482	462	-0.000111118	Nonsig	-0.0182956	leucine-rich repeat and immunoglobulin-like domain-containing nogo receptor-interacting protein 2-like	leucine-rich repeat and immunoglobulin-like domain-containing nogo receptor-interacting protein 2-like
DIAVI-09JAN12-CLUS00499_1	0.000744412	868	0.000880024	0.000855643	0.000832731	462	-0.000111231	Nonsig	-0.0604792	signal recognition particle	signal recognition particle
DIAVI-09JAN12-CLUS02394_1	0.00273687	1084	0.00288677	0.00284812	0.00279622	462	-0.000111252	Nonsig	-0.0173045	protein malvolio-like	protein malvolio-like
DIAVI-09JAN12-CLUS03292_1	0.0014997	1288	0.00165251	0.00161097	0.00156838	462	-0.000111272	Nonsig	-0.0310837	cullin-4b-like	cullin-4b-like
DIAVI-09JAN12-CLUS09267_1	0.00145272	258	0.0015814	0.00156411	0.00153491	462	-0.000111395	Nonsig	-0.0320867	#N/A	#N/A
DIAVI-09JAN12-CLUS10476_1	0.00145296	195	0.00159328	0.00156436	0.00150833	462	-0.0001114	Nonsig	-0.032083	e3 ubiquitin-protein ligase rnf25-like	e3 ubiquitin-protein ligase rnf25-like
DIAVI-09JAN12-CLUS10368_1	0.0048124	398	0.00497826	0.00492382	0.00483335	462	-0.000111425	Nonsig	-0.00994091	#N/A	#N/A
DIAVI-09JAN12-CLUS08897_1	0.00144245	378	0.00161466	0.00155399	0.00150838	462	-0.000111544	Nonsig	-0.0323485	proteasome maturation protein	proteasome maturation protein
DIAVI-09JAN12-CLUS01352_1	0.00350122	236	0.00400551	0.0036129	0.00352699	462	-0.000111674	Nonsig	-0.0136358	#N/A	#N/A
DIAVI-09JAN12-CLUS03755_1	0.00326121	503	0.00339084	0.00337297	0.00329805	462	-0.000111752	Nonsig	-0.0146326	endonuclease-reverse transcriptase -e01	endonuclease-reverse transcriptase -e01
DIAVI-09JAN12-CLUS09020_1	0.00275517	425	0.00295349	0.002867	0.0028439	462	-0.000111828	Nonsig	-0.0172791	#N/A	#N/A
DIAVI-09JAN12-CLUS02998_1	0.00364729	946	0.00381995	0.00375915	0.0036882	462	-0.000111852	Nonsig	-0.0131185	alpha amylase isoform 1	alpha amylase isoform 1
DIAVI-09JAN12-CLUS01900_1	0.00973943	1057	0.00987401	0.00985129	0.00978107	462	-0.000111866	Nonsig	-0.00495982	pol protein	pol protein
DIAVI-09JAN12-CLUS04772_1	0.00310343	740	0.00325664	0.00321532	0.00314001	462	-0.000111885	Nonsig	-0.0153816	zinc finger protein	zinc finger protein
DIAVI-09JAN12-CLUS07153_1	0.00358331	353	0.00372876	0.0036952	0.00366525	462	-0.000111892	Nonsig	-0.0133538	stomatin-like protein 2-like	stomatin-like protein 2-like
DIAVI-09JAN12-CLUS00012_2	0.00373491	558	0.00387153	0.00384682	0.00381962	462	-0.000111906	Nonsig	-0.0128213	short isoform h	short isoform h
DIAVI-09JAN12-CLUS03826_1	0.00226355	874	0.00240925	0.00237562	0.00233596	462	-0.000112062	Nonsig	-0.0209855	trna-dihydrouridine synthase 3-like	trna-dihydrouridine synthase 3-like
DIAVI-09JAN12-CLUS07943_1	0.00142425	531	0.00156436	0.00153639	0.00152285	462	-0.000112143	Nonsig	-0.0329163	soma ferritin	soma ferritin
DIAVI-09JAN12-CLUS08748_1	0.00128643	174	0.00142631	0.00139862	0.00133132	462	-0.000112197	Nonsig	-0.0363159	PREDICTED: similar to putative esterase	PREDICTED: similar to putative esterase
DIAVI-09JAN12-CLUS07659_1	0.00208345	460	0.00221724	0.00219566	0.00215714	462	-0.000112215	Nonsig	-0.0227831	#N/A	#N/A
DIAVI-09JAN12-CLUS00243_1	0.000588838	124	0.000738095	0.000701058	0.000654762	462	-0.000112221	Nonsig	-0.0757585	#N/A	#N/A
DIAVI-09JAN12-CLUS06708_1	0.00109723	339	0.00122102	0.00120945	0.00118843	462	-0.000112222	Nonsig	-0.0422908	#N/A	#N/A
DIAVI-09JAN12-CLUS06536_1	0.00115627	377	0.00131438	0.00126852	0.00121965	462	-0.000112249	Nonsig	-0.0402377	inter-alpha-trypsin inhibitor heavy chain h4 precursor (iti heavy chain h4) (inter-alpha-inhibitor heavy chain 4) (inter-alpha-trypsin inhibitor family heavy chain-related protein) (plasma kallikrein sensitive glycoprotein 120) (p	inter-alpha-trypsin inhibitor heavy chain h4 precursor (iti heavy chain h4) (inter-alpha-inhibitor heavy chain 4) (inter-alpha-trypsin inhibitor family heavy chain-related protein) (plasma kallikrein sensitive glycoprotein 120) (p
DIAVI-09JAN12-CLUS10775_1	0.000949432	260	0.00108062	0.00106168	0.00101882	462	-0.000112252	Nonsig	-0.0485315	synaptosomal-associated protein 25	synaptosomal-associated protein 25
DIAVI-09JAN12-CLUS09320_1	0.00120192	425	0.00138816	0.00131425	0.00127714	462	-0.000112325	Nonsig	-0.0388006	wrn isoform b	wrn isoform b
DIAVI-09JAN12-CLUS07470_1	0.000518986	257	0.000647084	0.000631325	0.000591075	462	-0.000112339	Nonsig	-0.0850973	lim domain-binding protein 3	lim domain-binding protein 3
DIAVI-09JAN12-CLUS08935_1	0.000819604	392	0.000943778	0.000932042	0.000907608	462	-0.000112437	Nonsig	-0.0558311	aael001950- partial	aael001950- partial
DIAVI-09JAN12-CLUS04613_1	0.00147315	749	0.00160283	0.00158575	0.00156758	462	-0.000112601	Nonsig	-0.0319878	ubiquitin-conjugating enzyme e2 n	ubiquitin-conjugating enzyme e2 n
DIAVI-09JAN12-CLUS07576_1	0.00115548	173	0.00132369	0.00126818	0.00119715	462	-0.000112702	Nonsig	-0.0404194	dep domain-containing protein 5-like	dep domain-containing protein 5-like
DIAVI-09JAN12-CLUS05911_1	0.00196116	694	0.00211661	0.0020739	0.00203817	462	-0.000112737	Nonsig	-0.024274	#N/A	#N/A
DIAVI-09JAN12-CLUS09279_1	0.00324747	466	0.00341007	0.00336025	0.00332022	462	-0.000112786	Nonsig	-0.0148272	tripartite motif-containing 37	tripartite motif-containing 37
DIAVI-09JAN12-CLUS10101_1	0.00155923	394	0.00168486	0.00167215	0.00164794	462	-0.000112918	Nonsig	-0.0303646	hypothetical protein TcasGA2_TC003200	hypothetical protein TcasGA2_TC003200
DIAVI-09JAN12-CLUS00514_3	0.00551014	437	0.00579695	0.00562311	0.00549915	462	-0.00011297	Nonsig	-0.00881392	hydroxyacid oxidase 1-like	hydroxyacid oxidase 1-like
DIAVI-09JAN12-CLUS00524_2	0.0290039	205	0.0293524	0.029117	0.0283281	462	-0.000113089	Nonsig	-0.00169007	endonuclease-reverse transcriptase	endonuclease-reverse transcriptase
DIAVI-09JAN12-CLUS05232_1	0.00301	668	0.0031591	0.00312314	0.00308522	462	-0.000113145	Nonsig	-0.0160256	juvenile hormone-inducible	juvenile hormone-inducible
DIAVI-09JAN12-CLUS01819_1	0.00198314	4060	0.00211574	0.00209631	0.00207477	462	-0.000113176	Nonsig	-0.0241034	segmentation protein cap n collar-like	segmentation protein cap n collar-like
DIAVI-09JAN12-CLUS03873_1	0.000656361	885	0.000795808	0.00076958	0.000732038	462	-0.00011322	Nonsig	-0.0691114	centromere kinetochore protein zw10 homolog	centromere kinetochore protein zw10 homolog
DIAVI-09JAN12-CLUS09126_1	0.00124336	445	0.00140298	0.00135658	0.00131228	462	-0.000113221	Nonsig	-0.037849	#N/A	#N/A
DIAVI-09JAN12-CLUS10844_1	0.00114596	253	0.00128284	0.0012592	0.00123149	462	-0.000113244	Nonsig	-0.0409269	u3 small nucleolar rna-associated protein 6 homolog	u3 small nucleolar rna-associated protein 6 homolog
DIAVI-09JAN12-CLUS05270_1	0.00220989	630	0.00240236	0.00232318	0.00222271	462	-0.000113286	Nonsig	-0.0217116	#N/A	#N/A
DIAVI-09JAN12-CLUS08417_1	0.00173126	489	0.00186088	0.00184461	0.00182011	462	-0.000113346	Nonsig	-0.0275414	#N/A	#N/A
DIAVI-09JAN12-CLUS01251_1	0.00719993	432	0.0074512	0.00731331	0.00718187	462	-0.000113381	Nonsig	-0.00678576	protein lmbr1l-like	protein lmbr1l-like
DIAVI-09JAN12-CLUS00532_1	0.00193948	551	0.00214146	0.00205302	0.00198925	462	-0.000113541	Nonsig	-0.0247079	#N/A	#N/A
DIAVI-09JAN12-CLUS10622_1	0.00514224	384	0.00531032	0.00525582	0.00517619	462	-0.000113584	Nonsig	-0.0094885	#N/A	#N/A
DIAVI-09JAN12-CLUS11075_1	0.00204112	290	0.00219302	0.00215492	0.00208731	462	-0.000113798	Nonsig	-0.0235623	#N/A	#N/A
DIAVI-09JAN12-CLUS04236_1	0.0028573	827	0.00303192	0.0029711	0.00291076	462	-0.000113803	Nonsig	-0.0169618	stress-activated protein kinase jnk	stress-activated protein kinase jnk
DIAVI-09JAN12-CLUS02850_1	0.00258401	1422	0.00277121	0.0026979	0.00260275	462	-0.0001139	Nonsig	-0.0187333	#N/A	#N/A
DIAVI-09JAN12-CLUS08395_1	0.00156943	518	0.00172802	0.00168345	0.00162503	462	-0.000114018	Nonsig	-0.0304577	carbamoyl-phosphate synthase	carbamoyl-phosphate synthase
DIAVI-09JAN12-CLUS01083_1	0.000854834	725	0.000988321	0.000968861	0.000935134	462	-0.000114027	Nonsig	-0.0543797	beta- -glucanase	beta- -glucanase
DIAVI-09JAN12-CLUS01863_1	0.00338106	3622	0.00354237	0.00349509	0.00342856	462	-0.000114035	Nonsig	-0.0144061	muscle-specific protein 300	muscle-specific protein 300
DIAVI-09JAN12-CLUS02269_1	0.00230927	2041	0.00244841	0.00242331	0.00239081	462	-0.000114039	Nonsig	-0.020934	isoform a	isoform a
DIAVI-09JAN12-CLUS05517_1	0.00418333	709	0.00433764	0.00429741	0.00426098	462	-0.000114076	Nonsig	-0.0116843	#N/A	#N/A
DIAVI-09JAN12-CLUS05008_1	0.00121435	803	0.0013441	0.00132864	0.00130388	462	-0.000114292	Nonsig	-0.0390643	l-xylulose reductase	l-xylulose reductase
DIAVI-09JAN12-CLUS05154_1	0.0027169	790	0.00288054	0.00283127	0.00279245	462	-0.000114376	Nonsig	-0.0179086	#N/A	#N/A
DIAVI-09JAN12-CLUS02990_1	0.00129375	1122	0.00147753	0.00140829	0.00134223	462	-0.00011454	Nonsig	-0.0368419	1-acyl-sn-glycerol-3-phosphate acyltransferase gamma-like	1-acyl-sn-glycerol-3-phosphate acyltransferase gamma-like
DIAVI-09JAN12-CLUS02751_1	0.0059193	1337	0.00610894	0.00603384	0.00596539	462	-0.000114541	Nonsig	-0.00832351	cytoplasmic dynein 1 light intermediate chain 2	cytoplasmic dynein 1 light intermediate chain 2
DIAVI-09JAN12-CLUS02178_1	0.00521647	1604	0.00543397	0.00533115	0.00525341	462	-0.00011468	Nonsig	-0.00944422	#N/A	#N/A
DIAVI-09JAN12-CLUS00597_1	0.00185137	1564	0.00200343	0.00196621	0.00191017	462	-0.000114837	Nonsig	-0.026136	double-stranded rna-specific editase 1	double-stranded rna-specific editase 1
DIAVI-09JAN12-CLUS02688_1	0.00115506	1139	0.00129347	0.00127004	0.00124499	462	-0.000114978	Nonsig	-0.0412121	cytochrome p450	cytochrome p450
DIAVI-09JAN12-CLUS07996_1	0.000919297	323	0.00107351	0.0010343	0.00100525	462	-0.000115001	Nonsig	-0.0511899	protein phosphatase inhibitor 2-like	protein phosphatase inhibitor 2-like
DIAVI-09JAN12-CLUS08366_1	0.00287845	414	0.00302604	0.00299355	0.00293171	462	-0.000115096	Nonsig	-0.0170273	signal recognition particle 19 kda protein	signal recognition particle 19 kda protein
DIAVI-09JAN12-CLUS11329_1	0.000620918	250	0.000763254	0.000736185	0.000710788	462	-0.000115268	Nonsig	-0.0739531	#N/A	#N/A
DIAVI-09JAN12-CLUS04381_1	0.00223417	712	0.00237657	0.00234949	0.00231911	462	-0.000115325	Nonsig	-0.0218582	bumetanide-sensitive sodium- -chloride cotransporter-like	bumetanide-sensitive sodium- -chloride cotransporter-like
DIAVI-09JAN12-CLUS01805_1	0.00440123	4709	0.00455061	0.00451669	0.00448524	462	-0.000115461	Nonsig	-0.0112463	chromodomain-helicase-dna-binding protein mi-2 homolog	chromodomain-helicase-dna-binding protein mi-2 homolog
DIAVI-09JAN12-CLUS01938_1	0.00903779	2227	0.00921712	0.00915327	0.00899058	462	-0.000115483	Nonsig	-0.00551419	77 kda echinoderm microtubule-associated protein	77 kda echinoderm microtubule-associated protein
DIAVI-09JAN12-CLUS09285_1	0.00158043	349	0.00173226	0.00169599	0.00166042	462	-0.000115558	Nonsig	-0.0306475	protein polybromo-1-like	protein polybromo-1-like
DIAVI-09JAN12-CLUS04582_1	0.00398658	907	0.00412544	0.00410232	0.00405301	462	-0.000115736	Nonsig	-0.0124286	#N/A	#N/A
DIAVI-09JAN12-CLUS05256_1	0.00162043	707	0.00179923	0.00173623	0.00168767	462	-0.000115805	Nonsig	-0.0299782	mitochondrial import receptor subunit	mitochondrial import receptor subunit
DIAVI-09JAN12-CLUS07027_1	0.00470017	563	0.00486386	0.00481615	0.0047845	462	-0.000115983	Nonsig	-0.0105867	#N/A	#N/A
DIAVI-09JAN12-CLUS04757_1	0.00208658	445	0.00224437	0.00220265	0.00216245	462	-0.000116073	Nonsig	-0.023511	sarcoplasmic calcium-binding protein 2	sarcoplasmic calcium-binding protein 2
DIAVI-09JAN12-CLUS00003_1	0.0024928	1371	0.00262938	0.00260911	0.00256022	462	-0.000116309	Nonsig	-0.0198048	cugbp elav-like family member 2-like	cugbp elav-like family member 2-like
DIAVI-09JAN12-CLUS05419_1	0.00776585	714	0.00792541	0.00788224	0.00779016	462	-0.000116393	Nonsig	-0.00646083	#N/A	#N/A
DIAVI-09JAN12-CLUS03127_1	0.00415751	943	0.00434415	0.00427392	0.00421561	462	-0.000116411	Nonsig	-0.0119932	nadh-ubiquinone oxidoreductase 39 kda subunit	nadh-ubiquinone oxidoreductase 39 kda subunit
DIAVI-09JAN12-CLUS11213_1	0.00137709	277	0.00152552	0.00149356	0.00146514	462	-0.000116468	Nonsig	-0.0352597	#N/A	#N/A
DIAVI-09JAN12-CLUS08967_1	0.00157992	257	0.00169981	0.00169649	0.0016297	462	-0.000116569	Nonsig	-0.030916	cytochrome p450	cytochrome p450
DIAVI-09JAN12-CLUS03183_1	0.00171609	797	0.00185281	0.00183273	0.00179727	462	-0.000116645	Nonsig	-0.0285596	transcription elongation factor spt6	transcription elongation factor spt6
DIAVI-09JAN12-CLUS02784_1	0.00143459	1291	0.00157155	0.00155125	0.00152975	462	-0.000116659	Nonsig	-0.0339537	#N/A	#N/A
DIAVI-09JAN12-CLUS02540_1	0.0016606	1054	0.00182738	0.00177736	0.00170466	462	-0.000116752	Nonsig	-0.0295083	xaa-pro dipeptidase-like	xaa-pro dipeptidase-like
DIAVI-09JAN12-CLUS05603_1	0.00446514	652	0.00460964	0.00458201	0.00454128	462	-0.000116872	Nonsig	-0.0112211	deoxyhypusine synthase	deoxyhypusine synthase
DIAVI-09JAN12-CLUS00892_1	0.00569892	52	0.00588275	0.00581605	0.00569892	450	-0.000117127	Nonsig	-0.00883532	gag partial	gag partial
DIAVI-09JAN12-CLUS03348_1	0.00160565	633	0.00174047	0.00172278	0.00168907	462	-0.000117136	Nonsig	-0.0305806	pdz domain containing 2-like	pdz domain containing 2-like
DIAVI-09JAN12-CLUS05702_1	0.00199804	515	0.00214479	0.0021152	0.00207074	462	-0.000117162	Nonsig	-0.0247476	nucleolar protein 10	nucleolar protein 10
DIAVI-09JAN12-CLUS00460_2	0.000737025	263	0.000865097	0.000854191	0.000832748	462	-0.000117165	Nonsig	-0.0640724	g t mismatch-specific thymine dna	g t mismatch-specific thymine dna
DIAVI-09JAN12-CLUS06823_1	0.0020492	451	0.00219387	0.00216643	0.00212955	462	-0.000117236	Nonsig	-0.0241615	probable phosphorylase b kinase regulatory subunit beta-like	probable phosphorylase b kinase regulatory subunit beta-like
DIAVI-09JAN12-CLUS09704_1	0.00167819	417	0.00182172	0.00179545	0.00175469	462	-0.000117253	Nonsig	-0.0293304	#N/A	#N/A
DIAVI-09JAN12-CLUS03496_1	0.00166748	853	0.00181102	0.00178476	0.00174384	462	-0.000117283	Nonsig	-0.02952	trans- -enoyl- reductase-like	trans- -enoyl- reductase-like
DIAVI-09JAN12-CLUS07312_1	0.00194165	492	0.0020748	0.00205893	0.00201881	462	-0.000117283	Nonsig	-0.0254713	#N/A	#N/A
DIAVI-09JAN12-CLUS02801_1	0.00935735	1500	0.00955173	0.00947471	0.00935735	462	-0.00011736	Nonsig	-0.00541304	isoform a	isoform a
DIAVI-09JAN12-CLUS02518_1	0.0017052	1319	0.00183186	0.00182257	0.00177641	462	-0.000117363	Nonsig	-0.0289072	beta- -mannosyltransferase egh-like	beta- -mannosyltransferase egh-like
DIAVI-09JAN12-CLUS04290_1	0.00228843	672	0.00248244	0.00240594	0.00234636	462	-0.000117514	Nonsig	-0.0217479	trna pseudouridine synthase d	trna pseudouridine synthase d
DIAVI-09JAN12-CLUS09971_1	0.00288902	409	0.00304358	0.00300667	0.00299149	462	-0.000117652	Nonsig	-0.0173356	#N/A	#N/A
DIAVI-09JAN12-CLUS02141_1	0.00238502	2015	0.00253466	0.00250274	0.00246522	462	-0.00011773	Nonsig	-0.0209254	ornithine decarboxylase antizyme 1	ornithine decarboxylase antizyme 1
DIAVI-09JAN12-CLUS07665_1	0.00411682	509	0.00426798	0.00423457	0.00414786	462	-0.000117748	Nonsig	-0.0122472	#N/A	#N/A
DIAVI-09JAN12-CLUS08539_1	0.00100214	361	0.00113104	0.00111994	0.00110873	462	-0.000117797	Nonsig	-0.0482651	zinc finger protein 350	zinc finger protein 350
DIAVI-09JAN12-CLUS10184_1	0.00595515	351	0.00611671	0.006073	0.0060091	462	-0.000117853	Nonsig	-0.00851079	#N/A	#N/A
DIAVI-09JAN12-CLUS02236_1	0.00374281	1637	0.00390908	0.00386083	0.00381428	462	-0.000118018	Nonsig	-0.0134826	heat shock protein 60	heat shock protein 60
DIAVI-09JAN12-CLUS04559_1	0.00139311	585	0.00156603	0.00151113	0.00146222	462	-0.000118022	Nonsig	-0.035317	#N/A	#N/A
DIAVI-09JAN12-CLUS01795_1	0.00327233	6476	0.00340636	0.00339036	0.00335246	462	-0.000118033	Nonsig	-0.0153891	myosin heavy non-muscle-like	myosin heavy non-muscle-like
DIAVI-09JAN12-CLUS00277_4	0.00103741	471	0.00118815	0.00115546	0.00112756	462	-0.000118052	Nonsig	-0.0468053	lim domain protein	lim domain protein
DIAVI-09JAN12-CLUS10725_1	0.00234747	353	0.00247712	0.00246556	0.00244145	462	-0.000118091	Nonsig	-0.0213157	krr1 small subunit processome component homolog	krr1 small subunit processome component homolog
DIAVI-09JAN12-CLUS07084_1	0.00543807	383	0.00564756	0.00555617	0.00550631	462	-0.000118106	Nonsig	-0.00933124	crotonobetainyl- -	crotonobetainyl- -
DIAVI-09JAN12-CLUS03930_1	0.00128079	928	0.0014033	0.00139892	0.00137834	462	-0.000118131	Nonsig	-0.0383155	protein sec13 homolog	protein sec13 homolog
DIAVI-09JAN12-CLUS00819_2	0.00343202	780	0.00356953	0.00355016	0.00351804	462	-0.000118141	Nonsig	-0.0146983	maltase a8	maltase a8
DIAVI-09JAN12-CLUS04923_1	0.00423878	358	0.00441865	0.00435702	0.00430605	462	-0.000118237	Nonsig	-0.0119484	x-ray repair cross-complementing protein 5-like	x-ray repair cross-complementing protein 5-like
DIAVI-09JAN12-CLUS09675_1	0.00208148	383	0.00223102	0.00219986	0.00215477	462	-0.000118382	Nonsig	-0.0240232	#N/A	#N/A
DIAVI-09JAN12-CLUS06107_1	0.00313527	531	0.00332178	0.00325367	0.00322697	462	-0.0001184	Nonsig	-0.0160985	rna-directed dna non ltr partial	rna-directed dna non ltr partial
DIAVI-09JAN12-CLUS00175_3	0.0023124	1659	0.00244913	0.00243088	0.00240416	462	-0.000118479	Nonsig	-0.0217004	glutamate dehydrogenase	glutamate dehydrogenase
DIAVI-09JAN12-CLUS07832_1	0.00259932	302	0.00280525	0.0027178	0.00266656	462	-0.000118483	Nonsig	-0.0193582	#N/A	#N/A
DIAVI-09JAN12-CLUS03921_1	0.00210745	937	0.00226932	0.00222595	0.00216501	462	-0.0001185	Nonsig	-0.023758	isoform a	isoform a
DIAVI-09JAN12-CLUS05735_1	0.0019147	699	0.00206727	0.00203322	0.00198767	462	-0.000118518	Nonsig	-0.0260833	hypothetical protein TcasGA2_TC012093	hypothetical protein TcasGA2_TC012093
DIAVI-09JAN12-CLUS05026_1	0.00463327	553	0.00488631	0.0047519	0.00458566	462	-0.00011863	Nonsig	-0.0109796	protein	protein
DIAVI-09JAN12-CLUS01895_1	0.0024972	3313	0.00263467	0.00261599	0.00255323	462	-0.000118784	Nonsig	-0.0201818	short isoform h	short isoform h
DIAVI-09JAN12-CLUS05775_1	0.00327767	651	0.00341048	0.00339665	0.003371	462	-0.000118976	Nonsig	-0.0154851	endonuclease-reverse transcriptase	endonuclease-reverse transcriptase
DIAVI-09JAN12-CLUS03473_1	0.0020333	868	0.002185	0.00215236	0.00211701	462	-0.000119051	Nonsig	-0.0247115	swi snf complex subunit smarcc2	swi snf complex subunit smarcc2
DIAVI-09JAN12-CLUS01797_1	0.00557493	5881	0.00573107	0.00569398	0.00563543	462	-0.000119054	Nonsig	-0.00917681	spectrin alpha chain	spectrin alpha chain
DIAVI-09JAN12-CLUS07902_1	0.00354586	539	0.0036851	0.00366492	0.00358418	462	-0.000119067	Nonsig	-0.0143438	#N/A	#N/A
DIAVI-09JAN12-CLUS04493_1	0.00252754	912	0.00267017	0.00264662	0.00260526	462	-0.000119086	Nonsig	-0.0199945	#N/A	#N/A
DIAVI-09JAN12-CLUS08477_1	0.00238045	467	0.0025938	0.00249955	0.00244906	462	-0.000119105	Nonsig	-0.0212037	#N/A	#N/A
DIAVI-09JAN12-CLUS02274_1	0.00306167	1896	0.00323485	0.00318081	0.00312935	462	-0.000119138	Nonsig	-0.0165791	x-prolyl aminopeptidase (aminopeptidase p) soluble	x-prolyl aminopeptidase (aminopeptidase p) soluble
DIAVI-09JAN12-CLUS04261_1	0.00435567	852	0.00455499	0.00447486	0.00442068	462	-0.000119183	Nonsig	-0.0117238	#N/A	#N/A
DIAVI-09JAN12-CLUS05451_1	0.00155569	558	0.0017239	0.00167489	0.00162991	462	-0.000119197	Nonsig	-0.0320624	microsomal glutathione s-transferase	microsomal glutathione s-transferase
DIAVI-09JAN12-CLUS00718_1	0.00116361	298	0.0013032	0.00128286	0.00123699	462	-0.000119251	Nonsig	-0.042372	eukaryotic translation initiation factor 3 subunit e-like	eukaryotic translation initiation factor 3 subunit e-like
DIAVI-09JAN12-CLUS02344_1	0.0027824	1507	0.00294291	0.00290167	0.00286574	462	-0.000119265	Nonsig	-0.0182277	tyrosine-protein kinase src64b	tyrosine-protein kinase src64b
DIAVI-09JAN12-CLUS03009_1	0.00147241	1126	0.0016255	0.00159172	0.00154992	462	-0.000119307	Nonsig	-0.0338371	elongation factor 1-gamma	elongation factor 1-gamma
DIAVI-09JAN12-CLUS04034_1	0.000574218	316	0.000706693	0.000693556	0.000652437	462	-0.000119338	Nonsig	-0.0820048	arrestin domain containing 4	arrestin domain containing 4
DIAVI-09JAN12-CLUS02058_1	0.0113942	2268	0.0116087	0.0115135	0.011438	462	-0.000119398	Nonsig	-0.00452726	tubulin beta-3 chain	tubulin beta-3 chain
DIAVI-09JAN12-CLUS04914_1	0.00170491	824	0.00184266	0.00182434	0.00177255	462	-0.000119436	Nonsig	-0.0294057	isoform i	isoform i
DIAVI-09JAN12-CLUS07159_1	0.00256737	498	0.00273142	0.00268684	0.00264943	462	-0.000119468	Nonsig	-0.019753	#N/A	#N/A
DIAVI-09JAN12-CLUS08265_1	0.00185414	469	0.00199389	0.00197368	0.00194233	462	-0.000119544	Nonsig	-0.0271353	#N/A	#N/A
DIAVI-09JAN12-CLUS08832_1	0.00215225	401	0.002324	0.00227183	0.00224047	462	-0.000119584	Nonsig	-0.0234839	#N/A	#N/A
DIAVI-09JAN12-CLUS08302_1	0.00109338	446	0.00124116	0.00121297	0.00116852	462	-0.000119587	Nonsig	-0.0450781	integrator complex subunit 4	integrator complex subunit 4
DIAVI-09JAN12-CLUS03728_1	0.00280246	1134	0.00294088	0.00292218	0.00290477	462	-0.000119726	Nonsig	-0.0181684	#N/A	#N/A
DIAVI-09JAN12-CLUS06905_1	0.0014023	368	0.00158558	0.00152214	0.00148593	462	-0.000119842	Nonsig	-0.0356141	benign gonial cell neoplasm	benign gonial cell neoplasm
DIAVI-09JAN12-CLUS04997_1	0.00253982	385	0.00269737	0.00265977	0.00260601	462	-0.00011995	Nonsig	-0.0200412	#N/A	#N/A
DIAVI-09JAN12-CLUS04924_1	0.00165606	608	0.00182226	0.00177602	0.00174377	462	-0.000119958	Nonsig	-0.0303714	tyrosine non-receptor type nt6	tyrosine non-receptor type nt6
DIAVI-09JAN12-CLUS02829_1	0.00224838	1298	0.00240232	0.00236839	0.00233383	462	-0.000120016	Nonsig	-0.0225847	mog interacting and ectopic p-granules protein 1	mog interacting and ectopic p-granules protein 1
DIAVI-09JAN12-CLUS05430_1	0.00109893	635	0.00126062	0.00121905	0.00116296	462	-0.000120122	Nonsig	-0.0450521	#N/A	#N/A
DIAVI-09JAN12-CLUS04693_1	0.00423436	807	0.00438772	0.00435452	0.00424777	462	-0.000120164	Nonsig	-0.0121529	microspherule protein 1-like	microspherule protein 1-like
DIAVI-09JAN12-CLUS01565_2	0.00131757	216	0.00149497	0.00143785	0.00135844	462	-0.000120279	Nonsig	-0.0379394	#N/A	#N/A
DIAVI-09JAN12-CLUS01941_1	0.00186745	3040	0.0020233	0.00198774	0.00195356	462	-0.000120296	Nonsig	-0.027112	camp-response element binding	camp-response element binding
DIAVI-09JAN12-CLUS10954_1	0.0032146	273	0.00339824	0.00333504	0.00321875	462	-0.000120444	Nonsig	-0.0159747	isoform b	isoform b
DIAVI-09JAN12-CLUS08541_1	0.0018021	473	0.00194794	0.00192255	0.00187953	462	-0.000120446	Nonsig	-0.0280979	#N/A	#N/A
DIAVI-09JAN12-CLUS03197_1	0.000791144	939	0.000926944	0.000911647	0.000894403	462	-0.000120503	Nonsig	-0.0615712	glutathione synthetase	glutathione synthetase
DIAVI-09JAN12-CLUS06568_1	0.000991812	524	0.001129	0.00111234	0.0010968	462	-0.000120533	Nonsig	-0.0498101	hypothetical protein TcasGA2_TC006849	hypothetical protein TcasGA2_TC006849
DIAVI-09JAN12-CLUS10374_1	0.00253973	394	0.00267569	0.00266037	0.00261327	462	-0.000120643	Nonsig	-0.020155	#N/A	#N/A
DIAVI-09JAN12-CLUS03383_1	0.00125014	721	0.00140999	0.00137079	0.00131848	462	-0.000120647	Nonsig	-0.0400114	ras gtp exchange son of sevenless	ras gtp exchange son of sevenless
DIAVI-09JAN12-CLUS09116_1	0.00248672	478	0.00263741	0.00260738	0.00256522	462	-0.000120655	Nonsig	-0.0205766	#N/A	#N/A
DIAVI-09JAN12-CLUS04297_1	0.00326301	691	0.00347087	0.00338373	0.00327283	462	-0.000120724	Nonsig	-0.0157778	ribosomal protein l23a	ribosomal protein l23a
DIAVI-09JAN12-CLUS07131_1	0.00172781	419	0.00187818	0.00184868	0.00181217	462	-0.000120867	Nonsig	-0.0293651	ras-related protein rab-39b	ras-related protein rab-39b
DIAVI-09JAN12-CLUS01870_1	0.00249329	3077	0.00263258	0.00261419	0.00256808	462	-0.0001209	Nonsig	-0.0205644	coatomer subunit alpha isoform 2	coatomer subunit alpha isoform 2
DIAVI-09JAN12-CLUS09572_1	0.000754345	304	0.000924722	0.000875323	0.000850876	462	-0.000120978	Nonsig	-0.0645981	btb poz domain-containing	btb poz domain-containing
DIAVI-09JAN12-CLUS06335_1	0.00123841	387	0.00143122	0.00135939	0.00131036	462	-0.00012098	Nonsig	-0.0404796	protein transport protein sft2-like	protein transport protein sft2-like
DIAVI-09JAN12-CLUS06516_1	0.00238746	559	0.0025628	0.0025085	0.00247054	462	-0.00012104	Nonsig	-0.021478	cg10542 cg10542-pa	cg10542 cg10542-pa
DIAVI-09JAN12-CLUS10077_1	0.00186575	429	0.00200077	0.00198681	0.00195631	462	-0.000121061	Nonsig	-0.0273032	#N/A	#N/A
DIAVI-09JAN12-CLUS07558_1	0.00520211	265	0.00562405	0.00532323	0.00518289	462	-0.000121121	Nonsig	-0.00999576	hypothetical protein TcasGA2_TC008693	hypothetical protein TcasGA2_TC008693
DIAVI-09JAN12-CLUS07385_1	0.00223696	351	0.0024165	0.00235825	0.00228587	462	-0.000121294	Nonsig	-0.0229324	rna polymerase ii subunit a c-terminal domain phosphatase	rna polymerase ii subunit a c-terminal domain phosphatase
DIAVI-09JAN12-CLUS00360_2	0.000826796	302	0.000989297	0.000948103	0.000920274	462	-0.000121307	Nonsig	-0.0594572	vitellogenic carboxypeptidase	vitellogenic carboxypeptidase
DIAVI-09JAN12-CLUS02513_1	0.00215508	1464	0.00233051	0.0022765	0.00225376	462	-0.000121418	Nonsig	-0.0238039	sarcalumenin	sarcalumenin
DIAVI-09JAN12-CLUS02484_1	0.0053936	950	0.00554514	0.00551511	0.00546358	462	-0.000121507	Nonsig	-0.00967524	sodium shloride dependent amino acid transporter	sodium shloride dependent amino acid transporter
DIAVI-09JAN12-CLUS08694_1	0.000956227	330	0.00110529	0.00107774	0.00104338	462	-0.00012151	Nonsig	-0.0519518	signal recognition particle 14 kda protein	signal recognition particle 14 kda protein
DIAVI-09JAN12-CLUS09626_1	0.00314852	401	0.00327997	0.00327006	0.00321004	462	-0.00012154	Nonsig	-0.0164492	nad mitochondrial-like	nad mitochondrial-like
DIAVI-09JAN12-CLUS06918_1	0.000362277	130	0.000523715	0.000483821	0.000441637	462	-0.000121544	Nonsig	-0.125644	ribonuclease h1	ribonuclease h1
DIAVI-09JAN12-CLUS02542_1	0.00181224	1219	0.00195713	0.001934	0.00190663	462	-0.000121752	Nonsig	-0.028239	ctp synthase	ctp synthase
DIAVI-09JAN12-CLUS09466_1	0.000400701	121	0.000637959	0.000522466	0.000453129	462	-0.000121765	Nonsig	-0.115237	protein rft1 homolog	protein rft1 homolog
DIAVI-09JAN12-CLUS05467_1	0.00757801	664	0.0077413	0.00769983	0.00762266	462	-0.000121821	Nonsig	-0.006926	#N/A	#N/A
DIAVI-09JAN12-CLUS06252_1	0.00160484	661	0.00174017	0.0017267	0.00169477	462	-0.000121859	Nonsig	-0.031785	#N/A	#N/A
DIAVI-09JAN12-CLUS05384_1	0.00313706	581	0.00328271	0.003259	0.00318851	462	-0.000121945	Nonsig	-0.0165623	rna polymerase ii subunit a c-terminal domain phosphatase	rna polymerase ii subunit a c-terminal domain phosphatase
DIAVI-09JAN12-CLUS07269_1	0.00102686	265	0.00119293	0.00114882	0.00109975	462	-0.000121968	Nonsig	-0.0487437	sin3a-associated protein sap130	sin3a-associated protein sap130
DIAVI-09JAN12-CLUS10541_1	0.00169748	289	0.00189559	0.00181953	0.00175229	462	-0.000122045	Nonsig	-0.0301534	mitochondrial intermediate peptidase	mitochondrial intermediate peptidase
DIAVI-09JAN12-CLUS04855_1	0.00380898	722	0.00395061	0.00393107	0.00385359	462	-0.00012209	Nonsig	-0.0137021	#N/A	#N/A
DIAVI-09JAN12-CLUS06310_1	0.00464782	346	0.00485021	0.00476997	0.00467591	462	-0.000122148	Nonsig	-0.0112662	derlin-2	derlin-2
DIAVI-09JAN12-CLUS01780_1	0.000692752	243	0.000821624	0.000814915	0.00079521	462	-0.000122163	Nonsig	-0.0705345	retinol dehydrogenase 12	retinol dehydrogenase 12
DIAVI-09JAN12-CLUS02606_1	0.00961824	822	0.00978986	0.00974046	0.00957127	462	-0.000122216	Nonsig	-0.00548366	isoform a	isoform a
DIAVI-09JAN12-CLUS03860_1	0.00138115	1076	0.00160459	0.00150337	0.00146271	462	-0.000122221	Nonsig	-0.0368253	endonuclease-reverse transcriptase	endonuclease-reverse transcriptase
DIAVI-09JAN12-CLUS06407_1	0.00132342	634	0.00146873	0.00144567	0.00142897	462	-0.000122256	Nonsig	-0.0383732	#N/A	#N/A
DIAVI-09JAN12-CLUS06881_1	0.00124171	451	0.00138435	0.00136406	0.00130069	462	-0.000122355	Nonsig	-0.0408149	isoform i	isoform i
DIAVI-09JAN12-CLUS04405_1	0.00336904	438	0.00374851	0.00349142	0.00326703	462	-0.000122375	Nonsig	-0.0154953	pyridoxine-5 -phosphate oxidase-like	pyridoxine-5 -phosphate oxidase-like
DIAVI-09JAN12-CLUS03351_1	0.00191173	821	0.00208742	0.00203412	0.00199707	462	-0.00012239	Nonsig	-0.0269499	tripeptidyl-peptidase 2	tripeptidyl-peptidase 2
DIAVI-09JAN12-CLUS00345_1	0.00212754	196	0.00227308	0.00224995	0.00217665	462	-0.000122412	Nonsig	-0.0242955	endonuclease-reverse transcriptase	endonuclease-reverse transcriptase
DIAVI-09JAN12-CLUS04349_1	0.0028687	796	0.00301041	0.00299114	0.00295532	462	-0.000122437	Nonsig	-0.0181511	golgi microtubule-associated isoform a	golgi microtubule-associated isoform a
DIAVI-09JAN12-CLUS06572_1	0.00522596	638	0.00540248	0.00534842	0.00529522	462	-0.000122463	Nonsig	-0.0100597	#N/A	#N/A
DIAVI-09JAN12-CLUS01952_1	0.00132907	2281	0.00146872	0.00145173	0.00143171	462	-0.000122655	Nonsig	-0.0383366	membrane metallo-endopeptidase-like 1-like	membrane metallo-endopeptidase-like 1-like
DIAVI-09JAN12-CLUS00474_1	0.000532476	294	0.000664739	0.000655182	0.000633563	462	-0.000122706	Nonsig	-0.0900618	reticulon nogo	reticulon nogo
DIAVI-09JAN12-CLUS05794_1	0.00234462	702	0.00250091	0.00246749	0.00242465	462	-0.000122872	Nonsig	-0.0221833	#N/A	#N/A
DIAVI-09JAN12-CLUS09616_1	0.00072965	238	0.000882932	0.000852707	0.000811189	462	-0.000123057	Nonsig	-0.0676851	homeodomain-interacting protein kinase 2	homeodomain-interacting protein kinase 2
DIAVI-09JAN12-CLUS02095_1	0.00419925	1593	0.00437312	0.00432243	0.00427723	462	-0.000123182	Nonsig	-0.0125564	ets domain-containing protein	ets domain-containing protein
DIAVI-09JAN12-CLUS02817_1	0.00107299	667	0.00122597	0.0011962	0.00113285	462	-0.000123208	Nonsig	-0.0472071	guanine nucleotide-binding protein g subunit alpha-like isoform 2	guanine nucleotide-binding protein g subunit alpha-like isoform 2
DIAVI-09JAN12-CLUS05719_1	0.00566346	699	0.00580873	0.00578677	0.00570801	462	-0.000123314	Nonsig	-0.00935472	#N/A	#N/A
DIAVI-09JAN12-CLUS05669_1	0.00100745	588	0.00115795	0.00113078	0.00109946	462	-0.000123336	Nonsig	-0.0501571	williams-beuren syndrome critical region protein	williams-beuren syndrome critical region protein
DIAVI-09JAN12-CLUS03993_1	0.00113296	495	0.00128268	0.00125635	0.00123727	462	-0.000123383	Nonsig	-0.0448937	membrane associated ring finger	membrane associated ring finger
DIAVI-09JAN12-CLUS09274_1	0.00234299	424	0.00249793	0.00246638	0.00242812	462	-0.000123389	Nonsig	-0.0222895	ubiquinol-cytochrome c reductase complex 14kd subunit	ubiquinol-cytochrome c reductase complex 14kd subunit
DIAVI-09JAN12-CLUS08258_1	0.00294298	480	0.0031136	0.00306644	0.00303472	462	-0.000123468	Nonsig	-0.0178483	#N/A	#N/A
DIAVI-09JAN12-CLUS06043_1	0.00160441	525	0.00174542	0.00172805	0.00166923	462	-0.000123641	Nonsig	-0.0322413	multiprotein bridging factor 1	multiprotein bridging factor 1
DIAVI-09JAN12-CLUS10522_1	0.000722845	209	0.000923247	0.000846497	0.000818011	462	-0.000123652	Nonsig	-0.0685801	peptidyl-prolyl cis-trans isomerase	peptidyl-prolyl cis-trans isomerase
DIAVI-09JAN12-CLUS09938_1	0.000563147	427	0.000693696	0.000686859	0.000660246	462	-0.000123712	Nonsig	-0.0862461	#N/A	#N/A
DIAVI-09JAN12-CLUS03744_1	0.0018256	866	0.00197468	0.00194935	0.001901	462	-0.000123747	Nonsig	-0.0284835	retinol dehydrogenase 11	retinol dehydrogenase 11
DIAVI-09JAN12-CLUS06799_1	0.00346304	543	0.00364637	0.00358682	0.00355114	462	-0.000123776	Nonsig	-0.0152516	high mobility group protein dsp1-like	high mobility group protein dsp1-like
DIAVI-09JAN12-CLUS03028_1	0.00303302	781	0.00324487	0.00315685	0.00310586	462	-0.000123828	Nonsig	-0.0173784	sid1 transmembrane family member 1-like	sid1 transmembrane family member 1-like
DIAVI-09JAN12-CLUS05667_1	0.00410365	692	0.00428682	0.00422754	0.00418499	462	-0.000123887	Nonsig	-0.0129171	#N/A	#N/A
DIAVI-09JAN12-CLUS08159_1	0.001095	213	0.00123479	0.0012189	0.00119645	462	-0.000123903	Nonsig	-0.0465551	synapse-associated protein of 47 kda-like	synapse-associated protein of 47 kda-like
DIAVI-09JAN12-CLUS03031_1	0.0019032	1020	0.00204384	0.00202712	0.00197462	462	-0.000123918	Nonsig	-0.0273945	isoform e	isoform e
DIAVI-09JAN12-CLUS09502_1	0.000979792	306	0.00113346	0.0011038	0.00107116	462	-0.000124011	Nonsig	-0.0517575	dehydrogenase reductase sdr family protein 7-like	dehydrogenase reductase sdr family protein 7-like
DIAVI-09JAN12-CLUS07618_1	0.00115076	537	0.00128089	0.0012748	0.00126382	462	-0.000124044	Nonsig	-0.0444585	#N/A	#N/A
DIAVI-09JAN12-CLUS03277_1	0.00339684	1290	0.00353583	0.00352096	0.00349003	462	-0.000124121	Nonsig	-0.0155861	#N/A	#N/A
DIAVI-09JAN12-CLUS03501_1	0.00409507	1181	0.00425258	0.00421935	0.00418104	462	-0.000124285	Nonsig	-0.0129847	#N/A	#N/A
DIAVI-09JAN12-CLUS03087_1	0.0130254	1077	0.0132432	0.0131497	0.0130254	462	-0.00012433	Nonsig	-0.00412579	glucosyl glucuronosyl transferases	glucosyl glucuronosyl transferases
DIAVI-09JAN12-CLUS09518_1	0.00180021	332	0.00194513	0.00192465	0.00185122	462	-0.000124437	Nonsig	-0.0290279	#N/A	#N/A
DIAVI-09JAN12-CLUS05587_1	0.000953727	517	0.00109819	0.00107825	0.00104012	462	-0.000124518	Nonsig	-0.0532935	nuclear receptor subfamily 2 group c member 2	nuclear receptor subfamily 2 group c member 2
DIAVI-09JAN12-CLUS05414_1	0.000903329	591	0.00104307	0.00102788	0.00100578	462	-0.000124547	Nonsig	-0.0560946	e3 ubiquitin-protein ligase march6	e3 ubiquitin-protein ligase march6
DIAVI-09JAN12-CLUS05297_1	0.00113809	498	0.00130537	0.00126265	0.00123254	462	-0.000124565	Nonsig	-0.0451081	dolichyl pyrophosphate man9 c2 alpha- -glucosyltransferase-like	dolichyl pyrophosphate man9 c2 alpha- -glucosyltransferase-like
DIAVI-09JAN12-CLUS08898_1	0.00233896	395	0.00248348	0.00246358	0.00240149	462	-0.000124615	Nonsig	-0.022543	anopheles gambiae pest agap012902-pa	anopheles gambiae pest agap012902-pa
DIAVI-09JAN12-CLUS01809_1	0.00243504	4495	0.00258263	0.00255982	0.00252185	462	-0.000124779	Nonsig	-0.0217032	plasma membrane calcium-transporting atpase 3-like	plasma membrane calcium-transporting atpase 3-like
DIAVI-09JAN12-CLUS00832_1	0.00122283	425	0.00135945	0.0013477	0.00130796	462	-0.000124863	Nonsig	-0.0422248	lingerer	lingerer
DIAVI-09JAN12-CLUS04368_1	0.0045079	737	0.00466351	0.00463278	0.00457345	462	-0.000124875	Nonsig	-0.0118669	mitochondrial ribosomal protein l39	mitochondrial ribosomal protein l39
DIAVI-09JAN12-CLUS04363_1	0.00147652	641	0.00163894	0.00160142	0.00156432	462	-0.000124895	Nonsig	-0.0352644	der1-like domain family member 1	der1-like domain family member 1
DIAVI-09JAN12-CLUS01156_2	0.000896911	376	0.00104637	0.00102181	0.000990708	462	-0.000124898	Nonsig	-0.0566203	pancreatic triacylglycerol lipase-like	pancreatic triacylglycerol lipase-like
DIAVI-09JAN12-CLUS09248_1	0.00152466	405	0.00166267	0.00164958	0.00161499	462	-0.000124918	Nonsig	-0.0341997	gpi ethanolamine phosphate transferase 1	gpi ethanolamine phosphate transferase 1
DIAVI-09JAN12-CLUS05567_1	0.00129542	466	0.00147816	0.00142035	0.00136044	462	-0.000124932	Nonsig	-0.0399856	probable alpha-ketoglutarate-dependent dioxygenase abh6-like	probable alpha-ketoglutarate-dependent dioxygenase abh6-like
DIAVI-09JAN12-CLUS05726_1	0.00588233	627	0.00603229	0.00600739	0.00592013	462	-0.000125065	Nonsig	-0.00913678	protein arginine n-methyltransferase 10	protein arginine n-methyltransferase 10
DIAVI-09JAN12-CLUS06693_1	0.00274977	577	0.00289598	0.00287485	0.00283516	462	-0.000125078	Nonsig	-0.0193185	#N/A	#N/A
DIAVI-09JAN12-CLUS00888_1	0.00534986	2777	0.00550119	0.00547496	0.00541121	462	-0.000125097	Nonsig	-0.0100383	#N/A	#N/A
DIAVI-09JAN12-CLUS04654_1	0.00312854	496	0.00329454	0.00325365	0.00318569	462	-0.00012511	Nonsig	-0.0170291	copper-transporting atpase 1	copper-transporting atpase 1
DIAVI-09JAN12-CLUS05576_1	0.00301111	415	0.00320243	0.00313625	0.00306591	462	-0.000125139	Nonsig	-0.0176839	aldo-keto reductase	aldo-keto reductase
DIAVI-09JAN12-CLUS08219_1	0.000726443	342	0.000875368	0.000851635	0.000805601	462	-0.000125192	Nonsig	-0.0690519	hypothetical protein TcasGA2_TC004291	hypothetical protein TcasGA2_TC004291
DIAVI-09JAN12-CLUS03961_1	0.00136905	1022	0.00149792	0.00149427	0.00148321	462	-0.000125215	Nonsig	-0.0380084	#N/A	#N/A
DIAVI-09JAN12-CLUS03191_1	0.0025537	1118	0.00271059	0.00267896	0.00263509	462	-0.000125263	Nonsig	-0.0207968	protein kr-h2	protein kr-h2
DIAVI-09JAN12-CLUS00285_4	0.00103648	116	0.00122443	0.00116177	0.00110221	462	-0.000125292	Nonsig	-0.04956	digestive cysteine proteinase intestain	digestive cysteine proteinase intestain
DIAVI-09JAN12-CLUS03933_1	0.00177576	837	0.00192263	0.0019011	0.00187713	462	-0.000125337	Nonsig	-0.02962	integrin beta-1-binding	integrin beta-1-binding
DIAVI-09JAN12-CLUS08291_1	0.00202223	513	0.00215262	0.00214767	0.00213026	462	-0.000125445	Nonsig	-0.026138	#N/A	#N/A
DIAVI-09JAN12-CLUS07278_1	0.00322801	395	0.00344359	0.00335351	0.00330607	462	-0.000125498	Nonsig	-0.0165644	phosphatase 1 regulatory subunit 7	phosphatase 1 regulatory subunit 7
DIAVI-09JAN12-CLUS10654_1	0.000794382	277	0.000959635	0.000919887	0.000864986	462	-0.000125505	Nonsig	-0.0637053	l 05510-pa	l 05510-pa
DIAVI-09JAN12-CLUS02768_1	0.00175384	1252	0.00192023	0.00187936	0.00183458	462	-0.000125518	Nonsig	-0.0300195	tetratricopeptide repeat domain 36	tetratricopeptide repeat domain 36
DIAVI-09JAN12-CLUS03262_1	0.00217909	811	0.00234561	0.00230464	0.00226614	462	-0.000125556	Nonsig	-0.0243291	nadh-ubiquinone oxidoreductase 42 kda subunit	nadh-ubiquinone oxidoreductase 42 kda subunit
DIAVI-09JAN12-CLUS05073_1	0.000651681	542	0.00082623	0.000777278	0.000730533	462	-0.000125597	Nonsig	-0.0765411	methoprene-tolerant protein	methoprene-tolerant protein
DIAVI-09JAN12-CLUS07176_1	0.00209896	525	0.00228969	0.00222459	0.00217035	462	-0.000125634	Nonsig	-0.0252467	cg2150 cg2150-pa	cg2150 cg2150-pa
DIAVI-09JAN12-CLUS09763_1	0.00422162	160	0.00439029	0.00434728	0.00422566	462	-0.000125662	Nonsig	-0.0127386	baculoviral iap repeat-containing protein 6	baculoviral iap repeat-containing protein 6
DIAVI-09JAN12-CLUS03114_1	0.00213916	795	0.00229813	0.00226483	0.00222628	462	-0.000125671	Nonsig	-0.0247924	shc transforming protein	shc transforming protein
DIAVI-09JAN12-CLUS02844_1	0.00145003	1345	0.00157793	0.00157579	0.00155098	462	-0.000125753	Nonsig	-0.0361195	ezrin-binding protein pace-1	ezrin-binding protein pace-1
DIAVI-09JAN12-CLUS03817_1	0.000867086	730	0.00103828	0.000992881	0.000971087	462	-0.000125796	Nonsig	-0.0588353	vacuolar atp synthase 21 kda proteolipid subunit	vacuolar atp synthase 21 kda proteolipid subunit
DIAVI-09JAN12-CLUS03376_1	0.00206192	1229	0.00220331	0.00218778	0.0021502	462	-0.00012586	Nonsig	-0.025732	trithorax group protein osa	trithorax group protein osa
DIAVI-09JAN12-CLUS05724_1	0.00433285	627	0.00448982	0.00445872	0.00440935	462	-0.000125863	Nonsig	-0.0124359	cytochrome p450	cytochrome p450
DIAVI-09JAN12-CLUS09398_1	0.00112863	425	0.00126689	0.00125458	0.00123251	462	-0.000125954	Nonsig	-0.0459483	glucose-fructose oxidoreductase domain-containing protein 1-like	glucose-fructose oxidoreductase domain-containing protein 1-like
DIAVI-09JAN12-CLUS09180_1	0.00496349	447	0.00511985	0.0050895	0.00502789	462	-0.000126014	Nonsig	-0.0108883	#N/A	#N/A
DIAVI-09JAN12-CLUS02200_1	0.00244208	1874	0.00258425	0.0025682	0.00253121	462	-0.000126116	Nonsig	-0.0218683	cgmp-dependent protein kinase	cgmp-dependent protein kinase
DIAVI-09JAN12-CLUS05549_1	0.00223039	442	0.00241197	0.00235652	0.00229687	462	-0.00012613	Nonsig	-0.0238904	calcyclin binding protein	calcyclin binding protein
DIAVI-09JAN12-CLUS10195_1	0.00163859	389	0.00180823	0.00176472	0.00172695	462	-0.000126136	Nonsig	-0.0322069	PREDICTED: similar to LD15891p	PREDICTED: similar to LD15891p
DIAVI-09JAN12-CLUS03155_1	0.00924105	1230	0.00949733	0.00936719	0.00922566	462	-0.000126138	Nonsig	-0.00588793	transposable element tcb2 transposase	transposable element tcb2 transposase
DIAVI-09JAN12-CLUS01729_1	0.000389028	407	0.000533533	0.000515247	0.00047695	462	-0.000126218	Nonsig	-0.122034	cytochrome b561	cytochrome b561
DIAVI-09JAN12-CLUS01898_1	0.00869487	3052	0.00890341	0.0088211	0.00878349	462	-0.000126236	Nonsig	-0.00625997	glycogen phosphorylase	glycogen phosphorylase
DIAVI-09JAN12-CLUS02982_1	0.00412855	918	0.00427619	0.0042548	0.00408592	462	-0.000126244	Nonsig	-0.013081	alpha amylase isoform 1	alpha amylase isoform 1
DIAVI-09JAN12-CLUS02253_1	0.000825662	1820	0.000965112	0.000952169	0.000936757	462	-0.000126507	Nonsig	-0.0619119	isoform d	isoform d
DIAVI-09JAN12-CLUS02073_1	0.00187405	2411	0.00203522	0.00200057	0.0019542	462	-0.000126515	Nonsig	-0.0283715	lamin dm0-like	lamin dm0-like
DIAVI-09JAN12-CLUS10492_1	0.00184611	391	0.0019771	0.00197265	0.00193403	462	-0.000126541	Nonsig	-0.0287927	#N/A	#N/A
DIAVI-09JAN12-CLUS10759_1	0.00113621	379	0.00129145	0.00126276	0.00121873	462	-0.000126551	Nonsig	-0.0458624	#N/A	#N/A
DIAVI-09JAN12-CLUS04102_1	0.00404054	853	0.00420241	0.00416722	0.00413292	462	-0.000126688	Nonsig	-0.0134078	rna-binding protein nob1	rna-binding protein nob1
DIAVI-09JAN12-CLUS07754_1	0.00133794	222	0.00149486	0.00146464	0.00142864	462	-0.000126696	Nonsig	-0.0392931	cklf-like marvel transmembrane domain-containing protein 4	cklf-like marvel transmembrane domain-containing protein 4
DIAVI-09JAN12-CLUS04457_1	0.00257993	575	0.00278882	0.00270664	0.0026396	462	-0.000126705	Nonsig	-0.0208217	calmodulin-like protein 4-like	calmodulin-like protein 4-like
DIAVI-09JAN12-CLUS03416_1	0.000809954	640	0.000951572	0.000936741	0.000905211	462	-0.000126787	Nonsig	-0.063159	atp-binding cassette sub-family b member mitochondrial-like	atp-binding cassette sub-family b member mitochondrial-like
DIAVI-09JAN12-CLUS04898_1	0.00229725	507	0.00248075	0.00242415	0.00237478	462	-0.000126892	Nonsig	-0.0233497	protein disulfide-isomerase txndc10	protein disulfide-isomerase txndc10
DIAVI-09JAN12-CLUS00108_5	0.00101444	353	0.00116474	0.00114138	0.00110778	462	-0.000126941	Nonsig	-0.0512041	glycoprotein-n-acetylgalactosamine 3-beta-galactosyltransferase 1-like	glycoprotein-n-acetylgalactosamine 3-beta-galactosyltransferase 1-like
DIAVI-09JAN12-CLUS03845_1	0.00295526	949	0.00308546	0.00308223	0.00306675	462	-0.000126974	Nonsig	-0.0182699	inositol monophosphatase 1-like	inositol monophosphatase 1-like
DIAVI-09JAN12-CLUS10781_1	0.00590049	235	0.00605958	0.00602752	0.00592012	462	-0.00012703	Nonsig	-0.00925061	#N/A	#N/A
DIAVI-09JAN12-CLUS00632_2	0.000984794	1058	0.00115446	0.00111189	0.00107259	462	-0.000127099	Nonsig	-0.0527176	salivary secreted protein	salivary secreted protein
DIAVI-09JAN12-CLUS04342_1	0.0053298	931	0.00549757	0.00545707	0.00532308	462	-0.000127271	Nonsig	-0.0102487	hypothetical protein TcasGA2_TC005835	hypothetical protein TcasGA2_TC005835
DIAVI-09JAN12-CLUS07513_1	0.00172808	481	0.00193289	0.00185536	0.00181478	462	-0.000127283	Nonsig	-0.030865	#N/A	#N/A
DIAVI-09JAN12-CLUS07224_1	0.00119085	371	0.00143007	0.00131814	0.0012353	462	-0.000127292	Nonsig	-0.0441052	PREDICTED: similar to conserved hypothetical protein	PREDICTED: similar to conserved hypothetical protein
DIAVI-09JAN12-CLUS03742_1	0.0018813	838	0.00203658	0.0020086	0.00196249	462	-0.000127295	Nonsig	-0.0284342	upstream activation factor subunit spp27-like	upstream activation factor subunit spp27-like
DIAVI-09JAN12-CLUS02916_1	0.00230561	1233	0.00246698	0.00243296	0.00238192	462	-0.000127346	Nonsig	-0.0233484	hnrnp protein	hnrnp protein
DIAVI-09JAN12-CLUS06858_1	0.00244954	589	0.0025971	0.00257694	0.00254071	462	-0.000127395	Nonsig	-0.022019	#N/A	#N/A
DIAVI-09JAN12-CLUS08335_1	0.00253425	491	0.00267443	0.00266177	0.00257353	462	-0.000127525	Nonsig	-0.0213219	#N/A	#N/A
DIAVI-09JAN12-CLUS08611_1	0.00330194	445	0.0034623	0.00342947	0.00337653	462	-0.000127535	Nonsig	-0.0164585	#N/A	#N/A
DIAVI-09JAN12-CLUS02706_1	0.00139843	1022	0.00155224	0.00152598	0.00147997	462	-0.000127558	Nonsig	-0.0379106	alpha-aminoadipic semialdehyde dehydrogenase-like	alpha-aminoadipic semialdehyde dehydrogenase-like
DIAVI-09JAN12-CLUS11088_1	0.00380049	335	0.00398111	0.00392809	0.00388642	462	-0.000127602	Nonsig	-0.0143421	importin-11 isoform 1	importin-11 isoform 1
DIAVI-09JAN12-CLUS09687_1	0.000878603	422	0.00102354	0.0010064	0.000989027	462	-0.000127794	Nonsig	-0.0589766	hypothetical conserved protein	hypothetical conserved protein
DIAVI-09JAN12-CLUS03598_1	0.00154033	907	0.00171464	0.00166813	0.00162397	462	-0.000127799	Nonsig	-0.034616	probable histone-binding protein caf1-like	probable histone-binding protein caf1-like
DIAVI-09JAN12-CLUS02122_1	0.00149242	2137	0.00163264	0.00162028	0.00159289	462	-0.000127856	Nonsig	-0.0356979	presequence mitochondrial	presequence mitochondrial
DIAVI-09JAN12-CLUS02448_1	0.0038593	1665	0.00402552	0.00398724	0.00394818	462	-0.000127942	Nonsig	-0.014164	nuclear pore complex protein nup50-like	nuclear pore complex protein nup50-like
DIAVI-09JAN12-CLUS04141_1	0.00427227	969	0.004512	0.00440024	0.00433044	462	-0.000127966	Nonsig	-0.0128172	#N/A	#N/A
DIAVI-09JAN12-CLUS06251_1	0.0038578	646	0.0040209	0.00398579	0.00393383	462	-0.000127993	Nonsig	-0.014175	#N/A	#N/A
DIAVI-09JAN12-CLUS09745_1	0.00452473	409	0.00477354	0.00465278	0.00460167	462	-0.00012805	Nonsig	-0.0121199	#N/A	#N/A
DIAVI-09JAN12-CLUS02316_1	0.00244121	1549	0.00258249	0.00256938	0.00254265	462	-0.000128172	Nonsig	-0.0222236	sphingosine-1-phosphate lyase	sphingosine-1-phosphate lyase
DIAVI-09JAN12-CLUS10880_1	0.000715422	261	0.000875247	0.000843626	0.000804596	462	-0.000128204	Nonsig	-0.0715875	cytochrome b-c1 complex subunit 10-like	cytochrome b-c1 complex subunit 10-like
DIAVI-09JAN12-CLUS02721_1	0.00506128	1367	0.00529817	0.00518955	0.0051384	462	-0.000128276	Nonsig	-0.0108699	tubulin beta-1 chain	tubulin beta-1 chain
DIAVI-09JAN12-CLUS04221_1	0.00105828	442	0.00120266	0.00118659	0.00114549	462	-0.000128307	Nonsig	-0.0496988	adapter molecule crk	adapter molecule crk
DIAVI-09JAN12-CLUS07025_1	0.00101748	554	0.00116354	0.0011458	0.00112312	462	-0.000128321	Nonsig	-0.0515836	cg13124 cg13124-pa	cg13124 cg13124-pa
DIAVI-09JAN12-CLUS05722_1	0.00334919	705	0.00352214	0.00347764	0.00344007	462	-0.000128451	Nonsig	-0.016345	#N/A	#N/A
DIAVI-09JAN12-CLUS02333_1	0.00240148	1121	0.00256121	0.00252997	0.00249509	462	-0.00012849	Nonsig	-0.0226363	eukaryotic translation initiation factor 3 subunit d	eukaryotic translation initiation factor 3 subunit d
DIAVI-09JAN12-CLUS03903_1	0.00304203	459	0.00325762	0.00317052	0.00306651	462	-0.00012849	Nonsig	-0.017967	ring finger protein 17	ring finger protein 17
DIAVI-09JAN12-CLUS00688_1	0.00103271	215	0.00119167	0.00116129	0.00114091	462	-0.000128583	Nonsig	-0.0509636	alanine--glyoxylate aminotransferase 2-like	alanine--glyoxylate aminotransferase 2-like
DIAVI-09JAN12-CLUS07339_1	0.00293618	419	0.00310608	0.00306481	0.00300102	462	-0.000128628	Nonsig	-0.0186206	crotonobetainyl- -	crotonobetainyl- -
DIAVI-09JAN12-CLUS10663_1	0.0033568	341	0.00353739	0.00348557	0.00340416	462	-0.000128764	Nonsig	-0.0163476	#N/A	#N/A
DIAVI-09JAN12-CLUS03054_1	0.00204112	803	0.0022097	0.00216997	0.00211643	462	-0.000128851	Nonsig	-0.0265855	bleomycin hydrolase	bleomycin hydrolase
DIAVI-09JAN12-CLUS04122_1	0.00270577	855	0.0028776	0.00283464	0.00276568	462	-0.000128872	Nonsig	-0.0202073	zinc transporter foi-like	zinc transporter foi-like
DIAVI-09JAN12-CLUS02884_1	0.00148464	822	0.00166319	0.00161353	0.00158138	462	-0.000128887	Nonsig	-0.036155	glycoside hydrolase	glycoside hydrolase
DIAVI-09JAN12-CLUS04729_1	0.00246132	738	0.00261337	0.00259025	0.00254942	462	-0.000128934	Nonsig	-0.0221743	e1a binding protein p400	e1a binding protein p400
DIAVI-09JAN12-CLUS06134_1	0.00434928	598	0.00453536	0.00447829	0.00443715	462	-0.000129011	Nonsig	-0.012695	#N/A	#N/A
DIAVI-09JAN12-CLUS00769_1	0.00289153	869	0.00303915	0.00302062	0.00300055	462	-0.000129086	Nonsig	-0.0189678	ribosomal protein s6	ribosomal protein s6
DIAVI-09JAN12-CLUS07490_1	0.000475046	208	0.000653468	0.000604212	0.000556548	462	-0.000129166	Nonsig	-0.104454	PREDICTED: uncharacterized protein LOC100872910	PREDICTED: uncharacterized protein LOC100872910
DIAVI-09JAN12-CLUS08163_1	0.00134765	439	0.0015012	0.00147683	0.00144738	462	-0.000129174	Nonsig	-0.0397515	retrograde golgi transport protein rgp1 homolog	retrograde golgi transport protein rgp1 homolog
DIAVI-09JAN12-CLUS03702_1	0.00501282	751	0.00523019	0.005142	0.00509762	462	-0.00012918	Nonsig	-0.01105	caspase apoptosis-related cysteine peptidase	caspase apoptosis-related cysteine peptidase
DIAVI-09JAN12-CLUS03060_1	0.00179113	1026	0.00194787	0.00192051	0.00189269	462	-0.000129381	Nonsig	-0.0302896	peptidyl-prolyl cis-trans isomerase fkbp8-like	peptidyl-prolyl cis-trans isomerase fkbp8-like
DIAVI-09JAN12-CLUS06494_1	0.00248414	605	0.00262675	0.00261355	0.0025836	462	-0.000129413	Nonsig	-0.0220553	ankyrin repeat domain-containing protein 54	ankyrin repeat domain-containing protein 54
DIAVI-09JAN12-CLUS05457_1	0.00137517	444	0.00152753	0.00150464	0.00146859	462	-0.000129469	Nonsig	-0.039076	#N/A	#N/A
DIAVI-09JAN12-CLUS06452_1	0.000986661	498	0.00112312	0.00111614	0.00107675	462	-0.000129476	Nonsig	-0.0535494	trna (adenine-n -)-methyltransferase catalytic subunit trmt61a-like	trna (adenine-n -)-methyltransferase catalytic subunit trmt61a-like
DIAVI-09JAN12-CLUS04544_1	0.0012328	425	0.00144826	0.00136231	0.00130301	462	-0.000129515	Nonsig	-0.0433848	unknown	unknown
DIAVI-09JAN12-CLUS03214_1	0.00143179	692	0.00159348	0.00156133	0.00145026	462	-0.000129539	Nonsig	-0.0376149	flotillin- isoform b	flotillin- isoform b
DIAVI-09JAN12-CLUS06161_1	0.00367581	493	0.00385071	0.00380536	0.00377486	462	-0.000129551	Nonsig	-0.0150429	#N/A	#N/A
DIAVI-09JAN12-CLUS07213_1	0.00164491	546	0.00178482	0.00177453	0.00175386	462	-0.000129621	Nonsig	-0.0329415	isoform a	isoform a
DIAVI-09JAN12-CLUS03169_1	0.00338124	1283	0.00353127	0.00351092	0.0034613	462	-0.000129684	Nonsig	-0.0163454	uv excision repair protein rad23 homolog a isoform 1	uv excision repair protein rad23 homolog a isoform 1
DIAVI-09JAN12-CLUS11059_1	0.00056558	211	0.000725075	0.000695343	0.000675948	462	-0.000129763	Nonsig	-0.0897049	probable methyltransferase c20orf7-like protein	probable methyltransferase c20orf7-like protein
DIAVI-09JAN12-CLUS02412_1	0.00193524	843	0.00215618	0.00206507	0.00198832	462	-0.000129832	Nonsig	-0.0282004	gtp-binding protein 1-like	gtp-binding protein 1-like
DIAVI-09JAN12-CLUS10278_1	0.00248574	371	0.00263214	0.00261563	0.00257799	462	-0.000129891	Nonsig	-0.0221208	#N/A	#N/A
DIAVI-09JAN12-CLUS00731_1	0.00138288	490	0.00156075	0.0015128	0.00145757	462	-0.000129922	Nonsig	-0.0389976	aldo-keto reductase	aldo-keto reductase
DIAVI-09JAN12-CLUS09948_1	0.00145764	340	0.00159531	0.00158767	0.00156801	462	-0.000130025	Nonsig	-0.0371084	#N/A	#N/A
DIAVI-09JAN12-CLUS05123_1	0.00336151	383	0.0035423	0.00349154	0.00342429	462	-0.000130028	Nonsig	-0.0164824	conserved oligomeric golgi complex subunit 2-like	conserved oligomeric golgi complex subunit 2-like
DIAVI-09JAN12-CLUS07215_1	0.00279224	403	0.00300028	0.00292229	0.00286991	462	-0.000130048	Nonsig	-0.0197702	transcription elongation factor 1-like protein	transcription elongation factor 1-like protein
DIAVI-09JAN12-CLUS04062_1	0.00222515	857	0.00238756	0.00235528	0.00231974	462	-0.000130129	Nonsig	-0.0246831	digestive cysteine protease intestain	digestive cysteine protease intestain
DIAVI-09JAN12-CLUS07506_1	0.000891925	315	0.0010398	0.00102221	0.0009971	462	-0.000130286	Nonsig	-0.0592124	fyve finger containing protein	fyve finger containing protein
DIAVI-09JAN12-CLUS01496_2	0.000810649	151	0.00105241	0.000941033	0.000868746	462	-0.000130384	Nonsig	-0.0647721	#N/A	#N/A
DIAVI-09JAN12-CLUS08063_1	0.00128985	187	0.00146533	0.00142024	0.00134257	462	-0.000130387	Nonsig	-0.0418215	isoform a	isoform a
DIAVI-09JAN12-CLUS08985_1	0.00280657	445	0.00295794	0.0029373	0.00287725	462	-0.000130734	Nonsig	-0.0197731	#N/A	#N/A
DIAVI-09JAN12-CLUS02313_1	0.00182519	1912	0.00197685	0.00195592	0.0019395	462	-0.000130736	Nonsig	-0.0300445	vrille	vrille
DIAVI-09JAN12-CLUS09160_1	0.00171374	246	0.00191592	0.00184451	0.00181613	462	-0.000130773	Nonsig	-0.0319368	low quality protein: jnk-interacting protein 3-like	low quality protein: jnk-interacting protein 3-like
DIAVI-09JAN12-CLUS00623_3	0.0034566	221	0.00376456	0.0035874	0.00344769	462	-0.000130791	Nonsig	-0.0161296	#N/A	#N/A
DIAVI-09JAN12-CLUS07702_1	0.00222181	408	0.00239452	0.00235276	0.00230427	462	-0.000130949	Nonsig	-0.0248705	negative elongation factor b	negative elongation factor b
DIAVI-09JAN12-CLUS06322_1	0.00171509	626	0.00187957	0.00184605	0.00182765	462	-0.000130961	Nonsig	-0.0319568	hypothetical protein TcasGA2_TC005835	hypothetical protein TcasGA2_TC005835
DIAVI-09JAN12-CLUS00884_2	0.000969879	127	0.00120803	0.00110087	0.00101797	462	-0.000130992	Nonsig	-0.0550188	transposable element tc3 transposase	transposable element tc3 transposase
DIAVI-09JAN12-CLUS02293_1	0.0043771	1826	0.00458424	0.0045081	0.00443267	462	-0.000130992	Nonsig	-0.0128063	facilitated trehalose transporter tret1-like	facilitated trehalose transporter tret1-like
DIAVI-09JAN12-CLUS07973_1	0.00213949	369	0.00233609	0.00227059	0.00222694	462	-0.000131094	Nonsig	-0.0258274	nuclear lim interactor-interacting	nuclear lim interactor-interacting
DIAVI-09JAN12-CLUS07999_1	0.00329683	490	0.00346266	0.00342799	0.00335189	462	-0.000131159	Nonsig	-0.0169428	#N/A	#N/A
DIAVI-09JAN12-CLUS03068_1	0.0017504	1031	0.00196107	0.00188165	0.0018481	462	-0.00013125	Nonsig	-0.0314016	juvenile hormone epoxide hydrolase	juvenile hormone epoxide hydrolase
DIAVI-09JAN12-CLUS01208_1	0.00112731	694	0.00127133	0.00125872	0.00121593	462	-0.000131412	Nonsig	-0.0478864	#N/A	#N/A
DIAVI-09JAN12-CLUS07712_1	0.00139227	564	0.00156164	0.00152371	0.00149408	462	-0.000131439	Nonsig	-0.0391785	tyrosine-protein kinase abl	tyrosine-protein kinase abl
DIAVI-09JAN12-CLUS01807_1	0.00475852	4928	0.0049193	0.00489003	0.00479798	462	-0.00013151	Nonsig	-0.0118396	#N/A	#N/A
DIAVI-09JAN12-CLUS04150_1	0.00309998	724	0.00325573	0.00323155	0.0031867	462	-0.000131564	Nonsig	-0.0180511	partial	partial
DIAVI-09JAN12-CLUS01857_1	0.00518795	3920	0.00537442	0.00531953	0.00528324	462	-0.000131582	Nonsig	-0.0108777	#N/A	#N/A
DIAVI-09JAN12-CLUS10295_1	0.00186798	383	0.00204599	0.0019996	0.00194895	462	-0.000131623	Nonsig	-0.0295714	#N/A	#N/A
DIAVI-09JAN12-CLUS05705_1	0.00125286	551	0.00148108	0.00138457	0.00133775	462	-0.00013171	Nonsig	-0.0434125	bag family molecular chaperone regulator 2-like	bag family molecular chaperone regulator 2-like
DIAVI-09JAN12-CLUS02961_1	0.00150577	1019	0.00165187	0.00163751	0.00160643	462	-0.000131734	Nonsig	-0.0364235	dnaj homolog subfamily b member 12-like	dnaj homolog subfamily b member 12-like
DIAVI-09JAN12-CLUS01248_1	0.00179815	232	0.00198384	0.0019299	0.00185954	462	-0.000131756	Nonsig	-0.0307104	#N/A	#N/A
DIAVI-09JAN12-CLUS07733_1	0.00151306	465	0.0016686	0.00164486	0.00161368	462	-0.000131797	Nonsig	-0.0362721	#N/A	#N/A
DIAVI-09JAN12-CLUS04679_1	0.00198722	522	0.00214904	0.00211902	0.00207031	462	-0.000131802	Nonsig	-0.0278895	pol protein	pol protein
DIAVI-09JAN12-CLUS01897_1	0.00227177	1941	0.00243793	0.00240365	0.00234861	462	-0.000131878	Nonsig	-0.0245064	large proline-rich protein bat3	large proline-rich protein bat3
DIAVI-09JAN12-CLUS05223_1	0.00622255	770	0.00643343	0.00635453	0.00624723	462	-0.000131974	Nonsig	-0.00911462	#N/A	#N/A
DIAVI-09JAN12-CLUS04540_1	0.00172374	868	0.0018816	0.00185571	0.00182751	462	-0.000131977	Nonsig	-0.03204	e3 ubiquitin-protein ligase huwe1	e3 ubiquitin-protein ligase huwe1
DIAVI-09JAN12-CLUS02375_1	0.00212841	1365	0.00233232	0.00226055	0.0022156	462	-0.000132135	Nonsig	-0.0261579	monocarboxylate transporter 14	monocarboxylate transporter 14
DIAVI-09JAN12-CLUS06196_1	0.00125016	632	0.00147649	0.00138238	0.00135267	462	-0.000132213	Nonsig	-0.0436595	pre-rrna-processing protein	pre-rrna-processing protein
DIAVI-09JAN12-CLUS01573_1	0.00252138	298	0.00268667	0.00265362	0.00261433	462	-0.000132246	Nonsig	-0.0222014	oxysterol-binding protein 11-like	oxysterol-binding protein 11-like
DIAVI-09JAN12-CLUS04090_1	0.00215424	896	0.00238638	0.00228661	0.00223152	462	-0.000132378	Nonsig	-0.0258995	#N/A	#N/A
DIAVI-09JAN12-CLUS02149_1	0.00341932	2073	0.0035617	0.00355175	0.0034835	462	-0.000132432	Nonsig	-0.0165029	#N/A	#N/A
DIAVI-09JAN12-CLUS02951_1	0.00152391	1135	0.0017059	0.00165634	0.00162877	462	-0.000132435	Nonsig	-0.0361917	tar dna-binding protein 43-like	tar dna-binding protein 43-like
DIAVI-09JAN12-CLUS03104_1	0.00225752	1136	0.00243879	0.00239001	0.00231282	462	-0.000132493	Nonsig	-0.0247687	catsup protein	catsup protein
DIAVI-09JAN12-CLUS08507_1	0.0019074	483	0.00207223	0.00203991	0.00201858	462	-0.000132505	Nonsig	-0.0291682	#N/A	#N/A
DIAVI-09JAN12-CLUS07419_1	0.00615041	361	0.00634943	0.00628293	0.00615041	462	-0.000132518	Nonsig	-0.00925802	protein lin-7 homolog b-like	protein lin-7 homolog b-like
DIAVI-09JAN12-CLUS05239_1	0.00209547	596	0.00226941	0.00222803	0.0021729	462	-0.00013256	Nonsig	-0.0266395	transmembrane emp24 domain-containing protein 7	transmembrane emp24 domain-containing protein 7
DIAVI-09JAN12-CLUS03215_1	0.00297587	1071	0.00312862	0.00310843	0.00303544	462	-0.000132561	Nonsig	-0.0189273	ubiquitin carboxyl-terminal hydrolase 10	ubiquitin carboxyl-terminal hydrolase 10
DIAVI-09JAN12-CLUS05729_1	0.00919866	621	0.0094179	0.00933126	0.0092564	462	-0.0001326	Nonsig	-0.00621572	#N/A	#N/A
DIAVI-09JAN12-CLUS05380_1	0.00199026	575	0.00216094	0.00212287	0.00207982	462	-0.000132613	Nonsig	-0.0280142	creb-binding protein	creb-binding protein
DIAVI-09JAN12-CLUS06060_1	0.00182646	642	0.00201867	0.00195915	0.00190505	462	-0.000132687	Nonsig	-0.0304567	#N/A	#N/A
DIAVI-09JAN12-CLUS03330_1	0.00128607	1021	0.00144808	0.00141876	0.0013881	462	-0.000132695	Nonsig	-0.0426459	rio kinase 3	rio kinase 3
DIAVI-09JAN12-CLUS03234_1	0.00293763	1009	0.00309223	0.00307041	0.00303001	462	-0.000132777	Nonsig	-0.0191988	isoform a	isoform a
DIAVI-09JAN12-CLUS04518_1	0.000807813	368	0.00100732	0.000940738	0.000861667	462	-0.000132925	Nonsig	-0.0661579	ribosomal protein l7ae	ribosomal protein l7ae
DIAVI-09JAN12-CLUS04794_1	0.000671892	644	0.000822987	0.000804897	0.000779992	462	-0.000133005	Nonsig	-0.0784407	ariadne ubiquitin-conjugating enzyme e2 binding protein	ariadne ubiquitin-conjugating enzyme e2 binding protein
DIAVI-09JAN12-CLUS09457_1	0.00244844	417	0.00260702	0.0025815	0.00254202	462	-0.000133062	Nonsig	-0.0229831	u4 tri-snrnp-associated protein 1-like	u4 tri-snrnp-associated protein 1-like
DIAVI-09JAN12-CLUS10719_1	0.0029951	365	0.003172	0.00312818	0.00305273	462	-0.000133082	Nonsig	-0.0188807	peptidyl-trna hydrolase ptrhd1-like	peptidyl-trna hydrolase ptrhd1-like
DIAVI-09JAN12-CLUS09113_1	0.00161668	252	0.00176555	0.00174979	0.0017124	462	-0.000133105	Nonsig	-0.0343605	neurotransmitter gated ion channel	neurotransmitter gated ion channel
DIAVI-09JAN12-CLUS10264_1	0.00100744	218	0.00118744	0.00114058	0.00109915	462	-0.000133142	Nonsig	-0.0539075	phosphatidylinositol 4-kinase	phosphatidylinositol 4-kinase
DIAVI-09JAN12-CLUS01913_1	0.00450387	3029	0.00468613	0.00463701	0.0045847	462	-0.000133144	Nonsig	-0.0126525	nucleoprotein tpr	nucleoprotein tpr
DIAVI-09JAN12-CLUS00482_1	0.000766899	89	0.000941434	0.000900052	0.000880696	462	-0.000133154	Nonsig	-0.0695299	dihydrolipoamide acetyltransferase component of pyruvate dehydrogenase	dihydrolipoamide acetyltransferase component of pyruvate dehydrogenase
DIAVI-09JAN12-CLUS06383_1	0.00128163	258	0.00142211	0.0014149	0.00137559	462	-0.000133271	Nonsig	-0.0429633	apolipoprotein d-like	apolipoprotein d-like
DIAVI-09JAN12-CLUS09350_1	0.00342146	371	0.00363294	0.00355505	0.00349204	462	-0.000133587	Nonsig	-0.0166339	#N/A	#N/A
DIAVI-09JAN12-CLUS05453_1	0.00332047	621	0.00349829	0.00345419	0.00338798	462	-0.000133717	Nonsig	-0.0171462	#N/A	#N/A
DIAVI-09JAN12-CLUS09333_1	0.00142912	309	0.00165561	0.00156287	0.00147294	462	-0.000133749	Nonsig	-0.038854	mediator of rna polymerase ii transcription subunit 8	mediator of rna polymerase ii transcription subunit 8
DIAVI-09JAN12-CLUS08886_1	0.00210929	426	0.00233449	0.00224306	0.0021879	462	-0.000133766	Nonsig	-0.0267038	#N/A	#N/A
DIAVI-09JAN12-CLUS10523_1	0.00152397	375	0.00168528	0.00165782	0.00161632	462	-0.000133851	Nonsig	-0.0365612	#N/A	#N/A
DIAVI-09JAN12-CLUS09552_1	0.000625628	339	0.000791576	0.000759537	0.000717325	462	-0.000133909	Nonsig	-0.0842325	dedicator of cytokinesis protein 3	dedicator of cytokinesis protein 3
DIAVI-09JAN12-CLUS02297_1	0.00430148	1754	0.00445996	0.00443541	0.00438511	462	-0.000133926	Nonsig	-0.0133154	protein fam46a-like	protein fam46a-like
DIAVI-09JAN12-CLUS00618_2	0.00139396	216	0.0015789	0.00152808	0.00146843	462	-0.00013412	Nonsig	-0.0398957	endonuclease-reverse transcriptase	endonuclease-reverse transcriptase
DIAVI-09JAN12-CLUS02599_1	0.00408846	1250	0.0042984	0.00422272	0.0041847	462	-0.000134259	Nonsig	-0.0140324	coatomer subunit delta	coatomer subunit delta
DIAVI-09JAN12-CLUS03601_1	0.0013327	674	0.00151338	0.00146696	0.00141159	462	-0.000134259	Nonsig	-0.0416857	elongator complex protein 4	elongator complex protein 4
DIAVI-09JAN12-CLUS03593_1	0.00176305	970	0.00196416	0.00189733	0.00187489	462	-0.00013428	Nonsig	-0.0318784	basement membrane-specific heparan sulfate proteoglycan core	basement membrane-specific heparan sulfate proteoglycan core
DIAVI-09JAN12-CLUS05064_1	0.00239961	693	0.00257443	0.00253391	0.00247659	462	-0.000134306	Nonsig	-0.0236515	cleavage stimulation factor subunit 1-like	cleavage stimulation factor subunit 1-like
DIAVI-09JAN12-CLUS05533_1	0.00132025	284	0.00148106	0.00145471	0.00140883	462	-0.00013446	Nonsig	-0.0421202	28 kda desiccation stress protein	28 kda desiccation stress protein
DIAVI-09JAN12-CLUS10390_1	0.00271513	356	0.00289472	0.00284973	0.00277265	462	-0.000134594	Nonsig	-0.0210121	13 kda hemolymph protein a	13 kda hemolymph protein a
DIAVI-09JAN12-CLUS08164_1	0.00396965	490	0.00412215	0.00410429	0.00406542	462	-0.000134646	Nonsig	-0.0144864	tbc1 domain family member 22b	tbc1 domain family member 22b
DIAVI-09JAN12-CLUS02610_1	0.00647728	968	0.00667453	0.00661197	0.00657253	462	-0.000134687	Nonsig	-0.00893802	#N/A	#N/A
DIAVI-09JAN12-CLUS04565_1	0.00150284	568	0.00165961	0.00163755	0.00159876	462	-0.000134712	Nonsig	-0.0372824	phosphatidylinositol 4-kinase	phosphatidylinositol 4-kinase
DIAVI-09JAN12-CLUS08568_1	0.00382048	395	0.00400031	0.00395523	0.00388466	462	-0.000134753	Nonsig	-0.0150542	39s ribosomal protein mitochondrial-like	39s ribosomal protein mitochondrial-like
DIAVI-09JAN12-CLUS07693_1	0.00182244	556	0.00197996	0.00195725	0.00191922	462	-0.00013481	Nonsig	-0.030993	zinc finger protein	zinc finger protein
DIAVI-09JAN12-CLUS00481_1	0.00389645	1277	0.00406619	0.00403134	0.0040046	462	-0.000134891	Nonsig	-0.0147805	host cell factor 1	host cell factor 1
DIAVI-09JAN12-CLUS03286_1	0.00273042	1186	0.00293873	0.00286535	0.00281107	462	-0.00013493	Nonsig	-0.0209482	hypothetical protein TcasGA2_TC006046	hypothetical protein TcasGA2_TC006046
DIAVI-09JAN12-CLUS00630_1	0.00153124	505	0.00170338	0.00166621	0.00162739	462	-0.000134969	Nonsig	-0.0366861	isoform p	isoform p
DIAVI-09JAN12-CLUS09929_1	0.004557	426	0.00471943	0.00469199	0.00464452	462	-0.000134991	Nonsig	-0.0126781	#N/A	#N/A
DIAVI-09JAN12-CLUS07365_1	0.00252151	556	0.00269673	0.00265661	0.00261787	462	-0.000135098	Nonsig	-0.0226668	#N/A	#N/A
DIAVI-09JAN12-CLUS01588_1	0.000828371	263	0.000988073	0.000963611	0.000931217	462	-0.00013524	Nonsig	-0.0656768	#N/A	#N/A
DIAVI-09JAN12-CLUS11511_1	0.00849257	111	0.00869549	0.00862785	0.00842849	462	-0.000135276	Nonsig	-0.00686327	#N/A	#N/A
DIAVI-09JAN12-CLUS01356_1	0.000496032	112	0.000631313	0.000631313	0.000631313	462	-0.000135281	Nonsig	-0.104735	cdgsh iron-sulfur domain-containing protein 2 homolog	cdgsh iron-sulfur domain-containing protein 2 homolog
DIAVI-09JAN12-CLUS09760_1	0.00372703	438	0.0038969	0.00386235	0.00382678	462	-0.000135315	Nonsig	-0.0154882	nuclear pore complex protein nup205	nuclear pore complex protein nup205
DIAVI-09JAN12-CLUS04155_1	0.0048906	911	0.0051254	0.00502614	0.00491348	462	-0.000135543	Nonsig	-0.0118727	#N/A	#N/A
DIAVI-09JAN12-CLUS04270_1	0.00205607	737	0.00220166	0.00219164	0.00216746	462	-0.000135564	Nonsig	-0.0277301	charged multivesicular body protein 5	charged multivesicular body protein 5
DIAVI-09JAN12-CLUS06092_1	0.00121562	410	0.00137614	0.00135134	0.0012959	462	-0.000135718	Nonsig	-0.0459662	#N/A	#N/A
DIAVI-09JAN12-CLUS06088_1	0.00210436	526	0.00226371	0.00224025	0.00218938	462	-0.000135887	Nonsig	-0.0271758	proteasome-associated protein ecm29 homolog	proteasome-associated protein ecm29 homolog
DIAVI-09JAN12-CLUS03372_1	0.00170982	801	0.00186575	0.00184577	0.00180162	462	-0.000135954	Nonsig	-0.0332281	swi snf-related matrix-associated actin-dependent regulator of chromatin subfamily d member 1-like	swi snf-related matrix-associated actin-dependent regulator of chromatin subfamily d member 1-like
DIAVI-09JAN12-CLUS02081_1	0.00309821	1718	0.00326181	0.00323417	0.00319857	462	-0.000135956	Nonsig	-0.0186514	acetyl-coa carboxylase	acetyl-coa carboxylase
DIAVI-09JAN12-CLUS07954_1	0.00215941	267	0.00231913	0.00229538	0.00226167	462	-0.000135973	Nonsig	-0.02652	galactose-specific c-type	galactose-specific c-type
DIAVI-09JAN12-CLUS01858_1	0.00211961	3110	0.0022944	0.00225568	0.00220961	462	-0.000136075	Nonsig	-0.0270225	vacuolar atp synthase subunit s1	vacuolar atp synthase subunit s1
DIAVI-09JAN12-CLUS04184_1	0.00791683	929	0.0081862	0.00805291	0.00798181	462	-0.000136081	Nonsig	-0.00740156	ubiquinone biosynthesis protein	ubiquinone biosynthesis protein
DIAVI-09JAN12-CLUS10132_1	0.0022137	332	0.00237847	0.00234985	0.00231019	462	-0.000136148	Nonsig	-0.025921	isoform a	isoform a
DIAVI-09JAN12-CLUS07380_1	0.00192249	528	0.00209269	0.00205865	0.00202102	462	-0.000136161	Nonsig	-0.0297185	mitochondrial import inner membrane translocase subunit tim22	mitochondrial import inner membrane translocase subunit tim22
DIAVI-09JAN12-CLUS01831_1	0.00117612	3684	0.00131999	0.00131231	0.00129636	462	-0.000136196	Nonsig	-0.0475868	#N/A	#N/A
DIAVI-09JAN12-CLUS06106_1	0.00154079	339	0.00177055	0.0016771	0.00159948	462	-0.000136311	Nonsig	-0.0368158	metastasis-associated protein mta1	metastasis-associated protein mta1
DIAVI-09JAN12-CLUS06004_1	0.00265333	465	0.00281022	0.00278965	0.00272675	462	-0.000136326	Nonsig	-0.0217595	enoyl- hydratase domain-containing protein mitochondrial	enoyl- hydratase domain-containing protein mitochondrial
DIAVI-09JAN12-CLUS06261_1	0.0028292	559	0.0030273	0.00296553	0.00291383	462	-0.00013633	Nonsig	-0.0204387	#N/A	#N/A
DIAVI-09JAN12-CLUS04595_1	0.00257069	618	0.00280749	0.00270725	0.00264846	462	-0.000136564	Nonsig	-0.0224793	acid phosphatase-1	acid phosphatase-1
DIAVI-09JAN12-CLUS10150_1	0.00434218	281	0.00452464	0.00447881	0.00440361	462	-0.000136628	Nonsig	-0.0134547	e3 ubiquitin-protein ligase smurf1	e3 ubiquitin-protein ligase smurf1
DIAVI-09JAN12-CLUS10628_1	0.00139646	382	0.00156325	0.00153313	0.00150327	462	-0.000136672	Nonsig	-0.040551	gpi ethanolamine phosphate transferase 1	gpi ethanolamine phosphate transferase 1
DIAVI-09JAN12-CLUS02445_1	0.00216189	1442	0.00237655	0.00229861	0.00223118	462	-0.00013672	Nonsig	-0.0266316	monocarboxylate transporter	monocarboxylate transporter
DIAVI-09JAN12-CLUS02591_1	0.00312385	1281	0.00328755	0.00326064	0.00322143	462	-0.000136785	Nonsig	-0.018612	atp-binding cassette sub-family a member	atp-binding cassette sub-family a member
DIAVI-09JAN12-CLUS01249_1	0.00135272	193	0.00151606	0.00148951	0.00145089	462	-0.000136793	Nonsig	-0.0418364	endonuclease-reverse transcriptase	endonuclease-reverse transcriptase
DIAVI-09JAN12-CLUS05799_1	0.00132613	637	0.00148511	0.00146294	0.00143148	462	-0.000136806	Nonsig	-0.0426393	hypothetical conserved protein	hypothetical conserved protein
DIAVI-09JAN12-CLUS05385_1	0.00256421	731	0.00272907	0.00270106	0.00266087	462	-0.000136846	Nonsig	-0.0225799	#N/A	#N/A
DIAVI-09JAN12-CLUS06915_1	0.00280972	365	0.00299793	0.00294665	0.00288348	462	-0.000136927	Nonsig	-0.0206651	inositol-trisphosphate 3-kinase a-like	inositol-trisphosphate 3-kinase a-like
DIAVI-09JAN12-CLUS05920_1	0.0018381	620	0.00200952	0.00197508	0.00194932	462	-0.000136979	Nonsig	-0.0312154	atp-dependent rna helicase me31b-like	atp-dependent rna helicase me31b-like
DIAVI-09JAN12-CLUS03056_1	0.00160064	1415	0.00175081	0.00173768	0.00172251	462	-0.000137038	Nonsig	-0.0356756	#N/A	#N/A
DIAVI-09JAN12-CLUS02371_1	0.00301833	1610	0.00317575	0.00315542	0.00310935	462	-0.000137085	Nonsig	-0.0192897	general vesicular transport factor p115	general vesicular transport factor p115
DIAVI-09JAN12-CLUS02766_1	0.0017523	1004	0.00191907	0.00188946	0.00183313	462	-0.000137155	Nonsig	-0.032728	male sterility domain-containing	male sterility domain-containing
DIAVI-09JAN12-CLUS02420_1	0.00226976	1622	0.0024263	0.00240695	0.0023615	462	-0.000137188	Nonsig	-0.0254867	myelin expression factor 2-like	myelin expression factor 2-like
DIAVI-09JAN12-CLUS08887_1	0.00321676	352	0.00341667	0.00335409	0.00330247	462	-0.000137322	Nonsig	-0.018155	nuclear receptor hr96	nuclear receptor hr96
DIAVI-09JAN12-CLUS03220_1	0.00299569	1275	0.003159	0.00313301	0.00309349	462	-0.000137323	Nonsig	-0.0194653	lipase 3	lipase 3
DIAVI-09JAN12-CLUS06976_1	0.00249253	342	0.00271696	0.00262986	0.00257638	462	-0.000137327	Nonsig	-0.0232917	ddb1- and cul4-associated factor 7-like	ddb1- and cul4-associated factor 7-like
DIAVI-09JAN12-CLUS06689_1	0.00245765	250	0.00263384	0.00259498	0.0025204	462	-0.000137337	Nonsig	-0.0236152	centromeric protein	centromeric protein
DIAVI-09JAN12-CLUS00913_1	0.00252647	485	0.00268709	0.00266384	0.00260931	462	-0.000137374	Nonsig	-0.0229947	cytochrome p450	cytochrome p450
DIAVI-09JAN12-CLUS08432_1	0.00142708	386	0.00158933	0.00156447	0.00153054	462	-0.000137384	Nonsig	-0.039917	replication factor c subunit 1-like	replication factor c subunit 1-like
DIAVI-09JAN12-CLUS08860_1	0.00112051	211	0.00136346	0.00125804	0.00121473	462	-0.000137534	Nonsig	-0.05028	alpha-tocopherol transfer	alpha-tocopherol transfer
DIAVI-09JAN12-CLUS07434_1	0.00182525	518	0.00200002	0.00196287	0.00188273	462	-0.000137624	Nonsig	-0.0315702	protein frg1-like	protein frg1-like
DIAVI-09JAN12-CLUS05475_1	0.00570275	715	0.00590499	0.00584048	0.00571436	462	-0.000137726	Nonsig	-0.0103639	#N/A	#N/A
DIAVI-09JAN12-CLUS04527_1	0.00341765	772	0.00360104	0.00355541	0.00352775	462	-0.000137768	Nonsig	-0.0171631	integrin alpha-ps2	integrin alpha-ps2
DIAVI-09JAN12-CLUS05867_1	0.00214075	298	0.00249873	0.00227854	0.00217556	462	-0.000137786	Nonsig	-0.0270899	phosphatidylserine decarboxylase	phosphatidylserine decarboxylase
DIAVI-09JAN12-CLUS09919_1	0.00332954	356	0.00351795	0.00346735	0.00342558	462	-0.000137802	Nonsig	-0.0176125	#N/A	#N/A
DIAVI-09JAN12-CLUS00100_5	0.0338066	337	0.03439	0.0339446	0.0334423	462	-0.000137962	Nonsig	-0.00176872	transposable element tcb2 transposase	transposable element tcb2 transposase
DIAVI-09JAN12-CLUS01934_1	0.00613741	1565	0.00648192	0.00627554	0.00611048	462	-0.000138132	Nonsig	-0.00966611	myosin isoform a	myosin isoform a
DIAVI-09JAN12-CLUS04738_1	0.00124915	582	0.00144754	0.00138738	0.00133026	462	-0.000138226	Nonsig	-0.0455795	cleavage and polyadenylation specificity factor subunit 1-like	cleavage and polyadenylation specificity factor subunit 1-like
DIAVI-09JAN12-CLUS09498_1	0.00137914	327	0.00155075	0.00151742	0.00149004	462	-0.000138282	Nonsig	-0.0414979	odorant binding protein c20	odorant binding protein c20
DIAVI-09JAN12-CLUS04166_1	0.00308924	901	0.00327353	0.00322757	0.00317713	462	-0.00013833	Nonsig	-0.019024	#N/A	#N/A
DIAVI-09JAN12-CLUS09047_1	0.00246793	355	0.00262194	0.00260628	0.00257481	462	-0.000138348	Nonsig	-0.0236879	39s ribosomal protein mitochondrial	39s ribosomal protein mitochondrial
DIAVI-09JAN12-CLUS10907_1	0.00395957	297	0.00414445	0.00409798	0.00405883	462	-0.000138406	Nonsig	-0.0149214	#N/A	#N/A
DIAVI-09JAN12-CLUS03731_1	0.00345042	1090	0.00362365	0.00358885	0.00357068	462	-0.000138425	Nonsig	-0.0170828	#N/A	#N/A
DIAVI-09JAN12-CLUS01835_1	0.00202391	2845	0.00221277	0.00216239	0.00209876	462	-0.000138482	Nonsig	-0.0287434	lethal giant	lethal giant
DIAVI-09JAN12-CLUS11222_1	0.00116867	259	0.00131799	0.00130745	0.00125232	462	-0.000138773	Nonsig	-0.0487308	poly(adp-ribose) glycohydrolase arh3-like	poly(adp-ribose) glycohydrolase arh3-like
DIAVI-09JAN12-CLUS08557_1	0.00317981	399	0.00333287	0.00331862	0.00325579	462	-0.000138819	Nonsig	-0.0185575	nedd8-activating enzyme e1 catalytic subunit-like	nedd8-activating enzyme e1 catalytic subunit-like
DIAVI-09JAN12-CLUS09233_1	0.0037091	454	0.00388458	0.00384797	0.00378329	462	-0.000138867	Nonsig	-0.0159628	rab proteins geranylgeranyltransferase component a 2	rab proteins geranylgeranyltransferase component a 2
DIAVI-09JAN12-CLUS03640_1	0.00367712	1093	0.00387699	0.00381608	0.00375267	462	-0.000138958	Nonsig	-0.0161095	insulin-like growth factor-binding protein complex acid labile chain	insulin-like growth factor-binding protein complex acid labile chain
DIAVI-09JAN12-CLUS02127_1	0.00799567	2225	0.00816404	0.00813463	0.00805037	462	-0.000138959	Nonsig	-0.00748288	#N/A	#N/A
DIAVI-09JAN12-CLUS06609_1	0.00106838	562	0.00123421	0.00120738	0.00119244	462	-0.000138999	Nonsig	-0.0531179	#N/A	#N/A
DIAVI-09JAN12-CLUS08129_1	0.00154131	454	0.00174192	0.00168044	0.00162473	462	-0.000139134	Nonsig	-0.037534	dna binding protein gt-1	dna binding protein gt-1
DIAVI-09JAN12-CLUS11463_1	0.000693991	198	0.000884042	0.000833257	0.000798259	462	-0.000139265	Nonsig	-0.0794248	heterochromatin protein	heterochromatin protein
DIAVI-09JAN12-CLUS06680_1	0.0020095	485	0.00218357	0.00214883	0.00211894	462	-0.000139325	Nonsig	-0.0291131	isoform b	isoform b
DIAVI-09JAN12-CLUS02260_1	0.00377543	1736	0.0039589	0.00391481	0.00387686	462	-0.000139376	Nonsig	-0.0157438	probable nucleolar gtp-binding protein 1-like	probable nucleolar gtp-binding protein 1-like
DIAVI-09JAN12-CLUS05188_1	0.000765743	466	0.000929249	0.000905155	0.000810602	462	-0.000139412	Nonsig	-0.0726402	ribonucleoside-diphosphate reductase large subunit	ribonucleoside-diphosphate reductase large subunit
DIAVI-09JAN12-CLUS00462_3	0.00171924	201	0.0019471	0.00185869	0.00181964	462	-0.000139453	Nonsig	-0.0338712	#N/A	#N/A
DIAVI-09JAN12-CLUS02123_1	0.00371519	1568	0.00391481	0.00385468	0.00377559	462	-0.000139483	Nonsig	-0.0160065	transmembrane 9 superfamily protein member 4	transmembrane 9 superfamily protein member 4
DIAVI-09JAN12-CLUS11279_1	0.00117998	182	0.00134804	0.00131949	0.00128739	462	-0.000139512	Nonsig	-0.0485321	dynein light chain roadblock-type 2-like	dynein light chain roadblock-type 2-like
DIAVI-09JAN12-CLUS08053_1	0.00261145	521	0.00280666	0.00275108	0.00269801	462	-0.000139632	Nonsig	-0.0226218	#N/A	#N/A
DIAVI-09JAN12-CLUS00285_2	0.012922	387	0.013264	0.0130618	0.0130042	462	-0.0001398	Nonsig	-0.00467331	cathepsin l-like proteinase	cathepsin l-like proteinase
DIAVI-09JAN12-CLUS02670_1	0.00308374	1331	0.00328567	0.00322356	0.00318282	462	-0.000139821	Nonsig	-0.0192582	glucosyl glucuronosyl transferases	glucosyl glucuronosyl transferases
DIAVI-09JAN12-CLUS01139_2	0.000395388	92	0.000547997	0.000535253	0.000497977	462	-0.000139865	Nonsig	-0.131536	#N/A	#N/A
DIAVI-09JAN12-CLUS02834_1	0.0065803	1448	0.0067742	0.00672018	0.00664304	462	-0.000139875	Nonsig	-0.00913491	translational activator gcn1	translational activator gcn1
DIAVI-09JAN12-CLUS07465_1	0.0020039	419	0.00215553	0.00214381	0.00210232	462	-0.000139911	Nonsig	-0.0293104	hypothetical protein EAG_16415	hypothetical protein EAG_16415
DIAVI-09JAN12-CLUS06588_1	0.00561581	571	0.00580245	0.00575574	0.00556732	462	-0.000139934	Nonsig	-0.0106891	#N/A	#N/A
DIAVI-09JAN12-CLUS02196_1	0.00212213	1657	0.0022882	0.00226208	0.00222223	462	-0.000139944	Nonsig	-0.0277347	sporozoite surface protein	sporozoite surface protein
DIAVI-09JAN12-CLUS06039_1	0.00205858	431	0.00232088	0.00219882	0.00214085	462	-0.000140241	Nonsig	-0.0286222	toll-interacting protein	toll-interacting protein
DIAVI-09JAN12-CLUS00110_1	0.00736566	2012	0.00761442	0.0075059	0.0073905	462	-0.000140242	Nonsig	-0.00819123	#N/A	#N/A
DIAVI-09JAN12-CLUS02672_1	0.00342837	1246	0.00361666	0.00356861	0.00350258	462	-0.000140246	Nonsig	-0.0174122	tyrosyl-trna synthetase	tyrosyl-trna synthetase
DIAVI-09JAN12-CLUS01012_1	0.00249107	155	0.00266555	0.00263137	0.00259053	462	-0.000140299	Nonsig	-0.0237958	udp- c:betagal beta- -n-acetylglucosaminyltransferase 5-like	udp- c:betagal beta- -n-acetylglucosaminyltransferase 5-like
DIAVI-09JAN12-CLUS03107_1	0.00441872	1312	0.00460427	0.00455905	0.00451042	462	-0.000140332	Nonsig	-0.013578	endoplasmic reticulum resident protein 29-like	endoplasmic reticulum resident protein 29-like
DIAVI-09JAN12-CLUS02612_1	0.00150938	1285	0.00167271	0.00164973	0.001605	462	-0.000140354	Nonsig	-0.0386153	isoform a	isoform a
DIAVI-09JAN12-CLUS05455_1	0.00670517	719	0.00689586	0.00684555	0.00678289	462	-0.000140378	Nonsig	-0.00899841	#N/A	#N/A
DIAVI-09JAN12-CLUS06364_1	0.00274893	600	0.00297423	0.00288932	0.00283868	462	-0.000140393	Nonsig	-0.0216324	#N/A	#N/A
DIAVI-09JAN12-CLUS03940_1	0.00354458	818	0.00379172	0.00368507	0.00357573	462	-0.000140481	Nonsig	-0.0168799	PREDICTED: hypothetical protein	PREDICTED: hypothetical protein
DIAVI-09JAN12-CLUS03685_1	0.00362025	825	0.00380024	0.00376079	0.00371921	462	-0.000140546	Nonsig	-0.0165412	mitochondrial 39s ribosomal protein l3	mitochondrial 39s ribosomal protein l3
DIAVI-09JAN12-CLUS01798_1	0.00194136	6424	0.00210897	0.00208197	0.00204284	462	-0.000140611	Nonsig	-0.0303685	fatty acid synthase	fatty acid synthase
DIAVI-09JAN12-CLUS02594_1	0.00411249	1137	0.00427536	0.00425311	0.00418504	462	-0.000140621	Nonsig	-0.0146019	pyridoxal-dependent decarboxylase domain-containing protein 1-like	pyridoxal-dependent decarboxylase domain-containing protein 1-like
DIAVI-09JAN12-CLUS10319_1	0.00329544	319	0.0034933	0.00343611	0.00337107	462	-0.000140662	Nonsig	-0.0181527	PREDICTED: hypothetical protein LOC100571724	PREDICTED: hypothetical protein LOC100571724
DIAVI-09JAN12-CLUS02628_1	0.00342443	1523	0.0037279	0.00356512	0.00350535	462	-0.000140689	Nonsig	-0.0174858	heat shock protein 70	heat shock protein 70
DIAVI-09JAN12-CLUS04611_1	0.001382	754	0.00156035	0.00152271	0.00146623	462	-0.000140703	Nonsig	-0.0421071	rna and export factor binding protein	rna and export factor binding protein
DIAVI-09JAN12-CLUS01969_1	0.00323889	1950	0.00342567	0.00337963	0.003229	462	-0.000140743	Nonsig	-0.0184734	26s proteasome non-atpase regulatory subunit 1	26s proteasome non-atpase regulatory subunit 1
DIAVI-09JAN12-CLUS08390_1	0.00241556	506	0.00262497	0.00255633	0.00249257	462	-0.000140777	Nonsig	-0.0246002	#N/A	#N/A
DIAVI-09JAN12-CLUS11394_1	0.00107393	183	0.00127112	0.00121472	0.0011816	462	-0.000140786	Nonsig	-0.0534985	mitochondrial cytochrome c oxidase subunit 8	mitochondrial cytochrome c oxidase subunit 8
DIAVI-09JAN12-CLUS00004_10	0.00367234	556	0.00383282	0.00381321	0.00377757	462	-0.000140871	Nonsig	-0.0163479	#N/A	#N/A
DIAVI-09JAN12-CLUS04121_1	0.00163012	944	0.00187309	0.00177103	0.00171654	462	-0.000140908	Nonsig	-0.0360057	PREDICTED: similar to AGAP002461-PA	PREDICTED: similar to AGAP002461-PA
DIAVI-09JAN12-CLUS01253_1	0.000809131	168	0.000973688	0.000950041	0.000919159	462	-0.000140909	Nonsig	-0.0697232	hypothetical protein TcasGA2_TC001142	hypothetical protein TcasGA2_TC001142
DIAVI-09JAN12-CLUS03922_1	0.00111387	844	0.00128448	0.00125483	0.00122517	462	-0.000140958	Nonsig	-0.0517499	prefoldin subunit 2-like	prefoldin subunit 2-like
DIAVI-09JAN12-CLUS09819_1	0.00643906	425	0.00664889	0.00658031	0.00648158	462	-0.000141248	Nonsig	-0.00942376	#N/A	#N/A
DIAVI-09JAN12-CLUS07889_1	0.00802186	528	0.00822318	0.00816315	0.00810913	462	-0.000141295	Nonsig	-0.00758296	#N/A	#N/A
DIAVI-09JAN12-CLUS07661_1	0.00260801	299	0.00279272	0.0027493	0.00268145	462	-0.000141295	Nonsig	-0.0229137	multidrug resistance-associated protein 4-like	multidrug resistance-associated protein 4-like
DIAVI-09JAN12-CLUS05440_1	0.0020658	636	0.00225694	0.00220714	0.00216149	462	-0.000141339	Nonsig	-0.0287414	cg9752 cg9752-pa	cg9752 cg9752-pa
DIAVI-09JAN12-CLUS04916_1	0.0146805	793	0.0149733	0.0148218	0.0146543	462	-0.000141345	Nonsig	-0.00416142	#N/A	#N/A
DIAVI-09JAN12-CLUS03225_1	0.00276461	1213	0.0029548	0.00290608	0.00285009	462	-0.000141472	Nonsig	-0.021674	splicing factor 3a subunit 3	splicing factor 3a subunit 3
DIAVI-09JAN12-CLUS08107_1	0.00120174	420	0.00136615	0.00134324	0.00127915	462	-0.0001415	Nonsig	-0.048343	28s ribosomal protein mitochondrial	28s ribosomal protein mitochondrial
DIAVI-09JAN12-CLUS10658_1	0.00239535	342	0.00258159	0.00253703	0.00248565	462	-0.000141676	Nonsig	-0.0249559	cg12393 cg12393-pa	cg12393 cg12393-pa
DIAVI-09JAN12-CLUS10032_1	0.000933189	226	0.00110929	0.00107488	0.00103921	462	-0.000141692	Nonsig	-0.0613908	polya-binding protein interacting	polya-binding protein interacting
DIAVI-09JAN12-CLUS05161_1	0.00187431	660	0.00206836	0.00201605	0.00196488	462	-0.000141734	Nonsig	-0.0316585	prefoldin subunit 6	prefoldin subunit 6
DIAVI-09JAN12-CLUS03380_1	0.00389077	1235	0.00409597	0.00403255	0.00396549	462	-0.000141785	Nonsig	-0.0155448	meiotic recombination 11	meiotic recombination 11
DIAVI-09JAN12-CLUS09095_1	0.00297941	219	0.00318129	0.00312127	0.00295163	462	-0.000141863	Nonsig	-0.0202014	zinc finger protein	zinc finger protein
DIAVI-09JAN12-CLUS08931_1	0.000556391	169	0.000732944	0.000698296	0.000671102	462	-0.000141905	Nonsig	-0.0986593	na	na
DIAVI-09JAN12-CLUS01590_2	0.00186248	232	0.00205566	0.00200443	0.00194374	462	-0.000141943	Nonsig	-0.0318977	#N/A	#N/A
DIAVI-09JAN12-CLUS02750_1	0.00814879	1270	0.00837815	0.00829101	0.00818724	462	-0.000142223	Nonsig	-0.00751445	protein fam21a	protein fam21a
DIAVI-09JAN12-CLUS01804_1	0.00931029	4808	0.00954373	0.00945253	0.00938385	462	-0.000142242	Nonsig	-0.00658497	receptor-type tyrosine-protein phosphatase beta	receptor-type tyrosine-protein phosphatase beta
DIAVI-09JAN12-CLUS04556_1	0.00302002	891	0.00318783	0.0031623	0.0031309	462	-0.00014228	Nonsig	-0.0199932	#N/A	#N/A
DIAVI-09JAN12-CLUS09555_1	0.00200312	417	0.00219716	0.00214547	0.00209113	462	-0.000142358	Nonsig	-0.0298171	probable small nuclear ribonucleoprotein sm d2-like	probable small nuclear ribonucleoprotein sm d2-like
DIAVI-09JAN12-CLUS04648_1	0.00119626	396	0.0013925	0.00133867	0.00124527	462	-0.000142412	Nonsig	-0.0488487	serine protease 14	serine protease 14
DIAVI-09JAN12-CLUS02574_1	0.000888064	1561	0.001038	0.00103051	0.00101345	462	-0.000142448	Nonsig	-0.0646088	solute carrier family 41 member 1-like	solute carrier family 41 member 1-like
DIAVI-09JAN12-CLUS09406_1	0.00382198	347	0.00403242	0.00396445	0.00386144	462	-0.000142471	Nonsig	-0.0158947	general odorant-binding protein 56d-like	general odorant-binding protein 56d-like
DIAVI-09JAN12-CLUS05995_1	0.00108677	490	0.00131852	0.00122942	0.00116775	462	-0.000142644	Nonsig	-0.0535603	#N/A	#N/A
DIAVI-09JAN12-CLUS04657_1	0.00312302	747	0.00334235	0.00326569	0.00318781	462	-0.000142675	Nonsig	-0.0194009	#N/A	#N/A
DIAVI-09JAN12-CLUS08900_1	0.000625269	267	0.000815857	0.000767944	0.000705621	462	-0.000142675	Nonsig	-0.0892629	leucine-rich repeat protein soc-2 homolog	leucine-rich repeat protein soc-2 homolog
DIAVI-09JAN12-CLUS02564_1	0.00163411	1435	0.00179376	0.00177679	0.00172584	462	-0.000142688	Nonsig	-0.0363568	cg1600-pa	cg1600-pa
DIAVI-09JAN12-CLUS05620_1	0.00325608	666	0.00347029	0.0033988	0.00335507	462	-0.000142724	Nonsig	-0.0186311	histone-lysine n-methyltransferase e -like isoform 2	histone-lysine n-methyltransferase e -like isoform 2
DIAVI-09JAN12-CLUS05738_1	0.0017902	694	0.00196512	0.00193298	0.00190062	462	-0.000142781	Nonsig	-0.0333261	#N/A	#N/A
DIAVI-09JAN12-CLUS04484_1	0.00261083	737	0.0027949	0.00275371	0.00271089	462	-0.000142874	Nonsig	-0.0231386	vacuolar protein sorting-associated protein 13b-like	vacuolar protein sorting-associated protein 13b-like
DIAVI-09JAN12-CLUS11033_1	0.000715951	121	0.0008996	0.000858846	0.000818867	462	-0.000142895	Nonsig	-0.0790319	#N/A	#N/A
DIAVI-09JAN12-CLUS01297_1	0.000987211	387	0.00114672	0.00113011	0.00110497	462	-0.000142903	Nonsig	-0.0587124	isoform a	isoform a
DIAVI-09JAN12-CLUS05900_1	0.00571525	608	0.0059101	0.00585821	0.00573272	462	-0.000142959	Nonsig	-0.0107296	reverse transcriptase	reverse transcriptase
DIAVI-09JAN12-CLUS01458_1	0.000708942	269	0.000900434	0.000852013	0.000809181	462	-0.000143071	Nonsig	-0.0798353	#N/A	#N/A
DIAVI-09JAN12-CLUS09099_1	0.000832661	319	0.000977961	0.000975759	0.000941216	462	-0.000143098	Nonsig	-0.0688744	atp-dependent helicase brm-like	atp-dependent helicase brm-like
DIAVI-09JAN12-CLUS02219_1	0.00276804	1344	0.00297628	0.00291116	0.00287569	462	-0.000143126	Nonsig	-0.0218947	isoform o	isoform o
DIAVI-09JAN12-CLUS02640_1	0.00178897	1386	0.00199817	0.00193213	0.00186634	462	-0.000143163	Nonsig	-0.033434	programmed cell death	programmed cell death
DIAVI-09JAN12-CLUS02172_1	0.00199547	1692	0.00216649	0.00213866	0.00210647	462	-0.000143194	Nonsig	-0.0300975	lissencephaly-1 homolog	lissencephaly-1 homolog
DIAVI-09JAN12-CLUS03508_1	0.000931711	432	0.00112239	0.00107492	0.00103657	462	-0.000143207	Nonsig	-0.0620941	ubiquitin carboxyl-terminal hydrolase 14-like isoform 1	ubiquitin carboxyl-terminal hydrolase 14-like isoform 1
DIAVI-09JAN12-CLUS07884_1	0.000936236	445	0.00108742	0.00107968	0.00105936	462	-0.00014344	Nonsig	-0.0619082	tyrosine-protein kinase src42a-like isoform 1	tyrosine-protein kinase src42a-like isoform 1
DIAVI-09JAN12-CLUS07590_1	0.00284069	500	0.00300246	0.00298429	0.0029316	462	-0.000143607	Nonsig	-0.0214183	#N/A	#N/A
DIAVI-09JAN12-CLUS06903_1	0.00160817	452	0.0017828	0.00175196	0.00171276	462	-0.000143788	Nonsig	-0.0371918	#N/A	#N/A
DIAVI-09JAN12-CLUS01000_2	0.00747055	504	0.00766447	0.00761435	0.00753538	462	-0.0001438	Nonsig	-0.00828024	#N/A	#N/A
DIAVI-09JAN12-CLUS06667_1	0.00185765	393	0.00202783	0.00200153	0.00197141	462	-0.000143875	Nonsig	-0.0323972	cg34255 cg34255-pa	cg34255 cg34255-pa
DIAVI-09JAN12-CLUS02005_1	0.00191686	1604	0.00208876	0.00206076	0.0020406	462	-0.000143901	Nonsig	-0.0314373	serine threonine-protein kinase tao1	serine threonine-protein kinase tao1
DIAVI-09JAN12-CLUS03608_1	0.00744135	907	0.00764291	0.00758525	0.00738387	462	-0.000143905	Nonsig	-0.00831846	#N/A	#N/A
DIAVI-09JAN12-CLUS02852_1	0.00243214	898	0.00263054	0.00257607	0.00250828	462	-0.00014393	Nonsig	-0.024969	regulator of microtubule dynamics protein 3	regulator of microtubule dynamics protein 3
DIAVI-09JAN12-CLUS10298_1	0.00367129	378	0.00386677	0.00381536	0.00374983	462	-0.000144064	Nonsig	-0.0167162	cytochrome c oxidase assembly protein mitochondrial	cytochrome c oxidase assembly protein mitochondrial
DIAVI-09JAN12-CLUS06906_1	0.00101358	442	0.00117888	0.00115774	0.001124	462	-0.000144168	Nonsig	-0.0577564	metaxin 2	metaxin 2
DIAVI-09JAN12-CLUS01417_1	0.000822508	216	0.00102034	0.00096668	0.000927074	462	-0.000144172	Nonsig	-0.0701426	dna-directed rna polymerase ii subunit rpb9-like	dna-directed rna polymerase ii subunit rpb9-like
DIAVI-09JAN12-CLUS03534_1	0.0019072	869	0.00207172	0.00205143	0.00199707	462	-0.000144233	Nonsig	-0.0316613	cleft lip and palate transmembrane protein 1-like	cleft lip and palate transmembrane protein 1-like
DIAVI-09JAN12-CLUS07285_1	0.0010567	456	0.00123155	0.00120103	0.00116023	462	-0.000144323	Nonsig	-0.0555995	histidyl-trna synthetase	histidyl-trna synthetase
DIAVI-09JAN12-CLUS03370_1	0.00358392	1218	0.00375936	0.00372826	0.00366596	462	-0.00014434	Nonsig	-0.0171479	#N/A	#N/A
DIAVI-09JAN12-CLUS07865_1	0.00170372	446	0.00188206	0.00184808	0.00179513	462	-0.000144366	Nonsig	-0.0353241	splicing factor 3b subunit 3-like	splicing factor 3b subunit 3-like
DIAVI-09JAN12-CLUS05421_1	0.00300076	592	0.00316499	0.00314516	0.00306002	462	-0.000144396	Nonsig	-0.0204109	cg9383-pa	cg9383-pa
DIAVI-09JAN12-CLUS02805_1	0.0015901	1456	0.00175853	0.00173455	0.0016936	462	-0.00014445	Nonsig	-0.0377625	tumor protein p53-inducible nuclear protein 1-like isoform 2	tumor protein p53-inducible nuclear protein 1-like isoform 2
DIAVI-09JAN12-CLUS02338_1	0.00329591	1450	0.00347079	0.00344052	0.00339342	462	-0.000144615	Nonsig	-0.0186494	threonine dehydratase deaminase	threonine dehydratase deaminase
DIAVI-09JAN12-CLUS08187_1	0.000989678	392	0.00116805	0.00113452	0.00110334	462	-0.000144844	Nonsig	-0.0593189	stip1 homology and u box-containing	stip1 homology and u box-containing
DIAVI-09JAN12-CLUS01862_1	0.00455239	2901	0.00473803	0.0046973	0.00463653	462	-0.000144906	Nonsig	-0.0136085	speckle targeted pip5k1a-regulated poly polymerase-like	speckle targeted pip5k1a-regulated poly polymerase-like
DIAVI-09JAN12-CLUS01621_1	0.00580282	248	0.0059792	0.00594784	0.0058928	462	-0.000145024	Nonsig	-0.0107205	#N/A	#N/A
DIAVI-09JAN12-CLUS10983_1	0.00234808	328	0.00251654	0.0024931	0.00243469	462	-0.000145026	Nonsig	-0.0260279	#N/A	#N/A
DIAVI-09JAN12-CLUS09887_1	0.00171554	423	0.00190111	0.0018606	0.0018401	462	-0.000145057	Nonsig	-0.0352514	#N/A	#N/A
DIAVI-09JAN12-CLUS03707_1	0.00231568	1122	0.00247178	0.00246074	0.00239651	462	-0.00014506	Nonsig	-0.0263872	#N/A	#N/A
DIAVI-09JAN12-CLUS09647_1	0.0102595	384	0.0105136	0.0104046	0.0102567	462	-0.000145181	Nonsig	-0.00610259	reverse transcriptase	reverse transcriptase
DIAVI-09JAN12-CLUS03360_1	0.00178375	1063	0.00196393	0.00192894	0.00188212	462	-0.000145187	Nonsig	-0.0339841	26s proteasome non-atpase regulatory subunit 4-like	26s proteasome non-atpase regulatory subunit 4-like
DIAVI-09JAN12-CLUS06278_1	0.00702696	524	0.00742333	0.00717222	0.00700633	462	-0.000145253	Nonsig	-0.00888568	zinc finger protein	zinc finger protein
DIAVI-09JAN12-CLUS09468_1	0.00099229	161	0.00117227	0.00113755	0.00109331	462	-0.00014526	Nonsig	-0.0593317	PREDICTED: similar to AGAP009144-PA	PREDICTED: similar to AGAP009144-PA
DIAVI-09JAN12-CLUS03044_1	0.0031733	1377	0.00336397	0.00331876	0.00327231	462	-0.000145463	Nonsig	-0.0194651	beta 1-like 2	beta 1-like 2
DIAVI-09JAN12-CLUS05748_1	0.000415366	335	0.00057682	0.000560856	0.000515795	462	-0.00014549	Nonsig	-0.13042	diacylglycerol kinase theta-like isoform 2	diacylglycerol kinase theta-like isoform 2
DIAVI-09JAN12-CLUS10646_1	0.000830302	361	0.000983185	0.000975818	0.000950727	462	-0.000145516	Nonsig	-0.0701326	#N/A	#N/A
DIAVI-09JAN12-CLUS00451_2	0.00400163	1266	0.00421276	0.00414721	0.00409298	462	-0.000145586	Nonsig	-0.0155197	ankyrin unc44	ankyrin unc44
DIAVI-09JAN12-CLUS03023_1	0.00316552	1394	0.00337423	0.00331128	0.00326015	462	-0.000145758	Nonsig	-0.0195506	probable atp-dependent rna helicase ddx56-like	probable atp-dependent rna helicase ddx56-like
DIAVI-09JAN12-CLUS04453_1	0.00223393	603	0.00241706	0.00237976	0.00231127	462	-0.000145833	Nonsig	-0.0274641	huntingtin-interacting protein 1	huntingtin-interacting protein 1
DIAVI-09JAN12-CLUS10015_1	0.00356487	283	0.00371979	0.00371079	0.00368838	462	-0.000145912	Nonsig	-0.0174217	#N/A	#N/A
DIAVI-09JAN12-CLUS08385_1	0.00111459	355	0.00127321	0.00126052	0.00121596	462	-0.000145933	Nonsig	-0.0534355	morn repeat-containing protein 4-like	morn repeat-containing protein 4-like
DIAVI-09JAN12-CLUS09214_1	0.0070147	430	0.00725681	0.00716065	0.00708471	462	-0.000145952	Nonsig	-0.00894345	nucleoporin nup53	nucleoporin nup53
DIAVI-09JAN12-CLUS06697_1	0.0013081	312	0.00147955	0.00145428	0.00141865	462	-0.000146175	Nonsig	-0.0460055	protein suppressor of forked-like	protein suppressor of forked-like
DIAVI-09JAN12-CLUS06927_1	0.00249902	513	0.0027336	0.00264523	0.0025562	462	-0.000146212	Nonsig	-0.0246941	rb1-inducible coiled-coil protein 1	rb1-inducible coiled-coil protein 1
DIAVI-09JAN12-CLUS06104_1	0.00339328	665	0.00355314	0.00353951	0.00351272	462	-0.000146236	Nonsig	-0.0183242	#N/A	#N/A
DIAVI-09JAN12-CLUS06044_1	0.00124668	373	0.00145887	0.00139293	0.0013476	462	-0.000146252	Nonsig	-0.048175	#N/A	#N/A
DIAVI-09JAN12-CLUS11409_1	0.000670806	146	0.000842722	0.000817081	0.00079388	462	-0.000146275	Nonsig	-0.0856681	#N/A	#N/A
DIAVI-09JAN12-CLUS10950_1	0.0033822	359	0.00354265	0.00352853	0.00348124	462	-0.000146325	Nonsig	-0.0183939	#N/A	#N/A
DIAVI-09JAN12-CLUS10348_1	0.000856373	225	0.00102208	0.00100273	0.000949877	462	-0.000146361	Nonsig	-0.0685227	solute carrier family 35 member c2	solute carrier family 35 member c2
DIAVI-09JAN12-CLUS01268_1	0.00596651	935	0.0061597	0.00611296	0.00601054	462	-0.000146441	Nonsig	-0.0105305	eukaryotic translation initiation factor 5a	eukaryotic translation initiation factor 5a
DIAVI-09JAN12-CLUS03415_1	0.00174713	591	0.00193992	0.00189361	0.0018289	462	-0.000146478	Nonsig	-0.0349648	cdc2-related kinase	cdc2-related kinase
DIAVI-09JAN12-CLUS03475_1	0.00261621	820	0.00281811	0.00276274	0.00268118	462	-0.000146534	Nonsig	-0.0236681	kynurenine aminotransferase	kynurenine aminotransferase
DIAVI-09JAN12-CLUS03403_1	0.00271622	742	0.00292507	0.00286277	0.00282593	462	-0.000146555	Nonsig	-0.0228222	eiger cg12919-pa	eiger cg12919-pa
DIAVI-09JAN12-CLUS08868_1	0.00321779	422	0.00337754	0.00336452	0.00333095	462	-0.000146733	Nonsig	-0.0193659	#N/A	#N/A
DIAVI-09JAN12-CLUS03914_1	0.002144	788	0.00234387	0.00229075	0.00225293	462	-0.00014675	Nonsig	-0.0287529	hypothetical protein TcasGA2_TC006046	hypothetical protein TcasGA2_TC006046
DIAVI-09JAN12-CLUS05606_1	0.0019843	699	0.00213741	0.00213114	0.00209012	462	-0.000146834	Nonsig	-0.0310033	#N/A	#N/A
DIAVI-09JAN12-CLUS10502_1	0.00235423	389	0.00259799	0.00250125	0.00244644	462	-0.000147015	Nonsig	-0.0263072	serine threonine-protein kinase doa	serine threonine-protein kinase doa
DIAVI-09JAN12-CLUS07808_1	0.00243159	321	0.00260045	0.00257862	0.0025393	462	-0.000147033	Nonsig	-0.0254975	#N/A	#N/A
DIAVI-09JAN12-CLUS07986_1	0.00300847	514	0.00323271	0.00315579	0.0030978	462	-0.000147323	Nonsig	-0.0207628	nucleotide exchange factor sil1-like	nucleotide exchange factor sil1-like
DIAVI-09JAN12-CLUS03803_1	0.00325756	651	0.00343486	0.00340489	0.00332762	462	-0.00014733	Nonsig	-0.0192106	mitochondrial carrier homolog 2-like	mitochondrial carrier homolog 2-like
DIAVI-09JAN12-CLUS02057_1	0.00203914	2379	0.00220921	0.00218654	0.00214671	462	-0.000147397	Nonsig	-0.0303098	immunoglobulin superfamily member 10-like	immunoglobulin superfamily member 10-like
DIAVI-09JAN12-CLUS09717_1	0.000679563	140	0.000872396	0.00082702	0.00076475	462	-0.000147457	Nonsig	-0.0852861	hemocyte protein-glutamine gamma-glutamyltransferase-like	hemocyte protein-glutamine gamma-glutamyltransferase-like
DIAVI-09JAN12-CLUS03652_1	0.00181245	722	0.00199481	0.00195993	0.00190221	462	-0.000147474	Nonsig	-0.0339733	vacuolar protein sorting-associated protein 35-like	vacuolar protein sorting-associated protein 35-like
DIAVI-09JAN12-CLUS09311_1	0.0033303	416	0.00350417	0.00347785	0.00337501	462	-0.000147551	Nonsig	-0.0188276	#N/A	#N/A
DIAVI-09JAN12-CLUS05324_1	0.0017283	620	0.00190544	0.0018759	0.00184414	462	-0.000147606	Nonsig	-0.0355919	glutaredoxin 3	glutaredoxin 3
DIAVI-09JAN12-CLUS06968_1	0.00709677	221	0.00745256	0.0072445	0.00706599	462	-0.000147731	Nonsig	-0.00894776	isoform a	isoform a
DIAVI-09JAN12-CLUS08704_1	0.00171208	396	0.00188067	0.00186004	0.00180886	462	-0.000147957	Nonsig	-0.0359975	splicing factor 3b subunit 2	splicing factor 3b subunit 2
DIAVI-09JAN12-CLUS03255_1	0.00467573	1088	0.00485273	0.00482369	0.00476197	462	-0.000147961	Nonsig	-0.01353	#N/A	#N/A
DIAVI-09JAN12-CLUS00652_1	0.00132952	357	0.00150449	0.00147756	0.00143288	462	-0.000148035	Nonsig	-0.0458487	isoform f	isoform f
DIAVI-09JAN12-CLUS10454_1	0.00209916	358	0.00227713	0.00224728	0.00217741	462	-0.000148121	Nonsig	-0.0296117	endonuclease-reverse transcriptase	endonuclease-reverse transcriptase
DIAVI-09JAN12-CLUS09700_1	0.00281207	422	0.00298025	0.00296032	0.00291973	462	-0.000148249	Nonsig	-0.0223124	#N/A	#N/A
DIAVI-09JAN12-CLUS07090_1	0.00392784	489	0.00416829	0.00407629	0.00403952	462	-0.000148454	Nonsig	-0.0161117	protein llp homolog	protein llp homolog
DIAVI-09JAN12-CLUS01468_1	0.000195535	114	0.000442282	0.000343997	0.000281452	462	-0.000148462	Nonsig	-0.24533	#N/A	#N/A
DIAVI-09JAN12-CLUS07875_1	0.00139444	503	0.00157083	0.00154293	0.0015209	462	-0.000148489	Nonsig	-0.0439462	ubiquitin-like protein atg12-like	ubiquitin-like protein atg12-like
DIAVI-09JAN12-CLUS03792_1	0.00241323	710	0.00262454	0.00256174	0.00248815	462	-0.000148506	Nonsig	-0.0259357	muscle m-line assembly protein unc-89	muscle m-line assembly protein unc-89
DIAVI-09JAN12-CLUS08953_1	0.00196426	471	0.00214941	0.00211285	0.00206888	462	-0.000148596	Nonsig	-0.0316709	#N/A	#N/A
DIAVI-09JAN12-CLUS05486_1	0.000747707	524	0.000926208	0.000896303	0.000860712	462	-0.000148596	Nonsig	-0.0787237	5 -3 exoribonuclease 1	5 -3 exoribonuclease 1
DIAVI-09JAN12-CLUS05625_1	0.00253518	388	0.00269731	0.00268378	0.00264373	462	-0.000148604	Nonsig	-0.0247388	histone -like	histone -like
DIAVI-09JAN12-CLUS06274_1	0.00294148	377	0.00316236	0.00309019	0.00302188	462	-0.000148705	Nonsig	-0.0214185	dehydrogenase reductase sdr family member 7	dehydrogenase reductase sdr family member 7
DIAVI-09JAN12-CLUS04695_1	0.00603502	719	0.0061998	0.00618373	0.00614579	462	-0.000148709	Nonsig	-0.0105718	multisynthetase complex auxiliary component p43	multisynthetase complex auxiliary component p43
DIAVI-09JAN12-CLUS06376_1	0.00053141	441	0.000702429	0.000680125	0.00064505	462	-0.000148715	Nonsig	-0.107159	double-strand-break repair protein rad21 homolog	double-strand-break repair protein rad21 homolog
DIAVI-09JAN12-CLUS08996_1	0.0015694	451	0.00173499	0.00171824	0.00166868	462	-0.000148836	Nonsig	-0.0393491	#N/A	#N/A
DIAVI-09JAN12-CLUS05067_1	0.00317333	780	0.0033363	0.0033222	0.00328398	462	-0.000148863	Nonsig	-0.0199096	#N/A	#N/A
DIAVI-09JAN12-CLUS08919_1	0.000504246	231	0.000666001	0.000653249	0.000597573	462	-0.000149003	Nonsig	-0.112436	pyridoxal kinase-like	pyridoxal kinase-like
DIAVI-09JAN12-CLUS07433_1	0.0167625	460	0.0171339	0.0169115	0.0166928	462	-0.000149019	Nonsig	-0.00384384	tissue factor pathway isoform cra_a	tissue factor pathway isoform cra_a
DIAVI-09JAN12-CLUS05981_1	0.00228167	683	0.00244115	0.00243087	0.002402	462	-0.000149198	Nonsig	-0.0275086	u3 small nucleolar rna-associated protein 15 homolog	u3 small nucleolar rna-associated protein 15 homolog
DIAVI-09JAN12-CLUS03767_1	0.00419985	1004	0.00437217	0.00434911	0.00432029	462	-0.000149258	Nonsig	-0.0151664	la protein homolog	la protein homolog
DIAVI-09JAN12-CLUS00983_1	0.00141959	495	0.00162543	0.00156892	0.00152287	462	-0.000149333	Nonsig	-0.0434388	tetraspanin-33-like isoform 1	tetraspanin-33-like isoform 1
DIAVI-09JAN12-CLUS07697_1	0.00207644	453	0.00224789	0.00222581	0.00218814	462	-0.000149368	Nonsig	-0.0301684	#N/A	#N/A
DIAVI-09JAN12-CLUS10762_1	0.000992063	84	0.00138889	0.00114155	0.000854701	462	-0.000149489	Nonsig	-0.0609564	#N/A	#N/A
DIAVI-09JAN12-CLUS07802_1	0.00113636	199	0.00131374	0.00128588	0.00121948	462	-0.000149526	Nonsig	-0.0536867	protein phosphatase 1 regulatory subunit 3c-b-like	protein phosphatase 1 regulatory subunit 3c-b-like
DIAVI-09JAN12-CLUS08535_1	0.00149823	457	0.00171287	0.00164783	0.00160826	462	-0.000149603	Nonsig	-0.0413347	#N/A	#N/A
DIAVI-09JAN12-CLUS11158_1	0.00115771	284	0.00134821	0.00130741	0.00125454	462	-0.000149696	Nonsig	-0.0528107	#N/A	#N/A
DIAVI-09JAN12-CLUS09858_1	0.00179961	410	0.00200906	0.00194944	0.00190639	462	-0.000149834	Nonsig	-0.0347325	nuclear pore complex protein nup93	nuclear pore complex protein nup93
DIAVI-09JAN12-CLUS03696_1	0.00187688	758	0.00205523	0.00202677	0.00199824	462	-0.000149891	Nonsig	-0.0333682	prohibitin- partial	prohibitin- partial
DIAVI-09JAN12-CLUS03544_1	0.00228393	621	0.00249128	0.002434	0.00234223	462	-0.000150077	Nonsig	-0.0276391	multidrug resistance-associated protein 7	multidrug resistance-associated protein 7
DIAVI-09JAN12-CLUS08475_1	0.00210798	243	0.00238714	0.00225811	0.00213909	462	-0.000150127	Nonsig	-0.0298781	mki67 fha domain-interacting nucleolar phospho	mki67 fha domain-interacting nucleolar phospho
DIAVI-09JAN12-CLUS06147_1	0.00274969	534	0.00291394	0.00289984	0.00280941	462	-0.000150147	Nonsig	-0.0230899	agap010315 protein	agap010315 protein
DIAVI-09JAN12-CLUS06377_1	0.000780486	481	0.000957403	0.000930901	0.000891474	462	-0.000150414	Nonsig	-0.0765379	cation transport regulator-like protein 1-like	cation transport regulator-like protein 1-like
DIAVI-09JAN12-CLUS02736_1	0.00228103	1014	0.00246015	0.00243145	0.00240586	462	-0.000150419	Nonsig	-0.0277342	low quality protein: heterogeneous nuclear ribonucleoprotein h-like	low quality protein: heterogeneous nuclear ribonucleoprotein h-like
DIAVI-09JAN12-CLUS03738_1	0.00345778	728	0.00364297	0.00360829	0.00354192	462	-0.00015051	Nonsig	-0.018504	hypothetical protein TcasGA2_TC001604	hypothetical protein TcasGA2_TC001604
DIAVI-09JAN12-CLUS02587_1	0.00223039	1333	0.00243639	0.00238103	0.00232862	462	-0.000150641	Nonsig	-0.0283843	rna-binding protein lark	rna-binding protein lark
DIAVI-09JAN12-CLUS10806_1	0.00142649	326	0.00159663	0.00157718	0.00150982	462	-0.000150696	Nonsig	-0.0436143	histone-lysine n-methyltransferase setmar	histone-lysine n-methyltransferase setmar
DIAVI-09JAN12-CLUS02016_1	0.0035859	2290	0.00377839	0.00373677	0.00367423	462	-0.000150873	Nonsig	-0.0178985	coatomer subunit beta	coatomer subunit beta
DIAVI-09JAN12-CLUS03457_1	0.00175537	844	0.00192613	0.00190625	0.00185035	462	-0.000150873	Nonsig	-0.0358095	farnesoic acid o-methyltransferase	farnesoic acid o-methyltransferase
DIAVI-09JAN12-CLUS03436_1	0.00249032	799	0.00270528	0.00264125	0.00260954	462	-0.000150937	Nonsig	-0.0255555	spermatogenesis-associated protein 13	spermatogenesis-associated protein 13
DIAVI-09JAN12-CLUS01958_1	0.00365796	2826	0.00383228	0.00380891	0.00376614	462	-0.000150957	Nonsig	-0.0175626	repressor of rna polymerase iii transcription maf1 homolog	repressor of rna polymerase iii transcription maf1 homolog
DIAVI-09JAN12-CLUS06654_1	0.00406791	353	0.00427288	0.00421891	0.00417068	462	-0.000150994	Nonsig	-0.0158283	acid phosphatase-1	acid phosphatase-1
DIAVI-09JAN12-CLUS01231_1	0.00850179	285	0.00874523	0.00865288	0.00848946	462	-0.000151087	Nonsig	-0.00765014	#N/A	#N/A
DIAVI-09JAN12-CLUS06664_1	0.00425306	584	0.00444476	0.00440427	0.00428085	462	-0.000151212	Nonsig	-0.0151726	#N/A	#N/A
DIAVI-09JAN12-CLUS09259_1	0.00451472	196	0.00478018	0.00466599	0.00461663	462	-0.000151263	Nonsig	-0.0143123	acyl- binding protein	acyl- binding protein
DIAVI-09JAN12-CLUS06189_1	0.00389892	625	0.00413284	0.00405019	0.00397317	462	-0.000151269	Nonsig	-0.016531	#N/A	#N/A
DIAVI-09JAN12-CLUS07935_1	0.00380301	412	0.00419517	0.00395433	0.00377506	462	-0.000151324	Nonsig	-0.0169459	#N/A	#N/A
DIAVI-09JAN12-CLUS04717_1	0.0119105	799	0.0121655	0.0120622	0.0119276	462	-0.000151636	Nonsig	-0.00549422	endonuclease-reverse transcriptase	endonuclease-reverse transcriptase
DIAVI-09JAN12-CLUS00799_1	0.00212712	1027	0.0023026	0.0022788	0.00224197	462	-0.000151672	Nonsig	-0.0299126	ubiquitin carboxyl-terminal hydrolase 2	ubiquitin carboxyl-terminal hydrolase 2
DIAVI-09JAN12-CLUS04086_1	0.00148557	316	0.00169345	0.00163726	0.00155552	462	-0.000151692	Nonsig	-0.0422251	brain chitinase and chia	brain chitinase and chia
DIAVI-09JAN12-CLUS01996_1	0.00307239	1578	0.00328152	0.00322409	0.00314907	462	-0.000151698	Nonsig	-0.0209306	high-affinity camp-specific and ibmx-insensitive 3 -cyclic	high-affinity camp-specific and ibmx-insensitive 3 -cyclic
DIAVI-09JAN12-CLUS04095_1	0.00380179	914	0.00399808	0.00395359	0.00392054	462	-0.000151792	Nonsig	-0.0170026	aspartyl beta-	aspartyl beta-
DIAVI-09JAN12-CLUS04334_1	0.00254171	703	0.00273591	0.00269359	0.00264033	462	-0.000151877	Nonsig	-0.0252051	hypothetical protein TcasGA2_TC006046	hypothetical protein TcasGA2_TC006046
DIAVI-09JAN12-CLUS08330_1	0.00210468	478	0.00232416	0.00225659	0.00219409	462	-0.000151908	Nonsig	-0.0302661	zinc finger	zinc finger
DIAVI-09JAN12-CLUS04421_1	0.000970672	193	0.00116244	0.00112266	0.00108091	462	-0.000151989	Nonsig	-0.0631763	#N/A	#N/A
DIAVI-09JAN12-CLUS01229_1	0.00830078	814	0.0085196	0.00845287	0.00839795	462	-0.000152086	Nonsig	-0.00788506	#N/A	#N/A
DIAVI-09JAN12-CLUS06571_1	0.00244597	598	0.00264563	0.00259812	0.00254227	462	-0.000152148	Nonsig	-0.0262078	asparagine-linked glycosylation alpha- -glucosyltransferase homolog	asparagine-linked glycosylation alpha- -glucosyltransferase homolog
DIAVI-09JAN12-CLUS00297_1	0.00105361	609	0.00124067	0.00120579	0.00115263	462	-0.000152183	Nonsig	-0.0585931	cg3595	cg3595
DIAVI-09JAN12-CLUS02602_1	0.00134557	1059	0.00152261	0.00149776	0.00145134	462	-0.000152186	Nonsig	-0.0465348	methyltransferase-like protein 23-like	methyltransferase-like protein 23-like
DIAVI-09JAN12-CLUS01928_1	0.00442466	2873	0.00474388	0.00457701	0.00449826	462	-0.000152349	Nonsig	-0.0147018	endonuclease-reverse transcriptase	endonuclease-reverse transcriptase
DIAVI-09JAN12-CLUS02727_1	0.00654916	1276	0.00674347	0.00670154	0.00666363	462	-0.000152379	Nonsig	-0.00998896	cytochrome p450	cytochrome p450
DIAVI-09JAN12-CLUS08787_1	0.00299301	422	0.00318627	0.00314549	0.00308449	462	-0.00015248	Nonsig	-0.0215801	#N/A	#N/A
DIAVI-09JAN12-CLUS04208_1	0.00534429	960	0.00558351	0.00549678	0.00540519	462	-0.000152499	Nonsig	-0.012219	#N/A	#N/A
DIAVI-09JAN12-CLUS05922_1	0.00373461	497	0.0039483	0.00388715	0.00378729	462	-0.000152542	Nonsig	-0.0173863	#N/A	#N/A
DIAVI-09JAN12-CLUS10206_1	0.00270549	398	0.00292585	0.00285812	0.00280355	462	-0.000152629	Nonsig	-0.0238343	#N/A	#N/A
DIAVI-09JAN12-CLUS10777_1	0.00521553	350	0.00543492	0.00536819	0.005326	462	-0.000152651	Nonsig	-0.0125287	#N/A	#N/A
DIAVI-09JAN12-CLUS05341_1	0.000817805	295	0.000984179	0.000970469	0.000903998	462	-0.000152664	Nonsig	-0.0743321	max dimerization-like protein	max dimerization-like protein
DIAVI-09JAN12-CLUS07167_1	0.00746592	495	0.00763764	0.00761859	0.00755597	462	-0.00015267	Nonsig	-0.00879129	#N/A	#N/A
DIAVI-09JAN12-CLUS00406_4	0.00309388	370	0.00326973	0.00324655	0.00320694	462	-0.000152678	Nonsig	-0.0209197	#N/A	#N/A
DIAVI-09JAN12-CLUS09785_1	0.00313175	432	0.00331829	0.00328443	0.00321941	462	-0.000152685	Nonsig	-0.0206736	#N/A	#N/A
DIAVI-09JAN12-CLUS00635_1	0.001075	298	0.00125888	0.00122787	0.00118115	462	-0.00015287	Nonsig	-0.057744	ubiquitin-activating enzyme e1	ubiquitin-activating enzyme e1
DIAVI-09JAN12-CLUS03727_1	0.00104256	528	0.00126693	0.00119552	0.00116606	462	-0.000152963	Nonsig	-0.0594567	proclotting enzyme	proclotting enzyme
DIAVI-09JAN12-CLUS08961_1	0.00197828	420	0.00221022	0.00213136	0.00207086	462	-0.000153079	Nonsig	-0.0323688	tetraspan membrane protein in hair cell stereocilia ortholog	tetraspan membrane protein in hair cell stereocilia ortholog
DIAVI-09JAN12-CLUS09395_1	0.00423515	469	0.00444982	0.00438834	0.00433715	462	-0.000153191	Nonsig	-0.0154316	#N/A	#N/A
DIAVI-09JAN12-CLUS09117_1	0.00218436	406	0.00239194	0.00233763	0.00225067	462	-0.000153262	Nonsig	-0.0294501	#N/A	#N/A
DIAVI-09JAN12-CLUS08613_1	0.000597171	240	0.000779184	0.00075047	0.000721663	462	-0.000153298	Nonsig	-0.0992342	adp-ribosylation factor-related protein 1-like	adp-ribosylation factor-related protein 1-like
DIAVI-09JAN12-CLUS04975_1	0.00178348	765	0.00195882	0.0019368	0.00188644	462	-0.000153322	Nonsig	-0.0358171	#N/A	#N/A
DIAVI-09JAN12-CLUS08681_1	0.0019264	403	0.00212448	0.00207984	0.00204033	462	-0.00015344	Nonsig	-0.0332834	#N/A	#N/A
DIAVI-09JAN12-CLUS10148_1	0.00194965	406	0.00212793	0.00210316	0.00207681	462	-0.000153512	Nonsig	-0.032916	crotonobetainyl- -	crotonobetainyl- -
DIAVI-09JAN12-CLUS08982_1	0.000923277	190	0.00108708	0.00107687	0.00105977	462	-0.000153597	Nonsig	-0.0668327	iron-sulfur cluster assembly 1-like mitochondrial	iron-sulfur cluster assembly 1-like mitochondrial
DIAVI-09JAN12-CLUS11139_1	0.0060268	327	0.00623184	0.00618042	0.00609053	462	-0.000153619	Nonsig	-0.0109311	#N/A	#N/A
DIAVI-09JAN12-CLUS02157_1	0.00235311	1647	0.00254451	0.00250675	0.00245431	462	-0.000153644	Nonsig	-0.0274695	isoform b	isoform b
DIAVI-09JAN12-CLUS09636_1	0.00334074	234	0.003556	0.00349439	0.00339736	462	-0.000153657	Nonsig	-0.0195295	leucyl-trna synthetase	leucyl-trna synthetase
DIAVI-09JAN12-CLUS00541_2	0.00709342	375	0.0073425	0.00724716	0.00713449	462	-0.000153742	Nonsig	-0.0093123	#N/A	#N/A
DIAVI-09JAN12-CLUS04958_1	0.00230332	841	0.00252805	0.00245712	0.00240057	462	-0.000153798	Nonsig	-0.0280717	#N/A	#N/A
DIAVI-09JAN12-CLUS11071_1	0.00324197	322	0.00346906	0.00339581	0.00331864	462	-0.000153835	Nonsig	-0.0201338	methuselah-like protein 10	methuselah-like protein 10
DIAVI-09JAN12-CLUS07058_1	0.00436843	617	0.0045743	0.0045224	0.004469	462	-0.000153972	Nonsig	-0.0150438	PREDICTED: similar to conserved hypothetical protein	PREDICTED: similar to conserved hypothetical protein
DIAVI-09JAN12-CLUS06266_1	0.000880569	332	0.00113359	0.00103459	0.000983522	462	-0.000154018	Nonsig	-0.0700034	kinase d-interacting substrate of 220 kda-like	kinase d-interacting substrate of 220 kda-like
DIAVI-09JAN12-CLUS02781_1	0.00192642	810	0.00216733	0.00208055	0.0020317	462	-0.000154137	Nonsig	-0.0334286	ribosomal protein s6 kinase beta-1-like	ribosomal protein s6 kinase beta-1-like
DIAVI-09JAN12-CLUS04902_1	0.00345051	475	0.00367928	0.00360486	0.00355489	462	-0.000154341	Nonsig	-0.019004	#N/A	#N/A
DIAVI-09JAN12-CLUS02830_1	0.00359111	927	0.00382259	0.00374554	0.00360652	462	-0.000154426	Nonsig	-0.0182853	endonuclease-reverse transcriptase	endonuclease-reverse transcriptase
DIAVI-09JAN12-CLUS01782_1	0.00466144	425	0.0049701	0.00481594	0.00473495	462	-0.000154497	Nonsig	-0.0141607	#N/A	#N/A
DIAVI-09JAN12-CLUS01839_1	0.00310076	3878	0.00329341	0.00325536	0.00318274	462	-0.000154598	Nonsig	-0.0211306	ring and phd-finger domain-containing protein kiaa1542	ring and phd-finger domain-containing protein kiaa1542
DIAVI-09JAN12-CLUS11291_1	0.00159003	276	0.00176404	0.00174463	0.00169594	462	-0.000154607	Nonsig	-0.0402999	#N/A	#N/A
DIAVI-09JAN12-CLUS08972_1	0.00182848	488	0.00206049	0.00198316	0.00192746	462	-0.000154677	Nonsig	-0.0352668	#N/A	#N/A
DIAVI-09JAN12-CLUS00737_1	0.000962045	340	0.00120013	0.00111678	0.00105969	462	-0.000154735	Nonsig	-0.0647723	enoyl- mitochondrial	enoyl- mitochondrial
DIAVI-09JAN12-CLUS04125_1	0.0038989	783	0.00407289	0.00405367	0.0040219	462	-0.000154775	Nonsig	-0.0169069	upf0160 protein mitochondrial-like	upf0160 protein mitochondrial-like
DIAVI-09JAN12-CLUS02295_1	0.00497297	1461	0.0052231	0.0051278	0.00506958	462	-0.000154827	Nonsig	-0.013315	pelota	pelota
DIAVI-09JAN12-CLUS01262_1	0.0018241	222	0.00201584	0.00197895	0.00194733	462	-0.000154847	Nonsig	-0.0353854	adenylate cyclase	adenylate cyclase
DIAVI-09JAN12-CLUS02162_1	0.00224761	1482	0.00245388	0.00240247	0.0023756	462	-0.000154863	Nonsig	-0.0289376	sentrin sumo-specific protease senp7	sentrin sumo-specific protease senp7
DIAVI-09JAN12-CLUS02476_1	0.00144014	1210	0.00162575	0.00159509	0.00156245	462	-0.000154958	Nonsig	-0.0443827	t-complex protein 1 subunit alpha-like	t-complex protein 1 subunit alpha-like
DIAVI-09JAN12-CLUS00943_2	0.000676735	189	0.000849182	0.000831844	0.000811555	462	-0.000155109	Nonsig	-0.0896233	alpha- -mannosyl-glycoprotein 2-beta-n-acetylglucosaminyltransferase	alpha- -mannosyl-glycoprotein 2-beta-n-acetylglucosaminyltransferase
DIAVI-09JAN12-CLUS09800_1	0.000526134	153	0.000692828	0.000681262	0.000666555	462	-0.000155128	Nonsig	-0.112218	cytochrome p450-like protein	cytochrome p450-like protein
DIAVI-09JAN12-CLUS00628_1	0.000875194	187	0.00111465	0.00103033	0.000962343	462	-0.000155132	Nonsig	-0.0708704	myosin-viia-like isoform 1	myosin-viia-like isoform 1
DIAVI-09JAN12-CLUS10078_1	0.00158172	376	0.00175508	0.00173686	0.0016725	462	-0.00015514	Nonsig	-0.0406353	#N/A	#N/A
DIAVI-09JAN12-CLUS01171_2	0.00167628	156	0.00186406	0.00183143	0.00174855	462	-0.000155143	Nonsig	-0.038442	leucine-rich transmembrane protein	leucine-rich transmembrane protein
DIAVI-09JAN12-CLUS02926_1	0.00249336	1302	0.00268014	0.00264852	0.00262304	462	-0.000155158	Nonsig	-0.0262179	serine palmitoyltransferase 1	serine palmitoyltransferase 1
DIAVI-09JAN12-CLUS02257_1	0.00212337	1376	0.00229276	0.00227855	0.0022168	462	-0.000155173	Nonsig	-0.0306316	scavenger receptor class b member 1-like	scavenger receptor class b member 1-like
DIAVI-09JAN12-CLUS10648_1	0.00166436	381	0.00184457	0.00181954	0.00178069	462	-0.000155183	Nonsig	-0.0387151	#N/A	#N/A
DIAVI-09JAN12-CLUS06062_1	0.00105742	310	0.00126263	0.0012127	0.00113638	462	-0.000155284	Nonsig	-0.0595074	u5 small nuclear ribonucleoprotein 200 kda helicase-like	u5 small nuclear ribonucleoprotein 200 kda helicase-like
DIAVI-09JAN12-CLUS02683_1	0.00488717	1112	0.00505393	0.00504257	0.00496947	462	-0.000155402	Nonsig	-0.0135947	cell cycle progression	cell cycle progression
DIAVI-09JAN12-CLUS02389_1	0.00338852	763	0.00362307	0.00354398	0.00338684	462	-0.000155466	Nonsig	-0.019482	glycosyl hydrolase family 31 protein	glycosyl hydrolase family 31 protein
DIAVI-09JAN12-CLUS05183_1	0.00214125	593	0.0023511	0.00229675	0.00226015	462	-0.000155496	Nonsig	-0.0304456	juvenile hormone esterase binding protein	juvenile hormone esterase binding protein
DIAVI-09JAN12-CLUS05858_1	0.0043486	578	0.00466297	0.00450413	0.00438892	462	-0.000155536	Nonsig	-0.015262	zinc transporter 9-like	zinc transporter 9-like
DIAVI-09JAN12-CLUS07988_1	0.000754819	264	0.000920625	0.000910423	0.000882634	462	-0.000155604	Nonsig	-0.0814006	something about silencing protein	something about silencing protein
DIAVI-09JAN12-CLUS03237_1	0.0028014	767	0.00307786	0.00295715	0.00281423	462	-0.000155744	Nonsig	-0.0234973	e3 ubiquitin-protein ligase ubr2-like	e3 ubiquitin-protein ligase ubr2-like
DIAVI-09JAN12-CLUS08761_1	0.00276204	296	0.00298756	0.0029178	0.00285021	462	-0.000155765	Nonsig	-0.0238263	dna-directed rna polymerase ii subunit rpb7-like	dna-directed rna polymerase ii subunit rpb7-like
DIAVI-09JAN12-CLUS07400_1	0.00632547	535	0.00663058	0.00648126	0.00638975	462	-0.000155799	Nonsig	-0.0105673	#N/A	#N/A
DIAVI-09JAN12-CLUS11287_1	0.000849922	159	0.00105144	0.00100576	0.000981315	462	-0.000155835	Nonsig	-0.0731139	40s ribosomal protein s28-like	40s ribosomal protein s28-like
DIAVI-09JAN12-CLUS07723_1	0.0017265	418	0.00191047	0.00188235	0.001828	462	-0.000155848	Nonsig	-0.0375332	laminin subunit beta-1	laminin subunit beta-1
DIAVI-09JAN12-CLUS08003_1	0.00282715	450	0.00301939	0.00298305	0.00294198	462	-0.000155906	Nonsig	-0.0233126	#N/A	#N/A
DIAVI-09JAN12-CLUS08457_1	0.00164268	485	0.0018277	0.00179861	0.00175235	462	-0.000155926	Nonsig	-0.0393831	#N/A	#N/A
DIAVI-09JAN12-CLUS02758_1	0.00193757	1291	0.00213891	0.0020935	0.00202091	462	-0.00015593	Nonsig	-0.0336155	glucose dehydrogenase	glucose dehydrogenase
DIAVI-09JAN12-CLUS11095_1	0.000933124	230	0.00110198	0.00108907	0.00106409	462	-0.000155949	Nonsig	-0.0671176	protein n-terminal asparagine amidohydrolase-like	protein n-terminal asparagine amidohydrolase-like
DIAVI-09JAN12-CLUS02746_1	0.00333761	1022	0.00360577	0.00349365	0.00339028	462	-0.000156032	Nonsig	-0.0198428	hypothetical protein TcasGA2_TC008755	hypothetical protein TcasGA2_TC008755
DIAVI-09JAN12-CLUS07739_1	0.00369412	384	0.00391662	0.00385021	0.00375462	462	-0.00015609	Nonsig	-0.0179735	activator of basal transcription 1-like	activator of basal transcription 1-like
DIAVI-09JAN12-CLUS07151_1	0.00175924	500	0.00193263	0.00191543	0.00187278	462	-0.000156194	Nonsig	-0.0369422	mrna export protein	mrna export protein
DIAVI-09JAN12-CLUS09083_1	0.000915415	371	0.00108277	0.00107177	0.00102367	462	-0.000156357	Nonsig	-0.0684842	canoe cg2534-pa	canoe cg2534-pa
DIAVI-09JAN12-CLUS05278_1	0.00217133	755	0.00235007	0.00232773	0.00229336	462	-0.000156406	Nonsig	-0.0302079	heat shock protein beta-1-like isoform 1	heat shock protein beta-1-like isoform 1
DIAVI-09JAN12-CLUS00601_2	0.00207938	167	0.0022724	0.00223584	0.00214553	462	-0.000156454	Nonsig	-0.0315058	troponin i	troponin i
DIAVI-09JAN12-CLUS03602_1	0.00135766	882	0.00153576	0.00151425	0.00148135	462	-0.000156596	Nonsig	-0.0474085	catenin delta-2-like	catenin delta-2-like
DIAVI-09JAN12-CLUS04273_1	0.00169481	668	0.00187092	0.00185148	0.00182116	462	-0.000156665	Nonsig	-0.0383967	mrna cap guanine-n7 methyltransferase	mrna cap guanine-n7 methyltransferase
DIAVI-09JAN12-CLUS02078_1	0.00352891	2400	0.00380055	0.00368558	0.00359754	462	-0.000156666	Nonsig	-0.0188648	eh domain-containing protein 1	eh domain-containing protein 1
DIAVI-09JAN12-CLUS02378_1	0.00270578	1657	0.00291852	0.00286259	0.00283544	462	-0.00015681	Nonsig	-0.0244667	#N/A	#N/A
DIAVI-09JAN12-CLUS07609_1	0.00243367	278	0.00263787	0.00259066	0.00250764	462	-0.000156986	Nonsig	-0.0271481	neuroparsin 1 precursor	neuroparsin 1 precursor
DIAVI-09JAN12-CLUS03827_1	0.00649672	1050	0.00671079	0.00665371	0.0066125	462	-0.000156993	Nonsig	-0.0103699	f-actin-capping protein subunit alpha-like	f-actin-capping protein subunit alpha-like
DIAVI-09JAN12-CLUS05694_1	0.00333491	517	0.00355452	0.00349196	0.00343829	462	-0.000157053	Nonsig	-0.0199855	upf0549 protein c20orf43 homolog	upf0549 protein c20orf43 homolog
DIAVI-09JAN12-CLUS03779_1	0.0166427	419	0.0171573	0.0167998	0.0164461	462	-0.000157117	Nonsig	-0.00408078	#N/A	#N/A
DIAVI-09JAN12-CLUS07295_1	0.00298992	552	0.0031683	0.00314718	0.00309	462	-0.000157259	Nonsig	-0.022262	#N/A	#N/A
DIAVI-09JAN12-CLUS10173_1	0.00299389	399	0.00322935	0.00315119	0.00307767	462	-0.000157306	Nonsig	-0.0222395	isoform b	isoform b
DIAVI-09JAN12-CLUS03729_1	0.00385308	1007	0.00405295	0.00401052	0.0039418	462	-0.000157437	Nonsig	-0.0173923	succinate	succinate
DIAVI-09JAN12-CLUS02989_1	0.00233329	982	0.00253726	0.00249086	0.00244933	462	-0.00015757	Nonsig	-0.0283805	patched domain-containing protein 3-like	patched domain-containing protein 3-like
DIAVI-09JAN12-CLUS09716_1	0.00303412	326	0.003269	0.0031918	0.00311978	462	-0.000157677	Nonsig	-0.0220025	#N/A	#N/A
DIAVI-09JAN12-CLUS02631_1	0.00483074	1137	0.00512915	0.00498842	0.0048051	462	-0.000157681	Nonsig	-0.0139495	oxidase peroxidase	oxidase peroxidase
DIAVI-09JAN12-CLUS01534_1	0.000490891	95	0.000679182	0.000648657	0.000555992	462	-0.000157766	Nonsig	-0.12103	defensin	defensin
DIAVI-09JAN12-CLUS02946_1	0.00342904	706	0.00360861	0.00358714	0.00351584	462	-0.000158096	Nonsig	-0.0195752	#N/A	#N/A
DIAVI-09JAN12-CLUS10016_1	0.00151668	290	0.0017081	0.00167485	0.00162967	462	-0.000158172	Nonsig	-0.0430824	baculoviral iap repeat-containing protein 6	baculoviral iap repeat-containing protein 6
DIAVI-09JAN12-CLUS00634_1	0.00274585	87	0.00345345	0.00290404	0.00274585	462	-0.000158191	Nonsig	-0.024326	#N/A	#N/A
DIAVI-09JAN12-CLUS08586_1	0.000619075	356	0.000789015	0.000777267	0.00075531	462	-0.000158192	Nonsig	-0.0988269	protein fam109a	protein fam109a
DIAVI-09JAN12-CLUS04710_1	0.00352006	857	0.00368613	0.0036783	0.00364128	462	-0.000158234	Nonsig	-0.0190964	#N/A	#N/A
DIAVI-09JAN12-CLUS05584_1	0.00421835	531	0.00439276	0.00437661	0.00433832	462	-0.000158252	Nonsig	-0.0159944	orexin receptor type 2-like	orexin receptor type 2-like
DIAVI-09JAN12-CLUS02514_1	0.00439453	1323	0.00468006	0.00455291	0.00446719	462	-0.000158378	Nonsig	-0.0153764	mitochondrial sodium hydrogen exchanger nha2	mitochondrial sodium hydrogen exchanger nha2
DIAVI-09JAN12-CLUS07822_1	0.00256173	261	0.00277341	0.00272013	0.00266452	462	-0.000158406	Nonsig	-0.0260572	ring finger protein unkempt homolog	ring finger protein unkempt homolog
DIAVI-09JAN12-CLUS04754_1	0.00527895	681	0.00550908	0.00543735	0.00538116	462	-0.000158406	Nonsig	-0.0128402	isoform a	isoform a
DIAVI-09JAN12-CLUS05618_1	0.00255523	619	0.00275145	0.00271372	0.0026452	462	-0.000158489	Nonsig	-0.0261349	mediator complex	mediator complex
DIAVI-09JAN12-CLUS09562_1	0.00297873	418	0.00324572	0.00313725	0.00307108	462	-0.000158525	Nonsig	-0.0225187	low quality protein: u3 small nucleolar rna-associated protein 14 homolog a-like	low quality protein: u3 small nucleolar rna-associated protein 14 homolog a-like
DIAVI-09JAN12-CLUS04169_1	0.00211078	933	0.00230971	0.00226943	0.00224145	462	-0.000158643	Nonsig	-0.0314724	zinc finger protein 598	zinc finger protein 598
DIAVI-09JAN12-CLUS03575_1	0.00294856	870	0.00321654	0.00310724	0.00302675	462	-0.000158682	Nonsig	-0.0227651	forkhead box subgroup partial	forkhead box subgroup partial
DIAVI-09JAN12-CLUS01279_2	0.00246257	341	0.00265207	0.00262125	0.00253318	462	-0.000158689	Nonsig	-0.0271214	#N/A	#N/A
DIAVI-09JAN12-CLUS05062_1	0.00330396	729	0.00352683	0.00346274	0.00338952	462	-0.000158774	Nonsig	-0.0203844	#N/A	#N/A
DIAVI-09JAN12-CLUS04399_1	0.00483438	873	0.00508429	0.00499318	0.00489149	462	-0.000158803	Nonsig	-0.0140367	dehydrodolichyl diphosphate synthase	dehydrodolichyl diphosphate synthase
DIAVI-09JAN12-CLUS04079_1	0.00106242	759	0.00125046	0.00122126	0.00118868	462	-0.000158836	Nonsig	-0.0605106	cd63 antigen-like	cd63 antigen-like
DIAVI-09JAN12-CLUS07183_1	0.00777647	565	0.00796156	0.00793532	0.00786043	462	-0.00015885	Nonsig	-0.00878194	#N/A	#N/A
DIAVI-09JAN12-CLUS06673_1	0.00262834	373	0.00282919	0.00278737	0.00273885	462	-0.000159026	Nonsig	-0.0255125	splicing factor 1-like	splicing factor 1-like
DIAVI-09JAN12-CLUS06100_1	0.00631417	310	0.00652667	0.00647322	0.00643394	462	-0.000159051	Nonsig	-0.0108041	#N/A	#N/A
DIAVI-09JAN12-CLUS10338_1	0.00129104	342	0.00148314	0.00145012	0.00141097	462	-0.000159077	Nonsig	-0.0504634	nadh:ubiquinone dehydrogenase	nadh:ubiquinone dehydrogenase
DIAVI-09JAN12-CLUS04597_1	0.00396002	651	0.00415967	0.00411915	0.00399389	462	-0.000159138	Nonsig	-0.017111	general transcription factor iif subunit 1-like	general transcription factor iif subunit 1-like
DIAVI-09JAN12-CLUS01269_2	0.00290517	98	0.0030978	0.00306431	0.00298755	462	-0.000159142	Nonsig	-0.0231615	protein	protein
DIAVI-09JAN12-CLUS03805_1	0.00241666	903	0.00261621	0.00257582	0.00253079	462	-0.000159158	Nonsig	-0.0276997	gtp-binding nuclear protein ran	gtp-binding nuclear protein ran
DIAVI-09JAN12-CLUS05800_1	0.00207646	609	0.00226467	0.00223575	0.00219388	462	-0.000159294	Nonsig	-0.0321004	dna-directed rna polymerase ii subunit rpb3-like	dna-directed rna polymerase ii subunit rpb3-like
DIAVI-09JAN12-CLUS09066_1	0.000677662	162	0.000864024	0.000837009	0.000798061	462	-0.000159347	Nonsig	-0.0917171	glutathione s-transferase	glutathione s-transferase
DIAVI-09JAN12-CLUS06889_1	0.00252325	349	0.00275983	0.00268292	0.00260684	462	-0.000159665	Nonsig	-0.0266466	isoform a	isoform a
DIAVI-09JAN12-CLUS08167_1	0.00170955	430	0.0019017	0.00186927	0.00178459	462	-0.00015972	Nonsig	-0.0387902	protein fat-free homolog	protein fat-free homolog
DIAVI-09JAN12-CLUS03504_1	0.00327775	668	0.00346378	0.00343748	0.00337197	462	-0.000159728	Nonsig	-0.0206641	sodium-dependent phosphate transporter	sodium-dependent phosphate transporter
DIAVI-09JAN12-CLUS03350_1	0.00244222	820	0.0026155	0.00260211	0.00256431	462	-0.000159894	Nonsig	-0.0275416	signal peptide peptidase	signal peptide peptidase
DIAVI-09JAN12-CLUS00660_1	0.000543406	389	0.000722398	0.000703335	0.000657133	462	-0.00015993	Nonsig	-0.112038	isoform b	isoform b
DIAVI-09JAN12-CLUS05472_1	0.00453271	367	0.00477762	0.00469269	0.00457086	462	-0.000159982	Nonsig	-0.0150642	multiple inositol polyphosphate phosphatase	multiple inositol polyphosphate phosphatase
DIAVI-09JAN12-CLUS02342_1	0.003604	1455	0.00378922	0.00376415	0.0037362	462	-0.000160152	Nonsig	-0.0188824	isoform e	isoform e
DIAVI-09JAN12-CLUS04905_1	0.00391201	631	0.0041484	0.00407225	0.00397598	462	-0.000160241	Nonsig	-0.0174346	isoform g	isoform g
DIAVI-09JAN12-CLUS08866_1	0.00187469	486	0.00207378	0.00203502	0.00198811	462	-0.000160334	Nonsig	-0.0356401	#N/A	#N/A
DIAVI-09JAN12-CLUS03878_1	0.00597302	683	0.00638312	0.00613338	0.00593183	462	-0.000160364	Nonsig	-0.0115062	mannose-p-dolichol utilization defect 1 protein	mannose-p-dolichol utilization defect 1 protein
DIAVI-09JAN12-CLUS02037_1	0.0032229	2306	0.00341174	0.00338327	0.00332939	462	-0.000160371	Nonsig	-0.0210899	phosphatase 2c gamma	phosphatase 2c gamma
DIAVI-09JAN12-CLUS02544_1	0.00461737	1754	0.0048007	0.00477775	0.00470448	462	-0.000160382	Nonsig	-0.014829	#N/A	#N/A
DIAVI-09JAN12-CLUS04011_1	0.00197287	1012	0.00215529	0.00213326	0.00208095	462	-0.000160393	Nonsig	-0.0339461	#N/A	#N/A
DIAVI-09JAN12-CLUS00650_1	0.0014158	980	0.00160663	0.0015762	0.00152597	462	-0.000160401	Nonsig	-0.0466098	#N/A	#N/A
DIAVI-09JAN12-CLUS05592_1	0.00296295	721	0.00318996	0.00312348	0.00308518	462	-0.000160526	Nonsig	-0.0229139	#N/A	#N/A
DIAVI-09JAN12-CLUS10332_1	0.000910148	108	0.0011104	0.00107074	0.000996336	462	-0.000160593	Nonsig	-0.0705723	eukaryotic translation initiation factor 3 subunit	eukaryotic translation initiation factor 3 subunit
DIAVI-09JAN12-CLUS05759_1	0.0027856	665	0.00297776	0.00294635	0.0028999	462	-0.000160752	Nonsig	-0.0243659	#N/A	#N/A
DIAVI-09JAN12-CLUS05372_1	0.00118242	673	0.00144383	0.00134323	0.0012791	462	-0.000160803	Nonsig	-0.0553763	probable methyltransferase-like protein 15 homolog	probable methyltransferase-like protein 15 homolog
DIAVI-09JAN12-CLUS04452_1	0.0020068	837	0.00221124	0.00216761	0.00213207	462	-0.00016081	Nonsig	-0.033477	probable cytosolic iron-sulfur protein assembly protein ciao1-like	probable cytosolic iron-sulfur protein assembly protein ciao1-like
DIAVI-09JAN12-CLUS07320_1	0.00234997	562	0.00257082	0.00251087	0.00244875	462	-0.000160899	Nonsig	-0.0287616	#N/A	#N/A
DIAVI-09JAN12-CLUS06150_1	0.00298686	609	0.00317621	0.0031478	0.00307754	462	-0.000160934	Nonsig	-0.0227915	#N/A	#N/A
DIAVI-09JAN12-CLUS05480_1	0.00215628	531	0.00240256	0.00231724	0.0022563	462	-0.000160965	Nonsig	-0.0312669	transcription factor ap-1	transcription factor ap-1
DIAVI-09JAN12-CLUS05585_1	0.00307098	664	0.00325319	0.00323234	0.0031305	462	-0.000161361	Nonsig	-0.0222402	#N/A	#N/A
DIAVI-09JAN12-CLUS08449_1	0.00212954	434	0.00231741	0.00229093	0.00221505	462	-0.000161391	Nonsig	-0.0317262	wd repeat-containing protein 33	wd repeat-containing protein 33
DIAVI-09JAN12-CLUS05495_1	0.00283114	434	0.0030116	0.00299256	0.0029483	462	-0.000161418	Nonsig	-0.0240812	fibroblast growth factor receptor homolog 1-like	fibroblast growth factor receptor homolog 1-like
DIAVI-09JAN12-CLUS05198_1	0.00242475	515	0.00262183	0.00258618	0.00254232	462	-0.000161424	Nonsig	-0.0279907	upf0668 protein c10orf76 homolog	upf0668 protein c10orf76 homolog
DIAVI-09JAN12-CLUS02690_1	0.00303565	1288	0.0032206	0.00319714	0.0031456	462	-0.00016149	Nonsig	-0.02251	hypothetical protein TcasGA2_TC003468	hypothetical protein TcasGA2_TC003468
DIAVI-09JAN12-CLUS01394_1	0.00158799	98	0.00181492	0.0017495	0.00166447	462	-0.000161518	Nonsig	-0.0420682	#N/A	#N/A
DIAVI-09JAN12-CLUS01995_1	0.0024209	1910	0.00261613	0.00258259	0.00252986	462	-0.000161696	Nonsig	-0.0280796	phosphatase and actin regulator	phosphatase and actin regulator
DIAVI-09JAN12-CLUS01227_1	0.000552227	323	0.000751573	0.000713938	0.00068635	462	-0.00016171	Nonsig	-0.111542	nucleoplasmin-like protein	nucleoplasmin-like protein
DIAVI-09JAN12-CLUS03586_1	0.00156387	700	0.00174038	0.00172574	0.00168268	462	-0.000161871	Nonsig	-0.042775	cat eye syndrome critical region protein 2	cat eye syndrome critical region protein 2
DIAVI-09JAN12-CLUS05273_1	0.00256346	204	0.00276491	0.00272535	0.0026774	462	-0.000161886	Nonsig	-0.026595	#N/A	#N/A
DIAVI-09JAN12-CLUS05160_1	0.00356621	478	0.00377682	0.00372818	0.00363024	462	-0.000161971	Nonsig	-0.0192901	vacuolar atp synthase subunit f	vacuolar atp synthase subunit f
DIAVI-09JAN12-CLUS00692_2	0.000416667	50	0.000591017	0.000578704	0.000505051	434	-0.000162037	Nonsig	-0.142668	beta 1-like 2	beta 1-like 2
DIAVI-09JAN12-CLUS05428_1	0.00210294	676	0.00228119	0.00226501	0.00220932	462	-0.000162069	Nonsig	-0.0322431	#N/A	#N/A
DIAVI-09JAN12-CLUS06624_1	0.00560974	627	0.00580925	0.00577191	0.00571895	462	-0.000162169	Nonsig	-0.0123768	#N/A	#N/A
DIAVI-09JAN12-CLUS10058_1	0.0016375	394	0.00182729	0.00179967	0.00174883	462	-0.000162172	Nonsig	-0.0410122	collagen alpha-1 chain-like	collagen alpha-1 chain-like
DIAVI-09JAN12-CLUS05993_1	0.00274297	678	0.0030151	0.00290517	0.00282046	462	-0.000162204	Nonsig	-0.0249511	#N/A	#N/A
DIAVI-09JAN12-CLUS00965_2	0.0033754	789	0.0035959	0.00353763	0.00346215	462	-0.000162229	Nonsig	-0.020387	fun14 domain-containing protein 1-like isoform 1	fun14 domain-containing protein 1-like isoform 1
DIAVI-09JAN12-CLUS05653_1	0.00168549	315	0.00187703	0.00184773	0.00178511	462	-0.000162247	Nonsig	-0.039914	fatty acyl- reductase cg5065-like	fatty acyl- reductase cg5065-like
DIAVI-09JAN12-CLUS05565_1	0.00118907	671	0.00137828	0.00135132	0.00132848	462	-0.000162251	Nonsig	-0.0555513	ddb1- and cul4-associated factor 10 homolog	ddb1- and cul4-associated factor 10 homolog
DIAVI-09JAN12-CLUS08116_1	0.00117362	440	0.00137374	0.00133592	0.00130006	462	-0.0001623	Nonsig	-0.0562529	PREDICTED: similar to conserved hypothetical protein	PREDICTED: similar to conserved hypothetical protein
DIAVI-09JAN12-CLUS00002_1	0.00106465	463	0.00126464	0.00122711	0.00117478	462	-0.000162456	Nonsig	-0.0616751	chromodomain helicase dna binding protein	chromodomain helicase dna binding protein
DIAVI-09JAN12-CLUS08218_1	0.00319622	468	0.00337126	0.00335872	0.00323803	462	-0.000162498	Nonsig	-0.0215369	#N/A	#N/A
DIAVI-09JAN12-CLUS04779_1	0.00136703	583	0.00155854	0.00152968	0.00146764	462	-0.000162647	Nonsig	-0.0488214	mitochondrial oxodicarboxylate carrier	mitochondrial oxodicarboxylate carrier
DIAVI-09JAN12-CLUS10037_1	0.00165308	225	0.00184142	0.00181574	0.00179468	462	-0.000162659	Nonsig	-0.0407595	prip interacting pimt	prip interacting pimt
DIAVI-09JAN12-CLUS10903_1	0.0097754	100	0.00998069	0.0099381	0.00917431	462	-0.000162698	Nonsig	-0.00716876	drop dead	drop dead
DIAVI-09JAN12-CLUS07190_1	0.0039222	550	0.00411297	0.0040849	0.00401821	462	-0.000162699	Nonsig	-0.0176516	#N/A	#N/A
DIAVI-09JAN12-CLUS02719_1	0.00524265	1417	0.00543024	0.00540553	0.00536004	462	-0.000162879	Nonsig	-0.0132874	ubiquitin-protein ligase	ubiquitin-protein ligase
DIAVI-09JAN12-CLUS06821_1	0.00689305	520	0.00716052	0.00705594	0.00695412	462	-0.000162887	Nonsig	-0.0101433	metastasis-associated protein mta3	metastasis-associated protein mta3
[truncated: 9,045 more rows]

## Sheet: FstCry3Bb1
gene	real	sites available	0.999	0.99	0.95	permutations	delta 99%	sig @ 99%	log ratio @ 99%	annotation
DIAVI-09JAN12-CLUS05121_1	0.163443	579	0.163443	0.133556	0.104932	462	0.0298867	Sig	0.0877018	transcription elongation factor
DIAVI-09JAN12-CLUS10092_1	0.125808	302	0.140844	0.113479	0.096096	462	0.0123288	Sig	0.0447921	#N/A
DIAVI-09JAN12-CLUS08918_1	0.0913559	460	0.0960441	0.0809494	0.0594251	462	0.0104066	Sig	0.0525233	zinc finger protein
DIAVI-09JAN12-CLUS07194_1	0.0655384	587	0.0747355	0.0588272	0.0422162	462	0.00671124	Sig	0.0469179	#N/A
DIAVI-09JAN12-CLUS09972_1	0.142681	384	0.143817	0.136137	0.08577	462	0.00654421	Sig	0.0203906	PREDICTED: hypothetical protein isoform 1
DIAVI-09JAN12-CLUS09401_1	0.0752326	327	0.0878943	0.0692679	0.0606818	462	0.00596468	Sig	0.0358739	sphingomyelin phosphodiesterase-like
DIAVI-09JAN12-CLUS10915_1	0.146647	292	0.161131	0.141107	0.122582	462	0.00554023	Sig	0.0167253	armadillo repeat-containing protein 6
DIAVI-09JAN12-CLUS05608_1	0.0651065	406	0.0741364	0.0595845	0.0487244	462	0.00552199	Sig	0.038491	inter-alpha-trypsin inhibitor heavy chain h3-like
DIAVI-09JAN12-CLUS06682_1	0.126926	398	0.13143	0.121799	0.0546996	462	0.00512725	Sig	0.0179077	transmembrane protein 43 homolog
DIAVI-09JAN12-CLUS04038_1	0.0541654	982	0.0618191	0.0494797	0.0353215	462	0.00468563	Sig	0.0392943	#N/A
DIAVI-09JAN12-CLUS05611_1	0.0240542	629	0.0240542	0.0199552	0.0155068	462	0.00409897	Sig	0.0811343	#N/A
DIAVI-09JAN12-CLUS02391_1	0.157552	1300	0.163383	0.154463	0.140267	462	0.0030897	Sig	0.00860141	glycosyl hydrolase family 31 protein
DIAVI-09JAN12-CLUS05465_1	0.0520419	568	0.0621724	0.0493961	0.038498	462	0.00264578	Sig	0.0226603	arylalkylamine n-acetyltransferase-like
DIAVI-09JAN12-CLUS02270_1	0.0653796	1793	0.0657704	0.0628005	0.0566917	462	0.0025791	Sig	0.0174791	chondroitin sulfate synthase 2-like
DIAVI-09JAN12-CLUS08881_1	0.0685106	334	0.07761	0.06599	0.0513516	462	0.00252052	Sig	0.0162791	upf0364 protein c6orf211 homolog
DIAVI-09JAN12-CLUS00927_1	0.056336	1062	0.0635955	0.0540213	0.046012	462	0.00231468	Sig	0.0182208	programmed cell death protein 6-like isoform 1
DIAVI-09JAN12-CLUS03328_1	0.0724901	783	0.0812362	0.0701837	0.0580786	462	0.00230638	Sig	0.0140423	fumarylacetoacetate hydrolase
DIAVI-09JAN12-CLUS09944_1	0.0404871	427	0.0426037	0.0386588	0.0316561	462	0.00182836	Sig	0.020069	#N/A
DIAVI-09JAN12-CLUS02697_1	0.129489	1335	0.137425	0.12778	0.102468	462	0.00170873	Sig	0.00576907	cytochrome p450
DIAVI-09JAN12-CLUS09392_1	0.15335	463	0.156921	0.151684	0.117064	462	0.00166601	Sig	0.00474405	#N/A
DIAVI-09JAN12-CLUS08069_1	0.0422599	561	0.0487626	0.0412603	0.035182	462	0.00099966	Sig	0.0103967	#N/A
DIAVI-09JAN12-CLUS00330_3	0.0207571	309	0.0239041	0.019791	0.0154625	462	0.00096605	Sig	0.0206979	#N/A
DIAVI-09JAN12-CLUS10416_1	0.0230927	104	0.0294376	0.022139	0.0168392	462	0.00095379	Sig	0.0183184	#N/A
DIAVI-09JAN12-CLUS00471_2	0.0330259	109	0.0340143	0.0322709	0.0300108	462	0.00075498	Sig	0.0100433	zinc finger protein
DIAVI-09JAN12-CLUS05350_1	0.134165	543	0.139685	0.134082	0.108864	462	8.286e-05	Sig	0.000268302	gametogenetin-binding protein 2-like
DIAVI-09JAN12-CLUS01516_1	0.00897624	358	0.00904854	0.00893717	0.00854387	462	3.907e-05	Sig	0.00189444	#N/A
DIAVI-09JAN12-CLUS00015_5	0	309	0	0	0	462	0	Nonsig	#DIV/0!	atp-binding cassette sub-family g member 4-like
DIAVI-09JAN12-CLUS00015_8	0	426	0	0	0	462	0	Nonsig	#DIV/0!	atp-binding cassette sub-family g member 4-like
DIAVI-09JAN12-CLUS00018_3	0	72	0	0	0	252	0	Nonsig	#DIV/0!	polyubiquitin
DIAVI-09JAN12-CLUS00046_11	0	58	0	0	0	322	0	Nonsig	#DIV/0!	endonuclease-reverse transcriptase
DIAVI-09JAN12-CLUS00050_9	0	67	0	0	0	392	0	Nonsig	#DIV/0!	serine protease inhibitor serpin-4
DIAVI-09JAN12-CLUS00082_1	0	97	0	0	0	434	0	Nonsig	#DIV/0!	apolipoprotein d-like
DIAVI-09JAN12-CLUS00153_8	0.154663	60	0.154663	0.154663	0.154663	442	0	Nonsig	0	uncharacterized transposon-derived protein
DIAVI-09JAN12-CLUS00175_2	0	582	0	0	0	462	0	Nonsig	#DIV/0!	glutamate dehydrogenase
DIAVI-09JAN12-CLUS00199_3	0	147	0	0	0	462	0	Nonsig	#DIV/0!	alcohol dehydrogenase
DIAVI-09JAN12-CLUS00212_3	0	109	0	0	0	460	0	Nonsig	#DIV/0!	#N/A
DIAVI-09JAN12-CLUS00219_6	0	75	0	0	0	252	0	Nonsig	#DIV/0!	#N/A
DIAVI-09JAN12-CLUS00243_1	0	186	0	0	0	462	0	Nonsig	#DIV/0!	#N/A
DIAVI-09JAN12-CLUS00246_3	0	119	0	0	0	461	0	Nonsig	#DIV/0!	thiamin pyrophosphokinase 1
DIAVI-09JAN12-CLUS00255_4	0	65	0	0	0	455	0	Nonsig	#DIV/0!	#N/A
DIAVI-09JAN12-CLUS00261_3	0.156648	69	0.156648	0.156648	0.156648	322	0	Nonsig	0	#N/A
DIAVI-09JAN12-CLUS00264_2	0	106	0	0	0	462	0	Nonsig	#DIV/0!	endonuclease-reverse transcriptase
DIAVI-09JAN12-CLUS00269_2	0	203	0	0	0	462	0	Nonsig	#DIV/0!	#N/A
DIAVI-09JAN12-CLUS00269_3	0	123	0	0	0	462	0	Nonsig	#DIV/0!	cysteine string
DIAVI-09JAN12-CLUS00272_3	0	317	0	0	0	462	0	Nonsig	#DIV/0!	lysosomal alpha-mannosidase (mannosidase alpha class 2b member 1)
DIAVI-09JAN12-CLUS00272_4	0	126	0	0	0	462	0	Nonsig	#DIV/0!	lysosomal alpha-mannosidase (mannosidase alpha class 2b member 1)
DIAVI-09JAN12-CLUS00277_3	0	114	0	0	0	462	0	Nonsig	#DIV/0!	lim domain and actin-binding protein 1
DIAVI-09JAN12-CLUS00295_3	0	310	0	0	0	462	0	Nonsig	#DIV/0!	zinc carboxypeptidase a 1-like
DIAVI-09JAN12-CLUS00332_1	0	127	0	0	0	455	0	Nonsig	#DIV/0!	annexin ix cg5730-pc
DIAVI-09JAN12-CLUS00332_3	0.153439	67	0.153439	0.153439	0.153439	252	0	Nonsig	0	annexin ix cg5730-pc
DIAVI-09JAN12-CLUS00346_2	0	99	0	0	0	462	0	Nonsig	#DIV/0!	probable multidrug resistance-associated protein lethal 03659-like
DIAVI-09JAN12-CLUS00347_2	0	88	0	0	0	455	0	Nonsig	#DIV/0!	moesin ezrin radixin
DIAVI-09JAN12-CLUS00349_2	0	386	0	0	0	462	0	Nonsig	#DIV/0!	#N/A
DIAVI-09JAN12-CLUS00350_2	0	131	0	0	0	462	0	Nonsig	#DIV/0!	death-associated protein 1-like
DIAVI-09JAN12-CLUS00352_1	0	257	0	0	0	462	0	Nonsig	#DIV/0!	inter-alpha-trypsin inhibitor heavy chain h4 precursor (iti heavy chain h4) (inter-alpha-inhibitor heavy chain 4) (inter-alpha-trypsin inhibitor family heavy chain-related protein) (plasma kallikrein sensitive glycoprotein 120) (p
DIAVI-09JAN12-CLUS00352_2	0	372	0	0	0	462	0	Nonsig	#DIV/0!	inter-alpha-trypsin inhibitor heavy chain h4 precursor (iti heavy chain h4) (inter-alpha-inhibitor heavy chain 4) (inter-alpha-trypsin inhibitor family heavy chain-related protein) (plasma kallikrein sensitive glycoprotein 120) (p
DIAVI-09JAN12-CLUS00356_2	0	95	0	0	0	455	0	Nonsig	#DIV/0!	#N/A
DIAVI-09JAN12-CLUS00359_3	0	93	0	0	0	378	0	Nonsig	#DIV/0!	cathepsin l
DIAVI-09JAN12-CLUS00360_1	0	185	0	0	0	462	0	Nonsig	#DIV/0!	vitellogenic carboxypeptidase
DIAVI-09JAN12-CLUS00360_2	0	343	0	0	0	462	0	Nonsig	#DIV/0!	vitellogenic carboxypeptidase
DIAVI-09JAN12-CLUS00361_3	0	102	0	0	0	455	0	Nonsig	#DIV/0!	digestive cysteine protease intestain
DIAVI-09JAN12-CLUS00372_1	0.0410902	1550	0.0488575	0.0410902	0.0326096	462	0	Nonsig	0	atp-dependent clp protease atp-binding subunit clpx- mitochondrial-like
DIAVI-09JAN12-CLUS00414_2	0	83	0	0	0	462	0	Nonsig	#DIV/0!	serpin 1
DIAVI-09JAN12-CLUS00417_4	0	140	0	0	0	462	0	Nonsig	#DIV/0!	#N/A
DIAVI-09JAN12-CLUS00420_2	0.0622307	133	0.0812588	0.0622307	0.0446538	462	0	Nonsig	0	#N/A
DIAVI-09JAN12-CLUS00447_2	0.00683412	109	0.00683412	0.00683412	0.00683412	252	0	Nonsig	0	#N/A
DIAVI-09JAN12-CLUS00456_2	0.037594	99	0.037594	0.037594	0.037594	462	0	Nonsig	0	nucleolar protein c7b
DIAVI-09JAN12-CLUS00457_2	0	100	0	0	0	462	0	Nonsig	#DIV/0!	lysosomal alpha-mannosidase (mannosidase alpha class 2b member 1)
DIAVI-09JAN12-CLUS00459_1	0	101	0	0	0	252	0	Nonsig	#DIV/0!	tensin
DIAVI-09JAN12-CLUS00460_1	0	228	0	0	0	462	0	Nonsig	#DIV/0!	g t mismatch-specific thymine dna
DIAVI-09JAN12-CLUS00460_2	0	328	0	0	0	462	0	Nonsig	#DIV/0!	g t mismatch-specific thymine dna
DIAVI-09JAN12-CLUS00460_3	0	82	0	0	0	449	0	Nonsig	#DIV/0!	g t mismatch-specific thymine dna
DIAVI-09JAN12-CLUS00464_2	0	303	0	0	0	462	0	Nonsig	#DIV/0!	1110059p08rik-like protein
DIAVI-09JAN12-CLUS00468_2	0	106	0	0	0	462	0	Nonsig	#DIV/0!	dynamin-like isoform 1
DIAVI-09JAN12-CLUS00473_2	0	87	0	0	0	449	0	Nonsig	#DIV/0!	#N/A
DIAVI-09JAN12-CLUS00480_2	0	164	0	0	0	462	0	Nonsig	#DIV/0!	methionine aminopeptidase
DIAVI-09JAN12-CLUS00486_2	0	197	0	0	0	462	0	Nonsig	#DIV/0!	endonuclease-reverse transcriptase
DIAVI-09JAN12-CLUS00488_2	0.0594388	86	0.0594388	0.0594388	0.0594388	322	0	Nonsig	0	molybdenum cofactor synthesis protein cinnamon
DIAVI-09JAN12-CLUS00492_2	0	306	0	0	0	462	0	Nonsig	#DIV/0!	#N/A
DIAVI-09JAN12-CLUS00495_3	0	260	0	0	0	462	0	Nonsig	#DIV/0!	#N/A
DIAVI-09JAN12-CLUS00502_2	0	127	0	0	0	434	0	Nonsig	#DIV/0!	#N/A
DIAVI-09JAN12-CLUS00504_2	0	418	0	0	0	462	0	Nonsig	#DIV/0!	cathepsin l
DIAVI-09JAN12-CLUS00504_3	0	103	0	0	0	378	0	Nonsig	#DIV/0!	cathepsin l
DIAVI-09JAN12-CLUS00515_1	0	210	0	0	0	462	0	Nonsig	#DIV/0!	fanconi-associated nuclease 1-like
DIAVI-09JAN12-CLUS00525_2	0	172	0	0	0	462	0	Nonsig	#DIV/0!	rac gtp binding protein arac8
DIAVI-09JAN12-CLUS00533_2	0	108	0	0	0	461	0	Nonsig	#DIV/0!	#N/A
DIAVI-09JAN12-CLUS00543_1	0	263	0	0	0	462	0	Nonsig	#DIV/0!	40s ribosomal protein s3a
DIAVI-09JAN12-CLUS00551_2	0	214	0	0	0	462	0	Nonsig	#DIV/0!	hypothetical protein TcasGA2_TC009585
DIAVI-09JAN12-CLUS00563_1	0.0447761	61	0.0447761	0.0447761	0.0447761	434	0	Nonsig	0	salivary kunitz domain protein
DIAVI-09JAN12-CLUS00566_3	0	65	0	0	0	252	0	Nonsig	#DIV/0!	#N/A
DIAVI-09JAN12-CLUS00582_3	0	75	0	0	0	322	0	Nonsig	#DIV/0!	hypothetical protein TcasGA2_TC002081
DIAVI-09JAN12-CLUS00583_1	0.214545	130	0.214545	0.214545	0.214545	462	0	Nonsig	0	matrix metalloproteinase-14-like
DIAVI-09JAN12-CLUS00584_2	0	120	0	0	0	462	0	Nonsig	#DIV/0!	projectin short variant
DIAVI-09JAN12-CLUS00590_1	0	64	0	0	0	252	0	Nonsig	#DIV/0!	ornithine aminotransferase precursor
DIAVI-09JAN12-CLUS00603_2	0	267	0	0	0	462	0	Nonsig	#DIV/0!	#N/A
DIAVI-09JAN12-CLUS00605_2	0	85	0	0	0	449	0	Nonsig	#DIV/0!	ninjurin isoform f
DIAVI-09JAN12-CLUS00611_3	0.0619029	82	0.0619029	0.0619029	0.0619029	394	0	Nonsig	0	#N/A
DIAVI-09JAN12-CLUS00612_2	0	163	0	0	0	462	0	Nonsig	#DIV/0!	#N/A
DIAVI-09JAN12-CLUS00626_2	0	75	0	0	0	378	0	Nonsig	#DIV/0!	high density lipoprotien binding protein vigilin
DIAVI-09JAN12-CLUS00628_2	0	123	0	0	0	455	0	Nonsig	#DIV/0!	myosin-viia-like isoform 1
DIAVI-09JAN12-CLUS00629_2	0.235294	596	0.235294	0.235294	0.235294	461	0	Nonsig	0	reverse transcriptase
DIAVI-09JAN12-CLUS00634_2	0.216327	374	0.216327	0.216327	0.216327	462	0	Nonsig	0	#N/A
DIAVI-09JAN12-CLUS00641_2	0	73	0	0	0	252	0	Nonsig	#DIV/0!	maltase- intestinal-like
DIAVI-09JAN12-CLUS00644_2	0	237	0	0	0	462	0	Nonsig	#DIV/0!	ebna2 binding protein p100
DIAVI-09JAN12-CLUS00658_1	0	434	0	0	0	462	0	Nonsig	#DIV/0!	malic enzyme
DIAVI-09JAN12-CLUS00660_1	0	538	0	0	0	462	0	Nonsig	#DIV/0!	isoform b
DIAVI-09JAN12-CLUS00660_2	0	355	0	0	0	462	0	Nonsig	#DIV/0!	isoform b
DIAVI-09JAN12-CLUS00661_1	0	329	0	0	0	462	0	Nonsig	#DIV/0!	mitochondrial carrier protein
DIAVI-09JAN12-CLUS00664_2	0	53	0	0	0	413	0	Nonsig	#DIV/0!	secreted protein
DIAVI-09JAN12-CLUS00665_1	0	154	0	0	0	462	0	Nonsig	#DIV/0!	sodium-dependent phosphate transporter
DIAVI-09JAN12-CLUS00666_1	0	116	0	0	0	455	0	Nonsig	#DIV/0!	ankyrin repeat-containing
DIAVI-09JAN12-CLUS00670_2	0	343	0	0	0	462	0	Nonsig	#DIV/0!	facilitated trehalose transporter tret1-like
DIAVI-09JAN12-CLUS00676_2	0	120	0	0	0	461	0	Nonsig	#DIV/0!	choline transporter-like protein 4-like
DIAVI-09JAN12-CLUS00678_1	0	195	0	0	0	462	0	Nonsig	#DIV/0!	isoform b
DIAVI-09JAN12-CLUS00688_2	0	65	0	0	0	434	0	Nonsig	#DIV/0!	alanine--glyoxylate aminotransferase 2-like
DIAVI-09JAN12-CLUS00689_2	0	115	0	0	0	455	0	Nonsig	#DIV/0!	bifunctional purine biosynthesis protein purh
DIAVI-09JAN12-CLUS00691_1	0	158	0	0	0	434	0	Nonsig	#DIV/0!	dihydrolipoyllysine-residue succinyltransferase component of 2-oxoglutarate dehydrogenase mitochondrial-like
DIAVI-09JAN12-CLUS00698_1	0	442	0	0	0	462	0	Nonsig	#DIV/0!	esterase
DIAVI-09JAN12-CLUS00701_2	0	81	0	0	0	322	0	Nonsig	#DIV/0!	probable serine incorporator-like
DIAVI-09JAN12-CLUS00702_2	0	564	0	0	0	462	0	Nonsig	#DIV/0!	cytosolic non-specific dipeptidase
DIAVI-09JAN12-CLUS00705_2	0.121159	109	0.121159	0.121159	0.121159	462	0	Nonsig	0	chitinase 5 precursor
DIAVI-09JAN12-CLUS00707_1	0	210	0	0	0	462	0	Nonsig	#DIV/0!	unc93-like protein mfsd11-like
DIAVI-09JAN12-CLUS00707_2	0	190	0	0	0	462	0	Nonsig	#DIV/0!	unc93-like protein mfsd11-like
DIAVI-09JAN12-CLUS00709_1	0	92	0	0	0	462	0	Nonsig	#DIV/0!	tyrosine-protein phosphatase non-receptor type 4
DIAVI-09JAN12-CLUS00710_2	0	66	0	0	0	434	0	Nonsig	#DIV/0!	6-phosphogluconate decarboxylating-like
DIAVI-09JAN12-CLUS00712_2	0	181	0	0	0	462	0	Nonsig	#DIV/0!	glucosyl glucuronosyl transferases
DIAVI-09JAN12-CLUS00715_1	0	290	0	0	0	462	0	Nonsig	#DIV/0!	#N/A
DIAVI-09JAN12-CLUS00715_2	0.0555556	185	0.0555556	0.0555556	0.0555556	462	0	Nonsig	0	#N/A
DIAVI-09JAN12-CLUS00717_1	0	352	0	0	0	462	0	Nonsig	#DIV/0!	beta-glucosidase
DIAVI-09JAN12-CLUS00717_2	0	269	0	0	0	462	0	Nonsig	#DIV/0!	beta-glucosidase
DIAVI-09JAN12-CLUS00728_1	0	228	0	0	0	462	0	Nonsig	#DIV/0!	gut cathepsin l-like cysteine protease
DIAVI-09JAN12-CLUS00731_2	0	473	0	0	0	462	0	Nonsig	#DIV/0!	aldo-keto reductase
DIAVI-09JAN12-CLUS00734_1	0	231	0	0	0	462	0	Nonsig	#DIV/0!	fructose- -bisphosphatase
DIAVI-09JAN12-CLUS00740_1	0	66	0	0	0	413	0	Nonsig	#DIV/0!	dihydropteridine reductase
[truncated: 11,546 more rows]
