# Supplementary material for: Western corn rootworm (Diabrotica virgifera virgifera) transcriptome assembly and genomic analysis of population structure
Source: BMC Genomics. 2014 Mar 14;15(1):195. doi: 10.1186/1471-2164-15-195 (PMC4004143; doi:10.1186/1471-2164-15-195)
Supplement: Supplementary file 10 — Additional file 10: Characterization of WCR-CYP genes. BLASTp result comparing WCR-CYP unigenes to a Tribolium CYP data set [18]. (XLSX 17 KB) [file 12864_2013_7033_MOESM10_ESM.xlsx]

## Sheet: CYP BLASTp output
BLASTp Comparison of putative WCR-CYP genes to Tribolium (Zhu et al. 2013)
WCR Sequence	Clade/Family	Subject	% id	Alignment Length	Mismatches	gap opening	qstart	qend	s.start	s.end	E-value	Bit Score
DIAVI-09JAN12-CLUS07255_1	2/unknown	EFA01265	45.63	206	111	1	2	207	50	254	2e-53	197
DIAVI-09JAN12-CLUS00308_1	3/CYP345A1	EFA12856	44.7	217	114	2	6	216	280	496	6e-52	193
DIAVI-09JAN12-CLUS00308_2	3/CYP345A1	EFA12856	44.7	217	114	2	6	216	280	496	6e-52	193
DIAVI-09JAN12-CLUS02756_1	3/CYP345A1	EFA12856	41.27	504	284	6	1	496	1	500	9e-121	423
DIAVI-09JAN12-CLUS03142_1	3/CYP345A1	EFA12856	38.53	475	278	7	11	476	1	470	2e-96	342
DIAVI-09JAN12-CLUS04364_1	3/CYP345A1	EFA12856	43.83	235	128	3	2	233	262	495	1e-57	212
DIAVI-09JAN12-CLUS07788_1	3/CYP345A1	EFA12856	47.06	170	90	0	1	170	323	492	2e-47	178
DIAVI-09JAN12-CLUS01069_1	3/CYP345A2	EFA12857	41.03	390	219	4	19	400	18	404	5e-85	304
DIAVI-09JAN12-CLUS01069_2	3/CYP345A2	EFA12857	41.03	390	219	4	19	400	18	404	2e-84	301
DIAVI-09JAN12-CLUS05561_1	3/CYP345A2	EFA12857	31.03	203	137	2	9	208	1	203	6e-36	140
DIAVI-09JAN12-CLUS04617_1	3/CYP347A1	EFA04564	44.81	270	144	2	30	297	136	402	5e-65	237
DIAVI-09JAN12-CLUS05299_1	3/CYP347A1	EFA04564	43.96	273	145	5	3	272	190	457	2e-64	234
DIAVI-09JAN12-CLUS02825_1	3/CYP6BR2	EFA12628	45.82	491	252	8	37	524	15	494	9e-133	463
DIAVI-09JAN12-CLUS02479_1	3/CYP6BR3	EFA12627	43.24	488	268	7	12	495	12	494	4e-121	424
DIAVI-09JAN12-CLUS09959_1	3/CYP9Z1	EFA09239	46.94	147	78	0	6	152	1	147	4e-40	153
DIAVI-09JAN12-CLUS00016_1	3/CYP9Z4	EFA09242	55.64	523	226	4	8	525	4	525	2e-179	618
DIAVI-09JAN12-CLUS00016_11	3/CYP9Z4	EFA09242	55.64	523	226	4	8	525	4	525	2e-179	618
DIAVI-09JAN12-CLUS00016_12	3/CYP9Z4	EFA09242	55.64	523	226	4	13	530	4	525	2e-179	618
DIAVI-09JAN12-CLUS00016_13	3/CYP9Z4	EFA09242	55.64	523	226	4	8	525	4	525	2e-179	618
DIAVI-09JAN12-CLUS00016_14	3/CYP9Z4	EFA09242	55.64	523	226	4	13	530	4	525	2e-179	618
DIAVI-09JAN12-CLUS00016_16	3/CYP9Z4	EFA09242	55.64	523	226	4	8	525	4	525	2e-179	618
DIAVI-09JAN12-CLUS00016_18	3/CYP9Z4	EFA09242	55.64	523	226	4	13	530	4	525	2e-179	618
DIAVI-09JAN12-CLUS00016_2	3/CYP9Z4	EFA09242	55.64	523	226	4	13	530	4	525	2e-179	618
DIAVI-09JAN12-CLUS00016_23	3/CYP9Z4	EFA09242	55.64	523	226	4	8	525	4	525	2e-179	618
DIAVI-09JAN12-CLUS00016_24	3/CYP9Z4	EFA09242	55.64	523	226	4	13	530	4	525	2e-179	618
DIAVI-09JAN12-CLUS00016_3	3/CYP9Z4	EFA09242	55.64	523	226	4	8	525	4	525	2e-179	618
DIAVI-09JAN12-CLUS00016_4	3/CYP9Z4	EFA09242	55.64	523	226	4	13	530	4	525	2e-179	618
DIAVI-09JAN12-CLUS00016_5	3/CYP9Z4	EFA09242	55.64	523	226	4	8	525	4	525	2e-179	618
DIAVI-09JAN12-CLUS00016_6	3/CYP9Z4	EFA09242	55.64	523	226	4	13	530	4	525	2e-179	618
DIAVI-09JAN12-CLUS00016_7	3/CYP9Z4	EFA09242	55.64	523	226	4	8	525	4	525	2e-179	618
DIAVI-09JAN12-CLUS00016_9	3/CYP9Z4	EFA09242	55.64	523	226	4	13	530	4	525	2e-179	618
DIAVI-09JAN12-CLUS00385_1	3/CYP9Z4	EFA09242	57.47	522	219	2	9	527	4	525	0	645
DIAVI-09JAN12-CLUS00385_2	3/CYP9Z4	EFA09242	57.47	522	219	2	9	527	4	525	0	645
DIAVI-09JAN12-CLUS00703_1	3/CYP9Z4	EFA09242	51.24	525	254	2	17	539	1	525	4e-163	564
DIAVI-09JAN12-CLUS00703_2	3/CYP9Z4	EFA09242	51.05	525	255	2	17	539	1	525	2e-162	561
DIAVI-09JAN12-CLUS00913_1	3/CYP9Z4	EFA09242	60.73	522	201	3	15	532	4	525	0	670
DIAVI-09JAN12-CLUS00913_2	3/CYP9Z4	EFA09242	59.58	522	207	3	15	532	4	525	0	660
DIAVI-09JAN12-CLUS00982_1	3/CYP9Z4	EFA09242	52.17	506	238	2	7	508	1	506	2e-155	538
DIAVI-09JAN12-CLUS00982_2	3/CYP9Z4	EFA09242	52.37	506	237	2	18	519	1	506	5e-155	537
DIAVI-09JAN12-CLUS02665_1	3/CYP9Z4	EFA09242	49.15	527	265	3	10	533	1	527	9e-151	523
DIAVI-09JAN12-CLUS02688_1	3/CYP9Z4	EFA09242	52.85	526	246	2	8	532	1	525	9e-167	576
DIAVI-09JAN12-CLUS02697_1	3/CYP9Z4	EFA09242	52.95	508	236	3	8	513	1	507	6e-160	553
DIAVI-09JAN12-CLUS02869_1	3/CYP9Z4	EFA09242	48.76	484	241	5	26	507	4	482	2e-139	485
DIAVI-09JAN12-CLUS02920_1	3/CYP9Z4	EFA09242	54.03	496	225	1	5	497	1	496	2e-160	555
DIAVI-09JAN12-CLUS03681_1	3/CYP9Z4	EFA09242	55.26	228	98	2	21	244	154	381	9e-68	246
DIAVI-09JAN12-CLUS05364_1	3/CYP9Z4	EFA09242	61.19	219	85	0	5	223	307	525	1e-85	305
DIAVI-09JAN12-CLUS10208_1	3/CYP9Z4	EFA09242	49.52	105	53	0	16	120	4	108	1e-27	111
DIAVI-09JAN12-CLUS03033_1	3/CYP9Z6	EFA09275	45.54	426	210	2	13	416	4	429	4e-108	380
DIAVI-09JAN12-CLUS00148_2	3/unknown	ADH29767	57.95	497	202	5	19	511	12	505	4e-171	590
DIAVI-09JAN12-CLUS00148_4	3/unknown	ADH29767	57.95	497	202	5	19	511	12	505	4e-171	590
DIAVI-09JAN12-CLUS00148_7	3/unknown	ADH29767	57.95	497	202	5	19	511	12	505	4e-171	590
DIAVI-09JAN12-CLUS02588_1	3/unknown	ADH29767	53.66	505	229	3	9	512	20	520	1e-164	568
DIAVI-09JAN12-CLUS00968_1	3/unknown	EFA02819	47.55	511	244	3	20	510	13	519	2e-142	495
DIAVI-09JAN12-CLUS05724_1	3/unknown	EFA02819	52.27	176	81	2	1	176	154	326	3e-49	184
DIAVI-09JAN12-CLUS02727_1	3/unknown	EFA02821	50.39	518	245	2	3	517	11	519	2e-158	548
DIAVI-09JAN12-CLUS04920_1	3/unknown	EFA02821	50.94	212	104	0	28	239	8	219	2e-61	225
DIAVI-09JAN12-CLUS00968_2	3/unknown	EFA02823	46.5	514	250	3	19	511	10	519	9e-143	496
DIAVI-09JAN12-CLUS03260_1	3/unknown	EFA02823	47.61	460	232	4	4	458	13	468	9e-126	439
DIAVI-09JAN12-CLUS10756_1	3/unknown	EFA02823	55.32	141	62	1	1	141	285	424	4e-41	156
DIAVI-09JAN12-CLUS02560_1	3/unknown	EFA02824	49.7	507	252	2	9	514	13	517	5e-155	537
DIAVI-09JAN12-CLUS03781_1	3/unknown	EFA02825	52.6	365	172	1	1	365	156	519	4e-114	400
DIAVI-09JAN12-CLUS02515_1	3/unknown	EFA05693	47	500	252	4	16	513	8	496	2e-147	512
DIAVI-09JAN12-CLUS10842_1	3/unknown	EFA12630	45.24	126	69	0	12	137	6	131	2e-34	134
DIAVI-09JAN12-CLUS02714_1	3/unknown	EFA12634	40.74	27	16	0	33	59	344	370	0.25	25.8
DIAVI-09JAN12-CLUS02383_1	3/unknown	EFA12636	56.06	503	218	2	15	514	10	512	1e-172	595
DIAVI-09JAN12-CLUS04517_1	3/unknown	EFA12636	56.87	262	107	3	4	261	171	430	1e-86	309
DIAVI-09JAN12-CLUS08967_1	4/CYP350C1	EEZ97716	51.64	122	59	0	1	122	373	494	4e-35	136
DIAVI-09JAN12-CLUS05133_1	4/CYP351D1	EFA02923	29.51	61	42	1	124	183	96	156	0.77	23.9
DIAVI-09JAN12-CLUS05127_1	4/CYP4BN1	NP_001123993	47.08	240	122	3	2	239	6	242	2e-61	225
DIAVI-09JAN12-CLUS03849_1	4/CYP4BN3	EFA04616	36.96	230	138	4	8	232	1	228	1e-42	162
DIAVI-09JAN12-CLUS02953_1	4/CYP4BN4	EFA04615	53.08	503	226	6	5	503	2	498	7e-154	533
DIAVI-09JAN12-CLUS07043_1	4/CYP4BN6	EFA04535	57.27	220	83	3	4	214	255	472	2e-67	244
DIAVI-09JAN12-CLUS06114_1	4/CYP4G14	NP_001107791	57.43	148	63	0	24	171	88	235	5e-53	196
DIAVI-09JAN12-CLUS08311_1	4/CYP4G14	NP_001107791	83.96	187	29	1	1	186	307	493	9e-94	332
DIAVI-09JAN12-CLUS05224_1	4/CYP4G7	NP_001107860	66.18	272	89	3	1	272	284	552	2e-104	367
DIAVI-09JAN12-CLUS03048_1	4/CYP4Q2	EFA10753	45.39	434	229	4	32	458	7	439	7e-107	377
DIAVI-09JAN12-CLUS02995_1	4/CYP4Q4	AAP94193	43.72	247	137	2	12	256	10	256	5e-57	210
DIAVI-09JAN12-CLUS03088_1	4/CYP4Q4	AAP94193	50.23	444	204	7	3	440	1	433	2e-125	438
DIAVI-09JAN12-CLUS06093_1	4/CYP4Q4	AAP94193	51.87	241	112	3	1	240	164	401	3e-67	244
DIAVI-09JAN12-CLUS09993_1	4/CYP4Q4	AAP94193	61.59	151	58	0	8	158	333	483	3e-55	203
DIAVI-09JAN12-CLUS11272_1	4/CYP4Q4	AAP94193	69.23	104	32	0	1	104	385	488	3e-40	152
DIAVI-09JAN12-CLUS04295_1	4/CYP4Q5	EFA10757	49.54	323	153	5	5	324	6	321	2e-90	322
DIAVI-09JAN12-CLUS04982_1	4/CYP4Q5	EFA10757	54.27	293	126	4	2	291	172	459	1e-87	312
DIAVI-09JAN12-CLUS09800_1	4/CYP4Q5	EFA10757	47.74	155	77	2	6	159	2	153	8e-40	152
DIAVI-09JAN12-CLUS02950_1	4/CYP4Q7v2*	AAP94192	45.82	502	262	4	17	509	4	504	2e-128	449
DIAVI-09JAN12-CLUS06007_1	Mitochondrial/unknown	EFA04669	48.35	242	118	2	5	245	170	405	2e-63	231
DIAVI-09JAN12-CLUS06467_1	Mitochondrial/unknown	EFA04669	56.12	139	61	0	29	167	23	161	5e-48	179
DIAVI-09JAN12-CLUS02703_1	Mitochondrial/unknown	EFA07581	40.32	506	294	6	34	535	34	535	3e-116	408
