# Supplementary material for: Western corn rootworm (Diabrotica virgifera virgifera) transcriptome assembly and genomic analysis of population structure
Source: BMC Genomics. 2014 Mar 14;15(1):195. doi: 10.1186/1471-2164-15-195 (PMC4004143; doi:10.1186/1471-2164-15-195)
Supplement: Supplementary file 11 — Additional file 11: Identification of candidate genes for non-diapause trait. This spreadsheet contains the results of π xyoutlier scans between diapause and non-diapause populations for all available unigenes. Along with the scan results, unigenes name and descriptions are also given. (XLSX 2 MB) [file 12864_2013_7033_MOESM11_ESM.xlsx]

## Sheet: a
gene	annotation	real Pixy	sites available	99th percentile Pixy (permutation)	permutations	delta (real - 99th perc)	sig @ 99th perc	relative.delta (log([real - 99th perc]))
DIAVI-09JAN12-CLUS10147_1	craniofacial development protein 2-like	0.022277	366	0.0191088	1000	0.00316821	Sig	0.0666236
DIAVI-09JAN12-CLUS08702_1	isoform a	0.0166041	316	0.0140741	1000	0.00252996	Sig	0.0717934
DIAVI-09JAN12-CLUS08964_1	cp309 cg33957-pb	0.0259507	215	0.0237084	1000	0.00224233	Sig	0.0392473
DIAVI-09JAN12-CLUS10629_1	carbamoyl-phosphate synthetase-aspartate transcarbamoylase dihydroorotase	0.0128745	265	0.0107567	1000	0.00211779	Sig	0.0780508
DIAVI-09JAN12-CLUS00831_2	protein sel-1 homolog 1-like	0.0431879	85	0.0412965	1000	0.0018914	Sig	0.0194488
DIAVI-09JAN12-CLUS01080_1	#N/A	0.0574401	130	0.0556091	1000	0.00183102	Sig	0.0140694
DIAVI-09JAN12-CLUS06822_1	lactosylceramide 4-alpha-galactosyltransferase-like	0.0327426	400	0.0311427	1000	0.00159984	Sig	0.0217561
DIAVI-09JAN12-CLUS00353_1	calnexin	0.00824165	117	0.00672069	1000	0.00152096	Sig	0.0886005
DIAVI-09JAN12-CLUS09719_1	sensory appendage protein	0.0146792	370	0.0132172	1000	0.00146204	Sig	0.0455641
DIAVI-09JAN12-CLUS08942_1	endonuclease-reverse transcriptase	0.03207	410	0.0306213	1000	0.0014487	Sig	0.0200753
DIAVI-09JAN12-CLUS07924_1	protein fam114a2-like	0.0163213	197	0.0149586	1000	0.00136273	Sig	0.0378645
DIAVI-09JAN12-CLUS06425_1	transposable element tc3 transposase	0.0185204	625	0.0171743	1000	0.00134603	Sig	0.0327695
DIAVI-09JAN12-CLUS01464_1	endonuclease-reverse transcriptase	0.0292965	101	0.0279712	1000	0.00132525	Sig	0.020104
DIAVI-09JAN12-CLUS09467_1	#N/A	0.0114754	402	0.0101922	1000	0.00128319	Sig	0.0514995
DIAVI-09JAN12-CLUS01346_2	#N/A	0.0880296	148	0.0867513	1000	0.00127826	Sig	0.00635256
DIAVI-09JAN12-CLUS04521_1	isoform u	0.0121059	52	0.0108985	1000	0.00120749	Sig	0.0456336
DIAVI-09JAN12-CLUS04094_1	mariner transposase	0.0294679	821	0.0283198	1000	0.0011481	Sig	0.017259
DIAVI-09JAN12-CLUS07299_1	dynactin subunit 3	0.0127613	564	0.0116214	1000	0.00113993	Sig	0.0406374
DIAVI-09JAN12-CLUS00479_2	#N/A	0.020831	60	0.0197339	1000	0.00109703	Sig	0.0234956
DIAVI-09JAN12-CLUS02600_1	hypothetical protein TcasGA2_TC000755	0.0157831	1566	0.0147105	1000	0.00107257	Sig	0.030564
DIAVI-09JAN12-CLUS06233_1	vitellogenin	0.00667319	657	0.00564878	1000	0.00102441	Sig	0.0723785
DIAVI-09JAN12-CLUS05964_1	#N/A	0.0186621	685	0.01765	1000	0.00101203	Sig	0.0242141
DIAVI-09JAN12-CLUS02790_1	inositol-trisphosphate 3-kinase	0.0107355	1021	0.00973958	1000	0.000995868	Sig	0.0422799
DIAVI-09JAN12-CLUS00004_5	#N/A	0.0135946	628	0.0126027	1000	0.00099187	Sig	0.0329018
DIAVI-09JAN12-CLUS02520_1	signal recognition particle 68 kda protein	0.00485116	1482	0.00386003	1000	0.000991132	Sig	0.0992551
DIAVI-09JAN12-CLUS02507_1	isocitrate dehydrogenase	0.0121614	1209	0.011187	1000	0.000974404	Sig	0.0362701
DIAVI-09JAN12-CLUS08057_1	peptidoglycan-recognition protein lc	0.0222637	432	0.021292	1000	0.000971696	Sig	0.0193808
DIAVI-09JAN12-CLUS08908_1	#N/A	0.0166741	430	0.015743	1000	0.00093111	Sig	0.0249552
DIAVI-09JAN12-CLUS01373_1	#N/A	0.0153978	115	0.0144995	1000	0.000898229	Sig	0.0261036
DIAVI-09JAN12-CLUS10017_1	endonuclease-reverse transcriptase	0.0119932	387	0.0110963	1000	0.000896859	Sig	0.0337554
DIAVI-09JAN12-CLUS11124_1	troponin c-like	0.0137003	141	0.0128186	1000	0.000881707	Sig	0.0288897
DIAVI-09JAN12-CLUS08874_1	#N/A	0.0133808	233	0.0125858	1000	0.00079506	Sig	0.0266033
DIAVI-09JAN12-CLUS09610_1	#N/A	0.00943664	405	0.00864681	1000	0.000789837	Sig	0.0379618
DIAVI-09JAN12-CLUS10953_1	zinc finger matrin-type protein 2	0.00982243	301	0.00903745	1000	0.000784983	Sig	0.0361732
DIAVI-09JAN12-CLUS07220_1	ank2 cg34416-pi	0.0117143	448	0.0109318	1000	0.000782582	Sig	0.0300278
DIAVI-09JAN12-CLUS06478_1	importin subunit alpha-4-like	0.00854527	480	0.00776323	1000	0.000782038	Sig	0.0416833
DIAVI-09JAN12-CLUS05849_1	endonuclease-reverse transcriptase	0.0085342	635	0.00778481	1000	0.000749387	Sig	0.0399147
DIAVI-09JAN12-CLUS03160_1	#N/A	0.00803058	1076	0.00729102	1000	0.000739559	Sig	0.0419585
DIAVI-09JAN12-CLUS07383_1	adam metalloprotease	0.00801356	498	0.00729692	1000	0.000716637	Sig	0.0406857
DIAVI-09JAN12-CLUS08528_1	#N/A	0.0152581	480	0.0145473	1000	0.000710807	Sig	0.0207183
DIAVI-09JAN12-CLUS10140_1	#N/A	0.0240776	302	0.0233685	1000	0.000709057	Sig	0.0129816
DIAVI-09JAN12-CLUS01528_2	#N/A	0.0090825	281	0.00838625	1000	0.000696246	Sig	0.0346374
DIAVI-09JAN12-CLUS07193_1	transcription initiation factor tfiid subunit 9-like	0.00615779	414	0.00547124	1000	0.000686549	Sig	0.051339
DIAVI-09JAN12-CLUS04357_1	n-alpha-acetyltransferase auxiliary subunit-like	0.0126975	597	0.0120181	1000	0.000679381	Sig	0.0238818
DIAVI-09JAN12-CLUS02382_1	PREDICTED: similar to conserved hypothetical protein	0.0118847	1720	0.0112115	1000	0.000673215	Sig	0.0253251
DIAVI-09JAN12-CLUS09808_1	#N/A	0.0131841	429	0.0125165	1000	0.000667573	Sig	0.0225666
DIAVI-09JAN12-CLUS08944_1	dnaj homolog subfamily c member 17-like	0.00481512	88	0.00416033	1000	0.000654787	Sig	0.0634791
DIAVI-09JAN12-CLUS10210_1	#N/A	0.0105414	348	0.00989251	1000	0.000648855	Sig	0.0275904
DIAVI-09JAN12-CLUS03776_1	#N/A	0.0194719	1017	0.0188249	1000	0.000646969	Sig	0.014675
DIAVI-09JAN12-CLUS07203_1	#N/A	0.0166149	536	0.0159745	1000	0.000640395	Sig	0.0170703
DIAVI-09JAN12-CLUS07211_1	#N/A	0.0158621	464	0.0152392	1000	0.000622931	Sig	0.0173994
DIAVI-09JAN12-CLUS01699_1	apolipoprotein d	0.0102297	101	0.00960749	1000	0.000622183	Sig	0.0272518
DIAVI-09JAN12-CLUS04705_1	#N/A	0.0112807	859	0.0106782	1000	0.000602517	Sig	0.0238387
DIAVI-09JAN12-CLUS05831_1	#N/A	0.0125678	634	0.0119755	1000	0.000592243	Sig	0.0209636
DIAVI-09JAN12-CLUS00192_4	reverse	0.0253248	276	0.0247465	1000	0.000578288	Sig	0.010032
DIAVI-09JAN12-CLUS02218_1	cysteinyl-trna synthetase	0.0160532	1291	0.0154889	1000	0.000564346	Sig	0.0155423
DIAVI-09JAN12-CLUS03329_1	#N/A	0.0182609	949	0.0176991	1000	0.000561789	Sig	0.0135707
DIAVI-09JAN12-CLUS06948_1	#N/A	0.00914966	553	0.00860165	1000	0.000548008	Sig	0.0268231
DIAVI-09JAN12-CLUS06695_1	desert cg32025-pb	0.0134963	482	0.012961	1000	0.000535254	Sig	0.0175747
DIAVI-09JAN12-CLUS02327_1	#N/A	0.0100841	1602	0.00955005	1000	0.000534081	Sig	0.0236328
DIAVI-09JAN12-CLUS09661_1	dna-directed rna polymerase i largest subunit	0.012676	253	0.0121466	1000	0.000529349	Sig	0.0185258
DIAVI-09JAN12-CLUS08374_1	#N/A	0.00699818	527	0.00648099	1000	0.000517196	Sig	0.0333441
DIAVI-09JAN12-CLUS03151_1	dolichyl-diphosphooligosaccharide protein glycotransferase	0.013753	1017	0.0132376	1000	0.000515455	Sig	0.01659
DIAVI-09JAN12-CLUS05235_1	hypothetical protein TcasGA2_TC007482	0.0098357	647	0.00932175	1000	0.000513953	Sig	0.0233079
DIAVI-09JAN12-CLUS09025_1	ribose-5-phosphate isomerase-like	0.0127764	446	0.0122643	1000	0.000512103	Sig	0.0177658
DIAVI-09JAN12-CLUS05319_1	endonuclease-reverse transcriptase	0.0144215	702	0.0139189	1000	0.000502529	Sig	0.0154033
DIAVI-09JAN12-CLUS08936_1	#N/A	0.00913411	437	0.00865585	1000	0.00047826	Sig	0.0233565
DIAVI-09JAN12-CLUS07863_1	endonuclease-reverse transcriptase	0.0163286	468	0.0158507	1000	0.000477949	Sig	0.0129018
DIAVI-09JAN12-CLUS03008_1	#N/A	0.0170295	1184	0.0165581	1000	0.000471388	Sig	0.0121911
DIAVI-09JAN12-CLUS06974_1	hypothetical protein TcasGA2_TC000477	0.0106955	508	0.0102249	1000	0.000470598	Sig	0.0195418
DIAVI-09JAN12-CLUS00050_8	serine protease inhibitor serpin-4	0.00673067	169	0.00627836	1000	0.000452305	Sig	0.0302118
DIAVI-09JAN12-CLUS08796_1	hypothetical protein KGM_14529	0.00888524	436	0.00843968	1000	0.000445563	Sig	0.0223433
DIAVI-09JAN12-CLUS05604_1	#N/A	0.0112872	484	0.0108643	1000	0.000422915	Sig	0.0165851
DIAVI-09JAN12-CLUS04514_1	mariner transposase	0.0141222	884	0.0137047	1000	0.000417561	Sig	0.0130347
DIAVI-09JAN12-CLUS00909_1	hypothetical protein, conserved, (fragment)	0.00875521	1469	0.00833841	1000	0.000416796	Sig	0.0211831
DIAVI-09JAN12-CLUS01559_2	transposable element tc3 transposase	0.0282529	63	0.027839	1000	0.00041396	Sig	0.00641034
DIAVI-09JAN12-CLUS07868_1	#N/A	0.00675104	477	0.00635054	1000	0.000400507	Sig	0.0265605
DIAVI-09JAN12-CLUS02212_1	elongation factor 1 alpha	0.00582228	1774	0.00543564	1000	0.000386635	Sig	0.029842
DIAVI-09JAN12-CLUS07384_1	isoform b	0.0170224	288	0.0166408	1000	0.000381584	Sig	0.00984617
DIAVI-09JAN12-CLUS06267_1	#N/A	0.0164964	545	0.0161191	1000	0.000377261	Sig	0.0100474
DIAVI-09JAN12-CLUS10425_1	endonuclease-reverse transcriptase	0.0138615	304	0.013487	1000	0.000374516	Sig	0.0118953
DIAVI-09JAN12-CLUS05381_1	#N/A	0.00803741	557	0.00767584	1000	0.000361573	Sig	0.0199904
DIAVI-09JAN12-CLUS01820_1	atp-binding cassette sub-family a member 2-like	0.00484109	2439	0.00448229	1000	0.000358802	Sig	0.0334434
DIAVI-09JAN12-CLUS10835_1	#N/A	0.0091089	284	0.00875212	1000	0.00035678	Sig	0.0173527
DIAVI-09JAN12-CLUS04046_1	rgs-gaip interacting protein gipc	0.00863937	992	0.00828722	1000	0.000352147	Sig	0.018073
DIAVI-09JAN12-CLUS02492_1	beta nu integrin subunit	0.00540488	1060	0.00505605	1000	0.000348831	Sig	0.0289748
DIAVI-09JAN12-CLUS05150_1	cdk10 11-like protein	0.00894135	414	0.00859326	1000	0.000348092	Sig	0.0172452
DIAVI-09JAN12-CLUS00585_1	neutral alpha-glucosidase ab	0.00840361	353	0.00805803	1000	0.000345582	Sig	0.0182371
DIAVI-09JAN12-CLUS07196_1	#N/A	0.00622994	516	0.00588989	1000	0.000340047	Sig	0.0243765
DIAVI-09JAN12-CLUS04570_1	#N/A	0.00897974	821	0.00864815	1000	0.000331592	Sig	0.0163407
DIAVI-09JAN12-CLUS04209_1	serine protease	0.00491673	712	0.00458773	1000	0.000329	Sig	0.0300785
DIAVI-09JAN12-CLUS03269_1	splicing factor 3b subunit 1-like	0.0079299	871	0.00760133	1000	0.000328573	Sig	0.0183783
DIAVI-09JAN12-CLUS02438_1	endonuclease-reverse transcriptase	0.00658307	1548	0.00625469	1000	0.000328385	Sig	0.022223
DIAVI-09JAN12-CLUS07129_1	transposable element tc3 transposase	0.0138549	413	0.0135289	1000	0.000326071	Sig	0.0103432
DIAVI-09JAN12-CLUS01843_1	probable phospholipid-transporting atpase vd-like	0.00452545	2829	0.00421027	1000	0.000315179	Sig	0.0313517
DIAVI-09JAN12-CLUS06511_1	thaumatin-like protein	0.0154764	327	0.015164	1000	0.000312363	Sig	0.00885513
DIAVI-09JAN12-CLUS02956_1	alcohol dehydrogenase	0.00673205	1082	0.0064197	1000	0.000312354	Sig	0.0206329
DIAVI-09JAN12-CLUS04364_1	antennae-rich cytochrome p450	0.00693021	667	0.00661958	1000	0.000310627	Sig	0.0199158
DIAVI-09JAN12-CLUS03639_1	variable lymphocyte receptor a	0.012571	1036	0.0122608	1000	0.000310178	Sig	0.0108503
DIAVI-09JAN12-CLUS04660_1	cg14567 cg14567-pa	0.00436174	770	0.00405913	1000	0.000302614	Sig	0.0312273
DIAVI-09JAN12-CLUS02809_1	eukaryotic initiation factor 4a-iii	0.009499	1314	0.00919707	1000	0.000301931	Sig	0.0140284
DIAVI-09JAN12-CLUS04202_1	glucosyl glucuronosyl transferases	0.0144429	653	0.01415	1000	0.000292896	Sig	0.00889787
DIAVI-09JAN12-CLUS05953_1	#N/A	0.0204008	547	0.0201084	1000	0.000292325	Sig	0.00626808
DIAVI-09JAN12-CLUS07686_1	tbc1 domain family	0.00965294	379	0.00936758	1000	0.000285354	Sig	0.0130319
DIAVI-09JAN12-CLUS06901_1	reverse transcriptase	0.0347207	67	0.0344399	1000	0.000280819	Sig	0.00352683
DIAVI-09JAN12-CLUS07162_1	#N/A	0.0054985	339	0.00521872	1000	0.000279779	Sig	0.0226801
DIAVI-09JAN12-CLUS02900_1	isoform a	0.00704005	1055	0.00676185	1000	0.000278202	Sig	0.0175103
DIAVI-09JAN12-CLUS02233_1	reverse partial	0.00965661	2140	0.0093801	1000	0.000276509	Sig	0.0126172
DIAVI-09JAN12-CLUS07751_1	#N/A	0.00455328	497	0.00427746	1000	0.000275826	Sig	0.027139
DIAVI-09JAN12-CLUS07094_1	#N/A	0.00961363	491	0.00934006	1000	0.000273575	Sig	0.012538
DIAVI-09JAN12-CLUS03049_1	mitochondrial carrier	0.00492554	1240	0.00465305	1000	0.000272483	Sig	0.0247155
DIAVI-09JAN12-CLUS02969_1	serine threonine-protein phosphatase 4 regulatory subunit 2	0.00463278	1300	0.00436072	1000	0.000272062	Sig	0.0262837
DIAVI-09JAN12-CLUS00704_2	reverse transcriptase	0.00403342	115	0.00376444	1000	0.000268984	Sig	0.0299735
DIAVI-09JAN12-CLUS06127_1	choline ethanolaminephosphotransferase 1-like	0.0047851	448	0.00451804	1000	0.000267064	Sig	0.0249413
DIAVI-09JAN12-CLUS05780_1	#N/A	0.0298961	469	0.0296308	1000	0.000265272	Sig	0.00387076
DIAVI-09JAN12-CLUS06249_1	#N/A	0.00924272	560	0.00898188	1000	0.00026084	Sig	0.0124325
DIAVI-09JAN12-CLUS02510_1	endonuclease-reverse transcriptase	0.0111386	1512	0.0108788	1000	0.00025984	Sig	0.0102512
DIAVI-09JAN12-CLUS10036_1	mariner transposase	0.00816468	435	0.00790953	1000	0.000255145	Sig	0.0137882
DIAVI-09JAN12-CLUS04420_1	#N/A	0.00606548	875	0.00581078	1000	0.000254697	Sig	0.0186306
DIAVI-09JAN12-CLUS10188_1	#N/A	0.010953	299	0.0107016	1000	0.000251404	Sig	0.0100845
DIAVI-09JAN12-CLUS06550_1	PREDICTED: similar to GA15493-PA	0.00784157	638	0.00759825	1000	0.000243314	Sig	0.0136891
DIAVI-09JAN12-CLUS10545_1	solute carrier organic anion transporter family member 1a5-like	0.00341546	237	0.00317964	1000	0.000235816	Sig	0.0310707
DIAVI-09JAN12-CLUS02633_1	PREDICTED: hypothetical protein LOC100572891	0.0097896	1643	0.00955676	1000	0.000232841	Sig	0.0104543
DIAVI-09JAN12-CLUS10367_1	#N/A	0.00679417	386	0.00657054	1000	0.000223628	Sig	0.0145352
DIAVI-09JAN12-CLUS02048_1	acetyl-coa carboxylase	0.00444937	1738	0.00423211	1000	0.000217269	Sig	0.0217424
DIAVI-09JAN12-CLUS00540_3	#N/A	0.00974344	517	0.00953129	1000	0.000212149	Sig	0.0095606
DIAVI-09JAN12-CLUS03659_1	unc- isoform a	0.00646151	706	0.00625379	1000	0.000207722	Sig	0.0141908
DIAVI-09JAN12-CLUS08986_1	#N/A	0.0105445	467	0.010342	1000	0.000202512	Sig	0.00842194
DIAVI-09JAN12-CLUS01172_1	#N/A	0.0278929	641	0.0276922	1000	0.000200749	Sig	0.00313698
DIAVI-09JAN12-CLUS05185_1	#N/A	0.00797899	744	0.0077799	1000	0.000199087	Sig	0.0109737
DIAVI-09JAN12-CLUS09611_1	mrna export factor-like	0.0116604	317	0.011464	1000	0.000196466	Sig	0.00737975
DIAVI-09JAN12-CLUS08200_1	endonuclease-reverse transcriptase	0.0196739	534	0.0194812	1000	0.000192708	Sig	0.00427493
DIAVI-09JAN12-CLUS04235_1	ptpla domain protein	0.00645293	662	0.00626582	1000	0.000187109	Sig	0.012779
DIAVI-09JAN12-CLUS10768_1	#N/A	0.0154397	381	0.0152593	1000	0.000180455	Sig	0.00510581
DIAVI-09JAN12-CLUS03099_1	26s protease regulatory subunit 4	0.0141002	781	0.0139198	1000	0.000180341	Sig	0.00559046
DIAVI-09JAN12-CLUS02035_1	coatomer subunit gamma-	0.00284197	1490	0.00266771	1000	0.000174261	Sig	0.0274811
DIAVI-09JAN12-CLUS02460_1	acyl- dehydrogenase family member mitochondrial-like	0.0139612	795	0.0137886	1000	0.000172652	Sig	0.00540421
DIAVI-09JAN12-CLUS02583_1	#N/A	0.00704728	1245	0.00687677	1000	0.00017051	Sig	0.010637
DIAVI-09JAN12-CLUS09318_1	protein anon-73b1-like	0.0121318	415	0.0119628	1000	0.000169002	Sig	0.00609247
DIAVI-09JAN12-CLUS01102_2	px serine threonine kinase	0.00318211	86	0.00301332	1000	0.000168784	Sig	0.0236691
DIAVI-09JAN12-CLUS05711_1	chromodomain-helicase-dna-binding protein 7	0.00433974	613	0.00417306	1000	0.000166675	Sig	0.0170086
DIAVI-09JAN12-CLUS02154_1	general control of amino acid synthesis protein 5-like 2	0.00457384	1409	0.00440878	1000	0.00016506	Sig	0.0159625
DIAVI-09JAN12-CLUS04183_1	phosphomannomutase	0.00634566	989	0.00618111	1000	0.000164552	Sig	0.0114104
DIAVI-09JAN12-CLUS11444_1	#N/A	0.00357138	222	0.00340936	1000	0.000162018	Sig	0.020163
DIAVI-09JAN12-CLUS07326_1	mitochondrial ribosomal protein l32	0.011772	344	0.0116176	1000	0.000154401	Sig	0.0057339
DIAVI-09JAN12-CLUS05108_1	fork head	0.00587082	771	0.00571716	1000	0.000153663	Sig	0.0115186
DIAVI-09JAN12-CLUS01324_1	#N/A	0.0150714	361	0.0149183	1000	0.000153115	Sig	0.00443471
DIAVI-09JAN12-CLUS01913_1	nucleoprotein tpr	0.00470934	3043	0.0045583	1000	0.00015104	Sig	0.0141572
DIAVI-09JAN12-CLUS01999_1	salt-inducible kinase 2	0.00835076	1689	0.00820181	1000	0.000148949	Sig	0.00781622
DIAVI-09JAN12-CLUS08416_1	#N/A	0.00933401	448	0.00918622	1000	0.000147789	Sig	0.00693139
DIAVI-09JAN12-CLUS02237_1	citrate synthase	0.0035267	1502	0.00337976	1000	0.00014694	Sig	0.0184826
DIAVI-09JAN12-CLUS05592_1	#N/A	0.00372091	694	0.00357453	1000	0.000146381	Sig	0.0174303
DIAVI-09JAN12-CLUS05797_1	cg1943 cg1943-pa	0.00641117	675	0.00626494	1000	0.000146226	Sig	0.0100201
DIAVI-09JAN12-CLUS08604_1	pleckstrin homology domain-containing family j member 1	0.00242877	454	0.0022856	1000	0.000143178	Sig	0.0263876
DIAVI-09JAN12-CLUS03575_1	forkhead box subgroup partial	0.00343757	867	0.00329543	1000	0.00014214	Sig	0.0183395
DIAVI-09JAN12-CLUS08329_1	hypothetical protein TcasGA2_TC006209	0.00304265	312	0.00290208	1000	0.000140579	Sig	0.020544
DIAVI-09JAN12-CLUS06911_1	hypothetical protein TcasGA2_TC004983	0.0143428	235	0.0142057	1000	0.00013711	Sig	0.0041716
DIAVI-09JAN12-CLUS04121_1	PREDICTED: similar to AGAP002461-PA	0.0020115	961	0.00187551	1000	0.000135986	Sig	0.0303998
DIAVI-09JAN12-CLUS11006_1	#N/A	0.00837788	332	0.0082454	1000	0.000132479	Sig	0.00692233
DIAVI-09JAN12-CLUS07685_1	f-box wd repeat-containing protein 1a	0.00403641	338	0.00390513	1000	0.000131289	Sig	0.0143608
DIAVI-09JAN12-CLUS00972_1	myb-related protein a-like	0.00536615	489	0.00523565	1000	0.000130492	Sig	0.0106915
DIAVI-09JAN12-CLUS03252_1	aliphatic nitrilase	0.00443319	688	0.0043029	1000	0.000130286	Sig	0.0129547
DIAVI-09JAN12-CLUS06360_1	#N/A	0.0072324	573	0.00710224	1000	0.000130158	Sig	0.00788695
DIAVI-09JAN12-CLUS04009_1	xanthine dehydrogenase	0.00682386	906	0.00669387	1000	0.000129994	Sig	0.00835307
DIAVI-09JAN12-CLUS08863_1	gustatory receptor candidate 59	0.00602058	406	0.00589605	1000	0.000124532	Sig	0.00907734
DIAVI-09JAN12-CLUS05357_1	ank2 cg34416-pi	0.00565884	740	0.00553646	1000	0.000122381	Sig	0.00949529
DIAVI-09JAN12-CLUS06579_1	xanthine dehydrogenase	0.00805862	392	0.00793694	1000	0.000121683	Sig	0.00660773
DIAVI-09JAN12-CLUS10907_1	#N/A	0.00469819	310	0.00457867	1000	0.000119521	Sig	0.0111913
DIAVI-09JAN12-CLUS08746_1	#N/A	0.0177955	438	0.017677	1000	0.000118467	Sig	0.00290082
DIAVI-09JAN12-CLUS00637_1	muscle-specific protein isoform g	0.0110354	7075	0.0109183	1000	0.000117088	Sig	0.00463255
DIAVI-09JAN12-CLUS11506_1	#N/A	0.0101695	161	0.0100537	1000	0.000115794	Sig	0.00497345
DIAVI-09JAN12-CLUS01806_1	dmx-like protein 2-like	0.00547724	4566	0.00537144	1000	0.000105797	Sig	0.00847082
DIAVI-09JAN12-CLUS06434_1	retinoid-inducible serine carboxypeptidase-like	0.0186365	298	0.0185342	1000	0.000102313	Sig	0.00239081
DIAVI-09JAN12-CLUS00015_4	superoxide dismutase	0.0056238	506	0.00552256	1000	0.000101245	Sig	0.00788983
DIAVI-09JAN12-CLUS04759_1	#N/A	0.0135491	709	0.0134498	1000	9.926e-05	Sig	0.00319334
DIAVI-09JAN12-CLUS08542_1	#N/A	0.00586334	367	0.00576549	1000	9.78483e-05	Sig	0.00730873
DIAVI-09JAN12-CLUS09588_1	#N/A	0.00457037	435	0.0044755	1000	9.48701e-05	Sig	0.0091098
DIAVI-09JAN12-CLUS09039_1	#N/A	0.00370031	421	0.00360663	1000	9.36837e-05	Sig	0.011137
DIAVI-09JAN12-CLUS03278_1	protein penguin-like	0.00981679	1016	0.00972478	1000	9.20075e-05	Sig	0.00408961
DIAVI-09JAN12-CLUS01377_1	endopolygalacturonase	0.00671409	870	0.0066221	1000	9.1989e-05	Sig	0.00599136
DIAVI-09JAN12-CLUS09633_1	#N/A	0.0034682	424	0.00337662	1000	9.15775e-05	Sig	0.0116216
DIAVI-09JAN12-CLUS02247_1	wd-repeat protein	0.00530623	1305	0.0052185	1000	8.77381e-05	Sig	0.00724105
DIAVI-09JAN12-CLUS03139_1	tumor protein p73-like	0.00474508	920	0.00465867	1000	8.64094e-05	Sig	0.00798154
DIAVI-09JAN12-CLUS01482_2	hypothetical protein TcasGA2_TC002408	0.0029835	274	0.00289816	1000	8.53421e-05	Sig	0.012604
DIAVI-09JAN12-CLUS00315_1	succinate dehydrogenase	0.00825567	2185	0.00817257	1000	8.31036e-05	Sig	0.00439387
DIAVI-09JAN12-CLUS10970_1	#N/A	0.0107316	332	0.0106485	1000	8.30777e-05	Sig	0.00337513
DIAVI-09JAN12-CLUS05101_1	lethal essential for life l2efl	0.00653382	807	0.00645706	1000	7.67659e-05	Sig	0.00513274
DIAVI-09JAN12-CLUS05074_1	muscle m-line assembly protein unc-89	0.00464102	522	0.00456567	1000	7.53539e-05	Sig	0.00710929
DIAVI-09JAN12-CLUS11089_1	mitochondrial translational initiation factor	0.00558728	200	0.00551485	1000	7.24286e-05	Sig	0.00566662
DIAVI-09JAN12-CLUS06373_1	glycogen debranching enzyme	0.00838145	570	0.00831039	1000	7.10517e-05	Sig	0.00369732
DIAVI-09JAN12-CLUS03010_1	solute carrier family 25 member 44-like	0.00695729	1098	0.00688669	1000	7.0601e-05	Sig	0.00442964
DIAVI-09JAN12-CLUS06542_1	lethal 03670	0.00251671	371	0.00244642	1000	7.02976e-05	Sig	0.0123035
DIAVI-09JAN12-CLUS00923_1	l 01289 h9 form	0.00527472	106	0.00520457	1000	7.01476e-05	Sig	0.00581436
DIAVI-09JAN12-CLUS08496_1	wash complex subunit 7-like	0.00225857	451	0.0021888	1000	6.97714e-05	Sig	0.0136277
DIAVI-09JAN12-CLUS02123_1	transmembrane 9 superfamily protein member 4	0.00373572	1602	0.00366682	1000	6.89028e-05	Sig	0.00808505
DIAVI-09JAN12-CLUS04589_1	#N/A	0.0104224	845	0.0103541	1000	6.82782e-05	Sig	0.00285447
DIAVI-09JAN12-CLUS04398_1	cathepsin o-like	0.00307898	675	0.00301081	1000	6.8166e-05	Sig	0.00972295
DIAVI-09JAN12-CLUS01984_1	ank2 cg34416-pi	0.00703567	2701	0.00696965	1000	6.60166e-05	Sig	0.00409428
DIAVI-09JAN12-CLUS08719_1	#N/A	0.00458964	413	0.00452459	1000	6.50472e-05	Sig	0.00619913
DIAVI-09JAN12-CLUS02563_1	t-complex protein 1 subunit theta	0.00411998	1260	0.00405497	1000	6.50109e-05	Sig	0.00690756
DIAVI-09JAN12-CLUS02126_1	transposase	0.00642079	2163	0.00635686	1000	6.39323e-05	Sig	0.00434597
DIAVI-09JAN12-CLUS02979_1	sodium-bile acid cotransporter	0.00235023	892	0.00228695	1000	6.32763e-05	Sig	0.011853
DIAVI-09JAN12-CLUS02280_1	golgi-associated plant pathogenesis-related protein 1	0.00920779	1505	0.00914479	1000	6.29985e-05	Sig	0.0029816
DIAVI-09JAN12-CLUS01414_1	mariner transposase	0.00202686	463	0.00196865	1000	5.82075e-05	Sig	0.0126547
DIAVI-09JAN12-CLUS00721_1	isoform a	0.00779605	594	0.00773952	1000	5.65373e-05	Sig	0.003161
DIAVI-09JAN12-CLUS04478_1	tfiih basal transcription factor complex helicase xpb subunit	0.00517072	719	0.00511548	1000	5.52337e-05	Sig	0.0046641
DIAVI-09JAN12-CLUS04742_1	juvenile hormone acid methyltransferase	0.00314831	659	0.0030941	1000	5.42171e-05	Sig	0.00754413
DIAVI-09JAN12-CLUS08170_1	mitochondrial ribosomal protein s23	0.00709486	383	0.00704221	1000	5.2652e-05	Sig	0.00323498
DIAVI-09JAN12-CLUS09979_1	rrp12-like protein	0.00647561	333	0.00642335	1000	5.22534e-05	Sig	0.00351865
DIAVI-09JAN12-CLUS06243_1	dna-directed rna mitochondrial	0.00559472	509	0.00554396	1000	5.0758e-05	Sig	0.00395811
DIAVI-09JAN12-CLUS01833_1	multidrug resistance-associated protein 4-like	0.00548362	2787	0.0054332	1000	5.04182e-05	Sig	0.00401151
DIAVI-09JAN12-CLUS09545_1	#N/A	0.00791036	258	0.00786564	1000	4.47197e-05	Sig	0.00246217
DIAVI-09JAN12-CLUS04687_1	glucosamine-6-phosphate isomerase	0.00220468	483	0.00216197	1000	4.27075e-05	Sig	0.0084954
DIAVI-09JAN12-CLUS09935_1	#N/A	0.00477331	419	0.00473072	1000	4.25885e-05	Sig	0.00389226
DIAVI-09JAN12-CLUS10664_1	#N/A	0.00730546	384	0.00726304	1000	4.24265e-05	Sig	0.00252952
DIAVI-09JAN12-CLUS02402_1	serine-arginine protein 55	0.00489062	1856	0.00484854	1000	4.20877e-05	Sig	0.00375363
DIAVI-09JAN12-CLUS01964_1	unc93a protein	0.00635952	2423	0.00631823	1000	4.12865e-05	Sig	0.00282867
DIAVI-09JAN12-CLUS08959_1	#N/A	0.0102031	269	0.0101618	1000	4.12464e-05	Sig	0.00175921
DIAVI-09JAN12-CLUS01825_1	eukaryotic translation initiation factor 4 gamma 2-like	0.0037821	3799	0.00374181	1000	4.02928e-05	Sig	0.0046516
DIAVI-09JAN12-CLUS01070_1	endonuclease-reverse transcriptase	0.0061725	1449	0.00613265	1000	3.9859e-05	Sig	0.00281355
DIAVI-09JAN12-CLUS11387_1	nucleolar mif4g domain-containing protein 1-like	0.00754595	81	0.00750745	1000	3.85024e-05	Sig	0.00222161
DIAVI-09JAN12-CLUS00800_2	chitin synthase	0.00254086	101	0.00250357	1000	3.72881e-05	Sig	0.00642068
DIAVI-09JAN12-CLUS03144_1	lysosomal acid lipase	0.00585672	832	0.00582157	1000	3.51461e-05	Sig	0.00261405
DIAVI-09JAN12-CLUS04474_1	reticulon nogo	0.00377941	923	0.00374553	1000	3.38754e-05	Sig	0.0039102
DIAVI-09JAN12-CLUS04647_1	multidrug resistance-associated protein 4-like	0.00460672	419	0.00457305	1000	3.36667e-05	Sig	0.00318556
DIAVI-09JAN12-CLUS03398_1	cg5976	0.0111648	701	0.0111316	1000	3.32061e-05	Sig	0.0012936
DIAVI-09JAN12-CLUS01916_1	cg7358 cg7358-pa	0.00165929	2351	0.00162664	1000	3.26548e-05	Sig	0.00863212
DIAVI-09JAN12-CLUS02140_1	glutamyl aminopeptidase-like	0.0102542	1209	0.0102224	1000	3.1789e-05	Sig	0.00134845
DIAVI-09JAN12-CLUS05052_1	fe-s cluster assembly protein dre2 homolog	0.00448498	769	0.00445381	1000	3.11686e-05	Sig	0.00302869
DIAVI-09JAN12-CLUS02335_1	heat shock protein 70	0.00382204	1986	0.00379568	1000	2.63635e-05	Sig	0.00300604
DIAVI-09JAN12-CLUS02624_1	sorbin and sh3 domain-containing protein 1	0.00348742	1310	0.0034614	1000	2.60174e-05	Sig	0.00325214
DIAVI-09JAN12-CLUS05754_1	muscle m-line assembly protein unc-89	0.00516948	635	0.00514794	1000	2.15361e-05	Sig	0.00181305
DIAVI-09JAN12-CLUS08737_1	#N/A	0.00518725	450	0.00516586	1000	2.13824e-05	Sig	0.00179391
DIAVI-09JAN12-CLUS04282_1	jun activation domain binding protein	0.00315081	789	0.00313082	1000	1.99886e-05	Sig	0.00276392
DIAVI-09JAN12-CLUS06210_1	atp-binding sub-family c (cftr mrp) member 4	0.00876269	536	0.00874274	1000	1.99426e-05	Sig	0.000989519
DIAVI-09JAN12-CLUS07692_1	#N/A	0.00451201	521	0.00449255	1000	1.94611e-05	Sig	0.00187724
DIAVI-09JAN12-CLUS02094_1	solute carrier family 12 member 8-like	0.00433784	1561	0.00432138	1000	1.64581e-05	Sig	0.00165088
DIAVI-09JAN12-CLUS00343_3	ac transposase	0.00757142	377	0.0075557	1000	1.57168e-05	Sig	0.00090245
DIAVI-09JAN12-CLUS09689_1	hypothetical antimicrobial peptide	0.00914243	97	0.00912964	1000	1.27952e-05	Sig	0.000608236
DIAVI-09JAN12-CLUS04669_1	#N/A	0.0132426	805	0.013231	1000	1.16352e-05	Sig	0.000381748
DIAVI-09JAN12-CLUS05753_1	trafficking protein particle complex subunit 3-like	0.00229374	603	0.00228323	1000	1.05035e-05	Sig	0.00199329
DIAVI-09JAN12-CLUS10923_1	#N/A	0.00521996	200	0.00520969	1000	1.02708e-05	Sig	0.000855363
DIAVI-09JAN12-CLUS01859_1	multidrug resistance protein 1	0.00808788	1955	0.00807788	1000	9.99837e-06	Sig	0.000537214
DIAVI-09JAN12-CLUS07380_1	mitochondrial import inner membrane translocase subunit tim22	0.00246254	554	0.00245296	1000	9.57815e-06	Sig	0.0016925
DIAVI-09JAN12-CLUS04900_1	sorting nexin-4-like	0.0038474	711	0.00383926	1000	8.13718e-06	Sig	0.000919498
DIAVI-09JAN12-CLUS02141_1	ornithine decarboxylase antizyme 1	0.00242383	1966	0.00241574	1000	8.09547e-06	Sig	0.00145295
DIAVI-09JAN12-CLUS08248_1	#N/A	0.00349726	539	0.00348972	1000	7.53657e-06	Sig	0.000936912
DIAVI-09JAN12-CLUS06025_1	pleckstrin-like proteiny-like domain family b member 2	0.00460984	317	0.00460397	1000	5.8756e-06	Sig	0.000553895
DIAVI-09JAN12-CLUS05047_1	protein big brother-like	0.00484676	585	0.00484307	1000	3.69383e-06	Sig	0.000331112
DIAVI-09JAN12-CLUS09218_1	kelch-like protein 18-like	0.00570278	466	0.00569992	1000	2.86231e-06	Sig	0.000218034
DIAVI-09JAN12-CLUS07628_1	protein kiaa0664 homolog	0.00794001	284	0.00793746	1000	2.54943e-06	Sig	0.000139468
DIAVI-09JAN12-CLUS01395_1	dna-directed rna polymerases and iii subunit rpabc3-like	0.00468728	99	0.0046851	1000	2.18838e-06	Sig	0.000202809
DIAVI-09JAN12-CLUS07010_1	brca1-associated ring domain protein 1	0.00141576	433	0.00141439	1000	1.37436e-06	Sig	0.0004218
DIAVI-09JAN12-CLUS00269_3	cysteine string	0	55	0	969	0	Nonsig	#DIV/0!
DIAVI-09JAN12-CLUS00346_2	probable multidrug resistance-associated protein lethal 03659-like	0	60	0	849	0	Nonsig	#DIV/0!
DIAVI-09JAN12-CLUS00468_2	dynamin-like isoform 1	0	60	0	1000	0	Nonsig	#DIV/0!
DIAVI-09JAN12-CLUS00473_2	#N/A	0	72	0	964	0	Nonsig	#DIV/0!
DIAVI-09JAN12-CLUS07455_1	protein yif1b-like	0.012353	167	0.012353	1000	0	Nonsig	0
DIAVI-09JAN12-CLUS07432_1	#N/A	0.00854619	545	0.00854619	1000	0	Nonsig	0
DIAVI-09JAN12-CLUS05982_1	isoform a	0.00366612	611	0.00366612	1000	0	Nonsig	0
DIAVI-09JAN12-CLUS04338_1	isoform a	0.00559042	635	0.00559042	1000	0	Nonsig	0
DIAVI-09JAN12-CLUS04863_1	svil partial	0.00491635	786	0.00491635	1000	0	Nonsig	0
DIAVI-09JAN12-CLUS02120_1	mariner transposase	0.0110238	2261	0.0110238	1000	0	Nonsig	0
DIAVI-09JAN12-CLUS09759_1	#N/A	0.00825538	406	0.00825565	1000	-2.66537e-07	Nonsig	-1.40216e-05
DIAVI-09JAN12-CLUS08888_1	histone-lysine n-methyltransferase setmar-like	0.0266673	433	0.0266679	1000	-5.6832e-07	Nonsig	-9.25536e-06
DIAVI-09JAN12-CLUS05253_1	#N/A	0.00537348	741	0.00537571	1000	-2.23596e-06	Nonsig	-0.000180677
DIAVI-09JAN12-CLUS09626_1	nad mitochondrial-like	0.00406927	401	0.00407226	1000	-2.98485e-06	Nonsig	-0.000318442
DIAVI-09JAN12-CLUS02304_1	f-box only protein 21-like	0.00494675	1311	0.00495061	1000	-3.86443e-06	Nonsig	-0.000339141
DIAVI-09JAN12-CLUS03053_1	cullin-3-like isoform 1	0.00236148	891	0.00236605	1000	-4.57267e-06	Nonsig	-0.000840137
DIAVI-09JAN12-CLUS06370_1	chymotrypsin-like protein	0.0112097	280	0.0112155	1000	-5.77446e-06	Nonsig	-0.000223661
DIAVI-09JAN12-CLUS11306_1	#N/A	0.0115488	257	0.0115563	1000	-7.43059e-06	Nonsig	-0.000279338
DIAVI-09JAN12-CLUS01983_1	dis3-like exonuclease 2-like	0.00266474	2712	0.00267271	1000	-7.96892e-06	Nonsig	-0.00129682
DIAVI-09JAN12-CLUS07060_1	#N/A	0.00312719	552	0.00313713	1000	-9.93524e-06	Nonsig	-0.00137759
DIAVI-09JAN12-CLUS02755_1	hypothetical protein TcasGA2_TC010150	0.00576521	1340	0.00577632	1000	-1.11155e-05	Nonsig	-0.000836527
DIAVI-09JAN12-CLUS01803_1	de cadherin-like protein	0.00482661	5709	0.00483773	1000	-1.11223e-05	Nonsig	-0.000999626
DIAVI-09JAN12-CLUS09438_1	2-hydroxyacid dehydrogenase	0.00290791	415	0.00292061	1000	-1.26982e-05	Nonsig	-0.00189234
DIAVI-09JAN12-CLUS10754_1	isoform a	0.00668362	131	0.00669664	1000	-1.30164e-05	Nonsig	-0.000844971
DIAVI-09JAN12-CLUS08400_1	#N/A	0.00496521	465	0.00497867	1000	-1.34646e-05	Nonsig	-0.00117613
DIAVI-09JAN12-CLUS00682_1	endonuclease-reverse transcriptase	0.00772313	417	0.00773702	1000	-1.38894e-05	Nonsig	-0.000780341
DIAVI-09JAN12-CLUS05794_1	#N/A	0.00244382	707	0.00245934	1000	-1.55167e-05	Nonsig	-0.00274877
DIAVI-09JAN12-CLUS09141_1	hemocyte protein-glutamine gamma-glutamyltransferase-like	0.0131217	263	0.0131373	1000	-1.56134e-05	Nonsig	-0.000516455
DIAVI-09JAN12-CLUS10000_1	#N/A	0.00974452	433	0.00976075	1000	-1.62306e-05	Nonsig	-0.000722767
DIAVI-09JAN12-CLUS08423_1	protein cueball-like	0.0037629	473	0.0037793	1000	-1.63974e-05	Nonsig	-0.00188839
DIAVI-09JAN12-CLUS09969_1	hypothetical protein CRE_20673	0.038659	319	0.0386758	1000	-1.67669e-05	Nonsig	-0.000188318
DIAVI-09JAN12-CLUS07942_1	#N/A	0.0180413	498	0.0180585	1000	-1.72297e-05	Nonsig	-0.000414561
DIAVI-09JAN12-CLUS09739_1	endonuclease-reverse transcriptase	0.0136972	453	0.01372	1000	-2.28125e-05	Nonsig	-0.000722711
DIAVI-09JAN12-CLUS02782_1	hypothetical conserved protein	0.00990765	1058	0.00993054	1000	-2.28877e-05	Nonsig	-0.00100211
DIAVI-09JAN12-CLUS03126_1	trans- -dihydrobenzene- -diol dehydrogenase-like	0.00448535	1231	0.00450862	1000	-2.32759e-05	Nonsig	-0.00224787
DIAVI-09JAN12-CLUS00607_2	polypeptide n-acetylgalactosaminyltransferase 1	0.00801842	139	0.00804309	1000	-2.46695e-05	Nonsig	-0.0013341
DIAVI-09JAN12-CLUS01155_2	gamma-inducible protein 30	0.00710345	616	0.00712919	1000	-2.57404e-05	Nonsig	-0.00157088
DIAVI-09JAN12-CLUS10445_1	hypothetical protein DAPPUDRAFT_234541	0.00186406	244	0.00189218	1000	-2.81208e-05	Nonsig	-0.00650273
DIAVI-09JAN12-CLUS06742_1	#N/A	0.00434496	594	0.00437369	1000	-2.87284e-05	Nonsig	-0.00286206
DIAVI-09JAN12-CLUS07385_1	rna polymerase ii subunit a c-terminal domain phosphatase	0.00248068	382	0.00251108	1000	-3.04081e-05	Nonsig	-0.00529122
DIAVI-09JAN12-CLUS02073_1	lamin dm0-like	0.00225541	2416	0.00228897	1000	-3.35536e-05	Nonsig	-0.00641337
DIAVI-09JAN12-CLUS01988_1	glutamine and serine-rich protein 1	0.00190315	2324	0.00193876	1000	-3.56094e-05	Nonsig	-0.00805091
DIAVI-09JAN12-CLUS05422_1	nonmuscle myosin essential light chain	0.0078578	414	0.00789478	1000	-3.69702e-05	Nonsig	-0.00203852
DIAVI-09JAN12-CLUS04366_1	transcription factor btf3 homolog 4-like	0.00411962	845	0.00415883	1000	-3.92107e-05	Nonsig	-0.00411408
DIAVI-09JAN12-CLUS04600_1	protein set-like	0.00187978	677	0.00191993	1000	-4.01542e-05	Nonsig	-0.00917931
DIAVI-09JAN12-CLUS00651_2	isoform e	0.00296865	963	0.00300906	1000	-4.04142e-05	Nonsig	-0.00587246
DIAVI-09JAN12-CLUS03791_1	cathepsin b	0.00395889	802	0.00399966	1000	-4.07632e-05	Nonsig	-0.00444889
DIAVI-09JAN12-CLUS07872_1	#N/A	0.00384913	499	0.00389131	1000	-4.21816e-05	Nonsig	-0.00473344
DIAVI-09JAN12-CLUS00775_2	#N/A	0.00134409	62	0.00138889	891	-4.48029e-05	Nonsig	-0.0142404
DIAVI-09JAN12-CLUS01977_1	hypoxia up-regulated protein 1	0.0072455	2281	0.00729113	1000	-4.5636e-05	Nonsig	-0.00272684
DIAVI-09JAN12-CLUS01244_2	small heat shock protein 21	0.00634348	503	0.00638965	1000	-4.61734e-05	Nonsig	-0.00314973
DIAVI-09JAN12-CLUS04604_1	antennal-enriched udp-glycosyltransferase	0.00759871	717	0.0076459	1000	-4.71964e-05	Nonsig	-0.00268911
DIAVI-09JAN12-CLUS02549_1	#N/A	0.00784005	1514	0.00788776	1000	-4.7716e-05	Nonsig	-0.00263519
DIAVI-09JAN12-CLUS04724_1	leucine-rich repeat-containing protein 59-like	0.00109822	867	0.00114724	1000	-4.90228e-05	Nonsig	-0.0189661
DIAVI-09JAN12-CLUS09550_1	#N/A	0.0102961	432	0.0103456	1000	-4.95685e-05	Nonsig	-0.00208581
DIAVI-09JAN12-CLUS07422_1	alpha- and gamma-adaptin-binding protein p34	0.00428799	427	0.0043381	1000	-5.01088e-05	Nonsig	-0.00504567
DIAVI-09JAN12-CLUS02054_1	glycogen synthase	0.00359111	1693	0.00364188	1000	-5.07746e-05	Nonsig	-0.00609748
DIAVI-09JAN12-CLUS10292_1	#N/A	0.0159906	296	0.016042	1000	-5.13738e-05	Nonsig	-0.00139304
DIAVI-09JAN12-CLUS04188_1	#N/A	0.00227437	989	0.00232644	1000	-5.20626e-05	Nonsig	-0.00982934
DIAVI-09JAN12-CLUS02604_1	cg15117 cg15117-pa	0.00536342	801	0.00541558	1000	-5.21528e-05	Nonsig	-0.00420259
DIAVI-09JAN12-CLUS03462_1	tribbles homolog 2	0.00585812	791	0.00591034	1000	-5.22218e-05	Nonsig	-0.00385434
DIAVI-09JAN12-CLUS02860_1	tyrosine aminotransferase	0.00436081	1283	0.00441316	1000	-5.23499e-05	Nonsig	-0.0051825
DIAVI-09JAN12-CLUS06276_1	hect e3 ubiquitin	0.000996054	540	0.00104986	1000	-5.38089e-05	Nonsig	-0.0228497
DIAVI-09JAN12-CLUS10458_1	#N/A	0.0118433	419	0.011898	1000	-5.46941e-05	Nonsig	-0.00200102
DIAVI-09JAN12-CLUS07185_1	atp-binding cassette sub-family c member 4	0.00418334	269	0.00424093	1000	-5.75943e-05	Nonsig	-0.00593838
DIAVI-09JAN12-CLUS04197_1	phosphoglycerate mutase	0.00145734	695	0.00151691	1000	-5.95712e-05	Nonsig	-0.0173992
DIAVI-09JAN12-CLUS06149_1	antigen 5 precursor	0.0110133	294	0.0110729	1000	-5.95998e-05	Nonsig	-0.0023439
DIAVI-09JAN12-CLUS09077_1	#N/A	0.0084195	401	0.00847978	1000	-6.02791e-05	Nonsig	-0.00309824
DIAVI-09JAN12-CLUS02488_1	probable ufm1-specific protease 2	0.00345914	1315	0.00352059	1000	-6.14573e-05	Nonsig	-0.00764822
DIAVI-09JAN12-CLUS07202_1	PREDICTED: similar to conserved hypothetical protein	0.00227656	470	0.00233837	1000	-6.18095e-05	Nonsig	-0.011634
DIAVI-09JAN12-CLUS05554_1	e3 ubiquitin-protein ligase hectd1	0.0025989	659	0.00266091	1000	-6.20158e-05	Nonsig	-0.0102416
DIAVI-09JAN12-CLUS05202_1	receptor-type tyrosine-protein phosphatase n2	0.00696013	606	0.00702278	1000	-6.26567e-05	Nonsig	-0.00389213
DIAVI-09JAN12-CLUS02878_1	#N/A	0.00531306	1348	0.00537584	1000	-6.27768e-05	Nonsig	-0.00510136
DIAVI-09JAN12-CLUS05912_1	ras association domain-containing protein 2	0.0025862	582	0.00264905	1000	-6.28582e-05	Nonsig	-0.0104294
DIAVI-09JAN12-CLUS07123_1	#N/A	0.00502406	541	0.00508736	1000	-6.33047e-05	Nonsig	-0.00543806
DIAVI-09JAN12-CLUS03894_1	isoform a	0.0213057	449	0.0213708	1000	-6.50741e-05	Nonsig	-0.00132445
DIAVI-09JAN12-CLUS07529_1	alcohol dehydrogenase	0.00462447	235	0.00468976	1000	-6.52854e-05	Nonsig	-0.00608822
DIAVI-09JAN12-CLUS06063_1	histone-lysine n-methyltransferase setd1b	0.0075631	502	0.0076289	1000	-6.57985e-05	Nonsig	-0.003762
DIAVI-09JAN12-CLUS07903_1	#N/A	0.00155751	537	0.0016234	1000	-6.58941e-05	Nonsig	-0.0179958
DIAVI-09JAN12-CLUS10071_1	3-oxoacyl-	0.00432464	317	0.00439229	1000	-6.76498e-05	Nonsig	-0.00674103
DIAVI-09JAN12-CLUS04744_1	nudc domain-containing protein 3-like	0.00228797	570	0.00235569	1000	-6.77223e-05	Nonsig	-0.0126683
DIAVI-09JAN12-CLUS06366_1	kat8 regulatory nsl complex subunit 3	0.00271836	517	0.00278729	1000	-6.89238e-05	Nonsig	-0.0108742
DIAVI-09JAN12-CLUS01883_1	eukaryotic translation initiation factor 3 subunit a-like	0.00557224	3033	0.00564198	1000	-6.97382e-05	Nonsig	-0.00540159
DIAVI-09JAN12-CLUS02890_1	histone-lysine n-methyltransferase setmar	0.00815029	1362	0.00822012	1000	-6.98384e-05	Nonsig	-0.00370554
DIAVI-09JAN12-CLUS02598_1	endonuclease-reverse transcriptase	0.00694789	1648	0.0070199	1000	-7.20045e-05	Nonsig	-0.00447765
DIAVI-09JAN12-CLUS08932_1	transposable element tc3 transposase	0.00830495	431	0.00837744	1000	-7.24857e-05	Nonsig	-0.00377408
DIAVI-09JAN12-CLUS08765_1	isoform b	0.0151068	208	0.0151801	1000	-7.33298e-05	Nonsig	-0.00210301
DIAVI-09JAN12-CLUS05014_1	#N/A	0.00432748	786	0.00440093	1000	-7.3454e-05	Nonsig	-0.00730978
DIAVI-09JAN12-CLUS04709_1	nogo-b receptor-like	0.00136127	748	0.00143493	1000	-7.36577e-05	Nonsig	-0.0228857
DIAVI-09JAN12-CLUS07366_1	endocuticle structural glycoprotein bd-8-like	0.00449687	365	0.00457123	1000	-7.4359e-05	Nonsig	-0.00712264
DIAVI-09JAN12-CLUS03268_1	n-alpha-acetyltransferase auxiliary subunit-like	0.00436405	797	0.004439	1000	-7.49426e-05	Nonsig	-0.0073947
DIAVI-09JAN12-CLUS04505_1	mediator of rna polymerase ii transcription subunit 14-like	0.00207227	564	0.00214751	1000	-7.52345e-05	Nonsig	-0.0154877
DIAVI-09JAN12-CLUS11485_1	#N/A	0.00774518	193	0.00782368	1000	-7.85069e-05	Nonsig	-0.00437995
DIAVI-09JAN12-CLUS06712_1	small gtp-binding protein	0.0107348	347	0.0108146	1000	-7.98444e-05	Nonsig	-0.0032183
DIAVI-09JAN12-CLUS02246_1	protein disulfide isomerase	0.00393032	1773	0.00401142	1000	-8.1103e-05	Nonsig	-0.00887055
DIAVI-09JAN12-CLUS02728_1	#N/A	0.0102141	1292	0.0102954	1000	-8.12504e-05	Nonsig	-0.00344103
DIAVI-09JAN12-CLUS03697_1	#N/A	0.00216895	1043	0.00225087	1000	-8.19196e-05	Nonsig	-0.0161008
DIAVI-09JAN12-CLUS01839_1	ring and phd-finger domain-containing protein kiaa1542	0.00322114	4040	0.00330379	1000	-8.26469e-05	Nonsig	-0.0110024
DIAVI-09JAN12-CLUS04267_1	camp-dependent protein kinase type i regulatory subunit-like	0.00192671	886	0.00201096	1000	-8.42454e-05	Nonsig	-0.0185861
DIAVI-09JAN12-CLUS04992_1	#N/A	0.0103423	392	0.0104269	1000	-8.45745e-05	Nonsig	-0.00353702
DIAVI-09JAN12-CLUS08781_1	cell division control protein	0.00174914	338	0.00183413	1000	-8.499e-05	Nonsig	-0.0206056
DIAVI-09JAN12-CLUS03376_1	trithorax group protein osa	0.00226052	1243	0.00234594	1000	-8.54263e-05	Nonsig	-0.0161097
DIAVI-09JAN12-CLUS05223_1	#N/A	0.00641324	782	0.00649999	1000	-8.67523e-05	Nonsig	-0.00583535
DIAVI-09JAN12-CLUS07995_1	#N/A	0.00151504	480	0.00160332	1000	-8.82787e-05	Nonsig	-0.0245958
DIAVI-09JAN12-CLUS05625_1	histone -like	0.00246235	390	0.00255081	1000	-8.84658e-05	Nonsig	-0.0153293
DIAVI-09JAN12-CLUS00115_1	ring-box protein 2-like	0.015791	1353	0.0158798	1000	-8.8778e-05	Nonsig	-0.00243479
DIAVI-09JAN12-CLUS01407_1	neuronal pas domain-containing	0.00116753	533	0.00125657	1000	-8.90348e-05	Nonsig	-0.0319168
DIAVI-09JAN12-CLUS02966_1	cdk5 regulatory subunit-associated protein 3	0.00605036	1440	0.00614293	1000	-9.25728e-05	Nonsig	-0.00659455
DIAVI-09JAN12-CLUS05270_1	#N/A	0.00237063	632	0.00246381	1000	-9.3188e-05	Nonsig	-0.0167449
DIAVI-09JAN12-CLUS02955_1	#N/A	0.00211403	1403	0.00220787	1000	-9.38382e-05	Nonsig	-0.018862
DIAVI-09JAN12-CLUS05339_1	s-phase kinase-associated protein 1	0.00124923	640	0.00134404	1000	-9.48145e-05	Nonsig	-0.0317713
DIAVI-09JAN12-CLUS07058_1	PREDICTED: similar to conserved hypothetical protein	0.00436813	610	0.00446371	1000	-9.55771e-05	Nonsig	-0.00940014
DIAVI-09JAN12-CLUS05622_1	#N/A	0.00314	725	0.00323558	1000	-9.55779e-05	Nonsig	-0.0130222
DIAVI-09JAN12-CLUS07436_1	atp-dependent helicase brm	0.00577638	490	0.00587236	1000	-9.59723e-05	Nonsig	-0.00715634
DIAVI-09JAN12-CLUS02719_1	ubiquitin-protein ligase	0.00562611	1419	0.00572217	1000	-9.60643e-05	Nonsig	-0.00735287
DIAVI-09JAN12-CLUS09978_1	PREDICTED: similar to GA14966-PA	0.00323567	376	0.00333228	1000	-9.66134e-05	Nonsig	-0.0127777
DIAVI-09JAN12-CLUS00831_1	protein sel-1 homolog 1-like	0.00602796	1241	0.00612478	1000	-9.68137e-05	Nonsig	-0.00691969
DIAVI-09JAN12-CLUS10297_1	low quality protein: twitchin	0.00419914	383	0.00429627	1000	-9.71336e-05	Nonsig	-0.00993157
DIAVI-09JAN12-CLUS02352_1	#N/A	0.00269941	1940	0.00279687	1000	-9.74562e-05	Nonsig	-0.0154028
DIAVI-09JAN12-CLUS02133_1	ceramide kinase	0.00388052	2015	0.00397843	1000	-9.79103e-05	Nonsig	-0.0108218
DIAVI-09JAN12-CLUS09523_1	#N/A	0.00494061	407	0.00503863	1000	-9.80152e-05	Nonsig	-0.00853148
DIAVI-09JAN12-CLUS10369_1	#N/A	0.00317088	389	0.00326953	1000	-9.86528e-05	Nonsig	-0.0133059
DIAVI-09JAN12-CLUS06320_1	nicalin-1-like	0.00807431	364	0.00817301	1000	-9.87016e-05	Nonsig	-0.0052767
DIAVI-09JAN12-CLUS06300_1	phosphatidylinositide phosphatase sac1-like	0.00699493	659	0.00709422	1000	-9.92972e-05	Nonsig	-0.00612173
DIAVI-09JAN12-CLUS03374_1	mitochondrial cytochrome c1	0.00336938	989	0.00346886	1000	-9.94785e-05	Nonsig	-0.0126366
DIAVI-09JAN12-CLUS03058_1	fibroblast growth factor receptor-like 1b	0.00309862	1041	0.00319909	1000	-0.00010047	Nonsig	-0.0138582
DIAVI-09JAN12-CLUS06820_1	phd finger and cxxc domain-containing protein cg17446-like	0.00462027	420	0.00472094	1000	-0.000100676	Nonsig	-0.0093617
DIAVI-09JAN12-CLUS09355_1	isoform a	0.00339211	230	0.00349292	1000	-0.000100804	Nonsig	-0.0127179
DIAVI-09JAN12-CLUS05338_1	proteasome subunit beta type-3-like	0.0013181	607	0.00141906	1000	-0.000100967	Nonsig	-0.0320548
DIAVI-09JAN12-CLUS04365_1	PREDICTED: similar to BMKETTIN	0.001769	923	0.00187002	1000	-0.000101019	Nonsig	-0.0241181
DIAVI-09JAN12-CLUS00003_2	endonuclease-reverse transcriptase -e01	0.0150906	334	0.0151917	1000	-0.000101143	Nonsig	-0.00290111
DIAVI-09JAN12-CLUS03034_1	structural maintenance of chromosomes protein 3	0.00814826	1252	0.00824962	1000	-0.000101361	Nonsig	-0.0053691
DIAVI-09JAN12-CLUS01898_1	glycogen phosphorylase	0.00882458	3095	0.00892609	1000	-0.000101517	Nonsig	-0.00496754
DIAVI-09JAN12-CLUS05178_1	sugar transporter	0.00177153	736	0.00187343	1000	-0.000101897	Nonsig	-0.0242882
DIAVI-09JAN12-CLUS09260_1	neuralized-like protein 2-like	0.00261418	374	0.00271718	1000	-0.000103	Nonsig	-0.0167829
DIAVI-09JAN12-CLUS00849_2	actin-related protein 2	0.00614255	1470	0.00624634	1000	-0.00010379	Nonsig	-0.00727692
DIAVI-09JAN12-CLUS03360_1	26s proteasome non-atpase regulatory subunit 4-like	0.00203966	1072	0.00214394	1000	-0.000104281	Nonsig	-0.021655
DIAVI-09JAN12-CLUS03764_1	digestive cysteine proteinase intestain	0.010413	887	0.0105181	1000	-0.000105108	Nonsig	-0.00436174
DIAVI-09JAN12-CLUS07217_1	gpi-anchor transamidase	0.00739106	391	0.00749622	1000	-0.000105168	Nonsig	-0.00613603
DIAVI-09JAN12-CLUS03064_1	nucleolysin tiar-like	0.00492027	1301	0.00502578	1000	-0.000105509	Nonsig	-0.00921446
DIAVI-09JAN12-CLUS07491_1	u3 small nucleolar rna-associated protein 18-like protein	0.0052642	521	0.00536994	1000	-0.000105742	Nonsig	-0.00863722
DIAVI-09JAN12-CLUS01624_1	protein-s-isoprenylcysteine o-methyltransferase	0.00120639	467	0.00131239	1000	-0.000106002	Nonsig	-0.0365759
DIAVI-09JAN12-CLUS10173_1	isoform b	0.00325568	405	0.00336235	1000	-0.000106672	Nonsig	-0.0140014
DIAVI-09JAN12-CLUS02972_1	glutamate synthase	0.00243448	1274	0.00254123	1000	-0.000106751	Nonsig	-0.018638
DIAVI-09JAN12-CLUS03283_1	ankyrin repeat and mynd domain-containing protein 2	0.00101909	1172	0.00112608	1000	-0.000106993	Nonsig	-0.043358
DIAVI-09JAN12-CLUS02502_1	stress-induced-phosphoprotein 1-like	0.00662447	1418	0.00673165	1000	-0.000107174	Nonsig	-0.00697002
DIAVI-09JAN12-CLUS00198_1	endonuclease-reverse transcriptase	0.0869622	370	0.0870694	1000	-0.000107205	Nonsig	-0.00053506
DIAVI-09JAN12-CLUS03877_1	inositol monophosphatase	0.00940301	832	0.0095103	1000	-0.000107293	Nonsig	-0.00492747
DIAVI-09JAN12-CLUS09005_1	#N/A	0.00131445	456	0.00142191	1000	-0.000107461	Nonsig	-0.0341283
DIAVI-09JAN12-CLUS07395_1	slit homolog 2 protein	0.00344124	521	0.00354877	1000	-0.000107526	Nonsig	-0.0133623
DIAVI-09JAN12-CLUS02274_1	x-prolyl aminopeptidase (aminopeptidase p) soluble	0.00321778	1894	0.0033255	1000	-0.000107717	Nonsig	-0.0143002
DIAVI-09JAN12-CLUS01876_1	#N/A	0.00642318	3310	0.0065309	1000	-0.000107723	Nonsig	-0.00722313
DIAVI-09JAN12-CLUS04698_1	peroxisomal targeting signal 1 receptor-like	0.00338273	482	0.00349064	1000	-0.000107914	Nonsig	-0.0136383
DIAVI-09JAN12-CLUS09645_1	l mbt-like 3	0.00296226	443	0.00307134	1000	-0.000109083	Nonsig	-0.0157051
DIAVI-09JAN12-CLUS08004_1	phd finger-like domain-containing protein 5a	0.00208836	481	0.00219775	1000	-0.000109396	Nonsig	-0.0221742
DIAVI-09JAN12-CLUS03923_1	glutamate--cysteine ligase regulatory subunit-like	0.00224365	889	0.00235484	1000	-0.00011119	Nonsig	-0.0210064
DIAVI-09JAN12-CLUS02808_1	facilitated trehalose transporter tret1-like	0.00371445	1065	0.00382567	1000	-0.000111219	Nonsig	-0.0128128
DIAVI-09JAN12-CLUS10606_1	#N/A	0.00896225	299	0.00907353	1000	-0.000111286	Nonsig	-0.00535954
DIAVI-09JAN12-CLUS01965_1	protein	0.00623028	2800	0.00634174	1000	-0.000111461	Nonsig	-0.00770096
DIAVI-09JAN12-CLUS05352_1	isoform b	0.00452341	478	0.00463503	1000	-0.000111612	Nonsig	-0.0105859
DIAVI-09JAN12-CLUS06782_1	wd repeat-containing protein 26-like	0.00249562	443	0.00260737	1000	-0.000111757	Nonsig	-0.0190255
DIAVI-09JAN12-CLUS07656_1	trna (guanine-n -)-methyltransferase	0.00128817	288	0.00139994	1000	-0.00011177	Nonsig	-0.0361361
DIAVI-09JAN12-CLUS08864_1	spermatogenesis-associated protein 20	0.00300684	478	0.00311885	1000	-0.000112011	Nonsig	-0.0158844
DIAVI-09JAN12-CLUS10613_1	differentially expressed in fdcp 8 homolog	0.00169488	308	0.00180713	1000	-0.000112251	Nonsig	-0.0278507
DIAVI-09JAN12-CLUS03872_1	retinol dehydrogenase 11	0.00624158	877	0.00635462	1000	-0.000113039	Nonsig	-0.00779498
DIAVI-09JAN12-CLUS03645_1	protein phosphatase 1l-like	0.00159043	1075	0.00170394	1000	-0.000113514	Nonsig	-0.0299408
DIAVI-09JAN12-CLUS02720_1	cyclin-related protein fam58a-like isoform 1	0.00130999	1313	0.00142356	1000	-0.000113573	Nonsig	-0.0361087
DIAVI-09JAN12-CLUS04597_1	general transcription factor iif subunit 1-like	0.00437913	658	0.00449323	1000	-0.0001141	Nonsig	-0.0111708
DIAVI-09JAN12-CLUS08597_1	hypothetical protein TcasGA2_TC001668	0.00567873	429	0.0057935	1000	-0.000114776	Nonsig	-0.00869026
DIAVI-09JAN12-CLUS04579_1	synaptoporin isoform 1	0.00078224	634	0.000897116	1000	-0.000114876	Nonsig	-0.0595084
DIAVI-09JAN12-CLUS02951_1	tar dna-binding protein 43-like	0.00174614	1090	0.00186183	1000	-0.000115688	Nonsig	-0.0278604
DIAVI-09JAN12-CLUS02254_1	#N/A	0.00578118	1984	0.00589708	1000	-0.000115907	Nonsig	-0.00862105
DIAVI-09JAN12-CLUS02086_1	golgi apparatus protein 1	0.0026227	2076	0.00273916	1000	-0.000116465	Nonsig	-0.0188696
DIAVI-09JAN12-CLUS06130_1	ccr4-not transcription complex subunit 1	0.00188673	633	0.0020036	1000	-0.000116869	Nonsig	-0.0261011
DIAVI-09JAN12-CLUS05013_1	enhancer of mrna-decapping protein 4	0.00299637	723	0.00311366	1000	-0.000117295	Nonsig	-0.0166765
DIAVI-09JAN12-CLUS02793_1	endonuclease-reverse transcriptase	0.00164386	1063	0.00176219	1000	-0.000118334	Nonsig	-0.030189
DIAVI-09JAN12-CLUS09036_1	atpase family aaa domain-containing protein 5	0.00255148	439	0.0026699	1000	-0.000118418	Nonsig	-0.0197025
DIAVI-09JAN12-CLUS02521_1	t-complex protein 1 subunit epsilon	0.00655901	1368	0.00667804	1000	-0.000119035	Nonsig	-0.00781104
DIAVI-09JAN12-CLUS05618_1	mediator complex	0.00279416	610	0.00291393	1000	-0.000119764	Nonsig	-0.0182269
DIAVI-09JAN12-CLUS04504_1	#N/A	0.000964562	923	0.00108442	1000	-0.000119855	Nonsig	-0.0508662
DIAVI-09JAN12-CLUS03977_1	cathepsin l-like proteinase	0.00811805	676	0.00823806	1000	-0.000120007	Nonsig	-0.00637309
DIAVI-09JAN12-CLUS01880_1	chloride channel protein 3	0.00703316	2042	0.00715322	1000	-0.000120062	Nonsig	-0.00735123
DIAVI-09JAN12-CLUS00820_2	heterogeneous nuclear ribonucleoprotein k	0.0039291	202	0.00404944	1000	-0.00012034	Nonsig	-0.0131018
DIAVI-09JAN12-CLUS05669_1	williams-beuren syndrome critical region protein	0.00102224	605	0.00114288	1000	-0.000120647	Nonsig	-0.0484507
DIAVI-09JAN12-CLUS02171_1	atp-binding cassette sub-family f member 3	0.00365313	1589	0.00377431	1000	-0.000121188	Nonsig	-0.0141734
DIAVI-09JAN12-CLUS04945_1	#N/A	0.00158588	819	0.00170707	1000	-0.000121192	Nonsig	-0.0319816
DIAVI-09JAN12-CLUS01992_1	isoform a	0.00608906	1983	0.0062103	1000	-0.000121249	Nonsig	-0.00856293
DIAVI-09JAN12-CLUS02245_1	ubiquitin-conjugating enzyme	0.00142752	1692	0.00154914	1000	-0.000121621	Nonsig	-0.0355088
DIAVI-09JAN12-CLUS06548_1	zinc finger fyve domain-containing protein 19-like	0.00467587	252	0.00479806	1000	-0.000122198	Nonsig	-0.011204
DIAVI-09JAN12-CLUS00485_1	endonuclease-reverse transcriptase	0.0075491	876	0.00767224	1000	-0.000123146	Nonsig	-0.00702734
DIAVI-09JAN12-CLUS02076_1	ubiquitin-conjugating enzyme rad6	0.00699533	2363	0.0071195	1000	-0.000124175	Nonsig	-0.00764158
DIAVI-09JAN12-CLUS09069_1	upf0047 protein yjbq-like	0.00297778	405	0.00310209	1000	-0.00012431	Nonsig	-0.0177618
DIAVI-09JAN12-CLUS09230_1	dna-directed rna polymerases and iii subunit rpabc2-like	0.00308422	422	0.00320883	1000	-0.000124618	Nonsig	-0.0172025
DIAVI-09JAN12-CLUS01241_1	#N/A	0.00167895	929	0.00180358	1000	-0.000124629	Nonsig	-0.0310974
DIAVI-09JAN12-CLUS09614_1	#N/A	0.0221285	368	0.0222534	1000	-0.00012491	Nonsig	-0.00244459
DIAVI-09JAN12-CLUS03504_1	sodium-dependent phosphate transporter	0.00319846	700	0.00332408	1000	-0.000125625	Nonsig	-0.0167313
DIAVI-09JAN12-CLUS02975_1	catenin delta-2-like	0.00205436	1386	0.00218	1000	-0.000125643	Nonsig	-0.0257805
DIAVI-09JAN12-CLUS10784_1	#N/A	0.00331422	332	0.00344123	1000	-0.000127013	Nonsig	-0.0163328
DIAVI-09JAN12-CLUS04732_1	#N/A	0.00525782	819	0.00538489	1000	-0.000127073	Nonsig	-0.0103714
DIAVI-09JAN12-CLUS11095_1	protein n-terminal asparagine amidohydrolase-like	0.00164119	236	0.00176827	1000	-0.000127079	Nonsig	-0.0323895
DIAVI-09JAN12-CLUS01548_2	#N/A	0.00261224	86	0.00273985	1000	-0.000127607	Nonsig	-0.0207133
DIAVI-09JAN12-CLUS03292_1	cullin-4b-like	0.00152438	1295	0.00165219	1000	-0.000127808	Nonsig	-0.0349662
DIAVI-09JAN12-CLUS06507_1	#N/A	0.00297066	572	0.00309852	1000	-0.000127861	Nonsig	-0.0183015
DIAVI-09JAN12-CLUS11443_1	#N/A	0.000856866	215	0.000985284	1000	-0.000128417	Nonsig	-0.0606482
DIAVI-09JAN12-CLUS04390_1	protein phosphatase 1 regulatory subunit 11-like	0.00577687	649	0.00590572	1000	-0.000128843	Nonsig	-0.00957972
DIAVI-09JAN12-CLUS02518_1	beta- -mannosyltransferase egh-like	0.00173867	1462	0.00186814	1000	-0.000129465	Nonsig	-0.0311911
DIAVI-09JAN12-CLUS03883_1	cation-transporting atpase	0.0074136	524	0.00754377	1000	-0.000130168	Nonsig	-0.00755916
DIAVI-09JAN12-CLUS02283_1	glutaminyl-trna synthetase	0.00597758	1082	0.0061087	1000	-0.000131123	Nonsig	-0.00942363
DIAVI-09JAN12-CLUS04651_1	cullin-associated and neddylation-dissociated partial	0.00219306	738	0.00232535	1000	-0.000132297	Nonsig	-0.0254391
DIAVI-09JAN12-CLUS01838_1	importin beta-3	0.00314749	3432	0.00327981	1000	-0.000132314	Nonsig	-0.0178835
DIAVI-09JAN12-CLUS04414_1	ddb1- and cul4-associated factor 10 homolog	0.00103226	547	0.00116476	1000	-0.000132502	Nonsig	-0.0524482
DIAVI-09JAN12-CLUS10901_1	endonuclease-reverse transcriptase	0.0222255	335	0.0223588	1000	-0.000133318	Nonsig	-0.0025973
DIAVI-09JAN12-CLUS07696_1	atlastin-like isoform 1	0.00118067	490	0.00131487	1000	-0.000134203	Nonsig	-0.0467552
DIAVI-09JAN12-CLUS04990_1	lymphoid-restricted membrane protein	0.00829501	475	0.00842985	1000	-0.000134845	Nonsig	-0.00700319
DIAVI-09JAN12-CLUS02117_1	snf-related serine threonine-protein kinase	0.00559552	1240	0.00573052	1000	-0.000134994	Nonsig	-0.0103531
DIAVI-09JAN12-CLUS04891_1	ras-like protein 1	0.00107658	827	0.00121166	1000	-0.00013508	Nonsig	-0.0513344
DIAVI-09JAN12-CLUS04697_1	aminopeptidase n	0.00394274	521	0.00407811	1000	-0.000135363	Nonsig	-0.0146601
DIAVI-09JAN12-CLUS02181_1	t-cell immunomodulatory protein	0.0040555	2009	0.00419117	1000	-0.000135676	Nonsig	-0.0142915
DIAVI-09JAN12-CLUS02988_1	mitochondrial import inner membrane translocase subunit tim50-c-like	0.00144703	1351	0.00158276	1000	-0.000135728	Nonsig	-0.038937
DIAVI-09JAN12-CLUS10155_1	protein fam40a-like	0.00722225	379	0.00735866	1000	-0.000136405	Nonsig	-0.0081259
DIAVI-09JAN12-CLUS08117_1	n-acetylglucosaminyl-phosphatidylinositol de-n-acetylase	0.00103848	475	0.00117528	1000	-0.000136803	Nonsig	-0.0537445
DIAVI-09JAN12-CLUS03118_1	soluble calcium-activated nucleotidase 1	0.00420712	1197	0.00434397	1000	-0.000136845	Nonsig	-0.0139014
DIAVI-09JAN12-CLUS07682_1	hypothetical protein TcasGA2_TC012765	0.00613857	403	0.00627575	1000	-0.000137186	Nonsig	-0.00959884
DIAVI-09JAN12-CLUS01158_2	#N/A	0.0169546	210	0.0170925	1000	-0.000137833	Nonsig	-0.00351632
DIAVI-09JAN12-CLUS05098_1	hypothetical protein EAG_08502	0.00159452	832	0.00173276	1000	-0.000138234	Nonsig	-0.0361069
DIAVI-09JAN12-CLUS10401_1	#N/A	0.0009775	371	0.00111648	1000	-0.000138982	Nonsig	-0.0577348
DIAVI-09JAN12-CLUS09687_1	hypothetical conserved protein	0.00107716	423	0.00121653	1000	-0.00013937	Nonsig	-0.0528426
DIAVI-09JAN12-CLUS09088_1	#N/A	0.0115718	447	0.0117117	1000	-0.000139891	Nonsig	-0.00521866
DIAVI-09JAN12-CLUS07376_1	rna-binding protein pno1	0.00327907	394	0.00341906	1000	-0.000139992	Nonsig	-0.0181562
DIAVI-09JAN12-CLUS09515_1	#N/A	0.0163268	416	0.0164671	1000	-0.000140286	Nonsig	-0.00371569
DIAVI-09JAN12-CLUS00285_2	cathepsin l-like proteinase	0.0126053	404	0.012746	1000	-0.00014073	Nonsig	-0.00482175
DIAVI-09JAN12-CLUS02842_1	cullin-associated nedd8-dissociated protein 1	0.00352511	920	0.00366646	1000	-0.000141347	Nonsig	-0.017074
DIAVI-09JAN12-CLUS01049_1	zinc finger protein on ecdysone puffs	0.00286865	1206	0.00301013	1000	-0.000141473	Nonsig	-0.0209067
DIAVI-09JAN12-CLUS09365_1	nuclear pore complex protein nup93-like	0.00108037	414	0.00122327	1000	-0.000142904	Nonsig	-0.0539512
DIAVI-09JAN12-CLUS03614_1	methylthioadenosine phosphorylase	0.00147638	1055	0.00161936	1000	-0.000142984	Nonsig	-0.0401464
DIAVI-09JAN12-CLUS00191_2	reverse transcriptase	0.00768482	1872	0.00782858	1000	-0.000143753	Nonsig	-0.00804889
DIAVI-09JAN12-CLUS05514_1	lipoamide acyltransferase component of branched-chain alpha-keto acid dehydrogenase mitochondrial	0.000830498	772	0.000974641	1000	-0.000144143	Nonsig	-0.069506
DIAVI-09JAN12-CLUS04625_1	ribosomal protein l17	0.00245607	675	0.00260059	1000	-0.00014452	Nonsig	-0.0248311
DIAVI-09JAN12-CLUS07079_1	tp53rk-binding protein	0.00507768	559	0.00522236	1000	-0.000144679	Nonsig	-0.0122014
DIAVI-09JAN12-CLUS03646_1	#NAME?	0.00347065	741	0.00361541	1000	-0.000144764	Nonsig	-0.0177472
DIAVI-09JAN12-CLUS01342_2	uncharacterized mfs-type transporter -like	0.00601813	166	0.00616338	1000	-0.000145244	Nonsig	-0.010357
DIAVI-09JAN12-CLUS03916_1	PREDICTED: similar to conserved hypothetical protein	0.00226516	990	0.00241045	1000	-0.000145296	Nonsig	-0.0270003
DIAVI-09JAN12-CLUS06886_1	mixed-lineage leukemia protein	0.00127317	507	0.00141857	1000	-0.000145407	Nonsig	-0.0469667
DIAVI-09JAN12-CLUS04218_1	actin-depolymerizing factor 1	0.00264984	832	0.0027954	1000	-0.000145559	Nonsig	-0.0232241
DIAVI-09JAN12-CLUS04481_1	#N/A	0.00670532	907	0.00685106	1000	-0.000145735	Nonsig	-0.00933793
DIAVI-09JAN12-CLUS04064_1	ras-related protein rab-33b	0.00299047	905	0.00313638	1000	-0.000145911	Nonsig	-0.0206894
DIAVI-09JAN12-CLUS04573_1	structural maintenance of chromosomes protein 6-like	0.00326797	875	0.00341417	1000	-0.000146206	Nonsig	-0.0190079
DIAVI-09JAN12-CLUS09799_1	#N/A	0.00157544	411	0.00172264	1000	-0.000147192	Nonsig	-0.0387907
DIAVI-09JAN12-CLUS06752_1	#N/A	0.00241401	551	0.00256146	1000	-0.000147447	Nonsig	-0.025748
DIAVI-09JAN12-CLUS05311_1	solute carrier family 25 member 35-like	0.00166454	421	0.0018122	1000	-0.000147664	Nonsig	-0.036913
DIAVI-09JAN12-CLUS03518_1	g protein alpha 73b	0.00327365	786	0.00342212	1000	-0.00014847	Nonsig	-0.019263
DIAVI-09JAN12-CLUS10029_1	#N/A	0.00581149	404	0.00596011	1000	-0.000148619	Nonsig	-0.0109667
DIAVI-09JAN12-CLUS07302_1	methyltransferase-like protein 10-like	0.00337844	582	0.00352734	1000	-0.0001489	Nonsig	-0.0187312
DIAVI-09JAN12-CLUS07644_1	#N/A	0.0075275	499	0.00767669	1000	-0.000149184	Nonsig	-0.00852293
DIAVI-09JAN12-CLUS05549_1	calcyclin binding protein	0.00308355	469	0.00323347	1000	-0.000149913	Nonsig	-0.0206169
DIAVI-09JAN12-CLUS07289_1	hypothetical protein TcasGA2_TC006045	0.00107432	466	0.00122434	1000	-0.000150021	Nonsig	-0.0567688
DIAVI-09JAN12-CLUS06191_1	mitochondrial import inner membrane translocase subunit tim44	0.00403835	661	0.00418872	1000	-0.000150369	Nonsig	-0.0158773
DIAVI-09JAN12-CLUS00896_1	nucleoprotein tpr	0.00840624	2033	0.00855691	1000	-0.000150671	Nonsig	-0.00771521
DIAVI-09JAN12-CLUS06399_1	isovaleryl- mitochondrial	0.00193679	633	0.00208759	1000	-0.000150797	Nonsig	-0.0325619
DIAVI-09JAN12-CLUS06377_1	cation transport regulator-like protein 1-like	0.00236698	485	0.00251779	1000	-0.000150802	Nonsig	-0.0268236
DIAVI-09JAN12-CLUS01580_1	#N/A	0.00237644	360	0.00252815	1000	-0.000151712	Nonsig	-0.0268764
DIAVI-09JAN12-CLUS06488_1	serine proteinase stubble	0.00479657	396	0.0049486	1000	-0.000152026	Nonsig	-0.0135512
DIAVI-09JAN12-CLUS05543_1	probable 28s ribosomal protein mitochondrial-like	0.00245835	708	0.00261054	1000	-0.000152196	Nonsig	-0.0260876
DIAVI-09JAN12-CLUS06174_1	#N/A	0.00828887	600	0.00844119	1000	-0.00015232	Nonsig	-0.00790833
DIAVI-09JAN12-CLUS05894_1	sarcalumenin	0.00260174	642	0.00275453	1000	-0.000152787	Nonsig	-0.0247832
DIAVI-09JAN12-CLUS06389_1	tata-box-binding protein	0.00940476	210	0.00955761	1000	-0.000152845	Nonsig	-0.00700138
DIAVI-09JAN12-CLUS03712_1	cg14232 cg14232-pa	0.00292729	605	0.00308014	1000	-0.000152858	Nonsig	-0.0221059
DIAVI-09JAN12-CLUS04255_1	e1a binding protein p400	0.00347303	599	0.00362666	1000	-0.000153626	Nonsig	-0.0187978
DIAVI-09JAN12-CLUS02927_1	d-3-phosphoglycerate dehydrogenase	0.000774802	1077	0.000930855	1000	-0.000156053	Nonsig	-0.0796912
DIAVI-09JAN12-CLUS06112_1	transcription factor	0.00196097	587	0.00211707	1000	-0.000156098	Nonsig	-0.0332638
DIAVI-09JAN12-CLUS03565_1	star-related lipid transfer protein mitochondrial-like	0.00191409	876	0.00207059	1000	-0.000156498	Nonsig	-0.0341312
DIAVI-09JAN12-CLUS06393_1	nudt18 protein	0.00250284	494	0.00265975	1000	-0.000156912	Nonsig	-0.026408
DIAVI-09JAN12-CLUS03707_1	#N/A	0.00252842	1114	0.00268534	1000	-0.000156922	Nonsig	-0.0261504
DIAVI-09JAN12-CLUS04917_1	endonuclease-reverse transcriptase	0.0122854	771	0.0124425	1000	-0.000157027	Nonsig	-0.00551577
DIAVI-09JAN12-CLUS02420_1	myelin expression factor 2-like	0.00229972	1591	0.00245684	1000	-0.000157112	Nonsig	-0.0287005
DIAVI-09JAN12-CLUS00294_1	eukaryotic translation initiation factor 3 subunit l-like	0.00311358	597	0.00327093	1000	-0.000157343	Nonsig	-0.0214102
DIAVI-09JAN12-CLUS06258_1	rab5-interacting protein	0.000884814	477	0.00104226	1000	-0.000157442	Nonsig	-0.0711224
DIAVI-09JAN12-CLUS05373_1	probable er retained protein	0.0016738	683	0.00183147	1000	-0.000157668	Nonsig	-0.0390958
DIAVI-09JAN12-CLUS00852_1	lipoyltransferase mitochondrial-like	0.00109004	604	0.00124777	1000	-0.000157733	Nonsig	-0.0586933
DIAVI-09JAN12-CLUS06450_1	wd repeat-containing protein 55 homolog	0.00390381	566	0.00406195	1000	-0.000158147	Nonsig	-0.0172466
DIAVI-09JAN12-CLUS09335_1	protein zer-1 homolog	0.00324665	426	0.00340531	1000	-0.000158669	Nonsig	-0.0207223
DIAVI-09JAN12-CLUS01884_1	serine threonine-protein phosphatase pp1-gamma catalytic subunit-like isoform 1	0.00318306	3284	0.00334285	1000	-0.000159791	Nonsig	-0.0212722
DIAVI-09JAN12-CLUS09117_1	#N/A	0.00241106	417	0.00257182	1000	-0.000160767	Nonsig	-0.0280337
DIAVI-09JAN12-CLUS04024_1	gtp-binding protein 10-like	0.00223722	513	0.00239832	1000	-0.000161103	Nonsig	-0.030199
DIAVI-09JAN12-CLUS08125_1	suppressor of cytokine signaling 5	0.00128116	400	0.0014427	1000	-0.000161544	Nonsig	-0.0515739
DIAVI-09JAN12-CLUS06485_1	ubiquitin-conjugating enzyme e2	0.00174862	500	0.00191106	1000	-0.000162434	Nonsig	-0.0385774
DIAVI-09JAN12-CLUS03232_1	lysine-specific demethylase no66-like	0.000971959	887	0.00113501	1000	-0.000163051	Nonsig	-0.0673516
DIAVI-09JAN12-CLUS00921_1	flj37770-like protein	0.00525288	440	0.00541658	1000	-0.000163693	Nonsig	-0.0133271
DIAVI-09JAN12-CLUS04560_1	abhydrolase domain-containing protein 13-like	0.00275716	668	0.00292099	1000	-0.000163833	Nonsig	-0.0250685
DIAVI-09JAN12-CLUS01174_1	atp synthase gamma mitochondrial	0.00530141	1500	0.00546554	1000	-0.000164136	Nonsig	-0.0132421
DIAVI-09JAN12-CLUS04717_1	endonuclease-reverse transcriptase	0.0120741	805	0.0122388	1000	-0.000164647	Nonsig	-0.00588218
DIAVI-09JAN12-CLUS02278_1	pyruvate dehydrogenase	0.00675332	1610	0.00691929	1000	-0.000165966	Nonsig	-0.010544
DIAVI-09JAN12-CLUS03749_1	immunoglobulin-binding protein 1b-like	0.00315763	836	0.00332373	1000	-0.000166095	Nonsig	-0.0222637
DIAVI-09JAN12-CLUS04998_1	voltage-dependent calcium channel type d subunit alpha-1-like	0.00173999	706	0.0019061	1000	-0.000166111	Nonsig	-0.0395991
DIAVI-09JAN12-CLUS06192_1	#N/A	0.0107492	670	0.0109157	1000	-0.000166504	Nonsig	-0.00667558
DIAVI-09JAN12-CLUS02099_1	dnaj homolog subfamily c member 7-like isoform 1	0.00416845	1689	0.0043363	1000	-0.00016785	Nonsig	-0.0171447
DIAVI-09JAN12-CLUS02599_1	coatomer subunit delta	0.00436709	1244	0.00453498	1000	-0.000167888	Nonsig	-0.0163831
DIAVI-09JAN12-CLUS06060_1	#N/A	0.00189684	644	0.00206486	1000	-0.000168025	Nonsig	-0.036861
DIAVI-09JAN12-CLUS08535_1	#N/A	0.00175709	399	0.00192526	1000	-0.000168168	Nonsig	-0.039695
DIAVI-09JAN12-CLUS07616_1	isoform a	0.00290371	257	0.0030719	1000	-0.000168195	Nonsig	-0.0244546
DIAVI-09JAN12-CLUS04689_1	protein outspread	0.00196658	714	0.00213491	1000	-0.000168323	Nonsig	-0.0356664
DIAVI-09JAN12-CLUS09333_1	mediator of rna polymerase ii transcription subunit 8	0.0011727	311	0.00134116	1000	-0.000168467	Nonsig	-0.0582963
DIAVI-09JAN12-CLUS06615_1	hypothetical protein TcasGA2_TC007157	0.000913741	602	0.00108299	1000	-0.000169251	Nonsig	-0.0738022
DIAVI-09JAN12-CLUS09491_1	trafficking protein particle complex subunit 2	0.00332612	348	0.00349592	1000	-0.000169805	Nonsig	-0.0216242
DIAVI-09JAN12-CLUS07590_1	#N/A	0.00278308	496	0.00295291	1000	-0.000169826	Nonsig	-0.025724
DIAVI-09JAN12-CLUS07733_1	#N/A	0.00160884	445	0.00177879	1000	-0.000169944	Nonsig	-0.0436103
DIAVI-09JAN12-CLUS00944_2	aldehyde dehydrogenase	0.00109788	355	0.00126783	1000	-0.000169958	Nonsig	-0.0625091
DIAVI-09JAN12-CLUS02726_1	proteasome activator complex subunit 4-like	0.00886542	1062	0.00903545	1000	-0.000170026	Nonsig	-0.00825026
DIAVI-09JAN12-CLUS02160_1	eukaryotic translation initiation factor 2 alpha kinase pek	0.00279363	1653	0.00296388	1000	-0.000170253	Nonsig	-0.0256922
DIAVI-09JAN12-CLUS04830_1	growth factor receptor-bound protein	0.00640452	700	0.00657502	1000	-0.000170503	Nonsig	-0.0114107
DIAVI-09JAN12-CLUS06368_1	ribosomal protein s7	0.00408677	426	0.00425752	1000	-0.00017075	Nonsig	-0.0177765
DIAVI-09JAN12-CLUS08015_1	pre-mrna splicing factor atp-dependent rna helicase prp16	0.00103178	506	0.00120268	1000	-0.000170907	Nonsig	-0.0665659
DIAVI-09JAN12-CLUS10502_1	serine threonine-protein kinase doa	0.00224086	416	0.00241179	1000	-0.000170937	Nonsig	-0.031926
DIAVI-09JAN12-CLUS01955_1	cgmp-dependent protein isozyme 2 forms cd4 t1 t3a t3b-like	0.00553894	2329	0.00571272	1000	-0.000173782	Nonsig	-0.0134165
DIAVI-09JAN12-CLUS02769_1	a chain crystal structure of beta-glucosidase from termite neotermes koshunensis in complex with a new glucopyranosidic product	0.00453225	1025	0.0047075	1000	-0.000175246	Nonsig	-0.0164761
DIAVI-09JAN12-CLUS05091_1	#N/A	0.00688376	664	0.00705906	1000	-0.000175302	Nonsig	-0.0109213
DIAVI-09JAN12-CLUS00586_1	unknown	0.00338284	360	0.00355872	1000	-0.000175878	Nonsig	-0.0220121
DIAVI-09JAN12-CLUS06445_1	#N/A	0.00151736	653	0.00169551	1000	-0.000178148	Nonsig	-0.0482111
DIAVI-09JAN12-CLUS06322_1	hypothetical protein TcasGA2_TC005835	0.00164762	655	0.00182619	1000	-0.000178573	Nonsig	-0.0446895
DIAVI-09JAN12-CLUS02967_1	translation initiation factor 2 gamma subunit	0.00240431	980	0.00258291	1000	-0.000178599	Nonsig	-0.0311186
DIAVI-09JAN12-CLUS03150_1	dnaj protein homolog 1-like	0.000869261	1319	0.00104806	1000	-0.000178803	Nonsig	-0.0812375
DIAVI-09JAN12-CLUS06808_1	#N/A	0.00608778	580	0.00626701	1000	-0.000179226	Nonsig	-0.0126012
DIAVI-09JAN12-CLUS03959_1	histone rna hairpin-binding protein	0.000860773	688	0.00104027	1000	-0.000179495	Nonsig	-0.0822567
DIAVI-09JAN12-CLUS05617_1	#N/A	0.00149425	516	0.0016738	1000	-0.000179552	Nonsig	-0.0492808
DIAVI-09JAN12-CLUS04646_1	autophagy related protein atg8	0.00363472	737	0.00381434	1000	-0.000179615	Nonsig	-0.0209478
DIAVI-09JAN12-CLUS09356_1	histone-lysine n-methyltransferase setmar	0.012245	309	0.0124249	1000	-0.000179905	Nonsig	-0.00633426
DIAVI-09JAN12-CLUS05236_1	dynein heavy chain	0.0120743	375	0.0122543	1000	-0.000179966	Nonsig	-0.00642536
DIAVI-09JAN12-CLUS08032_1	nitrilase and fragile histidine triad fusion protein hit	0.000798888	451	0.00097894	1000	-0.000180052	Nonsig	-0.0882701
DIAVI-09JAN12-CLUS04167_1	translocon-associated protein subunit gamma-like	0.00137376	1011	0.00155411	1000	-0.000180357	Nonsig	-0.0535729
DIAVI-09JAN12-CLUS07600_1	#N/A	0.000987196	512	0.0011677	1000	-0.000180507	Nonsig	-0.0729289
DIAVI-09JAN12-CLUS02853_1	#N/A	0.0109217	1485	0.0111024	1000	-0.000180613	Nonsig	-0.0071232
DIAVI-09JAN12-CLUS02214_1	t-complex protein 1 subunit gamma	0.00165231	1525	0.00183312	1000	-0.000180801	Nonsig	-0.0450971
DIAVI-09JAN12-CLUS08972_1	#N/A	0.00183685	506	0.0020177	1000	-0.000180847	Nonsig	-0.0407823
DIAVI-09JAN12-CLUS04360_1	protein mon2 homolog	0.000756114	855	0.00093768	1000	-0.000181566	Nonsig	-0.0934674
DIAVI-09JAN12-CLUS07020_1	#N/A	0.00867796	484	0.00885971	1000	-0.00018175	Nonsig	-0.00900187
DIAVI-09JAN12-CLUS04326_1	#N/A	0.00069659	740	0.000878783	1000	-0.000182193	Nonsig	-0.100904
DIAVI-09JAN12-CLUS04434_1	#N/A	0.00326716	920	0.0034494	1000	-0.000182246	Nonsig	-0.0235739
DIAVI-09JAN12-CLUS00563_3	venom serine protease inhibitor	0.0102615	259	0.0104439	1000	-0.000182455	Nonsig	-0.00765417
DIAVI-09JAN12-CLUS04379_1	#N/A	0.00197901	651	0.00216209	1000	-0.000183082	Nonsig	-0.0384262
DIAVI-09JAN12-CLUS03379_1	dynactin subunit 1-like	0.00841573	674	0.00859893	1000	-0.000183205	Nonsig	-0.00935289
DIAVI-09JAN12-CLUS06555_1	PREDICTED: hypothetical protein LOC100119605	0.000815361	576	0.000998931	1000	-0.000183569	Nonsig	-0.0881852
DIAVI-09JAN12-CLUS02696_1	nadh dehydrogenase	0.00172871	1328	0.00191251	1000	-0.000183808	Nonsig	-0.0438835
DIAVI-09JAN12-CLUS01856_1	heterogeneous nuclear ribonucleoprotein u-like protein 1	0.00420653	3090	0.00439036	1000	-0.000183832	Nonsig	-0.0185763
DIAVI-09JAN12-CLUS08938_1	timeless-interacting protein	0.00326536	424	0.00345016	1000	-0.000184795	Nonsig	-0.0239075
DIAVI-09JAN12-CLUS06953_1	#N/A	0.00210828	493	0.00229335	1000	-0.000185064	Nonsig	-0.0365409
DIAVI-09JAN12-CLUS02781_1	ribosomal protein s6 kinase beta-1-like	0.00199809	756	0.00218348	1000	-0.000185389	Nonsig	-0.0385339
DIAVI-09JAN12-CLUS00686_2	peptidyl-prolyl cis-trans isomerase fkbp14-like	0.00192739	784	0.00211356	1000	-0.000186177	Nonsig	-0.0400466
DIAVI-09JAN12-CLUS06947_1	#N/A	0.00313025	530	0.00331672	1000	-0.000186469	Nonsig	-0.0251296
DIAVI-09JAN12-CLUS09089_1	trihelix transcription factor gt-3b-like	0.00128547	225	0.00147204	1000	-0.00018657	Nonsig	-0.0588577
DIAVI-09JAN12-CLUS03612_1	isoform c	0.00252445	1034	0.00271131	1000	-0.000186862	Nonsig	-0.0310128
DIAVI-09JAN12-CLUS11083_1	#N/A	0.00127302	275	0.00146196	1000	-0.000188941	Nonsig	-0.0601004
DIAVI-09JAN12-CLUS05515_1	cysteine protease atg4b-like	0.000745863	471	0.000934846	1000	-0.000188983	Nonsig	-0.0980811
DIAVI-09JAN12-CLUS02129_1	ankyrin repeat	0.00175	2276	0.00193979	1000	-0.000189788	Nonsig	-0.0447162
DIAVI-09JAN12-CLUS06067_1	golgi snap receptor complex member 2	0.00256311	509	0.00275294	1000	-0.00018983	Nonsig	-0.0310295
DIAVI-09JAN12-CLUS02943_1	seryl-trna synthetase	0.00522937	1183	0.0054197	1000	-0.000190323	Nonsig	-0.0155253
DIAVI-09JAN12-CLUS09794_1	uncharacterized transposon-derived protein	0.0146156	443	0.0148067	1000	-0.000191029	Nonsig	-0.00563955
DIAVI-09JAN12-CLUS02637_1	protein malvolio-like	0.00671282	1230	0.00690416	1000	-0.000191349	Nonsig	-0.0122064
DIAVI-09JAN12-CLUS04006_1	f-box wd repeat-containing protein 4-like	0.00589377	779	0.0060853	1000	-0.000191529	Nonsig	-0.0138887
DIAVI-09JAN12-CLUS08811_1	#N/A	0.00112577	205	0.00131734	1000	-0.000191568	Nonsig	-0.0682478
DIAVI-09JAN12-CLUS08258_1	#N/A	0.00307057	481	0.00326291	1000	-0.000192339	Nonsig	-0.026386
DIAVI-09JAN12-CLUS10935_1	#N/A	0.00104108	352	0.00123391	1000	-0.000192831	Nonsig	-0.0737997
DIAVI-09JAN12-CLUS05636_1	glypican-4-like	0.000794482	571	0.000987523	1000	-0.000193041	Nonsig	-0.0944631
DIAVI-09JAN12-CLUS08658_1	#N/A	0.00448622	470	0.00467971	1000	-0.000193487	Nonsig	-0.0183381
DIAVI-09JAN12-CLUS02892_1	atp-dependent metalloprotease ftsh	0.0099522	1437	0.0101458	1000	-0.000193569	Nonsig	-0.00836589
DIAVI-09JAN12-CLUS08324_1	#N/A	0.00688809	194	0.00708226	1000	-0.000194172	Nonsig	-0.0120732
DIAVI-09JAN12-CLUS04310_1	#N/A	0.00239045	966	0.00258464	1000	-0.000194184	Nonsig	-0.0339193
DIAVI-09JAN12-CLUS00905_1	low quality protein: titin-like	0.00259119	2385	0.00278592	1000	-0.00019473	Nonsig	-0.0314693
DIAVI-09JAN12-CLUS05905_1	solute carrier family facilitated glucose transporter member 1-like	0.0010735	597	0.00126861	1000	-0.000195108	Nonsig	-0.0725256
DIAVI-09JAN12-CLUS02138_1	prolyl endopeptidase-like	0.00289773	1265	0.00309379	1000	-0.000196057	Nonsig	-0.0284325
DIAVI-09JAN12-CLUS05374_1	#N/A	0.00583101	680	0.00602716	1000	-0.000196156	Nonsig	-0.0143694
DIAVI-09JAN12-CLUS10453_1	#N/A	0.000770803	116	0.000967095	1000	-0.000196292	Nonsig	-0.0985256
DIAVI-09JAN12-CLUS11123_1	#N/A	0.00174712	297	0.00194389	1000	-0.000196769	Nonsig	-0.0463489
DIAVI-09JAN12-CLUS00024_21	#N/A	0.00209462	715	0.00229166	1000	-0.000197039	Nonsig	-0.0390447
DIAVI-09JAN12-CLUS00714_1	hypothetical protein TcasGA2_TC009701	0.00206247	623	0.00225965	1000	-0.000197184	Nonsig	-0.0396542
DIAVI-09JAN12-CLUS09177_1	prominin-like protein	0.00627172	304	0.00646894	1000	-0.000197226	Nonsig	-0.0134469
DIAVI-09JAN12-CLUS01857_1	#N/A	0.00537345	3961	0.00557069	1000	-0.000197234	Nonsig	-0.0156553
DIAVI-09JAN12-CLUS04766_1	etoposide-induced protein homolog	0.00547057	681	0.00566789	1000	-0.000197325	Nonsig	-0.0153892
DIAVI-09JAN12-CLUS02166_1	tetratricopeptide repeat protein 27-like	0.00102876	2215	0.00122653	1000	-0.00019777	Nonsig	-0.0763639
DIAVI-09JAN12-CLUS00663_2	tyrosine-protein kinase src42a	0.00142514	2336	0.00162322	1000	-0.00019808	Nonsig	-0.0565197
DIAVI-09JAN12-CLUS10329_1	#N/A	0.019892	148	0.0200902	1000	-0.00019824	Nonsig	-0.00430669
DIAVI-09JAN12-CLUS08102_1	#N/A	0.00114755	396	0.00134582	1000	-0.000198272	Nonsig	-0.0692164
DIAVI-09JAN12-CLUS02167_1	ylp motif-containing protein 1	0.00256223	1998	0.0027605	1000	-0.000198274	Nonsig	-0.0323703
DIAVI-09JAN12-CLUS04779_1	mitochondrial oxodicarboxylate carrier	0.00154605	567	0.001745	1000	-0.00019895	Nonsig	-0.0525718
DIAVI-09JAN12-CLUS08457_1	#N/A	0.00189511	468	0.00209451	1000	-0.0001994	Nonsig	-0.0434479
DIAVI-09JAN12-CLUS09629_1	protein kti12 homolog	0.00182178	403	0.00202136	1000	-0.000199577	Nonsig	-0.0451469
DIAVI-09JAN12-CLUS02323_1	abhydrolase domain-containing protein 4	0.00602956	1389	0.00622951	1000	-0.000199953	Nonsig	-0.0141685
DIAVI-09JAN12-CLUS04791_1	#N/A	0.00212786	822	0.00232786	1000	-0.000200005	Nonsig	-0.0390148
DIAVI-09JAN12-CLUS09921_1	#N/A	0.0225585	386	0.0227593	1000	-0.000200765	Nonsig	-0.00384801
DIAVI-09JAN12-CLUS01952_1	membrane metallo-endopeptidase-like 1-like	0.00143499	2187	0.00163591	1000	-0.000200926	Nonsig	-0.0569121
DIAVI-09JAN12-CLUS00799_1	ubiquitin carboxyl-terminal hydrolase 2	0.0023617	1000	0.00256265	1000	-0.000200957	Nonsig	-0.0354658
DIAVI-09JAN12-CLUS05430_1	#N/A	0.00125782	593	0.00145907	1000	-0.000201253	Nonsig	-0.0644585
DIAVI-09JAN12-CLUS05918_1	fk506-binding protein 6	0.00267294	549	0.00287428	1000	-0.000201344	Nonsig	-0.0315406
DIAVI-09JAN12-CLUS00798_1	double-stranded rna-binding protein staufen-like protein 2	0.000709758	281	0.000911398	1000	-0.00020164	Nonsig	-0.108598
DIAVI-09JAN12-CLUS08515_1	cg1213 cg1213-pa	0.000989894	469	0.00119156	1000	-0.00020167	Nonsig	-0.0805288
DIAVI-09JAN12-CLUS04211_1	mitotic checkpoint serine threonine-protein kinase bub1	0.00257664	756	0.00277835	1000	-0.000201712	Nonsig	-0.0327335
DIAVI-09JAN12-CLUS01741_2	endopolygalacturonase	0.00213062	317	0.00233361	1000	-0.000202985	Nonsig	-0.0395214
DIAVI-09JAN12-CLUS06873_1	isoform e	0.00146062	468	0.00166371	1000	-0.000203094	Nonsig	-0.0565414
DIAVI-09JAN12-CLUS07352_1	inhibitor of growth protein 3	0.00346522	291	0.00366903	1000	-0.000203804	Nonsig	-0.0248197
DIAVI-09JAN12-CLUS09993_1	cytochrome p450-like protein	0.00577939	324	0.00598327	1000	-0.000203884	Nonsig	-0.0150569
DIAVI-09JAN12-CLUS06323_1	riboflavin kinase	0.0027537	606	0.00295807	1000	-0.000204365	Nonsig	-0.031091
DIAVI-09JAN12-CLUS05109_1	proliferating cell nuclear antigen	0.00195066	759	0.00215509	1000	-0.000204432	Nonsig	-0.0432842
DIAVI-09JAN12-CLUS05809_1	#N/A	0.00470501	687	0.00490974	1000	-0.000204733	Nonsig	-0.0184982
DIAVI-09JAN12-CLUS01835_1	lethal giant	0.00242188	2637	0.0026269	1000	-0.000205023	Nonsig	-0.0352915
DIAVI-09JAN12-CLUS04691_1	upf0585 protein c16orf13-like protein a	0.00587006	678	0.00607511	1000	-0.000205049	Nonsig	-0.0149115
DIAVI-09JAN12-CLUS04448_1	ankyrin repeat domain-containing protein 13b-like	0.00118207	281	0.00138749	1000	-0.000205419	Nonsig	-0.0695861
DIAVI-09JAN12-CLUS00347_1	moesin ezrin radixin	0.00108065	311	0.00128628	1000	-0.00020563	Nonsig	-0.0756501
DIAVI-09JAN12-CLUS04550_1	u195a_drome ame: full=mip18 family protein cg7949	0.00115277	859	0.00135872	1000	-0.000205952	Nonsig	-0.0713878
DIAVI-09JAN12-CLUS05730_1	#N/A	0.00470708	570	0.00491308	1000	-0.000206004	Nonsig	-0.0186027
DIAVI-09JAN12-CLUS11424_1	#N/A	0.00895813	251	0.0091644	1000	-0.000206274	Nonsig	-0.00988684
DIAVI-09JAN12-CLUS04384_1	#N/A	0.00979232	607	0.00999865	1000	-0.00020633	Nonsig	-0.00905578
DIAVI-09JAN12-CLUS03591_1	#N/A	0.0138676	976	0.0140742	1000	-0.000206583	Nonsig	-0.00642187
DIAVI-09JAN12-CLUS02498_1	isocitrate dehydrogenase	0.00405778	1385	0.00426515	1000	-0.000207368	Nonsig	-0.0216456
DIAVI-09JAN12-CLUS07183_1	#N/A	0.00777081	563	0.00797833	1000	-0.000207519	Nonsig	-0.0114456
DIAVI-09JAN12-CLUS07509_1	zinc binding dehydrogenase	0.00255193	574	0.0027599	1000	-0.000207969	Nonsig	-0.0340245
DIAVI-09JAN12-CLUS09257_1	diacylglycerol kinase theta-like isoform 1	0.00104856	340	0.00125676	1000	-0.000208191	Nonsig	-0.0786558
DIAVI-09JAN12-CLUS04639_1	u4 small nuclear ribonucleoprotein 27 kda protein	0.0143967	697	0.0146052	1000	-0.000208536	Nonsig	-0.00624562
DIAVI-09JAN12-CLUS08507_1	#N/A	0.00202453	482	0.00223313	1000	-0.000208599	Nonsig	-0.0425895
DIAVI-09JAN12-CLUS00867_1	wd repeat-containing protein 3-like	0.00246253	524	0.00267119	1000	-0.000208663	Nonsig	-0.0353237
DIAVI-09JAN12-CLUS05926_1	wd repeat-containing protein 82-like	0.00235401	570	0.00256276	1000	-0.000208753	Nonsig	-0.0369002
DIAVI-09JAN12-CLUS01906_1	ero1-like protein	0.0043296	2384	0.00453843	1000	-0.000208828	Nonsig	-0.0204577
DIAVI-09JAN12-CLUS03289_1	isoform b	0.00138983	880	0.00159901	1000	-0.000209175	Nonsig	-0.0608879
DIAVI-09JAN12-CLUS08263_1	#N/A	0.00281484	440	0.0030243	1000	-0.000209465	Nonsig	-0.0311719
DIAVI-09JAN12-CLUS02744_1	#N/A	0.00393295	1253	0.00414285	1000	-0.000209898	Nonsig	-0.0225805
DIAVI-09JAN12-CLUS05412_1	kettin protein	0.00489252	708	0.0051026	1000	-0.000210079	Nonsig	-0.0182588
DIAVI-09JAN12-CLUS04152_1	peroxisomal biogenesis factor 3	0.0016764	846	0.00188772	1000	-0.000211317	Nonsig	-0.0515592
DIAVI-09JAN12-CLUS05064_1	cleavage stimulation factor subunit 1-like	0.00257058	719	0.00278204	1000	-0.000211463	Nonsig	-0.0343327
DIAVI-09JAN12-CLUS02199_1	pab-dependent poly -specific ribonuclease subunit 3-like	0.00491965	1848	0.00513112	1000	-0.000211471	Nonsig	-0.0182781
DIAVI-09JAN12-CLUS06628_1	ancient ubiquitous protein 1	0.00198578	408	0.00219726	1000	-0.000211476	Nonsig	-0.0439496
DIAVI-09JAN12-CLUS03130_1	trithorax group protein	0.00149352	1041	0.00170573	1000	-0.00021221	Nonsig	-0.0576991
DIAVI-09JAN12-CLUS04101_1	inter-alpha-trypsin inhibitor heavy chain h4 precursor (iti heavy chain h4) (inter-alpha-inhibitor heavy chain 4) (inter-alpha-trypsin inhibitor family heavy chain-related protein) (plasma kallikrein sensitive glycoprotein 120) (p	0.00123805	566	0.0014504	1000	-0.000212354	Nonsig	-0.0687508
DIAVI-09JAN12-CLUS03244_1	#N/A	0.00494906	1306	0.00516169	1000	-0.00021263	Nonsig	-0.0182692
DIAVI-09JAN12-CLUS08190_1	ectopic p granules protein 5 homolog	0.00654729	241	0.00676046	1000	-0.000213172	Nonsig	-0.0139148
DIAVI-09JAN12-CLUS01348_2	ubiquitination factor e4	0.00284664	195	0.00305983	1000	-0.000213189	Nonsig	-0.0313646
DIAVI-09JAN12-CLUS01039_1	zinc finger protein 83 isoform a	0.00113269	250	0.00134589	1000	-0.000213193	Nonsig	-0.0748962
DIAVI-09JAN12-CLUS03979_1	#N/A	0.00677758	1037	0.00699078	1000	-0.000213202	Nonsig	-0.0134511
DIAVI-09JAN12-CLUS07168_1	thioredoxin (agap003338-pa)	0.000831443	443	0.00104522	1000	-0.00021378	Nonsig	-0.0993766
DIAVI-09JAN12-CLUS09457_1	u4 tri-snrnp-associated protein 1-like	0.00259139	417	0.00280528	1000	-0.000213887	Nonsig	-0.034443
DIAVI-09JAN12-CLUS05384_1	rna polymerase ii subunit a c-terminal domain phosphatase	0.00345303	642	0.00366718	1000	-0.000214149	Nonsig	-0.0261317
DIAVI-09JAN12-CLUS05567_1	probable alpha-ketoglutarate-dependent dioxygenase abh6-like	0.00135826	541	0.0015727	1000	-0.000214444	Nonsig	-0.0636641
DIAVI-09JAN12-CLUS06670_1	carboxy-terminal domain rna polymerase ii polypeptide a small phosphatase 1-like	0.00140835	439	0.00162284	1000	-0.00021449	Nonsig	-0.0615649
DIAVI-09JAN12-CLUS00492_2	#N/A	0.0011118	174	0.00132656	1000	-0.00021476	Nonsig	-0.0767006
DIAVI-09JAN12-CLUS02003_1	ubiquilin-1-like isoform 1	0.00118248	2589	0.00139741	1000	-0.000214932	Nonsig	-0.0725307
DIAVI-09JAN12-CLUS03730_1	ribonucleoside-diphosphate reductase subunit m2-like isoform 2	0.00541223	1081	0.00562755	1000	-0.000215326	Nonsig	-0.0169436
DIAVI-09JAN12-CLUS05426_1	mrna-capping enzyme-like	0.00218378	426	0.00240029	1000	-0.000216512	Nonsig	-0.0410553
DIAVI-09JAN12-CLUS11088_1	importin-11 isoform 1	0.00377299	337	0.00398956	1000	-0.000216572	Nonsig	-0.0242395
DIAVI-09JAN12-CLUS03277_1	#N/A	0.00348124	1291	0.00369797	1000	-0.000216728	Nonsig	-0.0262291
DIAVI-09JAN12-CLUS10649_1	#N/A	0.00259695	387	0.00281398	1000	-0.000217029	Nonsig	-0.0348572
DIAVI-09JAN12-CLUS02496_1	27 kda hemolymph protein	0.00734078	1487	0.00755788	1000	-0.0002171	Nonsig	-0.0126578
DIAVI-09JAN12-CLUS09595_1	#N/A	0.0312399	253	0.0314572	1000	-0.000217304	Nonsig	-0.00301049
DIAVI-09JAN12-CLUS00663_1	tyrosine-protein kinase src42a	0.00401021	2170	0.00422757	1000	-0.000217363	Nonsig	-0.0229241
DIAVI-09JAN12-CLUS02169_1	#N/A	0.00574138	2088	0.00595886	1000	-0.000217481	Nonsig	-0.016147
DIAVI-09JAN12-CLUS07310_1	enhancer of split mgamma	0.00248754	558	0.00270537	1000	-0.000217832	Nonsig	-0.036457
DIAVI-09JAN12-CLUS07834_1	#N/A	0.00106183	482	0.00127988	1000	-0.000218049	Nonsig	-0.0811142
DIAVI-09JAN12-CLUS01935_1	probable multidrug resistance-associated protein lethal 03659-like	0.0016961	2598	0.0019142	1000	-0.000218101	Nonsig	-0.052536
DIAVI-09JAN12-CLUS03804_1	#N/A	0.00919924	1052	0.00941753	1000	-0.000218293	Nonsig	-0.0101852
DIAVI-09JAN12-CLUS04556_1	#N/A	0.00315123	867	0.00336969	1000	-0.000218462	Nonsig	-0.0291102
DIAVI-09JAN12-CLUS06219_1	huntingtin-interacting protein 1	0.00507532	421	0.005294	1000	-0.000218686	Nonsig	-0.018321
DIAVI-09JAN12-CLUS03965_1	protein mitochondrial-like	0.00996951	636	0.0101886	1000	-0.000219121	Nonsig	-0.00944202
DIAVI-09JAN12-CLUS04904_1	histone	0.00322355	699	0.00344321	1000	-0.000219654	Nonsig	-0.0286283
DIAVI-09JAN12-CLUS09129_1	hypothetical protein TcasGA2_TC006061	0.00115152	328	0.00137134	1000	-0.000219827	Nonsig	-0.0758759
DIAVI-09JAN12-CLUS02574_1	solute carrier family 41 member 1-like	0.000970332	1632	0.00119026	1000	-0.000219929	Nonsig	-0.0887217
DIAVI-09JAN12-CLUS06299_1	#N/A	0.00861223	516	0.00883219	1000	-0.000219959	Nonsig	-0.0109527
DIAVI-09JAN12-CLUS02581_1	fimbrin plastin	0.00126706	1475	0.00148738	1000	-0.000220323	Nonsig	-0.0696259
DIAVI-09JAN12-CLUS02078_1	eh domain-containing protein 1	0.00386239	2397	0.00408296	1000	-0.000220564	Nonsig	-0.0241184
DIAVI-09JAN12-CLUS10557_1	#N/A	0.0159135	219	0.0161345	1000	-0.000221074	Nonsig	-0.00599181
DIAVI-09JAN12-CLUS04115_1	#N/A	0.0012674	981	0.00148938	1000	-0.000221983	Nonsig	-0.0700929
DIAVI-09JAN12-CLUS02820_1	metal transporter cnnm2-like	0.00213131	976	0.00235331	1000	-0.000222006	Nonsig	-0.0430337
DIAVI-09JAN12-CLUS04798_1	sapk substrate protein 1	0.00808166	668	0.00830387	1000	-0.00022221	Nonsig	-0.01178
DIAVI-09JAN12-CLUS09489_1	#N/A	0.013507	312	0.0137293	1000	-0.000222243	Nonsig	-0.00708767
DIAVI-09JAN12-CLUS08167_1	protein fat-free homolog	0.00167574	434	0.00189904	1000	-0.000223299	Nonsig	-0.0543272
DIAVI-09JAN12-CLUS04450_1	zinc finger 1	0.00593372	563	0.0061571	1000	-0.000223377	Nonsig	-0.0160489
DIAVI-09JAN12-CLUS02405_1	monocarboxylate transporter	0.000991638	1438	0.00121542	1000	-0.000223782	Nonsig	-0.0883732
DIAVI-09JAN12-CLUS08743_1	center divider cg6027-pa	0.00515271	443	0.00537649	1000	-0.000223783	Nonsig	-0.0184633
DIAVI-09JAN12-CLUS08981_1	fatty acyl- reductase cg5065-like	0.00084646	207	0.00107038	1000	-0.000223924	Nonsig	-0.101933
DIAVI-09JAN12-CLUS05525_1	serine threonine-protein kinase rio2-like	0.00679474	597	0.00701915	1000	-0.000224408	Nonsig	-0.0141116
DIAVI-09JAN12-CLUS02268_1	tbc1 domain family member 23-like	0.00321489	1738	0.00343953	1000	-0.000224639	Nonsig	-0.0293328
DIAVI-09JAN12-CLUS02418_1	phosphoglucose isomerase	0.00384918	1290	0.00407383	1000	-0.00022465	Nonsig	-0.0246347
DIAVI-09JAN12-CLUS09436_1	translation factor guf1 mitochondrial-like	0.00478984	374	0.0050148	1000	-0.000224954	Nonsig	-0.0199321
DIAVI-09JAN12-CLUS02272_1	glycerol kinase	0.00964282	1359	0.00986793	1000	-0.00022511	Nonsig	-0.010022
DIAVI-09JAN12-CLUS03256_1	ecto-5 -nucleotidase isoform a	0.0015142	974	0.00173975	1000	-0.000225545	Nonsig	-0.0603022
DIAVI-09JAN12-CLUS00499_1	signal recognition particle	0.000752971	864	0.000978861	1000	-0.00022589	Nonsig	-0.113943
DIAVI-09JAN12-CLUS09948_1	#N/A	0.00185653	344	0.00208262	1000	-0.000226095	Nonsig	-0.0499092
DIAVI-09JAN12-CLUS03415_1	cdc2-related kinase	0.00170437	588	0.00193055	1000	-0.000226176	Nonsig	-0.0541162
DIAVI-09JAN12-CLUS04239_1	isoform i	0.00167544	764	0.00190163	1000	-0.000226189	Nonsig	-0.0549971
DIAVI-09JAN12-CLUS05222_1	nadh dehydrogenase flavoprotein mitochondrial	0.00165719	290	0.00188347	1000	-0.000226283	Nonsig	-0.0555872
DIAVI-09JAN12-CLUS09750_1	probable adenylate kinase isoenzyme	0.00292024	145	0.0031468	1000	-0.000226563	Nonsig	-0.0324511
DIAVI-09JAN12-CLUS08955_1	#N/A	0.00110286	381	0.00132956	1000	-0.000226703	Nonsig	-0.0811886
DIAVI-09JAN12-CLUS04184_1	ubiquinone biosynthesis protein	0.00800225	909	0.00822895	1000	-0.000226706	Nonsig	-0.0121326
DIAVI-09JAN12-CLUS00909_2	#N/A	0.00259512	651	0.00282195	1000	-0.00022683	Nonsig	-0.0363919
DIAVI-09JAN12-CLUS10671_1	#N/A	0.00104818	357	0.00127535	1000	-0.000227173	Nonsig	-0.0851947
DIAVI-09JAN12-CLUS02848_1	hippocampus abundant transcript 1 isoform 1	0.00600323	1148	0.00623097	1000	-0.000227739	Nonsig	-0.0161706
DIAVI-09JAN12-CLUS03501_1	#N/A	0.00423941	1186	0.00446736	1000	-0.00022795	Nonsig	-0.0227456
DIAVI-09JAN12-CLUS08678_1	#N/A	0.0188417	475	0.0190698	1000	-0.000228106	Nonsig	-0.00522618
DIAVI-09JAN12-CLUS01066_1	tetraspanin 29fb	0.00259875	545	0.00282689	1000	-0.000228147	Nonsig	-0.0365455
DIAVI-09JAN12-CLUS06111_1	#N/A	0.00489579	631	0.00512407	1000	-0.000228274	Nonsig	-0.0197918
DIAVI-09JAN12-CLUS04914_1	isoform i	0.00162744	803	0.00185621	1000	-0.000228763	Nonsig	-0.0571204
DIAVI-09JAN12-CLUS09165_1	nudix family protein	0.0121504	417	0.0123802	1000	-0.000229813	Nonsig	-0.00813754
DIAVI-09JAN12-CLUS11018_1	pre-mrna-splicing factor isy1 homolog	0.000932001	283	0.00116303	1000	-0.000231032	Nonsig	-0.0961756
DIAVI-09JAN12-CLUS02472_1	amphoterin-induced protein 1-like	0.0011562	1441	0.00138782	1000	-0.000231618	Nonsig	-0.0792994
DIAVI-09JAN12-CLUS09320_1	wrn isoform b	0.00105654	432	0.00128912	1000	-0.000232578	Nonsig	-0.0864064
DIAVI-09JAN12-CLUS04975_1	#N/A	0.00194133	771	0.00217394	1000	-0.000232607	Nonsig	-0.0491477
DIAVI-09JAN12-CLUS02325_1	probable exonuclease mut-7 homolog	0.00218953	962	0.00242235	1000	-0.000232817	Nonsig	-0.0438854
DIAVI-09JAN12-CLUS07982_1	low quality protein: plasma membrane calcium-transporting atpase 3-like	0.000936595	457	0.00116975	1000	-0.000233153	Nonsig	-0.0965405
DIAVI-09JAN12-CLUS08534_1	histidyl-trna synthetase	0.000940919	501	0.00117407	1000	-0.000233155	Nonsig	-0.0961434
DIAVI-09JAN12-CLUS08517_1	#N/A	0.00364495	467	0.00387828	1000	-0.000233332	Nonsig	-0.0269479
DIAVI-09JAN12-CLUS06173_1	ataxin-2-like protein	0.000934446	469	0.00116799	1000	-0.000233541	Nonsig	-0.0968839
DIAVI-09JAN12-CLUS02622_1	5 -amp-activated protein kinase catalytic subunit alpha-2-like	0.00193608	1304	0.00216973	1000	-0.000233652	Nonsig	-0.0494828
DIAVI-09JAN12-CLUS03822_1	gametocyte-specific factor 1	0.0120008	582	0.0122344	1000	-0.000233655	Nonsig	-0.00837444
DIAVI-09JAN12-CLUS02858_1	endonuclease-reverse transcriptase	0.00692837	827	0.00716216	1000	-0.000233794	Nonsig	-0.0144132
DIAVI-09JAN12-CLUS02620_1	inverted repeat-binding protein	0.00359097	1470	0.00382491	1000	-0.000233938	Nonsig	-0.0274092
DIAVI-09JAN12-CLUS01756_1	#N/A	0.00280433	443	0.00303887	1000	-0.000234539	Nonsig	-0.0348828
DIAVI-09JAN12-CLUS06135_1	mitochondrial import inner membrane translocase subunit tim44	0.00537274	598	0.0056076	1000	-0.000234858	Nonsig	-0.0185811
DIAVI-09JAN12-CLUS03022_1	peroxisomal bioproteinsis protein	0.00455318	1128	0.0047885	1000	-0.000235324	Nonsig	-0.0218851
DIAVI-09JAN12-CLUS07154_1	protein smg5	0.00211854	390	0.00235393	1000	-0.000235386	Nonsig	-0.0457561
DIAVI-09JAN12-CLUS07176_1	cg2150 cg2150-pa	0.00222698	535	0.00246256	1000	-0.000235578	Nonsig	-0.0436702
DIAVI-09JAN12-CLUS02844_1	ezrin-binding protein pace-1	0.00131548	1361	0.00155122	1000	-0.000235738	Nonsig	-0.0715884
DIAVI-09JAN12-CLUS08085_1	hypothetical protein TcasGA2_TC004643	0.00126073	310	0.0014965	1000	-0.000235774	Nonsig	-0.0744558
DIAVI-09JAN12-CLUS05440_1	cg9752 cg9752-pa	0.00340111	653	0.00363706	1000	-0.000235958	Nonsig	-0.0291308
DIAVI-09JAN12-CLUS05297_1	dolichyl pyrophosphate man9 c2 alpha- -glucosyltransferase-like	0.00119114	544	0.00142724	1000	-0.0002361	Nonsig	-0.0785342
DIAVI-09JAN12-CLUS07069_1	#N/A	0.00436574	565	0.00460241	1000	-0.000236668	Nonsig	-0.0229272
DIAVI-09JAN12-CLUS06099_1	#N/A	0.0008124	654	0.00104977	1000	-0.000237369	Nonsig	-0.111324
DIAVI-09JAN12-CLUS05377_1	nucleolar complex protein 3 homolog	0.00271771	238	0.00295524	1000	-0.000237529	Nonsig	-0.0363895
DIAVI-09JAN12-CLUS04670_1	protein yipf1-like	0.00143566	790	0.00167333	1000	-0.000237673	Nonsig	-0.0665308
DIAVI-09JAN12-CLUS03860_1	endonuclease-reverse transcriptase	0.00163102	1096	0.00186881	1000	-0.000237795	Nonsig	-0.0591071
DIAVI-09JAN12-CLUS08866_1	#N/A	0.00189498	493	0.0021332	1000	-0.000238221	Nonsig	-0.0514271
DIAVI-09JAN12-CLUS01752_1	#N/A	0.00129228	489	0.00153052	1000	-0.000238236	Nonsig	-0.0734812
DIAVI-09JAN12-CLUS05308_1	#N/A	0.00137435	678	0.00161302	1000	-0.000238669	Nonsig	-0.0695423
DIAVI-09JAN12-CLUS09023_1	atrophin-1 like protein	0.00298737	449	0.00322607	1000	-0.000238707	Nonsig	-0.0333858
DIAVI-09JAN12-CLUS06356_1	#N/A	0.0152672	583	0.0155059	1000	-0.000238717	Nonsig	-0.00673808
DIAVI-09JAN12-CLUS10646_1	#N/A	0.00109535	363	0.00133418	1000	-0.000238826	Nonsig	-0.0856601
DIAVI-09JAN12-CLUS02987_1	e3 ubiquitin-protein ligase mib1	0.00432772	1042	0.00456696	1000	-0.000239237	Nonsig	-0.0233677
DIAVI-09JAN12-CLUS08387_1	#N/A	0.0135657	432	0.0138052	1000	-0.000239508	Nonsig	-0.00760074
DIAVI-09JAN12-CLUS02143_1	ubiquitin-like modifier-activating enzyme 5-like	0.00142479	2146	0.00166503	1000	-0.000240244	Nonsig	-0.0676724
DIAVI-09JAN12-CLUS02028_1	protein twisted gastrulation	0.00351702	1847	0.00375748	1000	-0.000240463	Nonsig	-0.0287223
DIAVI-09JAN12-CLUS04656_1	kn motif and ankyrin repeat domain-containing protein 1	0.00130943	764	0.00155018	1000	-0.000240748	Nonsig	-0.0732993
DIAVI-09JAN12-CLUS05723_1	retinol dehydrogenase 11	0.00297792	537	0.00321912	1000	-0.000241206	Nonsig	-0.033825
DIAVI-09JAN12-CLUS02253_1	isoform d	0.00103215	1791	0.00127395	1000	-0.000241804	Nonsig	-0.0914114
DIAVI-09JAN12-CLUS01152_1	eukaryotic translation initiation factor 1a	0.00303133	305	0.00327334	1000	-0.000242006	Nonsig	-0.0333573
DIAVI-09JAN12-CLUS03295_1	#N/A	0.00234329	1040	0.00258595	1000	-0.000242654	Nonsig	-0.0427931
DIAVI-09JAN12-CLUS03652_1	vacuolar protein sorting-associated protein 35-like	0.00155785	756	0.00180115	1000	-0.000243305	Nonsig	-0.0630256
DIAVI-09JAN12-CLUS08607_1	#N/A	0.00523455	522	0.00547901	1000	-0.000244455	Nonsig	-0.0198223
DIAVI-09JAN12-CLUS08378_1	transportin-3	0.00168154	423	0.00192627	1000	-0.000244727	Nonsig	-0.0590093
DIAVI-09JAN12-CLUS03649_1	isoform c	0.00278452	334	0.0030293	1000	-0.000244775	Nonsig	-0.0365911
DIAVI-09JAN12-CLUS07068_1	comm domain-containing protein 10-like	0.00308714	450	0.00333292	1000	-0.000245785	Nonsig	-0.0332692
DIAVI-09JAN12-CLUS08814_1	hypothetical protein TcasGA2_TC002099	0.00110375	483	0.00134994	1000	-0.000246183	Nonsig	-0.0874413
DIAVI-09JAN12-CLUS02607_1	#N/A	0.00275045	1394	0.00299664	1000	-0.00024619	Nonsig	-0.037231
DIAVI-09JAN12-CLUS02541_1	maternal protein exuperantia-like	0.00492525	1367	0.00517171	1000	-0.000246458	Nonsig	-0.0212057
DIAVI-09JAN12-CLUS03954_1	erythroid transcription factor	0.000879319	933	0.00112586	1000	-0.000246546	Nonsig	-0.10734
DIAVI-09JAN12-CLUS04920_1	cytochrome p450	0.004069	593	0.00431559	1000	-0.000246598	Nonsig	-0.0255533
DIAVI-09JAN12-CLUS08159_1	synapse-associated protein of 47 kda-like	0.00106573	212	0.00131244	1000	-0.000246717	Nonsig	-0.0904349
DIAVI-09JAN12-CLUS02533_1	map kinse-erk kinase	0.000905618	1420	0.00115314	1000	-0.000247525	Nonsig	-0.104938
DIAVI-09JAN12-CLUS10548_1	reverse transcriptase	0.00610762	379	0.00635531	1000	-0.000247691	Nonsig	-0.0172648
DIAVI-09JAN12-CLUS09313_1	#N/A	0.00112974	267	0.00137748	1000	-0.000247746	Nonsig	-0.0861089
DIAVI-09JAN12-CLUS03143_1	protein charybde-like	0.00150642	809	0.00175444	1000	-0.000248017	Nonsig	-0.0661915
DIAVI-09JAN12-CLUS01941_1	camp-response element binding	0.00220978	3058	0.00245782	1000	-0.000248041	Nonsig	-0.0462014
DIAVI-09JAN12-CLUS03536_1	phosphatidylinositol 3-kinase regulatory subunit alpha	0.00171123	1159	0.00195951	1000	-0.000248274	Nonsig	-0.0588377
DIAVI-09JAN12-CLUS02433_1	dna methyltransferase 1-associated protein 1	0.00833017	1345	0.00857869	1000	-0.000248523	Nonsig	-0.0127672
DIAVI-09JAN12-CLUS04619_1	#N/A	0.00710892	841	0.00735756	1000	-0.000248641	Nonsig	-0.0149303
DIAVI-09JAN12-CLUS05670_1	transposable element tc1 transposase	0.000867326	721	0.00111634	1000	-0.000249016	Nonsig	-0.109615
DIAVI-09JAN12-CLUS02638_1	#N/A	0.00497366	1596	0.00522276	1000	-0.000249108	Nonsig	-0.0212247
DIAVI-09JAN12-CLUS10707_1	#N/A	0.000641872	364	0.000891388	1000	-0.000249517	Nonsig	-0.142619
DIAVI-09JAN12-CLUS04748_1	coiled-coil-helix-coiled-coil-helix domain-containing protein mitochondrial-like	0.000769751	563	0.00101941	1000	-0.000249659	Nonsig	-0.121999
DIAVI-09JAN12-CLUS08180_1	#N/A	0.00618717	515	0.00643727	1000	-0.0002501	Nonsig	-0.0172097
DIAVI-09JAN12-CLUS04977_1	#N/A	0.00731704	786	0.00756717	1000	-0.000250127	Nonsig	-0.0145979
DIAVI-09JAN12-CLUS05991_1	e3 ubiquitin-protein ligase rnf180	0.00321649	609	0.00346679	1000	-0.000250297	Nonsig	-0.0325449
DIAVI-09JAN12-CLUS02266_1	inter-alpha-trypsin inhibitor heavy chain h4 precursor (iti heavy chain h4) (inter-alpha-inhibitor heavy chain 4) (inter-alpha-trypsin inhibitor family heavy chain-related protein) (plasma kallikrein sensitive glycoprotein 120) (p	0.00681215	1031	0.00706262	1000	-0.00025047	Nonsig	-0.0156816
DIAVI-09JAN12-CLUS06863_1	spermatogenesis-associated protein 20	0.00548069	505	0.0057312	1000	-0.00025051	Nonsig	-0.0194103
DIAVI-09JAN12-CLUS07967_1	#N/A	0.00140889	544	0.00165949	1000	-0.000250603	Nonsig	-0.0710984
DIAVI-09JAN12-CLUS07661_1	multidrug resistance-associated protein 4-like	0.00261744	306	0.00286821	1000	-0.000250772	Nonsig	-0.0397345
DIAVI-09JAN12-CLUS04930_1	cg11785	0.00101309	445	0.00126391	1000	-0.000250822	Nonsig	-0.0960685
DIAVI-09JAN12-CLUS05495_1	fibroblast growth factor receptor homolog 1-like	0.0033616	429	0.0036127	1000	-0.000251106	Nonsig	-0.0312866
DIAVI-09JAN12-CLUS05287_1	nucleolar complex protein 3 homolog	0.00740606	535	0.00765803	1000	-0.000251963	Nonsig	-0.0145295
DIAVI-09JAN12-CLUS02945_1	wiskott-aldrich syndrome protein	0.00430902	999	0.00456145	1000	-0.000252432	Nonsig	-0.0247246
DIAVI-09JAN12-CLUS08215_1	#N/A	0.0047413	468	0.00499417	1000	-0.000252869	Nonsig	-0.0225658
DIAVI-09JAN12-CLUS02368_1	serine threonine-protein kinase srpk2	0.00178035	1847	0.0020338	1000	-0.000253443	Nonsig	-0.0578013
DIAVI-09JAN12-CLUS06613_1	chromodomain helicase dna binding protein	0.00138574	623	0.00163931	1000	-0.000253569	Nonsig	-0.0729788
DIAVI-09JAN12-CLUS08207_1	PREDICTED: similar to BMKETTIN	0.00175467	479	0.00200833	1000	-0.000253663	Nonsig	-0.0586403
DIAVI-09JAN12-CLUS04662_1	ddrgk domain-containing protein 1-like	0.00172817	698	0.00198232	1000	-0.000254152	Nonsig	-0.0595877
DIAVI-09JAN12-CLUS04681_1	itg-containing peptide	0.00266425	426	0.00291843	1000	-0.000254178	Nonsig	-0.039574
DIAVI-09JAN12-CLUS00277_4	lim domain protein	0.00113112	464	0.0013855	1000	-0.000254381	Nonsig	-0.0880979
DIAVI-09JAN12-CLUS04079_1	cd63 antigen-like	0.00130653	799	0.00156091	1000	-0.000254387	Nonsig	-0.0772606
DIAVI-09JAN12-CLUS01901_1	sterol regulatory element-binding protein 1	0.00177777	2525	0.00203233	1000	-0.000254563	Nonsig	-0.0581193
DIAVI-09JAN12-CLUS03987_1	PREDICTED: hypothetical protein	0.00140157	795	0.00165627	1000	-0.000254702	Nonsig	-0.0725169
DIAVI-09JAN12-CLUS09291_1	ap-1 complex subunit gamma-1	0.00171281	266	0.00196778	1000	-0.000254972	Nonsig	-0.060268
DIAVI-09JAN12-CLUS09803_1	#N/A	0.00170782	402	0.00196292	1000	-0.000255099	Nonsig	-0.0604602
DIAVI-09JAN12-CLUS07194_1	#N/A	0.00154301	557	0.00179854	1000	-0.000255531	Nonsig	-0.0665517
DIAVI-09JAN12-CLUS08287_1	serine threonine-protein kinase rio1	0.000960651	333	0.00121627	1000	-0.00025562	Nonsig	-0.102465
DIAVI-09JAN12-CLUS09477_1	#N/A	0.00372529	436	0.00398113	1000	-0.000255846	Nonsig	-0.0288469
DIAVI-09JAN12-CLUS06637_1	multidrug resistance-associated protein 4-like	0.00170326	321	0.00195926	1000	-0.000256002	Nonsig	-0.0608116
DIAVI-09JAN12-CLUS04801_1	#N/A	0.00206175	827	0.00231842	1000	-0.000256669	Nonsig	-0.0509559
DIAVI-09JAN12-CLUS04363_1	der1-like domain family member 1	0.00160071	677	0.00185784	1000	-0.000257129	Nonsig	-0.0646957
DIAVI-09JAN12-CLUS03594_1	tyrosine-protein phosphatase lar	0.00148803	1179	0.00174537	1000	-0.000257342	Nonsig	-0.0692764
DIAVI-09JAN12-CLUS09938_1	#N/A	0.000787588	424	0.00104494	1000	-0.000257354	Nonsig	-0.122793
DIAVI-09JAN12-CLUS09743_1	protein ndufaf4 homolog	0.00471274	284	0.00497047	1000	-0.000257728	Nonsig	-0.0231238
DIAVI-09JAN12-CLUS05099_1	isoform r	0.00177393	714	0.00203184	1000	-0.000257906	Nonsig	-0.0589521
DIAVI-09JAN12-CLUS09034_1	probable ubiquitin carboxyl-terminal hydrolase faf-x	0.00207051	460	0.00232845	1000	-0.000257941	Nonsig	-0.05099
DIAVI-09JAN12-CLUS03456_1	ell-associated factor eaf-like	0.00099563	873	0.00125392	1000	-0.000258293	Nonsig	-0.100173
DIAVI-09JAN12-CLUS01208_1	#N/A	0.000854261	724	0.00111286	1000	-0.000258594	Nonsig	-0.114848
DIAVI-09JAN12-CLUS08062_1	ankyrin and tpr repeat domain protein	0.0187598	217	0.0190184	1000	-0.00025862	Nonsig	-0.00594625
DIAVI-09JAN12-CLUS00717_1	beta-glucosidase	0.000672697	258	0.000931516	1000	-0.000258819	Nonsig	-0.141371
DIAVI-09JAN12-CLUS00958_1	n-acetyl-glucosamine-6-phosphate isomerase	0.0117672	2166	0.0120263	1000	-0.000259135	Nonsig	-0.00946015
DIAVI-09JAN12-CLUS01871_1	protein piwi-like	0.0044164	3238	0.00467609	1000	-0.000259688	Nonsig	-0.0248143
DIAVI-09JAN12-CLUS04976_1	hypothetical protein TcasGA2_TC001397	0.010579	835	0.0108387	1000	-0.000259718	Nonsig	-0.0105333
DIAVI-09JAN12-CLUS03581_1	#N/A	0.000997635	901	0.00125741	1000	-0.000259771	Nonsig	-0.100504
DIAVI-09JAN12-CLUS06131_1	#N/A	0.00395227	653	0.00421237	1000	-0.000260094	Nonsig	-0.0276793
DIAVI-09JAN12-CLUS01985_1	#N/A	0.0139927	2680	0.0142533	1000	-0.000260586	Nonsig	-0.00801345
DIAVI-09JAN12-CLUS03194_1	mevalonate kinase	0.00123712	641	0.00149806	1000	-0.000260935	Nonsig	-0.0831161
DIAVI-09JAN12-CLUS00630_2	isoform p	0.00473057	384	0.00499163	1000	-0.000261061	Nonsig	-0.023329
DIAVI-09JAN12-CLUS05576_1	aldo-keto reductase	0.0032505	418	0.00351194	1000	-0.00026144	Nonsig	-0.033597
DIAVI-09JAN12-CLUS08714_1	tyrosine-protein kinase src42a-like isoform 1	0.00186032	501	0.002122	1000	-0.000261679	Nonsig	-0.0571576
DIAVI-09JAN12-CLUS00765_1	#N/A	0.00207458	61	0.00233643	1000	-0.00026185	Nonsig	-0.0516227
DIAVI-09JAN12-CLUS09512_1	#N/A	0.000930799	419	0.00119283	1000	-0.000262027	Nonsig	-0.107721
DIAVI-09JAN12-CLUS05336_1	c87436 protein	0.00101403	737	0.00127631	1000	-0.000262283	Nonsig	-0.0999065
DIAVI-09JAN12-CLUS03988_1	#N/A	0.0124808	1004	0.0127433	1000	-0.000262499	Nonsig	-0.00903944
DIAVI-09JAN12-CLUS03584_1	rna binding motif protein 34	0.00259164	1016	0.0028542	1000	-0.000262566	Nonsig	-0.0419106
DIAVI-09JAN12-CLUS02602_1	methyltransferase-like protein 23-like	0.00134814	1257	0.00161078	1000	-0.000262639	Nonsig	-0.0773008
DIAVI-09JAN12-CLUS02439_1	2-hydroxyphytanoyl-coa lyase	0.000691555	1307	0.000954814	1000	-0.000263259	Nonsig	-0.140092
DIAVI-09JAN12-CLUS01620_1	creb-binding protein	0.00108354	711	0.00134698	1000	-0.00026344	Nonsig	-0.0945162
DIAVI-09JAN12-CLUS01279_1	#N/A	0.00109417	315	0.00135816	1000	-0.000263989	Nonsig	-0.0938656
DIAVI-09JAN12-CLUS09406_1	general odorant-binding protein 56d-like	0.00385455	366	0.00411857	1000	-0.000264015	Nonsig	-0.0287722
DIAVI-09JAN12-CLUS07261_1	transmembrane protein 35-like	0.00119535	469	0.00145954	1000	-0.000264195	Nonsig	-0.0867226
DIAVI-09JAN12-CLUS00824_2	serine threonine-protein phosphatase 2a 65 kda regulatory subunit a beta isoform-like	0.00404458	1138	0.00430901	1000	-0.000264436	Nonsig	-0.0275047
DIAVI-09JAN12-CLUS06388_1	#N/A	0.000932734	634	0.00119729	1000	-0.000264558	Nonsig	-0.108442
DIAVI-09JAN12-CLUS08087_1	#N/A	0.00271342	409	0.00297807	1000	-0.000264654	Nonsig	-0.0404186
DIAVI-09JAN12-CLUS02403_1	phosphoglucomutase-2-like isoform 1	0.00438195	1333	0.00464675	1000	-0.000264793	Nonsig	-0.0254812
DIAVI-09JAN12-CLUS09496_1	#N/A	0.00100447	299	0.00126928	1000	-0.000264808	Nonsig	-0.10162
DIAVI-09JAN12-CLUS04774_1	meiotic recombination 11	0.00198047	759	0.0022454	1000	-0.000264936	Nonsig	-0.0545268
DIAVI-09JAN12-CLUS07528_1	cg2843 cg2843-pa	0.0014352	390	0.00170063	1000	-0.000265426	Nonsig	-0.0736964
DIAVI-09JAN12-CLUS06722_1	#N/A	0.00334162	585	0.00360761	1000	-0.000265994	Nonsig	-0.0332631
DIAVI-09JAN12-CLUS02115_1	transmembrane protein 14c-like	0.00234322	2237	0.00260985	1000	-0.000266634	Nonsig	-0.0468031
DIAVI-09JAN12-CLUS07104_1	double-strand-break repair protein rad21 homolog	0.0011267	552	0.00139355	1000	-0.000266848	Nonsig	-0.092314
DIAVI-09JAN12-CLUS03181_1	upf0760 protein c2orf29-like	0.00211608	1252	0.00238293	1000	-0.000266852	Nonsig	-0.0515795
DIAVI-09JAN12-CLUS04477_1	casein kinase	0.00245331	839	0.00272019	1000	-0.000266887	Nonsig	-0.0448479
DIAVI-09JAN12-CLUS02419_1	isocitrate dehydrogenase	0.00315958	1529	0.00342678	1000	-0.000267207	Nonsig	-0.0352578
DIAVI-09JAN12-CLUS07849_1	transcription elongation regulator 1	0.000861941	299	0.00112928	1000	-0.000267336	Nonsig	-0.117323
DIAVI-09JAN12-CLUS09038_1	contactin	0.000772626	340	0.0010403	1000	-0.00026767	Nonsig	-0.129188
DIAVI-09JAN12-CLUS05997_1	isoform p	0.00157754	539	0.0018453	1000	-0.000267758	Nonsig	-0.0680861
DIAVI-09JAN12-CLUS09553_1	nadh dehydrogenase	0.00100047	306	0.00126867	1000	-0.0002682	Nonsig	-0.103145
DIAVI-09JAN12-CLUS09693_1	zinc finger swim domain-containing protein kiaa0913-like	0.00120531	324	0.00147357	1000	-0.000268265	Nonsig	-0.0872735
DIAVI-09JAN12-CLUS05170_1	beta-amyloid-like protein	0.000978307	608	0.00124672	1000	-0.000268417	Nonsig	-0.105295
DIAVI-09JAN12-CLUS05983_1	spermatogenesis-associated protein 20	0.00422916	644	0.0044984	1000	-0.000269247	Nonsig	-0.0268046
DIAVI-09JAN12-CLUS03129_1	#N/A	0.00231597	1097	0.00258526	1000	-0.000269287	Nonsig	-0.0477708
DIAVI-09JAN12-CLUS04268_1	dnaj homolog subfamily c member 3-like	0.00655914	721	0.00682845	1000	-0.000269313	Nonsig	-0.0174754
DIAVI-09JAN12-CLUS08589_1	hypothetical protein TcasGA2_TC007649	0.00188073	488	0.00215047	1000	-0.000269746	Nonsig	-0.0582081
DIAVI-09JAN12-CLUS03602_1	catenin delta-2-like	0.00155289	856	0.00182273	1000	-0.000269831	Nonsig	-0.0695792
DIAVI-09JAN12-CLUS08612_1	#N/A	0.00322209	458	0.00349204	1000	-0.000269949	Nonsig	-0.0349414
DIAVI-09JAN12-CLUS02595_1	y box binding	0.0115041	1428	0.0117745	1000	-0.000270334	Nonsig	-0.0100874
DIAVI-09JAN12-CLUS03793_1	dna replication licensing factor mcm7	0.0018472	764	0.00211773	1000	-0.000270531	Nonsig	-0.0593569
DIAVI-09JAN12-CLUS05256_1	mitochondrial import receptor subunit	0.00159859	717	0.0018692	1000	-0.000270607	Nonsig	-0.0679178
DIAVI-09JAN12-CLUS03759_1	aldo-keto reductase	0.000631729	751	0.000902469	1000	-0.00027074	Nonsig	-0.154902
DIAVI-09JAN12-CLUS04713_1	#N/A	0.000881229	764	0.00115219	1000	-0.000270959	Nonsig	-0.116435
DIAVI-09JAN12-CLUS06452_1	trna (adenine-n -)-methyltransferase catalytic subunit trmt61a-like	0.00093005	589	0.00120119	1000	-0.000271136	Nonsig	-0.111104
DIAVI-09JAN12-CLUS08620_1	rna 3 terminal phosphate cyclase	0.00350209	389	0.00377349	1000	-0.000271395	Nonsig	-0.0324153
DIAVI-09JAN12-CLUS09212_1	zinc finger protein dpf3-like	0.00122479	154	0.00149627	1000	-0.000271476	Nonsig	-0.0869471
DIAVI-09JAN12-CLUS02784_1	#N/A	0.00150004	1264	0.00177154	1000	-0.000271495	Nonsig	-0.0722469
DIAVI-09JAN12-CLUS02314_1	glycerol-3-phosphate acyltransferase mitochondrial-like	0.00844351	1446	0.00871515	1000	-0.000271634	Nonsig	-0.0137516
DIAVI-09JAN12-CLUS09052_1	iron-sulfur protein nubpl-like	0.00439967	398	0.00467148	1000	-0.000271807	Nonsig	-0.0260341
DIAVI-09JAN12-CLUS02469_1	asparaginyl-trna cytoplasmic-like	0.00653313	1020	0.006805	1000	-0.000271862	Nonsig	-0.0177063
DIAVI-09JAN12-CLUS10206_1	#N/A	0.00257615	393	0.00284809	1000	-0.000271942	Nonsig	-0.0435829
DIAVI-09JAN12-CLUS00718_1	eukaryotic translation initiation factor 3 subunit e-like	0.00105471	375	0.00132671	1000	-0.000272	Nonsig	-0.0996432
DIAVI-09JAN12-CLUS01741_1	endopolygalacturonase	0.00272054	392	0.00299282	1000	-0.000272286	Nonsig	-0.0414264
DIAVI-09JAN12-CLUS05995_1	#N/A	0.00116736	496	0.00143994	1000	-0.000272575	Nonsig	-0.0911377
DIAVI-09JAN12-CLUS04980_1	mitochondrial import inner membrane translocase subunit tim17	0.00123066	486	0.00150328	1000	-0.000272619	Nonsig	-0.0869014
DIAVI-09JAN12-CLUS01754_1	endo-beta- -glucanase	0.00113623	532	0.00140892	1000	-0.000272687	Nonsig	-0.0934189
DIAVI-09JAN12-CLUS04725_1	contactin-associated protein 1	0.00347403	443	0.00374732	1000	-0.000273293	Nonsig	-0.0328876
DIAVI-09JAN12-CLUS09567_1	uncharacterized ring finger protein	0.00137233	283	0.00164569	1000	-0.000273363	Nonsig	-0.0788904
DIAVI-09JAN12-CLUS00003_1	cugbp elav-like family member 2-like	0.00252413	1336	0.00279858	1000	-0.000274444	Nonsig	-0.044825
DIAVI-09JAN12-CLUS02523_1	dihydrolipoamide dehydrogenase e3 subunit	0.00247522	757	0.00274968	1000	-0.000274461	Nonsig	-0.0456684
DIAVI-09JAN12-CLUS05724_1	cytochrome p450	0.00424939	628	0.00452412	1000	-0.000274726	Nonsig	-0.0272071
DIAVI-09JAN12-CLUS08708_1	isoform b	0.00128475	278	0.0015595	1000	-0.000274751	Nonsig	-0.0841671
DIAVI-09JAN12-CLUS07966_1	#N/A	0.00770558	474	0.00798039	1000	-0.000274807	Nonsig	-0.0152186
DIAVI-09JAN12-CLUS07204_1	#N/A	0.00106738	569	0.00134225	1000	-0.000274876	Nonsig	-0.0995166
DIAVI-09JAN12-CLUS10825_1	galactose-specific c-type	0.00368337	247	0.00395873	1000	-0.00027536	Nonsig	-0.0313106
DIAVI-09JAN12-CLUS02081_1	acetyl-coa carboxylase	0.00295107	1695	0.00322653	1000	-0.000275456	Nonsig	-0.0387556
DIAVI-09JAN12-CLUS03941_1	acyl- delta desaturase-like	0.00477696	705	0.00505269	1000	-0.00027573	Nonsig	-0.024371
DIAVI-09JAN12-CLUS00468_1	dynamin-like isoform 1	0.00400127	296	0.00427705	1000	-0.000275782	Nonsig	-0.0289467
DIAVI-09JAN12-CLUS05152_1	#N/A	0.00358988	696	0.00386629	1000	-0.000276417	Nonsig	-0.0322153
DIAVI-09JAN12-CLUS04053_1	transmembrane protein 41b-like	0.00169559	660	0.00197203	1000	-0.000276443	Nonsig	-0.0655935
DIAVI-09JAN12-CLUS00639_1	peptidyl-prolyl cis-trans isomerase-like	0.00269573	679	0.00297239	1000	-0.000276658	Nonsig	-0.042429
DIAVI-09JAN12-CLUS03367_1	eukaryotic translation initiation factor 2 subunit 1-like	0.00267619	946	0.00295357	1000	-0.000277378	Nonsig	-0.0428301
DIAVI-09JAN12-CLUS09652_1	pre-mrna-splicing factor atp-dependent rna helicase prp22	0.000906258	230	0.00118403	1000	-0.000277767	Nonsig	-0.116109
DIAVI-09JAN12-CLUS03753_1	endonuclease-reverse transcriptase	0.00151222	1096	0.00179027	1000	-0.000278049	Nonsig	-0.0733032
DIAVI-09JAN12-CLUS02681_1	PREDICTED: similar to alpha-esterase	0.00659268	393	0.00687081	1000	-0.000278127	Nonsig	-0.0179457
DIAVI-09JAN12-CLUS11061_1	#N/A	0.00378722	225	0.00406555	1000	-0.000278324	Nonsig	-0.0307982
DIAVI-09JAN12-CLUS02515_1	cytochrome p450 cyp6bk17	0.00290585	1142	0.00318427	1000	-0.00027842	Nonsig	-0.0397366
DIAVI-09JAN12-CLUS03865_1	#N/A	0.00165501	815	0.00193363	1000	-0.000278623	Nonsig	-0.0675735
DIAVI-09JAN12-CLUS10763_1	riken cdna d230014k01	0.00363167	168	0.00391083	1000	-0.000279157	Nonsig	-0.0321622
DIAVI-09JAN12-CLUS01266_1	#N/A	0.00099542	555	0.00127468	1000	-0.000279263	Nonsig	-0.107396
DIAVI-09JAN12-CLUS06098_1	#N/A	0.00537031	658	0.0056499	1000	-0.000279585	Nonsig	-0.022041
DIAVI-09JAN12-CLUS04888_1	conserved oligomeric golgi complex subunit 4-like	0.00146577	765	0.00174579	1000	-0.000280019	Nonsig	-0.0759258
DIAVI-09JAN12-CLUS03006_1	conserved oligomeric golgi complex subunit 8-like	0.00190086	1342	0.00218113	1000	-0.000280269	Nonsig	-0.0597313
DIAVI-09JAN12-CLUS09555_1	probable small nuclear ribonucleoprotein sm d2-like	0.00197615	419	0.00225644	1000	-0.000280291	Nonsig	-0.0576042
DIAVI-09JAN12-CLUS00460_2	g t mismatch-specific thymine dna	0.000829668	299	0.00110998	1000	-0.000280308	Nonsig	-0.126409
DIAVI-09JAN12-CLUS04171_1	cordon-bleu 1	0.00173825	977	0.00201894	1000	-0.000280682	Nonsig	-0.0650093
DIAVI-09JAN12-CLUS06110_1	sodium-coupled neutral amino acid transporter 10	0.00182994	647	0.00211087	1000	-0.000280925	Nonsig	-0.0620235
DIAVI-09JAN12-CLUS05214_1	hypothetical protein RO3G_01618	0.0105258	707	0.0108072	1000	-0.000281379	Nonsig	-0.0114572
DIAVI-09JAN12-CLUS03960_1	chitinase 6	0.00539049	639	0.00567207	1000	-0.000281584	Nonsig	-0.0221137
DIAVI-09JAN12-CLUS01923_1	e3 ubiquitin-protein ligase ubr4-like	0.00641153	2420	0.00669431	1000	-0.000282785	Nonsig	-0.0187444
DIAVI-09JAN12-CLUS10561_1	#N/A	0.00654616	392	0.00682904	1000	-0.000282883	Nonsig	-0.0183732
DIAVI-09JAN12-CLUS01007_1	#N/A	0.00650597	301	0.00678893	1000	-0.000282954	Nonsig	-0.0184889
DIAVI-09JAN12-CLUS01942_1	testis-expressed sequence 2	0.00364103	2181	0.00392426	1000	-0.00028323	Nonsig	-0.0325335
DIAVI-09JAN12-CLUS05024_1	epoxide hydrolase 4-like	0.000887426	740	0.0011707	1000	-0.000283278	Nonsig	-0.120315
DIAVI-09JAN12-CLUS03957_1	pleckstrin-like proteiny-like domain family b member 2	0.00416801	634	0.00445139	1000	-0.000283374	Nonsig	-0.0285663
DIAVI-09JAN12-CLUS09265_1	dolichyl pyrophosphate man9 c2 alpha- -glucosyltransferase-like	0.000934786	443	0.00121847	1000	-0.000283689	Nonsig	-0.115104
DIAVI-09JAN12-CLUS09001_1	#N/A	0.000932575	433	0.00121635	1000	-0.00028378	Nonsig	-0.115377
DIAVI-09JAN12-CLUS02258_1	gmp synthase	0.0014583	1522	0.00174213	1000	-0.000283822	Nonsig	-0.0772316
DIAVI-09JAN12-CLUS05195_1	transposase-like	0.0110701	811	0.011354	1000	-0.000283923	Nonsig	-0.0109982
DIAVI-09JAN12-CLUS08694_1	signal recognition particle 14 kda protein	0.000880225	348	0.00116433	1000	-0.000284106	Nonsig	-0.121483
DIAVI-09JAN12-CLUS02831_1	#N/A	0.00175899	1347	0.00204324	1000	-0.00028425	Nonsig	-0.0650562
DIAVI-09JAN12-CLUS00755_2	gut cathepsin l-like cysteine protease	0.003339	341	0.00362364	1000	-0.000284648	Nonsig	-0.0355296
DIAVI-09JAN12-CLUS03840_1	calcium and integrin-binding protein 1	0.00256529	712	0.00285023	1000	-0.000284946	Nonsig	-0.0457444
DIAVI-09JAN12-CLUS05800_1	dna-directed rna polymerase ii subunit rpb3-like	0.00244521	598	0.00273025	1000	-0.000285036	Nonsig	-0.0478856
DIAVI-09JAN12-CLUS09363_1	#N/A	0.00869426	416	0.00897959	1000	-0.000285331	Nonsig	-0.014024
DIAVI-09JAN12-CLUS05899_1	solute carrier family member b2	0.0009055	693	0.00119096	1000	-0.000285463	Nonsig	-0.11901
DIAVI-09JAN12-CLUS01869_1	zinc finger protein 808	0.00314031	3215	0.00342581	1000	-0.000285499	Nonsig	-0.0377907
DIAVI-09JAN12-CLUS07365_1	#N/A	0.00244799	567	0.00273386	1000	-0.000285874	Nonsig	-0.0479673
DIAVI-09JAN12-CLUS02906_1	calreticulin	0.00264314	1146	0.00292924	1000	-0.000286105	Nonsig	-0.0446356
DIAVI-09JAN12-CLUS02829_1	mog interacting and ectopic p-granules protein 1	0.00214032	1321	0.0024277	1000	-0.000287374	Nonsig	-0.0547153
DIAVI-09JAN12-CLUS02180_1	ubx domain-containing protein 8	0.00420377	1810	0.00449134	1000	-0.000287573	Nonsig	-0.0287372
DIAVI-09JAN12-CLUS10278_1	#N/A	0.00224587	373	0.0025335	1000	-0.000287626	Nonsig	-0.0523354
DIAVI-09JAN12-CLUS09502_1	dehydrogenase reductase sdr family protein 7-like	0.00119149	298	0.00147971	1000	-0.000288223	Nonsig	-0.0940872
DIAVI-09JAN12-CLUS10860_1	creb-binding protein	0.000471094	112	0.000759543	1000	-0.000288449	Nonsig	-0.207445
DIAVI-09JAN12-CLUS08511_1	growth differentiation factor 8-like	0.00122904	404	0.00151751	1000	-0.000288469	Nonsig	-0.0915653
DIAVI-09JAN12-CLUS00050_5	endonuclease-reverse transcriptase	0.0046497	844	0.00493821	1000	-0.000288511	Nonsig	-0.0261447
DIAVI-09JAN12-CLUS03926_1	#N/A	0.00822656	1033	0.00851547	1000	-0.000288914	Nonsig	-0.0149906
DIAVI-09JAN12-CLUS01541_1	histone-lysine n-methyltransferase setmar	0.00133292	319	0.00162213	1000	-0.000289209	Nonsig	-0.0852813
DIAVI-09JAN12-CLUS08980_1	#N/A	0.00120001	434	0.00148926	1000	-0.000289244	Nonsig	-0.0937836
DIAVI-09JAN12-CLUS04883_1	cop9 signalosome complex subunit 6-like	0.000936214	531	0.00122576	1000	-0.000289546	Nonsig	-0.11703
DIAVI-09JAN12-CLUS08059_1	serine threonine-protein kinase polo	0.00181351	179	0.00210383	1000	-0.000290315	Nonsig	-0.0644897
DIAVI-09JAN12-CLUS09189_1	PREDICTED: similar to conserved hypothetical protein	0.00068025	205	0.000970745	1000	-0.000290495	Nonsig	-0.154437
DIAVI-09JAN12-CLUS04563_1	apolipoprotein d	0.00456731	639	0.00485831	1000	-0.000290995	Nonsig	-0.0268243
DIAVI-09JAN12-CLUS03607_1	#N/A	0.0036453	1160	0.00393632	1000	-0.00029102	Nonsig	-0.0333571
DIAVI-09JAN12-CLUS03029_1	phosphatidylinositol 4-kinase type-ii	0.00140919	792	0.00170046	1000	-0.000291267	Nonsig	-0.081596
DIAVI-09JAN12-CLUS04023_1	beta- -glucanase	0.00207064	643	0.00236251	1000	-0.000291876	Nonsig	-0.0572703
DIAVI-09JAN12-CLUS05535_1	elongator complex protein 3-like	0.00246967	435	0.00276166	1000	-0.000291988	Nonsig	-0.0485309
DIAVI-09JAN12-CLUS09871_1	#N/A	0.000704655	383	0.000996712	1000	-0.000292057	Nonsig	-0.150593
DIAVI-09JAN12-CLUS02996_1	actin	0.000936626	1084	0.00122871	1000	-0.000292087	Nonsig	-0.117884
DIAVI-09JAN12-CLUS03052_1	serine protease snake	0.00577739	1072	0.00607011	1000	-0.000292722	Nonsig	-0.021465
DIAVI-09JAN12-CLUS02328_1	#N/A	0.00407788	1682	0.00437062	1000	-0.000292738	Nonsig	-0.0301084
DIAVI-09JAN12-CLUS03163_1	apoptosis inhibitor 5	0.00297234	964	0.00326534	1000	-0.000292996	Nonsig	-0.0408293
DIAVI-09JAN12-CLUS06462_1	phosphatidylethanolamine-binding protein homolog -like isoform 1	0.000838141	628	0.00113133	1000	-0.000293194	Nonsig	-0.130274
DIAVI-09JAN12-CLUS01602_2	#N/A	0.00123331	121	0.00152653	1000	-0.000293224	Nonsig	-0.0926345
DIAVI-09JAN12-CLUS02424_1	hypothetical protein TcasGA2_TC016236	0.0112798	1900	0.0115732	1000	-0.000293391	Nonsig	-0.0111517
DIAVI-09JAN12-CLUS11351_1	sugar transporter	0.00281363	239	0.00310722	1000	-0.000293589	Nonsig	-0.043105
DIAVI-09JAN12-CLUS10185_1	camp-dependent protein kinase c1	0.000797898	407	0.00109153	1000	-0.000293634	Nonsig	-0.136089
DIAVI-09JAN12-CLUS06573_1	transmembrane protein 98-like	0.00184902	429	0.00214309	1000	-0.000294063	Nonsig	-0.0640974
DIAVI-09JAN12-CLUS10047_1	f-box leucine rich repeat protein	0.000903177	383	0.0011975	1000	-0.000294324	Nonsig	-0.122503
DIAVI-09JAN12-CLUS10990_1	riboflavin kinase	0.00112514	335	0.00141961	1000	-0.000294478	Nonsig	-0.100965
DIAVI-09JAN12-CLUS01149_1	chymotrypsin-like proteinase 6d precursor	0.000916886	378	0.00121154	1000	-0.000294651	Nonsig	-0.121021
DIAVI-09JAN12-CLUS03869_1	#N/A	0.00582526	967	0.00611993	1000	-0.000294665	Nonsig	-0.0214308
DIAVI-09JAN12-CLUS05860_1	protein hairy-like	0.00278548	503	0.0030803	1000	-0.000294815	Nonsig	-0.0436921
DIAVI-09JAN12-CLUS02025_1	e3 ubiquitin-protein ligase nedd-4	0.0022701	1289	0.00256494	1000	-0.000294842	Nonsig	-0.0530327
DIAVI-09JAN12-CLUS02735_1	isoform f	0.00112159	1379	0.00141686	1000	-0.000295268	Nonsig	-0.101492
DIAVI-09JAN12-CLUS00066_1	actin	0.00104836	1574	0.00134376	1000	-0.000295406	Nonsig	-0.107814
DIAVI-09JAN12-CLUS09780_1	myosin-viia	0.00118876	371	0.00148535	1000	-0.000296591	Nonsig	-0.0967349
DIAVI-09JAN12-CLUS02243_1	leucine-rich transmembrane protein	0.00283868	2070	0.00313528	1000	-0.000296602	Nonsig	-0.0431602
DIAVI-09JAN12-CLUS10317_1	#N/A	0.00652351	432	0.00682073	1000	-0.000297222	Nonsig	-0.0193497
DIAVI-09JAN12-CLUS03512_1	#N/A	0.00455768	1179	0.00485531	1000	-0.000297636	Nonsig	-0.0274737
DIAVI-09JAN12-CLUS03372_1	swi snf-related matrix-associated actin-dependent regulator of chromatin subfamily d member 1-like	0.00155328	824	0.001851	1000	-0.00029772	Nonsig	-0.0761567
DIAVI-09JAN12-CLUS04117_1	huntingtin-interacting protein 1	0.0062711	706	0.00656901	1000	-0.000297912	Nonsig	-0.0201563
DIAVI-09JAN12-CLUS03494_1	la-related protein 7-like	0.000952826	956	0.00125076	1000	-0.000297933	Nonsig	-0.11816
DIAVI-09JAN12-CLUS07517_1	#N/A	0.00305369	371	0.00335176	1000	-0.000298069	Nonsig	-0.0404479
DIAVI-09JAN12-CLUS04469_1	#N/A	0.0119326	794	0.0122308	1000	-0.000298144	Nonsig	-0.0107178
DIAVI-09JAN12-CLUS06566_1	cca-adding enzyme	0.00353881	550	0.0038374	1000	-0.000298584	Nonsig	-0.0351791
DIAVI-09JAN12-CLUS02090_1	amp dependent coa ligase	0.00411388	1825	0.00441247	1000	-0.000298591	Nonsig	-0.0304302
DIAVI-09JAN12-CLUS07493_1	cyclin-k	0.0028901	394	0.00318876	1000	-0.000298663	Nonsig	-0.0427093
DIAVI-09JAN12-CLUS02146_1	translocation protein sec63 homolog	0.00119703	1603	0.00149595	1000	-0.000298916	Nonsig	-0.0968108
DIAVI-09JAN12-CLUS01864_1	e3 ubiquitin-protein ligase su -like	0.00561723	3065	0.00591642	1000	-0.000299191	Nonsig	-0.0225369
DIAVI-09JAN12-CLUS09642_1	hydroxymethylglutaryl- lyase	0.000878697	424	0.00117837	1000	-0.000299677	Nonsig	-0.127444
DIAVI-09JAN12-CLUS09099_1	atp-dependent helicase brm-like	0.00101874	320	0.00131851	1000	-0.000299774	Nonsig	-0.112022
DIAVI-09JAN12-CLUS08524_1	probable cleavage and polyadenylation specificity factor subunit 2-like	0.0013751	478	0.00167511	1000	-0.000300009	Nonsig	-0.0857088
DIAVI-09JAN12-CLUS07734_1	pyridoxal phosphate phosphatase	0.00241187	325	0.00271195	1000	-0.000300078	Nonsig	-0.0509274
DIAVI-09JAN12-CLUS05360_1	#N/A	0.00080367	747	0.0011038	1000	-0.000300132	Nonsig	-0.137813
DIAVI-09JAN12-CLUS01831_1	#N/A	0.0012581	3698	0.00155825	1000	-0.000300155	Nonsig	-0.0929235
DIAVI-09JAN12-CLUS02396_1	nhl repeat-containing	0.00240871	1499	0.00270898	1000	-0.000300275	Nonsig	-0.0510221
DIAVI-09JAN12-CLUS09632_1	#N/A	0.00165549	415	0.00195583	1000	-0.000300342	Nonsig	-0.0724051
DIAVI-09JAN12-CLUS01808_1	bifunctional aminoacyl-trna synthetase	0.00621346	3629	0.00651381	1000	-0.000300355	Nonsig	-0.0205019
DIAVI-09JAN12-CLUS07344_1	eh domain-binding protein 1-like	0.0008279	263	0.00112831	1000	-0.000300409	Nonsig	-0.13445
DIAVI-09JAN12-CLUS00830_1	PREDICTED: hypothetical protein	0.00553345	337	0.00583416	1000	-0.000300705	Nonsig	-0.022982
DIAVI-09JAN12-CLUS03817_1	vacuolar atp synthase 21 kda proteolipid subunit	0.000970419	706	0.00127124	1000	-0.000300824	Nonsig	-0.117269
DIAVI-09JAN12-CLUS07698_1	endocuticle structural glycoprotein bd-8-like	0.000661297	379	0.000962215	1000	-0.000300918	Nonsig	-0.162876
DIAVI-09JAN12-CLUS02740_1	glycosyl-phosphatidyl-inositol-anchored protein	0.00109377	1265	0.0013947	1000	-0.000300926	Nonsig	-0.105553
DIAVI-09JAN12-CLUS01018_1	splicing factor	0.00457608	1889	0.00487753	1000	-0.000301449	Nonsig	-0.0277062
DIAVI-09JAN12-CLUS06866_1	#N/A	0.00184728	460	0.00214876	1000	-0.000301476	Nonsig	-0.0656543
DIAVI-09JAN12-CLUS03061_1	metal transporter cnnm2-like	0.00144256	951	0.00174404	1000	-0.000301477	Nonsig	-0.0824216
DIAVI-09JAN12-CLUS01877_1	nuclear pore complex protein nup153	0.00325472	3314	0.00355647	1000	-0.000301748	Nonsig	-0.0385053
DIAVI-09JAN12-CLUS10839_1	dolichyldiphosphatase 1-like	0.00118772	271	0.0014899	1000	-0.000302176	Nonsig	-0.0984419
DIAVI-09JAN12-CLUS03210_1	dedicator of cytokinesis protein 1	0.000870577	1129	0.00117326	1000	-0.000302683	Nonsig	-0.129587
DIAVI-09JAN12-CLUS10462_1	hypothetical protein TcasGA2_TC001394	0.000875285	285	0.00117801	1000	-0.00030273	Nonsig	-0.129001
DIAVI-09JAN12-CLUS00660_1	isoform b	0.000751882	372	0.00105462	1000	-0.000302737	Nonsig	-0.146946
DIAVI-09JAN12-CLUS02098_1	ubiquitin carboxyl-terminal hydrolase 38	0.00288396	2071	0.00318712	1000	-0.000303165	Nonsig	-0.0434099
DIAVI-09JAN12-CLUS00343_2	ac transposase	0.000775467	306	0.00107886	1000	-0.000303389	Nonsig	-0.1434
DIAVI-09JAN12-CLUS06609_1	#N/A	0.00117178	632	0.00147544	1000	-0.000303658	Nonsig	-0.100075
DIAVI-09JAN12-CLUS04496_1	solute carrier family 35 member b1	0.000955934	678	0.00125973	1000	-0.000303791	Nonsig	-0.119848
DIAVI-09JAN12-CLUS03154_1	inositol polyphosphate multikinase	0.00226895	990	0.00257296	1000	-0.000304015	Nonsig	-0.054609
DIAVI-09JAN12-CLUS05087_1	glutamine and serine-rich protein 1	0.00224651	380	0.00255055	1000	-0.00030404	Nonsig	-0.0551255
DIAVI-09JAN12-CLUS01970_1	programmed cell death 6-interacting protein	0.00254291	1774	0.00284718	1000	-0.000304265	Nonsig	-0.0490831
DIAVI-09JAN12-CLUS07873_1	isoform a	0.000610556	239	0.000914893	1000	-0.000304336	Nonsig	-0.175644
DIAVI-09JAN12-CLUS07340_1	solute carrier family facilitated glucose transporter member 1-like	0.00152005	373	0.00182441	1000	-0.00030436	Nonsig	-0.0792644
DIAVI-09JAN12-CLUS01947_1	probable e3 ubiquitin-protein ligase herc4-like	0.00352716	1335	0.00383169	1000	-0.000304537	Nonsig	-0.035966
DIAVI-09JAN12-CLUS08913_1	btb poz domain-containing protein kctd9-like	0.000906646	360	0.00121126	1000	-0.000304612	Nonsig	-0.125799
DIAVI-09JAN12-CLUS00644_1	ebna2 binding protein p100	0.000830685	577	0.00113547	1000	-0.000304786	Nonsig	-0.13574
DIAVI-09JAN12-CLUS02630_1	multi drug resistance 50 cg8523-pa	0.00414514	812	0.00444994	1000	-0.000304803	Nonsig	-0.0308152
DIAVI-09JAN12-CLUS00481_1	host cell factor 1	0.00415813	1293	0.00446295	1000	-0.000304817	Nonsig	-0.0307237
DIAVI-09JAN12-CLUS03023_1	probable atp-dependent rna helicase ddx56-like	0.0034829	1405	0.00378775	1000	-0.000304849	Nonsig	-0.0364402
DIAVI-09JAN12-CLUS10223_1	#N/A	0.00610302	197	0.00640793	1000	-0.000304916	Nonsig	-0.0211734
DIAVI-09JAN12-CLUS02030_1	isoform i	0.00167696	2695	0.00198192	1000	-0.000304955	Nonsig	-0.0725622
DIAVI-09JAN12-CLUS06196_1	pre-rrna-processing protein	0.00126303	643	0.00156816	1000	-0.00030513	Nonsig	-0.0939765
DIAVI-09JAN12-CLUS10266_1	starvin cg32130-pe	0.00303615	345	0.0033415	1000	-0.000305347	Nonsig	-0.0416179
DIAVI-09JAN12-CLUS07369_1	collagen alpha-2 chain	0.00282377	341	0.00312957	1000	-0.000305795	Nonsig	-0.0446545
DIAVI-09JAN12-CLUS05457_1	#N/A	0.00143993	430	0.00174726	1000	-0.000307332	Nonsig	-0.0840168
DIAVI-09JAN12-CLUS00952_1	programmed cell death protein 10-like	0.00717322	564	0.00748058	1000	-0.000307365	Nonsig	-0.0182214
DIAVI-09JAN12-CLUS08341_1	u6 snrna-associated sm-like protein lsm4-like	0.0060212	100	0.00632876	1000	-0.000307556	Nonsig	-0.0216353
DIAVI-09JAN12-CLUS05476_1	#N/A	0.00881215	695	0.00911984	1000	-0.000307696	Nonsig	-0.0149056
DIAVI-09JAN12-CLUS02313_1	vrille	0.00220213	1901	0.00250991	1000	-0.000307773	Nonsig	-0.056814
DIAVI-09JAN12-CLUS01582_1	#N/A	0.000178366	120	0.000486504	1000	-0.000308139	Nonsig	-0.435775
DIAVI-09JAN12-CLUS08501_1	#N/A	0.00399832	499	0.00430664	1000	-0.000308322	Nonsig	-0.0322612
DIAVI-09JAN12-CLUS05829_1	#N/A	0.00192554	389	0.00223391	1000	-0.000308369	Nonsig	-0.064513
DIAVI-09JAN12-CLUS05427_1	cytochrome c oxidase polypeptide iv	0.00467502	465	0.00498347	1000	-0.000308456	Nonsig	-0.0277489
DIAVI-09JAN12-CLUS01870_1	coatomer subunit alpha isoform 2	0.00255319	3105	0.00286167	1000	-0.000308483	Nonsig	-0.0495369
DIAVI-09JAN12-CLUS07615_1	40s ribosomal protein s15	0.00221652	338	0.00252529	1000	-0.000308774	Nonsig	-0.0566404
DIAVI-09JAN12-CLUS01083_2	beta- -glucanase	0.00212749	670	0.00243641	1000	-0.000308914	Nonsig	-0.0588816
DIAVI-09JAN12-CLUS08473_1	#N/A	0.0081408	449	0.00844982	1000	-0.000309018	Nonsig	-0.0161803
DIAVI-09JAN12-CLUS07513_1	#N/A	0.00168744	483	0.0019965	1000	-0.000309054	Nonsig	-0.0730396
DIAVI-09JAN12-CLUS06273_1	protein lsm12 homolog	0.00131794	172	0.00162709	1000	-0.000309149	Nonsig	-0.0915153
DIAVI-09JAN12-CLUS05313_1	retinoblastoma-binding protein 6	0.00304095	733	0.0033503	1000	-0.000309347	Nonsig	-0.042074
DIAVI-09JAN12-CLUS03213_1	chitobiosyldiphosphodolichol beta-mannosyltransferase-like	0.0033606	1088	0.00367082	1000	-0.000310217	Nonsig	-0.0383459
DIAVI-09JAN12-CLUS07092_1	#N/A	0.00760658	570	0.0079169	1000	-0.000310329	Nonsig	-0.0173662
DIAVI-09JAN12-CLUS06804_1	protein kiaa0664 homolog	0.00460558	422	0.0049162	1000	-0.000310626	Nonsig	-0.0283457
DIAVI-09JAN12-CLUS10541_1	mitochondrial intermediate peptidase	0.00174842	284	0.00205923	1000	-0.000310807	Nonsig	-0.0710584
DIAVI-09JAN12-CLUS02208_1	novel protein dna polymerases	0.00187024	2071	0.00218139	1000	-0.000311156	Nonsig	-0.0668374
DIAVI-09JAN12-CLUS04391_1	#N/A	0.00155177	797	0.00186304	1000	-0.000311268	Nonsig	-0.0793943
DIAVI-09JAN12-CLUS06708_1	#N/A	0.00155643	334	0.00186771	1000	-0.000311273	Nonsig	-0.079178
DIAVI-09JAN12-CLUS03785_1	#N/A	0.000908025	1099	0.00121972	1000	-0.000311691	Nonsig	-0.128161
DIAVI-09JAN12-CLUS08541_1	#N/A	0.00215213	473	0.00246428	1000	-0.000312148	Nonsig	-0.0588213
DIAVI-09JAN12-CLUS04658_1	e3 ubiquitin-protein ligase hectd1-like	0.00154707	573	0.00185933	1000	-0.000312259	Nonsig	-0.0798461
DIAVI-09JAN12-CLUS01017_1	equilibrative nucleoside transporter 1	0.0105293	117	0.0108416	1000	-0.000312317	Nonsig	-0.0126946
DIAVI-09JAN12-CLUS02130_1	engulfment and cell motility protein 1 isoform 1	0.0043241	1300	0.00463659	1000	-0.000312493	Nonsig	-0.0303033
DIAVI-09JAN12-CLUS03535_1	uridine-cytidine kinase-like 1-like isoform 1	0.000914569	937	0.00122717	1000	-0.000312597	Nonsig	-0.127687
DIAVI-09JAN12-CLUS04794_1	ariadne ubiquitin-conjugating enzyme e2 binding protein	0.000831972	663	0.0011447	1000	-0.000312729	Nonsig	-0.138583
DIAVI-09JAN12-CLUS08788_1	cg1662	0.00118331	460	0.00149623	1000	-0.000312919	Nonsig	-0.101899
DIAVI-09JAN12-CLUS04278_1	#N/A	0.008991	801	0.00930395	1000	-0.000312954	Nonsig	-0.0148596
DIAVI-09JAN12-CLUS02197_1	protein daughter of sevenless	0.00124879	1633	0.00156199	1000	-0.000313199	Nonsig	-0.0971885
DIAVI-09JAN12-CLUS06454_1	zinc finger fyve domain-containing protein 1-like	0.00843835	529	0.0087519	1000	-0.000313552	Nonsig	-0.0158449
DIAVI-09JAN12-CLUS05414_1	e3 ubiquitin-protein ligase march6	0.000903162	605	0.00121698	1000	-0.000313815	Nonsig	-0.129517
DIAVI-09JAN12-CLUS02170_1	#N/A	0.00419396	2142	0.00450815	1000	-0.000314197	Nonsig	-0.0313748
DIAVI-09JAN12-CLUS08164_1	tbc1 domain family member 22b	0.00413309	491	0.00444772	1000	-0.000314627	Nonsig	-0.0318623
DIAVI-09JAN12-CLUS06141_1	#N/A	0.00412901	604	0.00444377	1000	-0.000314758	Nonsig	-0.0319055
DIAVI-09JAN12-CLUS01672_2	monocarboxylate transporter 14	0.00320318	602	0.00351807	1000	-0.000314886	Nonsig	-0.0407227
DIAVI-09JAN12-CLUS08160_1	h aca ribonucleoprotein complex subunit 2-like	0.00240914	325	0.00272447	1000	-0.000315335	Nonsig	-0.0534209
DIAVI-09JAN12-CLUS08699_1	transcriptional regulatory protein pho23	0.00115123	502	0.00146692	1000	-0.000315691	Nonsig	-0.105245
DIAVI-09JAN12-CLUS06560_1	#N/A	0.00243392	643	0.00274996	1000	-0.000316039	Nonsig	-0.0530198
DIAVI-09JAN12-CLUS02168_1	myeloid leukemia factor	0.00374731	1749	0.00406359	1000	-0.000316285	Nonsig	-0.0351908
DIAVI-09JAN12-CLUS04665_1	sodium chloride dependent transporter	0.0109393	591	0.0112558	1000	-0.000316417	Nonsig	-0.0123836
DIAVI-09JAN12-CLUS10983_1	#N/A	0.00288226	324	0.00319914	1000	-0.000316881	Nonsig	-0.0453003
DIAVI-09JAN12-CLUS02823_1	adp-ribosylation factor gtpase-activating	0.00334193	857	0.00365897	1000	-0.000317036	Nonsig	-0.039361
DIAVI-09JAN12-CLUS02701_1	isocitrate dehydrogenase	0.003893	1291	0.00421018	1000	-0.000317178	Nonsig	-0.0340161
DIAVI-09JAN12-CLUS05965_1	peroxin 14	0.00387993	556	0.00419728	1000	-0.000317348	Nonsig	-0.0341438
DIAVI-09JAN12-CLUS02534_1	golgi phosphoprotein 3	0.00229735	1783	0.0026148	1000	-0.000317455	Nonsig	-0.0562121
DIAVI-09JAN12-CLUS02662_1	histone-lysine n-methyltransferase setmar	0.00139991	1625	0.0017185	1000	-0.000318585	Nonsig	-0.0890482
DIAVI-09JAN12-CLUS02087_1	epidermal growth factor receptor kinase substrate 8-like	0.00151392	1388	0.00183252	1000	-0.000318594	Nonsig	-0.0829443
DIAVI-09JAN12-CLUS03691_1	mkl myocardin-like protein 1	0.0050704	1106	0.00538928	1000	-0.00031888	Nonsig	-0.0264885
DIAVI-09JAN12-CLUS04956_1	#N/A	0.00134855	806	0.00166782	1000	-0.000319267	Nonsig	-0.0922813
DIAVI-09JAN12-CLUS08567_1	5 nucleotidase	0.00256298	494	0.00288237	1000	-0.000319384	Nonsig	-0.0510035
DIAVI-09JAN12-CLUS01811_1	calcium-transporting atpase sarcoplasmic endoplasmic reticulum type-like	0.00598873	4945	0.00630825	1000	-0.000319519	Nonsig	-0.0225741
DIAVI-09JAN12-CLUS04710_1	#N/A	0.00385978	834	0.0041794	1000	-0.000319617	Nonsig	-0.0345511
DIAVI-09JAN12-CLUS04029_1	neuropathy target esterase sws-like	0.0013936	509	0.0017146	1000	-0.000320996	Nonsig	-0.0900236
DIAVI-09JAN12-CLUS03018_1	#N/A	0.00136306	1322	0.00168405	1000	-0.000320998	Nonsig	-0.0918423
DIAVI-09JAN12-CLUS02369_1	fact complex subunit spt16-like	0.0046327	1527	0.00495406	1000	-0.000321365	Nonsig	-0.0291276
DIAVI-09JAN12-CLUS02227_1	ccr4-not transcription complex subunit 3	0.0010591	1118	0.00138052	1000	-0.000321418	Nonsig	-0.115105
DIAVI-09JAN12-CLUS04189_1	cathepsin l	0.00176016	766	0.002082	1000	-0.000321848	Nonsig	-0.0729303
DIAVI-09JAN12-CLUS07563_1	#N/A	0.000837226	441	0.00115926	1000	-0.000322034	Nonsig	-0.141338
DIAVI-09JAN12-CLUS07854_1	#N/A	0.016027	507	0.0163493	1000	-0.000322358	Nonsig	-0.00864848
DIAVI-09JAN12-CLUS05048_1	nadh dehydrogenase iron-sulfur protein mitochondrial	0.00430022	781	0.00462288	1000	-0.000322657	Nonsig	-0.0314217
DIAVI-09JAN12-CLUS10377_1	#N/A	0.00114558	425	0.00146868	1000	-0.000323102	Nonsig	-0.107902
DIAVI-09JAN12-CLUS06121_1	ubiquitin-conjugating enzyme e2r	0.00324615	432	0.0035693	1000	-0.000323154	Nonsig	-0.0412149
DIAVI-09JAN12-CLUS03440_1	f-box only protein 9	0.00366622	815	0.00398957	1000	-0.000323352	Nonsig	-0.0367078
DIAVI-09JAN12-CLUS03193_1	cg6981	0.00159995	995	0.00192333	1000	-0.000323376	Nonsig	-0.0799466
DIAVI-09JAN12-CLUS05093_1	#N/A	0.00354596	802	0.00386936	1000	-0.000323396	Nonsig	-0.0379048
DIAVI-09JAN12-CLUS03320_1	tmem9 domain family member b	0.00102617	1085	0.00134962	1000	-0.000323458	Nonsig	-0.118995
DIAVI-09JAN12-CLUS02837_1	cabut	0.00160012	1467	0.00192361	1000	-0.000323495	Nonsig	-0.0799657
DIAVI-09JAN12-CLUS02578_1	histone-lysine n-methyltransferase setmar	0.00412182	1700	0.00444537	1000	-0.000323546	Nonsig	-0.0328185
DIAVI-09JAN12-CLUS09619_1	PREDICTED: similar to GA11164-PA	0.00339849	292	0.00372213	1000	-0.000323642	Nonsig	-0.0395057
DIAVI-09JAN12-CLUS06047_1	isoform w	0.00142123	648	0.00174566	1000	-0.000324433	Nonsig	-0.0892961
DIAVI-09JAN12-CLUS06340_1	leptin receptor overlapping transcript-like 1-like	0.00241268	458	0.00273714	1000	-0.000324456	Nonsig	-0.0547966
DIAVI-09JAN12-CLUS05379_1	homolog 11	0.000967198	686	0.00129166	1000	-0.000324461	Nonsig	-0.125633
DIAVI-09JAN12-CLUS02277_1	27 kda hemolymph protein	0.00620067	1644	0.00652555	1000	-0.000324879	Nonsig	-0.0221784
DIAVI-09JAN12-CLUS08701_1	egl nine homolog 1-like	0.000832723	444	0.00115763	1000	-0.000324911	Nonsig	-0.143071
DIAVI-09JAN12-CLUS09541_1	#N/A	0.00219016	399	0.00251565	1000	-0.000325486	Nonsig	-0.0601736
DIAVI-09JAN12-CLUS00581_1	protein transport protein sec31a	0.00726979	1277	0.00759529	1000	-0.000325493	Nonsig	-0.0190221
DIAVI-09JAN12-CLUS03031_1	isoform e	0.00208436	1017	0.00241001	1000	-0.000325648	Nonsig	-0.0630458
DIAVI-09JAN12-CLUS02898_1	fatty acyl- reductase cg8306-like	0.00274146	821	0.00306743	1000	-0.00032597	Nonsig	-0.0487927
DIAVI-09JAN12-CLUS08029_1	hypothetical protein TcasGA2_TC008497	0.00253533	509	0.00286171	1000	-0.000326385	Nonsig	-0.0525919
DIAVI-09JAN12-CLUS03383_1	ras gtp exchange son of sevenless	0.00151834	691	0.00184477	1000	-0.000326434	Nonsig	-0.0845745
DIAVI-09JAN12-CLUS06597_1	#N/A	0.000893173	614	0.00121967	1000	-0.000326493	Nonsig	-0.135305
DIAVI-09JAN12-CLUS02544_1	#N/A	0.00461298	1762	0.00493948	1000	-0.000326505	Nonsig	-0.0297001
DIAVI-09JAN12-CLUS02188_1	zinc finger protein on ecdysone puffs	0.00199239	1814	0.00231931	1000	-0.000326923	Nonsig	-0.065985
DIAVI-09JAN12-CLUS08704_1	splicing factor 3b subunit 2	0.00163115	396	0.00195848	1000	-0.000327333	Nonsig	-0.0794262
DIAVI-09JAN12-CLUS03516_1	adenylate kinase	0.0024199	963	0.00274759	1000	-0.000327687	Nonsig	-0.0551541
DIAVI-09JAN12-CLUS09315_1	hypothetical protein TcasGA2_TC011649	0.00257179	263	0.00290002	1000	-0.000328226	Nonsig	-0.0521649
DIAVI-09JAN12-CLUS02493_1	hypothetical protein	0.00390087	1631	0.00422927	1000	-0.000328392	Nonsig	-0.0351031
DIAVI-09JAN12-CLUS07218_1	#N/A	0.00100057	505	0.00132933	1000	-0.000328761	Nonsig	-0.123386
DIAVI-09JAN12-CLUS05126_1	hypothetical protein TcasGA2_TC011876	0.00410003	452	0.00442905	1000	-0.000329023	Nonsig	-0.0335239
DIAVI-09JAN12-CLUS07505_1	cytokine receptor	0.000819836	450	0.00114905	1000	-0.000329211	Nonsig	-0.146611
DIAVI-09JAN12-CLUS04905_1	isoform g	0.00407865	641	0.00440813	1000	-0.000329478	Nonsig	-0.0337377
DIAVI-09JAN12-CLUS06180_1	serine threonine-protein kinase doa	0.00169577	622	0.00202532	1000	-0.000329559	Nonsig	-0.0771288
DIAVI-09JAN12-CLUS08218_1	#N/A	0.0030741	483	0.00340429	1000	-0.000330188	Nonsig	-0.0443083
DIAVI-09JAN12-CLUS10876_1	ap-3 complex subunit beta-1-like	0.00100949	220	0.0013404	1000	-0.000330917	Nonsig	-0.123135
DIAVI-09JAN12-CLUS03788_1	#N/A	0.00326787	1036	0.00359914	1000	-0.000331277	Nonsig	-0.0419348
DIAVI-09JAN12-CLUS06622_1	#N/A	0.00556064	606	0.00589201	1000	-0.000331364	Nonsig	-0.0251382
DIAVI-09JAN12-CLUS03731_1	#N/A	0.00341021	1103	0.00374176	1000	-0.000331551	Nonsig	-0.0402949
DIAVI-09JAN12-CLUS04166_1	#N/A	0.00271062	975	0.00304233	1000	-0.000331718	Nonsig	-0.0501389
DIAVI-09JAN12-CLUS01749_1	28 kda desiccation stress protein	0.00161707	328	0.00194905	1000	-0.000331982	Nonsig	-0.0810947
DIAVI-09JAN12-CLUS09020_1	#N/A	0.00251202	423	0.00284406	1000	-0.000332042	Nonsig	-0.0539159
DIAVI-09JAN12-CLUS07949_1	#N/A	0.00261915	517	0.00295133	1000	-0.000332184	Nonsig	-0.051858
DIAVI-09JAN12-CLUS05239_1	transmembrane emp24 domain-containing protein 7	0.00273125	613	0.00306351	1000	-0.000332259	Nonsig	-0.0498577
DIAVI-09JAN12-CLUS00842_1	chromodomain y-like protein 2	0.00508199	717	0.00541429	1000	-0.000332298	Nonsig	-0.0275076
DIAVI-09JAN12-CLUS00624_2	hypothetical protein	0.000752472	217	0.00108477	1000	-0.000332301	Nonsig	-0.158849
DIAVI-09JAN12-CLUS01458_1	#N/A	0.000872062	270	0.00120442	1000	-0.000332353	Nonsig	-0.140229
DIAVI-09JAN12-CLUS08124_1	#N/A	0.00196683	490	0.00229949	1000	-0.000332662	Nonsig	-0.0678652
DIAVI-09JAN12-CLUS07188_1	zinc finger swim domain-containing protein kiaa0913-like	0.00113762	473	0.00147029	1000	-0.000332671	Nonsig	-0.111406
DIAVI-09JAN12-CLUS00108_5	glycoprotein-n-acetylgalactosamine 3-beta-galactosyltransferase 1-like	0.000947313	376	0.00128003	1000	-0.000332718	Nonsig	-0.130727
DIAVI-09JAN12-CLUS04814_1	#N/A	0.00818467	836	0.0085175	1000	-0.000332828	Nonsig	-0.0173109
DIAVI-09JAN12-CLUS10171_1	#N/A	0.00726221	245	0.00759538	1000	-0.000333162	Nonsig	-0.0194802
DIAVI-09JAN12-CLUS00763_2	#N/A	0.00115103	98	0.00148438	1000	-0.000333356	Nonsig	-0.11046
DIAVI-09JAN12-CLUS04069_1	short-chain dehydrogenease reductase	0.00514222	700	0.0054757	1000	-0.000333478	Nonsig	-0.0272888
DIAVI-09JAN12-CLUS01928_1	endonuclease-reverse transcriptase	0.00451922	2957	0.00485275	1000	-0.000333534	Nonsig	-0.0309248
DIAVI-09JAN12-CLUS04585_1	peroxisome assembly	0.00277915	792	0.00311284	1000	-0.000333688	Nonsig	-0.0492444
DIAVI-09JAN12-CLUS04276_1	abelson interacting partial	0.00138911	539	0.00172307	1000	-0.000333967	Nonsig	-0.0935683
DIAVI-09JAN12-CLUS03802_1	protein preli-like	0.00541194	830	0.00574593	1000	-0.000333995	Nonsig	-0.0260078
DIAVI-09JAN12-CLUS02690_1	hypothetical protein TcasGA2_TC003468	0.00327167	1216	0.0036061	1000	-0.000334431	Nonsig	-0.0422684
DIAVI-09JAN12-CLUS01795_1	myosin heavy non-muscle-like	0.00338299	6494	0.00371765	1000	-0.000334656	Nonsig	-0.0409673
DIAVI-09JAN12-CLUS02082_1	PREDICTED: similar to conserved hypothetical protein	0.00102561	1047	0.00136049	1000	-0.000334879	Nonsig	-0.122713
DIAVI-09JAN12-CLUS02234_1	PREDICTED: similar to Mde8i18_5	0.00183065	2067	0.00216568	1000	-0.000335031	Nonsig	-0.0729892
DIAVI-09JAN12-CLUS01077_1	#N/A	0.00159177	624	0.00192682	1000	-0.000335053	Nonsig	-0.0829617
DIAVI-09JAN12-CLUS07423_1	mediator of rna polymerase ii transcription subunit 10-like	0.00217386	394	0.00250904	1000	-0.000335175	Nonsig	-0.0622752
DIAVI-09JAN12-CLUS03234_1	isoform a	0.00296395	948	0.00329992	1000	-0.000335965	Nonsig	-0.0466318
DIAVI-09JAN12-CLUS06769_1	protein canopy 4	0.000856928	452	0.00119304	1000	-0.000336116	Nonsig	-0.143712
DIAVI-09JAN12-CLUS00790_1	la-related protein 1-like	0.00157181	906	0.00190814	1000	-0.000336332	Nonsig	-0.0842105
DIAVI-09JAN12-CLUS00175_1	glutamate dehydrogenase	0.00162258	709	0.00195978	1000	-0.000337202	Nonsig	-0.0820017
DIAVI-09JAN12-CLUS04601_1	beta-lactamase-like protein 2-like	0.00076846	479	0.00110576	1000	-0.000337299	Nonsig	-0.158039
DIAVI-09JAN12-CLUS02775_1	mitochondrial processing peptidase alpha subunit	0.00884343	1401	0.00918084	1000	-0.000337412	Nonsig	-0.0162617
DIAVI-09JAN12-CLUS10231_1	pre-mrna-splicing factor spf27-like	0.00134928	276	0.00168677	1000	-0.000337496	Nonsig	-0.0969554
DIAVI-09JAN12-CLUS11409_1	#N/A	0.000730356	154	0.00106816	1000	-0.000337806	Nonsig	-0.165102
DIAVI-09JAN12-CLUS03453_1	isoform b	0.00265732	925	0.0029952	1000	-0.000337885	Nonsig	-0.0519828
DIAVI-09JAN12-CLUS02383_1	cytochrome p450 cyp6bk17	0.00575775	1299	0.00609626	1000	-0.000338514	Nonsig	-0.024811
DIAVI-09JAN12-CLUS03432_1	interferon regulatory factor 2-binding protein 2-like	0.00227867	1076	0.00261721	1000	-0.000338544	Nonsig	-0.0601579
DIAVI-09JAN12-CLUS07578_1	#N/A	0.00150476	586	0.00184338	1000	-0.000338618	Nonsig	-0.088147
DIAVI-09JAN12-CLUS03044_1	beta 1-like 2	0.00336583	1380	0.0037046	1000	-0.000338774	Nonsig	-0.0416496
DIAVI-09JAN12-CLUS02305_1	clathrin interactor 1-like	0.00130262	1656	0.00164161	1000	-0.000338995	Nonsig	-0.100454
DIAVI-09JAN12-CLUS04967_1	exportin crm1 homolog isoform cra_a	0.00151295	822	0.00185236	1000	-0.000339406	Nonsig	-0.0879
DIAVI-09JAN12-CLUS09083_1	canoe cg2534-pa	0.0010151	327	0.00135471	1000	-0.00033961	Nonsig	-0.125338
DIAVI-09JAN12-CLUS04246_1	transmembrane protein 179-like	0.00297788	868	0.00331759	1000	-0.000339718	Nonsig	-0.0469166
DIAVI-09JAN12-CLUS04763_1	bystin	0.00281522	762	0.00315517	1000	-0.000339949	Nonsig	-0.0495103
DIAVI-09JAN12-CLUS06314_1	PREDICTED: similar to GA19836-PA	0.00134042	464	0.00168053	1000	-0.000340109	Nonsig	-0.0982049
DIAVI-09JAN12-CLUS03585_1	eukaryotic peptide chain release factor gtp-binding subunit	0.00729917	738	0.00763936	1000	-0.000340192	Nonsig	-0.0197836
DIAVI-09JAN12-CLUS02743_1	contactin	0.00262708	1302	0.00296752	1000	-0.000340443	Nonsig	-0.0529208
DIAVI-09JAN12-CLUS06470_1	ccr4-not transcription complex subunit 1	0.00107523	498	0.00141579	1000	-0.00034056	Nonsig	-0.119498
DIAVI-09JAN12-CLUS03479_1	twinkle mitochondrial-like	0.00400412	1141	0.00434486	1000	-0.000340747	Nonsig	-0.0354694
DIAVI-09JAN12-CLUS06936_1	viral iap-associated factor	0.00142831	243	0.00176929	1000	-0.000340982	Nonsig	-0.092977
DIAVI-09JAN12-CLUS06989_1	#N/A	0.00450534	491	0.00484683	1000	-0.00034149	Nonsig	-0.0317302
DIAVI-09JAN12-CLUS06521_1	chromodomain helicase dna binding protein	0.00120326	595	0.0015448	1000	-0.000341535	Nonsig	-0.108511
DIAVI-09JAN12-CLUS09728_1	#N/A	0.000678879	414	0.00102053	1000	-0.000341648	Nonsig	-0.177032
DIAVI-09JAN12-CLUS02346_1	#N/A	0.00173541	1628	0.00207706	1000	-0.000341652	Nonsig	-0.0780474
DIAVI-09JAN12-CLUS10633_1	#N/A	0.00150589	391	0.001848	1000	-0.000342112	Nonsig	-0.0889091
DIAVI-09JAN12-CLUS00965_1	fun14 domain-containing protein 1-like isoform 2	0.00103896	1237	0.00138123	1000	-0.000342264	Nonsig	-0.123665
DIAVI-09JAN12-CLUS08449_1	wd repeat-containing protein 33	0.00219541	433	0.00253772	1000	-0.000342312	Nonsig	-0.0629285
DIAVI-09JAN12-CLUS04447_1	probable multidrug resistance-associated protein lethal 03659-like	0.00921743	570	0.00955976	1000	-0.000342329	Nonsig	-0.0158371
DIAVI-09JAN12-CLUS08075_1	sid1 transmembrane family member 1-like	0.00119938	99	0.00154173	1000	-0.000342347	Nonsig	-0.10905
DIAVI-09JAN12-CLUS05242_1	negative elongation factor b	0.004845	660	0.00518768	1000	-0.000342676	Nonsig	-0.029679
DIAVI-09JAN12-CLUS09086_1	#N/A	0.0037346	467	0.0040773	1000	-0.000342704	Nonsig	-0.038129
DIAVI-09JAN12-CLUS01893_1	secretory carrier-associated membrane protein 1-like	0.00271935	2679	0.00306215	1000	-0.000342801	Nonsig	-0.0515614
DIAVI-09JAN12-CLUS03855_1	transmembrane protein 205	0.00185605	898	0.00219897	1000	-0.000342921	Nonsig	-0.0736299
DIAVI-09JAN12-CLUS10318_1	dna-directed rna polymerase i subunit rpa2-like	0.00551626	287	0.00585922	1000	-0.000342963	Nonsig	-0.0261953
DIAVI-09JAN12-CLUS08679_1	mitochondrial nadh:ubiquinone oxidoreductase	0.000709266	430	0.00105233	1000	-0.000343067	Nonsig	-0.171344
DIAVI-09JAN12-CLUS07789_1	endonuclease-reverse transcriptase	0.00265802	538	0.00300113	1000	-0.000343111	Nonsig	-0.0527267
DIAVI-09JAN12-CLUS03173_1	mannose-1-phosphate guanyltransferase	0.00179538	1237	0.00213858	1000	-0.000343197	Nonsig	-0.0759685
DIAVI-09JAN12-CLUS03325_1	26s protease regulatory subunit 6a	0.00268138	1161	0.00302461	1000	-0.000343231	Nonsig	-0.0523113
DIAVI-09JAN12-CLUS00642_2	eukaryotic translation initiation factor 5	0.00135945	770	0.00170272	1000	-0.000343273	Nonsig	-0.0977807
DIAVI-09JAN12-CLUS04938_1	#N/A	0.00796629	484	0.00830969	1000	-0.000343393	Nonsig	-0.0183284
DIAVI-09JAN12-CLUS03203_1	transcription factor che- partial	0.00505523	1350	0.0053988	1000	-0.00034357	Nonsig	-0.0285563
DIAVI-09JAN12-CLUS06509_1	28s ribosomal protein mitochondrial	0.00363332	598	0.0039771	1000	-0.000343777	Nonsig	-0.0392625
DIAVI-09JAN12-CLUS09868_1	#N/A	0.000855173	385	0.00119899	1000	-0.000343816	Nonsig	-0.146761
DIAVI-09JAN12-CLUS03922_1	prefoldin subunit 2-like	0.0012726	898	0.00161679	1000	-0.000344193	Nonsig	-0.103962
DIAVI-09JAN12-CLUS00902_1	single stranded dna binding protein	0.000789326	483	0.00113353	1000	-0.000344204	Nonsig	-0.157177
DIAVI-09JAN12-CLUS04264_1	small nuclear ribonucleoprotein sm d3	0.00372689	909	0.00407118	1000	-0.000344291	Nonsig	-0.0383738
DIAVI-09JAN12-CLUS02689_1	esterase fe4-like	0.00671397	639	0.00705831	1000	-0.000344349	Nonsig	-0.0217219
DIAVI-09JAN12-CLUS04408_1	isoform b	0.00138732	919	0.00173193	1000	-0.00034461	Nonsig	-0.0963539
DIAVI-09JAN12-CLUS07693_1	zinc finger protein	0.00176689	558	0.00211153	1000	-0.000344636	Nonsig	-0.0773868
DIAVI-09JAN12-CLUS07823_1	pre-mrna cleavage complex 2 protein pcf11	0.00163622	460	0.00198091	1000	-0.000344694	Nonsig	-0.083024
DIAVI-09JAN12-CLUS10105_1	myotonin-protein kinase	0.00075753	186	0.00110233	1000	-0.000344805	Nonsig	-0.162914
DIAVI-09JAN12-CLUS01792_1	apolipophorins	0.00114391	8577	0.00148876	1000	-0.000344846	Nonsig	-0.114432
DIAVI-09JAN12-CLUS00949_1	nuclear valosin-containing	0.000765752	472	0.00111065	1000	-0.000344895	Nonsig	-0.161488
DIAVI-09JAN12-CLUS09745_1	#N/A	0.00524779	421	0.00559287	1000	-0.000345075	Nonsig	-0.0276579
DIAVI-09JAN12-CLUS05477_1	ring finger and transmembrane domain-containing protein 2-like	0.00100282	508	0.00134813	1000	-0.000345306	Nonsig	-0.128507
DIAVI-09JAN12-CLUS06256_1	thioredoxin-related transmembrane protein 2 homolog	0.0033524	383	0.00369773	1000	-0.000345333	Nonsig	-0.0425797
DIAVI-09JAN12-CLUS01011_2	muscle lim protein	0.000586543	118	0.000932016	1000	-0.000345473	Nonsig	-0.201124
DIAVI-09JAN12-CLUS03767_1	la protein homolog	0.00416024	1002	0.00450579	1000	-0.00034555	Nonsig	-0.0346526
DIAVI-09JAN12-CLUS03068_1	juvenile hormone epoxide hydrolase	0.00204003	1127	0.00238579	1000	-0.000345753	Nonsig	-0.0679943
DIAVI-09JAN12-CLUS02127_1	#N/A	0.00834763	2252	0.0086934	1000	-0.000345775	Nonsig	-0.0176267
DIAVI-09JAN12-CLUS04343_1	#N/A	0.00325198	813	0.00359782	1000	-0.00034584	Nonsig	-0.0438916
DIAVI-09JAN12-CLUS02207_1	ribophorin ii	0.00194108	1996	0.00228715	1000	-0.000346074	Nonsig	-0.071252
DIAVI-09JAN12-CLUS02683_1	cell cycle progression	0.00476218	1113	0.00510891	1000	-0.000346722	Nonsig	-0.0305218
DIAVI-09JAN12-CLUS03220_1	lipase 3	0.00291648	1311	0.00326373	1000	-0.000347245	Nonsig	-0.0488545
DIAVI-09JAN12-CLUS08388_1	glucosyl glucuronosyl transferases	0.00442363	385	0.00477099	1000	-0.000347351	Nonsig	-0.0328288
DIAVI-09JAN12-CLUS02644_1	mitochondrial import receptor subunit tom40	0.00125061	1353	0.00159806	1000	-0.000347454	Nonsig	-0.106472
DIAVI-09JAN12-CLUS05274_1	#N/A	0.00892811	695	0.00927643	1000	-0.000348318	Nonsig	-0.0166212
DIAVI-09JAN12-CLUS06714_1	glucose-repressible alcohol dehydrogenase transcriptional effector ccr4	0.000988357	402	0.00133696	1000	-0.000348602	Nonsig	-0.131204
DIAVI-09JAN12-CLUS03363_1	peptidyl-prolyl cis-trans isomerase	0.000792498	1211	0.00114173	1000	-0.000349228	Nonsig	-0.158564
DIAVI-09JAN12-CLUS04283_1	transcription factor ap-4	0.000734497	650	0.00108405	1000	-0.000349551	Nonsig	-0.169058
DIAVI-09JAN12-CLUS03070_1	PREDICTED: similar to conserved hypothetical protein	0.00506314	1286	0.00541315	1000	-0.000350012	Nonsig	-0.0290303
DIAVI-09JAN12-CLUS10422_1	cg32676 cg32676-pa	0.00648613	369	0.00683615	1000	-0.000350012	Nonsig	-0.0228254
DIAVI-09JAN12-CLUS01886_1	ccr4-not transcription complex subunit 1	0.00200093	3104	0.00235102	1000	-0.000350086	Nonsig	-0.0700235
DIAVI-09JAN12-CLUS04347_1	mod -hes00531	0.000752699	520	0.00110352	1000	-0.00035082	Nonsig	-0.166158
DIAVI-09JAN12-CLUS09481_1	#N/A	0.00236381	389	0.00271465	1000	-0.000350836	Nonsig	-0.0601006
DIAVI-09JAN12-CLUS10582_1	#N/A	0.0118318	342	0.0121827	1000	-0.000350862	Nonsig	-0.0126913
DIAVI-09JAN12-CLUS04123_1	ubiquitin-conjugating enzyme e2 n	0.00125095	898	0.00160196	1000	-0.000351006	Nonsig	-0.10741
DIAVI-09JAN12-CLUS04049_1	o-sialoglycoprotein endopeptidase	0.00269695	955	0.00304797	1000	-0.000351025	Nonsig	-0.0531386
DIAVI-09JAN12-CLUS05963_1	juvenile hormone-inducible	0.00087578	659	0.00122708	1000	-0.000351303	Nonsig	-0.146479
DIAVI-09JAN12-CLUS07555_1	#N/A	0.0196073	415	0.0199587	1000	-0.000351388	Nonsig	-0.00771417
DIAVI-09JAN12-CLUS06105_1	#N/A	0.000838929	648	0.00119032	1000	-0.000351391	Nonsig	-0.151939
DIAVI-09JAN12-CLUS02841_1	enolase	0.00109742	1221	0.0014489	1000	-0.000351475	Nonsig	-0.120664
DIAVI-09JAN12-CLUS11386_1	tubulin beta-3 chain	0.00100057	233	0.00135219	1000	-0.000351614	Nonsig	-0.130788
DIAVI-09JAN12-CLUS03552_1	phosphoenolpyruvate synthase-like	0.00314679	916	0.00349865	1000	-0.000351869	Nonsig	-0.0460339
DIAVI-09JAN12-CLUS02736_1	low quality protein: heterogeneous nuclear ribonucleoprotein h-like	0.00289167	1047	0.00324394	1000	-0.000352265	Nonsig	-0.0499234
DIAVI-09JAN12-CLUS01022_1	serine threonine-protein phosphatase 2a 56 kda regulatory subunit alpha isoform-like	0.0010185	1608	0.00137079	1000	-0.000352291	Nonsig	-0.12901
DIAVI-09JAN12-CLUS03733_1	gdp-mannose -dehydratase	0.00131651	770	0.00166895	1000	-0.000352447	Nonsig	-0.103021
DIAVI-09JAN12-CLUS06905_1	benign gonial cell neoplasm	0.00152991	376	0.00188251	1000	-0.000352596	Nonsig	-0.0900703
DIAVI-09JAN12-CLUS01834_1	isoform i	0.00150186	4093	0.00185448	1000	-0.000352621	Nonsig	-0.0915929
DIAVI-09JAN12-CLUS09518_1	#N/A	0.00175029	419	0.00210318	1000	-0.000352889	Nonsig	-0.0797661
DIAVI-09JAN12-CLUS01868_1	transposase	0.00281987	3797	0.0031729	1000	-0.000353028	Nonsig	-0.051227
DIAVI-09JAN12-CLUS06646_1	#N/A	0.00362319	543	0.00397649	1000	-0.000353298	Nonsig	-0.0404086
DIAVI-09JAN12-CLUS00474_1	reticulon nogo	0.000594121	302	0.000948009	1000	-0.000353888	Nonsig	-0.202937
DIAVI-09JAN12-CLUS04782_1	heat repeat-containing protein 1	0.000987838	778	0.00134205	1000	-0.000354215	Nonsig	-0.133084
DIAVI-09JAN12-CLUS02856_1	calcineurin b	0.00213312	1116	0.0024875	1000	-0.000354376	Nonsig	-0.066747
DIAVI-09JAN12-CLUS03955_1	glyoxalase domain-containing protein 4-like	0.00829389	762	0.00864886	1000	-0.000354963	Nonsig	-0.0182002
DIAVI-09JAN12-CLUS08602_1	#N/A	0.0234725	432	0.0238277	1000	-0.000355247	Nonsig	-0.00652364
DIAVI-09JAN12-CLUS02189_1	protein tyrosine phosphatase type iva 1-like	0.00108411	2013	0.00143942	1000	-0.000355311	Nonsig	-0.123115
DIAVI-09JAN12-CLUS00310_1	hypothetical protein TcasGA2_TC009989	0.00846982	297	0.00882531	1000	-0.000355484	Nonsig	-0.0178555
DIAVI-09JAN12-CLUS06113_1	#N/A	0.00383629	252	0.00419202	1000	-0.000355724	Nonsig	-0.0385113
DIAVI-09JAN12-CLUS01924_1	nfx1-type zinc finger-containing protein 1-like	0.01098	2469	0.011336	1000	-0.000356	Nonsig	-0.0138576
DIAVI-09JAN12-CLUS04309_1	#N/A	0.00178317	900	0.00213951	1000	-0.000356343	Nonsig	-0.0791222
DIAVI-09JAN12-CLUS00174_5	histone-lysine n-methyltransferase setmar	0.00218975	339	0.00254613	1000	-0.000356382	Nonsig	-0.0654863
DIAVI-09JAN12-CLUS02490_1	protein tapt1 homolog	0.00506927	1175	0.00542589	1000	-0.000356625	Nonsig	-0.029526
DIAVI-09JAN12-CLUS05867_1	phosphatidylserine decarboxylase	0.00219535	261	0.00255204	1000	-0.000356692	Nonsig	-0.0653841
DIAVI-09JAN12-CLUS05307_1	grb2 associated binder	0.00327894	419	0.00363586	1000	-0.000356912	Nonsig	-0.0448727
DIAVI-09JAN12-CLUS09944_1	#N/A	0.0122411	414	0.0125985	1000	-0.00035742	Nonsig	-0.0124991
DIAVI-09JAN12-CLUS02230_1	hrp65	0.00163093	1879	0.00198839	1000	-0.00035746	Nonsig	-0.0860662
DIAVI-09JAN12-CLUS10165_1	sugar transporter	0.00102599	395	0.00138368	1000	-0.000357695	Nonsig	-0.129895
DIAVI-09JAN12-CLUS08214_1	#N/A	0.0154548	385	0.0158125	1000	-0.000357777	Nonsig	-0.00993929
DIAVI-09JAN12-CLUS00646_1	cgmp-dependent protein kinase	0.00107581	714	0.00143366	1000	-0.000357848	Nonsig	-0.12471
DIAVI-09JAN12-CLUS02470_1	multi drug resistance 50 cg8523-pa	0.0145396	956	0.0148975	1000	-0.0003579	Nonsig	-0.0105609
DIAVI-09JAN12-CLUS02656_1	muscle actin	0.0063409	1560	0.006699	1000	-0.000358104	Nonsig	-0.0238593
DIAVI-09JAN12-CLUS03692_1	kh domain- rna- signal transduction-associated protein 3-like isoform 1	0.000761952	597	0.00112027	1000	-0.000358316	Nonsig	-0.167395
DIAVI-09JAN12-CLUS07983_1	#N/A	0.000913204	490	0.00127171	1000	-0.000358501	Nonsig	-0.143819
DIAVI-09JAN12-CLUS11283_1	#N/A	0.0043957	69	0.00475432	1000	-0.00035862	Nonsig	-0.0340604
DIAVI-09JAN12-CLUS02163_1	activating signal cointegrator 1 complex subunit 3	0.00829897	1752	0.00865787	1000	-0.000358898	Nonsig	-0.0183867
DIAVI-09JAN12-CLUS02798_1	voltage-dependent anion channel	0.0009043	1175	0.00126343	1000	-0.000359133	Nonsig	-0.14524
DIAVI-09JAN12-CLUS11059_1	probable methyltransferase c20orf7-like protein	0.000818544	216	0.00117771	1000	-0.000359165	Nonsig	-0.157996
DIAVI-09JAN12-CLUS02864_1	ankyrin repeat-containing	0.00661821	767	0.00697784	1000	-0.000359627	Nonsig	-0.0229803
DIAVI-09JAN12-CLUS08775_1	conserved oligomeric golgi complex subunit 3	0.0157375	489	0.0160973	1000	-0.00035974	Nonsig	-0.00981566
DIAVI-09JAN12-CLUS08440_1	10g08	0.0110141	433	0.0113745	1000	-0.000360365	Nonsig	-0.013982
DIAVI-09JAN12-CLUS05512_1	pre-mrna-processing-splicing factor 8-like	0.00357293	632	0.0039334	1000	-0.000360478	Nonsig	-0.0417445
DIAVI-09JAN12-CLUS05957_1	zinc finger protein	0.0010847	546	0.00144522	1000	-0.000360525	Nonsig	-0.124626
DIAVI-09JAN12-CLUS02311_1	#N/A	0.00552262	1441	0.00588364	1000	-0.000361025	Nonsig	-0.0275013
DIAVI-09JAN12-CLUS07132_1	rna polymerase ii subunit a c-terminal domain phosphatase	0.00319704	531	0.00355861	1000	-0.000361568	Nonsig	-0.0465321
DIAVI-09JAN12-CLUS03851_1	dna-mediated transposase	0.00337743	1041	0.00373904	1000	-0.000361614	Nonsig	-0.0441743
DIAVI-09JAN12-CLUS03242_1	#N/A	0.00437893	1168	0.00474067	1000	-0.000361746	Nonsig	-0.0344723
DIAVI-09JAN12-CLUS06925_1	#N/A	0.00991502	477	0.0102768	1000	-0.000361757	Nonsig	-0.0155633
DIAVI-09JAN12-CLUS03774_1	transmembrane protein 115-like	0.00140977	693	0.00177172	1000	-0.000361953	Nonsig	-0.0992478
DIAVI-09JAN12-CLUS05738_1	#N/A	0.00181207	695	0.00217413	1000	-0.000362066	Nonsig	-0.0791119
DIAVI-09JAN12-CLUS08586_1	protein fam109a	0.000829896	387	0.00119229	1000	-0.000362397	Nonsig	-0.157359
DIAVI-09JAN12-CLUS10610_1	lamin-b receptor	0.000969678	315	0.00133219	1000	-0.000362516	Nonsig	-0.13794
DIAVI-09JAN12-CLUS09552_1	dedicator of cytokinesis protein 3	0.000768011	315	0.00113064	1000	-0.000362625	Nonsig	-0.167955
DIAVI-09JAN12-CLUS04720_1	dally- isoform a	0.00236157	514	0.0027242	1000	-0.000362636	Nonsig	-0.0620393
DIAVI-09JAN12-CLUS00374_2	uracil-dna glycosylase	0.00778672	610	0.0081496	1000	-0.000362876	Nonsig	-0.0197815
DIAVI-09JAN12-CLUS08581_1	#N/A	0.0069485	424	0.0073116	1000	-0.000363105	Nonsig	-0.0221217
DIAVI-09JAN12-CLUS00002_1	chromodomain helicase dna binding protein	0.00103098	463	0.00139416	1000	-0.000363183	Nonsig	-0.131063
DIAVI-09JAN12-CLUS08187_1	stip1 homology and u box-containing	0.000853445	387	0.00121676	1000	-0.000363313	Nonsig	-0.154029
DIAVI-09JAN12-CLUS06667_1	cg34255 cg34255-pa	0.00169792	404	0.00206124	1000	-0.000363316	Nonsig	-0.0842104
DIAVI-09JAN12-CLUS07076_1	methyl-cpg binding protein	0.000880121	499	0.00124384	1000	-0.000363717	Nonsig	-0.150222
DIAVI-09JAN12-CLUS05606_1	#N/A	0.00197794	699	0.00234197	1000	-0.000364022	Nonsig	-0.0733667
DIAVI-09JAN12-CLUS02147_1	#N/A	0.00459434	1963	0.00495837	1000	-0.000364028	Nonsig	-0.0331156
DIAVI-09JAN12-CLUS02144_1	anaphase-promoting complex subunit 5-like	0.00650045	1344	0.00686473	1000	-0.00036428	Nonsig	-0.02368
DIAVI-09JAN12-CLUS06775_1	peroxiredoxin 6	0.00102813	331	0.00139264	1000	-0.000364505	Nonsig	-0.131789
DIAVI-09JAN12-CLUS01263_2	#N/A	0.00265114	207	0.0030157	1000	-0.00036456	Nonsig	-0.0559556
DIAVI-09JAN12-CLUS11372_1	#N/A	0.00317007	178	0.00353502	1000	-0.000364954	Nonsig	-0.0473236
DIAVI-09JAN12-CLUS09960_1	#N/A	0.0139785	429	0.0143439	1000	-0.000365435	Nonsig	-0.0112078
DIAVI-09JAN12-CLUS00616_3	#N/A	0.0423745	206	0.0427407	1000	-0.00036624	Nonsig	-0.00373745
DIAVI-09JAN12-CLUS04700_1	#N/A	0.00329599	751	0.00366225	1000	-0.000366252	Nonsig	-0.0457611
DIAVI-09JAN12-CLUS09789_1	#N/A	0.001229	369	0.0015955	1000	-0.000366501	Nonsig	-0.113345
DIAVI-09JAN12-CLUS03060_1	peptidyl-prolyl cis-trans isomerase fkbp8-like	0.00208452	1034	0.0024511	1000	-0.000366582	Nonsig	-0.0703554
DIAVI-09JAN12-CLUS06510_1	#N/A	0.00259368	610	0.00296034	1000	-0.000366668	Nonsig	-0.0574264
DIAVI-09JAN12-CLUS03660_1	domain-containing histone demethylation protein 2b	0.00174606	967	0.00211311	1000	-0.000367052	Nonsig	-0.0828634
DIAVI-09JAN12-CLUS02358_1	dolichol-phosphate mannosyltransferase	0.00271135	1806	0.00307862	1000	-0.000367272	Nonsig	-0.0551707
DIAVI-09JAN12-CLUS05396_1	#N/A	0.00672366	729	0.00709141	1000	-0.000367747	Nonsig	-0.0231267
DIAVI-09JAN12-CLUS03473_1	swi snf complex subunit smarcc2	0.00221366	884	0.00258152	1000	-0.000367852	Nonsig	-0.0667632
DIAVI-09JAN12-CLUS00733_2	beta-glucosidase	0.00233684	412	0.00270484	1000	-0.000368007	Nonsig	-0.0635138
DIAVI-09JAN12-CLUS07379_1	isoform a	0.0030815	278	0.0034496	1000	-0.000368101	Nonsig	-0.0490067
DIAVI-09JAN12-CLUS01950_1	rna polymerase ii second largest subunit	0.00385444	2316	0.00422291	1000	-0.00036847	Nonsig	-0.0396505
DIAVI-09JAN12-CLUS04163_1	#N/A	0.00444544	852	0.00481444	1000	-0.000368999	Nonsig	-0.0346309
DIAVI-09JAN12-CLUS08630_1	fragile site-associated protein	0.0017307	338	0.00209988	1000	-0.00036918	Nonsig	-0.0839727
DIAVI-09JAN12-CLUS07988_1	something about silencing protein	0.000686942	275	0.00105633	1000	-0.000369385	Nonsig	-0.186878
DIAVI-09JAN12-CLUS07224_1	PREDICTED: similar to conserved hypothetical protein	0.00152702	358	0.00189668	1000	-0.000369663	Nonsig	-0.09415
DIAVI-09JAN12-CLUS08606_1	steroid receptor rna activator 1-like	0.00749716	407	0.00786696	1000	-0.000369806	Nonsig	-0.0209105
DIAVI-09JAN12-CLUS03873_1	centromere kinetochore protein zw10 homolog	0.000782171	958	0.00115234	1000	-0.000370173	Nonsig	-0.16828
DIAVI-09JAN12-CLUS07230_1	ubiquitin carboxyl-terminal hydrolase 47	0.00158396	194	0.00195415	1000	-0.000370188	Nonsig	-0.0912132
DIAVI-09JAN12-CLUS03195_1	nuclear receptor coactivator 5	0.00144393	955	0.00181442	1000	-0.000370491	Nonsig	-0.0991916
DIAVI-09JAN12-CLUS08198_1	#N/A	0.0030764	421	0.00344698	1000	-0.000370577	Nonsig	-0.0493956
DIAVI-09JAN12-CLUS02005_1	serine threonine-protein kinase tao1	0.00277428	1620	0.00314506	1000	-0.00037078	Nonsig	-0.0544787
DIAVI-09JAN12-CLUS00096_2	dnaj homolog subfamily a member 1-like	0.0189435	430	0.0193146	1000	-0.000371123	Nonsig	-0.008426
DIAVI-09JAN12-CLUS01549_2	#N/A	0.0173343	131	0.0177054	1000	-0.000371123	Nonsig	-0.0092
DIAVI-09JAN12-CLUS02148_1	#N/A	0.00149367	2067	0.00186507	1000	-0.000371401	Nonsig	-0.0964406
DIAVI-09JAN12-CLUS03444_1	splicing factor 3b subunit 2	0.00419468	781	0.00456644	1000	-0.00037176	Nonsig	-0.0368789
DIAVI-09JAN12-CLUS09222_1	mariner transposase	0.00120266	377	0.00157455	1000	-0.000371887	Nonsig	-0.117013
DIAVI-09JAN12-CLUS06146_1	39s ribosomal protein mitochondrial	0.00195122	609	0.00232338	1000	-0.000372166	Nonsig	-0.0758153
DIAVI-09JAN12-CLUS09472_1	#N/A	0.00189935	418	0.00227166	1000	-0.00037231	Nonsig	-0.0777384
DIAVI-09JAN12-CLUS10148_1	crotonobetainyl- -	0.00199282	379	0.00236538	1000	-0.000372555	Nonsig	-0.0744319
DIAVI-09JAN12-CLUS00012_2	short isoform h	0.00382464	558	0.00419726	1000	-0.000372615	Nonsig	-0.0403747
DIAVI-09JAN12-CLUS02636_1	sugar transporter	0.00182399	1586	0.00219679	1000	-0.000372797	Nonsig	-0.0807657
DIAVI-09JAN12-CLUS11098_1	#N/A	0.00231054	337	0.00268374	1000	-0.000373195	Nonsig	-0.065026
DIAVI-09JAN12-CLUS06568_1	hypothetical protein TcasGA2_TC006849	0.000920729	564	0.00129409	1000	-0.000373362	Nonsig	-0.147833
DIAVI-09JAN12-CLUS08584_1	liquid facets	0.00588189	174	0.00625534	1000	-0.000373448	Nonsig	-0.0267338
DIAVI-09JAN12-CLUS09920_1	cell cycle regulator mat89bb homolog	0.00111514	433	0.00148872	1000	-0.000373582	Nonsig	-0.125484
DIAVI-09JAN12-CLUS05390_1	adam 10	0.00418134	464	0.00455498	1000	-0.000373648	Nonsig	-0.0371717
DIAVI-09JAN12-CLUS05600_1	proprotein convertase subtilisin kexin type furin	0.00129447	351	0.00166826	1000	-0.000373794	Nonsig	-0.110173
DIAVI-09JAN12-CLUS03177_1	small gtp binding protein rab5	0.00277986	1074	0.00315404	1000	-0.000374173	Nonsig	-0.0548433
DIAVI-09JAN12-CLUS01679_1	myelin expression factor 2-like	0.0028137	1137	0.00318831	1000	-0.000374612	Nonsig	-0.054283
DIAVI-09JAN12-CLUS07973_1	nuclear lim interactor-interacting	0.00208373	395	0.00245867	1000	-0.000374934	Nonsig	-0.0718578
DIAVI-09JAN12-CLUS06455_1	dna replication licensing factor mcm5	0.00108842	284	0.00146351	1000	-0.000375093	Nonsig	-0.1286
DIAVI-09JAN12-CLUS03204_1	furin-like protease isoforms 1 1-x 2-like	0.000979593	819	0.00135472	1000	-0.000375129	Nonsig	-0.140805
DIAVI-09JAN12-CLUS04257_1	short-chain dehydrogenase	0.00482028	634	0.00519601	1000	-0.000375733	Nonsig	-0.0325979
DIAVI-09JAN12-CLUS10114_1	nedd4-binding protein 2	0.00313169	341	0.00350745	1000	-0.00037576	Nonsig	-0.0492127
DIAVI-09JAN12-CLUS02558_1	isoform a	0.00157221	1627	0.001948	1000	-0.000375792	Nonsig	-0.093079
DIAVI-09JAN12-CLUS04011_1	#N/A	0.00172843	1030	0.00210435	1000	-0.00037592	Nonsig	-0.0854665
DIAVI-09JAN12-CLUS08342_1	acetyl-coenzyme a transporter 1-like	0.00191232	250	0.00228832	1000	-0.000376002	Nonsig	-0.0779566
DIAVI-09JAN12-CLUS07328_1	#N/A	0.000909383	546	0.00128575	1000	-0.00037637	Nonsig	-0.150411
DIAVI-09JAN12-CLUS11222_1	poly(adp-ribose) glycohydrolase arh3-like	0.000939704	265	0.00131634	1000	-0.000376636	Nonsig	-0.146377
DIAVI-09JAN12-CLUS02009_1	#N/A	0.011084	2112	0.0114608	1000	-0.000376856	Nonsig	-0.0145206
DIAVI-09JAN12-CLUS05967_1	#N/A	0.0018776	460	0.00225502	1000	-0.000377416	Nonsig	-0.0795466
DIAVI-09JAN12-CLUS10476_1	e3 ubiquitin-protein ligase rnf25-like	0.00100692	192	0.00138436	1000	-0.000377441	Nonsig	-0.138255
DIAVI-09JAN12-CLUS07518_1	protein with leucine zipper	0.00124327	437	0.00162072	1000	-0.000377453	Nonsig	-0.115143
DIAVI-09JAN12-CLUS09331_1	importin 11	0.00112	440	0.00149835	1000	-0.000378348	Nonsig	-0.126395
DIAVI-09JAN12-CLUS08769_1	#N/A	0.0117119	426	0.0120903	1000	-0.000378488	Nonsig	-0.0138129
DIAVI-09JAN12-CLUS07503_1	#N/A	0.00208455	545	0.00246336	1000	-0.000378805	Nonsig	-0.0725146
DIAVI-09JAN12-CLUS03108_1	#N/A	0.00164301	1315	0.00202206	1000	-0.000379047	Nonsig	-0.0901532
DIAVI-09JAN12-CLUS09853_1	dual specificity protein phosphatase 12	0.00300187	412	0.0033812	1000	-0.000379325	Nonsig	-0.0516783
DIAVI-09JAN12-CLUS02920_1	cytochrome p450	0.00693898	1203	0.0073188	1000	-0.000379818	Nonsig	-0.0231441
DIAVI-09JAN12-CLUS05169_1	retinol dehydrogenase 11	0.0076563	723	0.00803677	1000	-0.000380464	Nonsig	-0.0210622
DIAVI-09JAN12-CLUS01798_1	fatty acid synthase	0.00191252	6891	0.00229349	1000	-0.000380964	Nonsig	-0.0788895
DIAVI-09JAN12-CLUS06693_1	#N/A	0.00258857	607	0.00296976	1000	-0.000381189	Nonsig	-0.0596613
DIAVI-09JAN12-CLUS06188_1	#N/A	0.00434944	697	0.00473087	1000	-0.000381423	Nonsig	-0.036507
DIAVI-09JAN12-CLUS11177_1	kif1-binding protein homolog	0.00206547	309	0.00244703	1000	-0.000381562	Nonsig	-0.073621
DIAVI-09JAN12-CLUS05187_1	dual specificity tyrosine-phosphorylation-regulated kinase	0.00138174	621	0.00176339	1000	-0.000381647	Nonsig	-0.105921
DIAVI-09JAN12-CLUS01900_1	pol protein	0.0097976	1058	0.0101793	1000	-0.000381711	Nonsig	-0.0165987
DIAVI-09JAN12-CLUS03145_1	#N/A	0.00200552	1311	0.00238747	1000	-0.000381955	Nonsig	-0.075712
DIAVI-09JAN12-CLUS01819_1	segmentation protein cap n collar-like	0.00196355	4180	0.00234553	1000	-0.000381983	Nonsig	-0.0771995
DIAVI-09JAN12-CLUS03928_1	kielin chordin-like	0.00340473	666	0.00378718	1000	-0.000382442	Nonsig	-0.0462323
DIAVI-09JAN12-CLUS10802_1	#N/A	0.00126286	372	0.0016453	1000	-0.000382447	Nonsig	-0.114892
DIAVI-09JAN12-CLUS05436_1	#N/A	0.00237309	705	0.00275582	1000	-0.00038274	Nonsig	-0.0649383
DIAVI-09JAN12-CLUS08191_1	isoform k	0.00265642	381	0.00303921	1000	-0.000382796	Nonsig	-0.0584649
DIAVI-09JAN12-CLUS05638_1	#N/A	0.0109686	497	0.0113515	1000	-0.000382874	Nonsig	-0.014901
DIAVI-09JAN12-CLUS10032_1	polya-binding protein interacting	0.000707799	227	0.00109077	1000	-0.000382968	Nonsig	-0.187822
DIAVI-09JAN12-CLUS02730_1	rio kinase 3	0.000874569	1164	0.0012576	1000	-0.000383028	Nonsig	-0.157747
DIAVI-09JAN12-CLUS05188_1	ribonucleoside-diphosphate reductase large subunit	0.000649084	516	0.00103231	1000	-0.000383222	Nonsig	-0.201507
DIAVI-09JAN12-CLUS03811_1	#N/A	0.00476735	1080	0.00515117	1000	-0.000383827	Nonsig	-0.0336294
DIAVI-09JAN12-CLUS01454_1	#N/A	0.00443831	419	0.00482225	1000	-0.000383939	Nonsig	-0.0360319
DIAVI-09JAN12-CLUS09908_1	#N/A	0.00569626	428	0.00608021	1000	-0.000383948	Nonsig	-0.0283286
DIAVI-09JAN12-CLUS08185_1	cyclin g-associated	0.00149057	351	0.00187474	1000	-0.000384164	Nonsig	-0.0995872
DIAVI-09JAN12-CLUS10509_1	#N/A	0.00135031	419	0.00173456	1000	-0.000384248	Nonsig	-0.108755
DIAVI-09JAN12-CLUS07891_1	hypothetical protein EAG_08792	0.000930313	509	0.00131471	1000	-0.000384396	Nonsig	-0.150201
DIAVI-09JAN12-CLUS07337_1	sugar transporter	0.00182779	549	0.00221233	1000	-0.000384547	Nonsig	-0.0829251
DIAVI-09JAN12-CLUS04355_1	#N/A	0.00796706	854	0.00835223	1000	-0.000385169	Nonsig	-0.0205043
DIAVI-09JAN12-CLUS02467_1	diacylglycerol kinase theta-like isoform 2	0.00114654	1386	0.00153177	1000	-0.00038523	Nonsig	-0.125804
DIAVI-09JAN12-CLUS03775_1	zinc transporter 2	0.0017795	558	0.00216562	1000	-0.000386125	Nonsig	-0.0852854
DIAVI-09JAN12-CLUS02041_1	#N/A	0.00199984	2659	0.00238618	1000	-0.000386336	Nonsig	-0.0767071
DIAVI-09JAN12-CLUS08744_1	#N/A	0.006307	411	0.00669344	1000	-0.00038644	Nonsig	-0.0258265
DIAVI-09JAN12-CLUS06211_1	apolipoprotein a-i-binding protein	0.00288492	557	0.00327143	1000	-0.000386508	Nonsig	-0.0546035
DIAVI-09JAN12-CLUS07801_1	basement membrane-specific heparan sulfate proteoglycan core	0.00316868	414	0.00355528	1000	-0.000386599	Nonsig	-0.0499953
DIAVI-09JAN12-CLUS06587_1	transducin-like enhancer protein 4-like	0.00148663	506	0.00187323	1000	-0.000386606	Nonsig	-0.10039
DIAVI-09JAN12-CLUS01858_1	vacuolar atp synthase subunit s1	0.00198442	3070	0.00237103	1000	-0.000386615	Nonsig	-0.0773045
DIAVI-09JAN12-CLUS07895_1	#N/A	0.00374653	504	0.0041333	1000	-0.00038677	Nonsig	-0.0426678
DIAVI-09JAN12-CLUS02761_1	cytoskeleton-associated protein 5	0.00742786	765	0.00781482	1000	-0.000386961	Nonsig	-0.0220554
DIAVI-09JAN12-CLUS10079_1	#N/A	0.00484714	379	0.00523412	1000	-0.00038698	Nonsig	-0.0333581
DIAVI-09JAN12-CLUS00670_1	facilitated trehalose transporter tret1-like	0.00128366	492	0.00167089	1000	-0.000387227	Nonsig	-0.114497
DIAVI-09JAN12-CLUS03577_1	atp-dependent rna helicase wm6-like	0.00119206	601	0.00157935	1000	-0.00038729	Nonsig	-0.122181
DIAVI-09JAN12-CLUS04823_1	#N/A	0.00210161	852	0.00248895	1000	-0.00038734	Nonsig	-0.073464
DIAVI-09JAN12-CLUS02033_1	26s proteasome non-atpase regulatory subunit 2	0.00184718	2082	0.00223484	1000	-0.000387653	Nonsig	-0.0827358
DIAVI-09JAN12-CLUS02733_1	alpha gamma epsilon	0.000774047	923	0.00116256	1000	-0.000388515	Nonsig	-0.176649
DIAVI-09JAN12-CLUS06821_1	metastasis-associated protein mta3	0.00714733	508	0.00753611	1000	-0.000388776	Nonsig	-0.0230031
DIAVI-09JAN12-CLUS00834_1	ring finger protein nhl-1	0.00541774	1778	0.00580673	1000	-0.000388989	Nonsig	-0.0301134
DIAVI-09JAN12-CLUS02934_1	#N/A	0.00163953	1223	0.00202864	1000	-0.000389104	Nonsig	-0.0924843
DIAVI-09JAN12-CLUS03457_1	farnesoic acid o-methyltransferase	0.00188521	893	0.00227472	1000	-0.000389513	Nonsig	-0.0815687
DIAVI-09JAN12-CLUS06074_1	#N/A	0.00160828	681	0.00199788	1000	-0.000389601	Nonsig	-0.094208
DIAVI-09JAN12-CLUS01904_1	probable phospholipid-transporting atpase iib-like	0.00236182	2101	0.00275146	1000	-0.000389641	Nonsig	-0.0663164
DIAVI-09JAN12-CLUS04773_1	conserved oligomeric golgi complex subunit 5-like	0.00077198	603	0.00116171	1000	-0.000389731	Nonsig	-0.177492
DIAVI-09JAN12-CLUS06181_1	unknown	0.00241556	572	0.00280529	1000	-0.000389733	Nonsig	-0.0649604
DIAVI-09JAN12-CLUS04411_1	#N/A	0.00159273	673	0.00198282	1000	-0.000390099	Nonsig	-0.0951434
DIAVI-09JAN12-CLUS00784_2	actin	0.00234691	612	0.00273725	1000	-0.000390341	Nonsig	-0.0668183
DIAVI-09JAN12-CLUS10648_1	#N/A	0.00172334	385	0.00211369	1000	-0.000390353	Nonsig	-0.0886712
DIAVI-09JAN12-CLUS02962_1	farnesyl diphosphate synthase	0.005351	1315	0.00574146	1000	-0.000390467	Nonsig	-0.030588
DIAVI-09JAN12-CLUS06812_1	#N/A	0.00190145	640	0.00229198	1000	-0.000390526	Nonsig	-0.0811251
DIAVI-09JAN12-CLUS09714_1	upf0197 transmembrane protein c11orf10 homolog	0.0102836	326	0.0106742	1000	-0.000390632	Nonsig	-0.0161915
DIAVI-09JAN12-CLUS07285_1	histidyl-trna synthetase	0.000988755	448	0.00138061	1000	-0.00039185	Nonsig	-0.144981
DIAVI-09JAN12-CLUS08499_1	aminopeptidase n	0.00731653	356	0.00770842	1000	-0.000391889	Nonsig	-0.0226602
DIAVI-09JAN12-CLUS07840_1	protein bcl9 homolog	0.00111883	350	0.00151081	1000	-0.000391981	Nonsig	-0.130446
DIAVI-09JAN12-CLUS06852_1	ethanolaminephosphotransferase 1-like	0.00520715	374	0.00559932	1000	-0.000392164	Nonsig	-0.0315347
DIAVI-09JAN12-CLUS03430_1	eukaryotic translation initiation factor 2 subunit 2	0.00139559	811	0.00178781	1000	-0.000392217	Nonsig	-0.107563
DIAVI-09JAN12-CLUS08839_1	#N/A	0.000935251	480	0.00132748	1000	-0.000392227	Nonsig	-0.152099
DIAVI-09JAN12-CLUS00007_49	#N/A	0.0218848	207	0.0222773	1000	-0.000392449	Nonsig	-0.00771898
DIAVI-09JAN12-CLUS03654_1	10g08	0.0117663	1011	0.0121592	1000	-0.000392874	Nonsig	-0.0142641
DIAVI-09JAN12-CLUS05220_1	#N/A	0.00268816	656	0.00308108	1000	-0.000392911	Nonsig	-0.0592465
DIAVI-09JAN12-CLUS06598_1	fad oxidoreductase	0.00237489	571	0.00276789	1000	-0.000393006	Nonsig	-0.0665063
DIAVI-09JAN12-CLUS10735_1	uncharacterized aarf domain-containing protein kinase 1	0.00229066	369	0.0026838	1000	-0.000393132	Nonsig	-0.0687881
DIAVI-09JAN12-CLUS03187_1	tyrosine-protein kinase	0.00700923	628	0.00740273	1000	-0.000393501	Nonsig	-0.0237217
DIAVI-09JAN12-CLUS11514_1	zinc finger protein 271 (zinc finger protein 7) (zinc finger protein znfphex133) (epstein-barr virus-induced zinc finger protein) (znf-eb) (ct-zfp48) (zinc finger protein	0.0103539	199	0.0107479	1000	-0.000393943	Nonsig	-0.0162173
DIAVI-09JAN12-CLUS11033_1	#N/A	0.000952491	119	0.00134664	1000	-0.000394154	Nonsig	-0.150392
DIAVI-09JAN12-CLUS09431_1	#N/A	0.00100862	404	0.00140281	1000	-0.000394189	Nonsig	-0.143271
DIAVI-09JAN12-CLUS02971_1	interleukin enhancer binding factor	0.0027789	1224	0.00317337	1000	-0.000394467	Nonsig	-0.0576474
DIAVI-09JAN12-CLUS10979_1	wd-repeat protein	0.00205529	247	0.00244995	1000	-0.000394657	Nonsig	-0.0762836
DIAVI-09JAN12-CLUS01897_1	large proline-rich protein bat3	0.00237947	1832	0.00277419	1000	-0.000394719	Nonsig	-0.0666559
DIAVI-09JAN12-CLUS05984_1	brother of tout-velu	0.00722239	518	0.00761764	1000	-0.000395248	Nonsig	-0.0231394
DIAVI-09JAN12-CLUS04242_1	calpain-7-like isoform 1	0.00456027	744	0.00495594	1000	-0.000395671	Nonsig	-0.0361356
DIAVI-09JAN12-CLUS00824_1	zinc transporter 7-like	0.00343	1754	0.00382599	1000	-0.000395988	Nonsig	-0.0474494
DIAVI-09JAN12-CLUS08255_1	histone demethylase jarid1a	0.000552767	448	0.000948881	1000	-0.000396114	Nonsig	-0.23467
DIAVI-09JAN12-CLUS02787_1	beta-glucosidase	0.00521974	1054	0.00561638	1000	-0.000396635	Nonsig	-0.0318072
DIAVI-09JAN12-CLUS07361_1	#N/A	0.00156743	490	0.00196411	1000	-0.000396688	Nonsig	-0.0979796
DIAVI-09JAN12-CLUS03396_1	gut-specific chitinase	0.00153462	638	0.00193146	1000	-0.000396837	Nonsig	-0.0998844
DIAVI-09JAN12-CLUS02105_1	rna-binding protein 12	0.0017677	2152	0.00216491	1000	-0.000397216	Nonsig	-0.0880325
DIAVI-09JAN12-CLUS06170_1	#N/A	0.0075345	643	0.00793184	1000	-0.000397335	Nonsig	-0.0223192
DIAVI-09JAN12-CLUS05248_1	hypothetical protein TcasGA2_TC002356	0.00316457	785	0.00356206	1000	-0.00039749	Nonsig	-0.0513864
DIAVI-09JAN12-CLUS10503_1	#N/A	0.00112859	375	0.00152617	1000	-0.000397581	Nonsig	-0.131067
DIAVI-09JAN12-CLUS07178_1	probable atp-dependent rna helicase ddx46-like	0.00809387	418	0.00849181	1000	-0.00039794	Nonsig	-0.020844
DIAVI-09JAN12-CLUS08233_1	programmed cell death protein 2	0.00204312	502	0.00244122	1000	-0.000398095	Nonsig	-0.077312
DIAVI-09JAN12-CLUS07478_1	#N/A	0.00555745	459	0.00595575	1000	-0.000398301	Nonsig	-0.030061
DIAVI-09JAN12-CLUS08225_1	focal adhesion kinase 1	0.00215937	394	0.00255791	1000	-0.000398543	Nonsig	-0.0735588
DIAVI-09JAN12-CLUS09405_1	#N/A	0.00570099	408	0.00609967	1000	-0.000398677	Nonsig	-0.0293559
DIAVI-09JAN12-CLUS04596_1	#N/A	0.00566061	884	0.00605961	1000	-0.000398997	Nonsig	-0.0295812
DIAVI-09JAN12-CLUS06040_1	#N/A	0.0145626	569	0.0149617	1000	-0.000399101	Nonsig	-0.011742
DIAVI-09JAN12-CLUS04493_1	#N/A	0.00264285	900	0.00304211	1000	-0.000399258	Nonsig	-0.061102
DIAVI-09JAN12-CLUS05331_1	ankyrin unc44	0.00190525	724	0.00230459	1000	-0.00039934	Nonsig	-0.082642
DIAVI-09JAN12-CLUS07025_1	cg13124 cg13124-pa	0.000945102	552	0.00134462	1000	-0.000399519	Nonsig	-0.153121
DIAVI-09JAN12-CLUS10577_1	sirtuin 5	0.000729717	371	0.00112972	1000	-0.000400006	Nonsig	-0.189817
DIAVI-09JAN12-CLUS06224_1	tudor domain-containing protein 1	0.00313079	565	0.00353104	1000	-0.000400253	Nonsig	-0.052249
DIAVI-09JAN12-CLUS08928_1	minus-c odorant binding protein 3	0.0010158	353	0.00141666	1000	-0.000400855	Nonsig	-0.144455
DIAVI-09JAN12-CLUS08988_1	#N/A	0.00120613	462	0.00160757	1000	-0.000401444	Nonsig	-0.124777
DIAVI-09JAN12-CLUS03265_1	serpin b6	0.00177542	1018	0.00217724	1000	-0.000401828	Nonsig	-0.0886071
DIAVI-09JAN12-CLUS06494_1	ankyrin repeat domain-containing protein 54	0.00279352	605	0.00319547	1000	-0.000401955	Nonsig	-0.0583837
DIAVI-09JAN12-CLUS01882_1	kinesin heavy chain	0.00259067	2254	0.00299384	1000	-0.000403166	Nonsig	-0.0628159
DIAVI-09JAN12-CLUS04415_1	#N/A	0.00182167	910	0.00222487	1000	-0.000403195	Nonsig	-0.0868338
DIAVI-09JAN12-CLUS01801_1	clathrin heavy chain	0.00497872	5727	0.00538205	1000	-0.00040333	Nonsig	-0.0338301
DIAVI-09JAN12-CLUS09398_1	glucose-fructose oxidoreductase domain-containing protein 1-like	0.00105133	456	0.00145489	1000	-0.000403557	Nonsig	-0.14109
DIAVI-09JAN12-CLUS08289_1	voltage-dependent calcium channel type d subunit alpha-1-like	0.000688154	394	0.0010918	1000	-0.000403645	Nonsig	-0.200457
DIAVI-09JAN12-CLUS05712_1	#N/A	0.00162275	718	0.00202655	1000	-0.000403794	Nonsig	-0.0965042
DIAVI-09JAN12-CLUS02312_1	transcription elongation factor spt6-like	0.00307477	1367	0.00347859	1000	-0.000403823	Nonsig	-0.0535911
DIAVI-09JAN12-CLUS09137_1	cg14509 cg14509-pb	0.00691135	426	0.00731518	1000	-0.00040383	Nonsig	-0.0246621
DIAVI-09JAN12-CLUS04940_1	isoform d	0.0107648	617	0.0111687	1000	-0.000403931	Nonsig	-0.0159979
DIAVI-09JAN12-CLUS03303_1	#N/A	0.00695491	972	0.00735888	1000	-0.000403978	Nonsig	-0.0245207
DIAVI-09JAN12-CLUS09452_1	#N/A	0.00262427	465	0.00302858	1000	-0.000404319	Nonsig	-0.0622319
DIAVI-09JAN12-CLUS05062_1	#N/A	0.00335119	756	0.00375565	1000	-0.00040446	Nonsig	-0.049486
DIAVI-09JAN12-CLUS08591_1	isoform b	0.00748619	443	0.0078907	1000	-0.000404507	Nonsig	-0.0228545
DIAVI-09JAN12-CLUS04432_1	atp synthase lipid-binding mitochondrial	0.00208027	673	0.00248564	1000	-0.000405367	Nonsig	-0.077318
DIAVI-09JAN12-CLUS03719_1	cathepsin l	0.00495948	960	0.0053651	1000	-0.000405616	Nonsig	-0.0341413
DIAVI-09JAN12-CLUS02758_1	glucose dehydrogenase	0.00173335	1318	0.00213937	1000	-0.000406012	Nonsig	-0.0913979
DIAVI-09JAN12-CLUS04108_1	#N/A	0.00114304	1031	0.00154968	1000	-0.000406644	Nonsig	-0.132182
DIAVI-09JAN12-CLUS05772_1	proteasome activator complex subunit 4	0.00358677	612	0.00399354	1000	-0.000406764	Nonsig	-0.0466538
DIAVI-09JAN12-CLUS08389_1	#N/A	0.0021818	457	0.00258857	1000	-0.000406772	Nonsig	-0.0742454
DIAVI-09JAN12-CLUS03716_1	g protein pathway suppressor 1	0.00479575	996	0.00520276	1000	-0.000407017	Nonsig	-0.0353779
DIAVI-09JAN12-CLUS08037_1	cg6465 cg6465-pa	0.00109141	388	0.00149894	1000	-0.000407535	Nonsig	-0.137798
DIAVI-09JAN12-CLUS08134_1	u2 snrnp-associated surp motif-containing isoform 1	0.00114186	371	0.00154975	1000	-0.000407888	Nonsig	-0.132648
DIAVI-09JAN12-CLUS06537_1	40s ribosomal protein s14	0.00183225	472	0.00224019	1000	-0.000407939	Nonsig	-0.0872997
DIAVI-09JAN12-CLUS02200_1	cgmp-dependent protein kinase	0.00252138	1961	0.0029297	1000	-0.000408321	Nonsig	-0.0651849
DIAVI-09JAN12-CLUS03020_1	myc proto-oncogene	0.0013981	1138	0.0018067	1000	-0.000408592	Nonsig	-0.111346
DIAVI-09JAN12-CLUS05237_1	mitochondrial f0 atp synthase d	0.00289565	526	0.00330434	1000	-0.000408695	Nonsig	-0.0573394
DIAVI-09JAN12-CLUS05326_1	#N/A	0.00460918	673	0.00501825	1000	-0.000409071	Nonsig	-0.0369287
DIAVI-09JAN12-CLUS00334_3	acala_acalu ame: full=acaloleptin a contains: ame: full=acaloleptin a1 contains: ame: full=acaloleptin a2 contains: ame: full=acaloleptin a3 contains: ame: full=acaloleptin a4 contains: ame: full=acidic peptide contains: ame: full=acaloleptin a5 flags: precursor	0.00489825	847	0.00530746	1000	-0.000409213	Nonsig	-0.034846
DIAVI-09JAN12-CLUS02706_1	alpha-aminoadipic semialdehyde dehydrogenase-like	0.00224995	1069	0.00265919	1000	-0.000409237	Nonsig	-0.0725761
DIAVI-09JAN12-CLUS04540_1	e3 ubiquitin-protein ligase huwe1	0.00184337	893	0.00225271	1000	-0.000409338	Nonsig	-0.0870922
DIAVI-09JAN12-CLUS02297_1	protein fam46a-like	0.00449113	1695	0.00490077	1000	-0.000409649	Nonsig	-0.0379095
DIAVI-09JAN12-CLUS06586_1	isoform a	0.0016817	452	0.00209151	1000	-0.000409812	Nonsig	-0.0947119
DIAVI-09JAN12-CLUS08064_1	#N/A	0.00572826	497	0.00613822	1000	-0.00040996	Nonsig	-0.0300197
DIAVI-09JAN12-CLUS04313_1	dead box rna helicase	0.00113676	792	0.00154728	1000	-0.000410519	Nonsig	-0.1339
DIAVI-09JAN12-CLUS04454_1	glucosyl glucuronosyl transferases	0.0113451	808	0.0117559	1000	-0.000410828	Nonsig	-0.0154486
DIAVI-09JAN12-CLUS02984_1	upf0392 protein	0.00579522	1208	0.0062066	1000	-0.000411378	Nonsig	-0.0297837
DIAVI-09JAN12-CLUS02615_1	low quality protein: e3 ubiquitin-protein ligase huwe1-like	0.00151156	1593	0.00192326	1000	-0.000411699	Nonsig	-0.104612
DIAVI-09JAN12-CLUS00732_1	pancreatic triacylglycerol lipase-like	0.000774504	304	0.00118658	1000	-0.000412072	Nonsig	-0.185272
DIAVI-09JAN12-CLUS07827_1	dc2 protein	0.00342484	378	0.00383695	1000	-0.000412117	Nonsig	-0.0493468
DIAVI-09JAN12-CLUS10819_1	double-strand-break repair protein rad21 homolog	0.00112128	355	0.00153399	1000	-0.000412715	Nonsig	-0.13611
DIAVI-09JAN12-CLUS09675_1	#N/A	0.00189448	388	0.00230721	1000	-0.000412733	Nonsig	-0.0855978
DIAVI-09JAN12-CLUS04084_1	f-box only protein 6-like	0.00172513	724	0.00213811	1000	-0.000412982	Nonsig	-0.0932087
DIAVI-09JAN12-CLUS02241_1	#N/A	0.00523075	2049	0.00564381	1000	-0.000413054	Nonsig	-0.033008
DIAVI-09JAN12-CLUS04884_1	translocon-associated delta subunit	0.0035087	694	0.0039221	1000	-0.000413404	Nonsig	-0.0483729
DIAVI-09JAN12-CLUS00991_2	slit homolog 2 protein	0.00506162	880	0.0054751	1000	-0.000413475	Nonsig	-0.0341021
DIAVI-09JAN12-CLUS03138_1	#N/A	0.00682551	1322	0.00723902	1000	-0.00041351	Nonsig	-0.0255447
DIAVI-09JAN12-CLUS00784_1	muscle actin	0.000889559	712	0.00130328	1000	-0.000413726	Nonsig	-0.165865
DIAVI-09JAN12-CLUS03012_1	juvenile hormone epoxide hydrolase	0.00495982	1142	0.00537361	1000	-0.000413795	Nonsig	-0.0348007
DIAVI-09JAN12-CLUS07727_1	major facilitator superfamily domain-containing protein 10	0.00187944	407	0.00229382	1000	-0.000414381	Nonsig	-0.0865312
DIAVI-09JAN12-CLUS01116_1	calmodulin	0.00115012	844	0.00156472	1000	-0.000414595	Nonsig	-0.133692
DIAVI-09JAN12-CLUS05095_1	fk506-binding protein	0.00237882	472	0.00279359	1000	-0.000414772	Nonsig	-0.0698015
DIAVI-09JAN12-CLUS06896_1	vinculin-like isoform 1	0.0100441	443	0.0104593	1000	-0.000415148	Nonsig	-0.0175894
DIAVI-09JAN12-CLUS02587_1	rna-binding protein lark	0.00254331	1274	0.00295881	1000	-0.000415497	Nonsig	-0.0657173
DIAVI-09JAN12-CLUS05595_1	10g08	0.00706559	348	0.00748112	1000	-0.000415536	Nonsig	-0.0248185
DIAVI-09JAN12-CLUS00630_1	isoform p	0.00186109	582	0.00227666	1000	-0.000415572	Nonsig	-0.0875313
DIAVI-09JAN12-CLUS10429_1	#N/A	0.000828836	401	0.00124447	1000	-0.000415633	Nonsig	-0.176516
DIAVI-09JAN12-CLUS02250_1	#N/A	0.00213996	2031	0.00255566	1000	-0.000415693	Nonsig	-0.0770961
DIAVI-09JAN12-CLUS04678_1	#N/A	0.00224689	867	0.0026629	1000	-0.000416008	Nonsig	-0.0737727
DIAVI-09JAN12-CLUS07264_1	member ras oncogene family	0.00437834	477	0.00479469	1000	-0.000416351	Nonsig	-0.0394512
DIAVI-09JAN12-CLUS05657_1	#N/A	0.00110577	728	0.00152215	1000	-0.000416388	Nonsig	-0.138795
DIAVI-09JAN12-CLUS09274_1	ubiquinol-cytochrome c reductase complex 14kd subunit	0.00227034	427	0.00268686	1000	-0.000416514	Nonsig	-0.0731531
DIAVI-09JAN12-CLUS02436_1	carnitine o-acyltransferase	0.00460892	1111	0.00502554	1000	-0.000416621	Nonsig	-0.0375836
DIAVI-09JAN12-CLUS10412_1	wd repeat-containing protein 33	0.00230638	385	0.00272309	1000	-0.000416706	Nonsig	-0.0721305
DIAVI-09JAN12-CLUS08265_1	#N/A	0.00173699	481	0.00215395	1000	-0.000416969	Nonsig	-0.0934403
DIAVI-09JAN12-CLUS03146_1	mitogen-activated protein kinase kinase kinase 7-interacting protein 2	0.00258703	1296	0.00300439	1000	-0.000417358	Nonsig	-0.0649546
DIAVI-09JAN12-CLUS05203_1	dna-damage inducible protein	0.00178452	663	0.00220215	1000	-0.00041763	Nonsig	-0.0913257
DIAVI-09JAN12-CLUS04582_1	#N/A	0.00387816	901	0.00429621	1000	-0.000418045	Nonsig	-0.0444592
DIAVI-09JAN12-CLUS09511_1	#N/A	0.00409654	426	0.00451483	1000	-0.000418292	Nonsig	-0.0422244
DIAVI-09JAN12-CLUS11350_1	#N/A	0.000854337	124	0.00127271	1000	-0.000418368	Nonsig	-0.173099
DIAVI-09JAN12-CLUS09669_1	#N/A	0.0124947	391	0.0129131	1000	-0.000418373	Nonsig	-0.0143038
DIAVI-09JAN12-CLUS01425_1	#N/A	0.00565776	726	0.00607625	1000	-0.000418489	Nonsig	-0.030991
DIAVI-09JAN12-CLUS07842_1	zinc finger protein 45-like	0.00199903	466	0.00241807	1000	-0.000419039	Nonsig	-0.0826495
DIAVI-09JAN12-CLUS02175_1	isoform d	0.00297723	1674	0.00339646	1000	-0.000419228	Nonsig	-0.0572138
DIAVI-09JAN12-CLUS04515_1	digestive cysteine proteinase intestain	0.00502693	646	0.00544617	1000	-0.000419236	Nonsig	-0.034788
DIAVI-09JAN12-CLUS10058_1	collagen alpha-1 chain-like	0.00162931	397	0.00204857	1000	-0.00041926	Nonsig	-0.0994471
DIAVI-09JAN12-CLUS02661_1	protein phosphatase ptc7 homolog	0.00431716	1343	0.0047369	1000	-0.00041974	Nonsig	-0.0402961
DIAVI-09JAN12-CLUS01225_1	serine 3-dehydrogenase	0.0132422	341	0.013662	1000	-0.000419828	Nonsig	-0.013555
DIAVI-09JAN12-CLUS09972_1	PREDICTED: hypothetical protein isoform 1	0.00315088	362	0.0035709	1000	-0.000420014	Nonsig	-0.054345
DIAVI-09JAN12-CLUS09345_1	serine protease	0.00132116	346	0.00174123	1000	-0.000420078	Nonsig	-0.119903
DIAVI-09JAN12-CLUS06525_1	ribulose-phosphate 3-epimerase	0.00283982	502	0.00326037	1000	-0.000420547	Nonsig	-0.0599757
DIAVI-09JAN12-CLUS00537_1	60s acidic ribosomal protein p0	0.000973866	232	0.00139451	1000	-0.000420649	Nonsig	-0.155924
DIAVI-09JAN12-CLUS00632_2	salivary secreted protein	0.00164438	887	0.00206508	1000	-0.0004207	Nonsig	-0.0989347
DIAVI-09JAN12-CLUS04340_1	#N/A	0.00194374	577	0.00236445	1000	-0.000420712	Nonsig	-0.0850925
DIAVI-09JAN12-CLUS08527_1	#N/A	0.00548244	457	0.00590318	1000	-0.000420733	Nonsig	-0.0321116
DIAVI-09JAN12-CLUS06236_1	tho complex subunit 2	0.00425164	566	0.00467265	1000	-0.000421009	Nonsig	-0.0410067
DIAVI-09JAN12-CLUS08635_1	PREDICTED: hypothetical protein	0.00306177	237	0.00348291	1000	-0.000421138	Nonsig	-0.0559694
DIAVI-09JAN12-CLUS04404_1	cop9 signalosome complex subunit 2	0.00583123	679	0.00625286	1000	-0.00042163	Nonsig	-0.0303185
DIAVI-09JAN12-CLUS02731_1	mariner transposase	0.00562647	1341	0.00604822	1000	-0.000421754	Nonsig	-0.0313919
DIAVI-09JAN12-CLUS08478_1	e3 ubiquitin-protein ligase listerin-like	0.00545711	252	0.00587887	1000	-0.000421755	Nonsig	-0.0323308
DIAVI-09JAN12-CLUS06058_1	elongation factor g mitochondrial	0.00437917	521	0.00480141	1000	-0.00042224	Nonsig	-0.039977
DIAVI-09JAN12-CLUS05853_1	#N/A	0.00159414	720	0.00201649	1000	-0.000422352	Nonsig	-0.10207
DIAVI-09JAN12-CLUS08109_1	low quality protein: neuroglian-like	0.00251177	381	0.00293416	1000	-0.000422391	Nonsig	-0.0675042
DIAVI-09JAN12-CLUS06354_1	#N/A	0.00204588	591	0.00246857	1000	-0.000422687	Nonsig	-0.0815647
DIAVI-09JAN12-CLUS02344_1	tyrosine-protein kinase src64b	0.00265252	1540	0.00307539	1000	-0.000422867	Nonsig	-0.064241
DIAVI-09JAN12-CLUS03963_1	#N/A	0.00344809	986	0.00387098	1000	-0.000422887	Nonsig	-0.050242
DIAVI-09JAN12-CLUS08920_1	#N/A	0.00163096	433	0.00205417	1000	-0.000423204	Nonsig	-0.100192
DIAVI-09JAN12-CLUS07516_1	#N/A	0.0020783	401	0.00250168	1000	-0.000423386	Nonsig	-0.0805247
DIAVI-09JAN12-CLUS06847_1	isoform b	0.000873194	530	0.00129692	1000	-0.00042373	Nonsig	-0.171804
DIAVI-09JAN12-CLUS07052_1	hypothetical protein TcasGA2_TC004133	0.00121333	486	0.00163722	1000	-0.000423893	Nonsig	-0.130129
DIAVI-09JAN12-CLUS04200_1	protein disulfide-isomerase a4-like	0.00199095	946	0.00241497	1000	-0.000424022	Nonsig	-0.0838518
DIAVI-09JAN12-CLUS00710_1	6-phosphogluconate decarboxylating-like	0.000764796	219	0.00118918	1000	-0.000424388	Nonsig	-0.191703
DIAVI-09JAN12-CLUS08815_1	dna polymerase alpha subunit b-like	0.00347858	395	0.00390345	1000	-0.000424869	Nonsig	-0.0500465
DIAVI-09JAN12-CLUS07108_1	vacuolar protein sorting 13d	0.00119114	358	0.00161634	1000	-0.000425206	Nonsig	-0.132572
DIAVI-09JAN12-CLUS00331_2	serine protease htra2	0.00458494	545	0.00501015	1000	-0.000425217	Nonsig	-0.0385177
DIAVI-09JAN12-CLUS05693_1	comm domain-containing protein 2	0.00385776	554	0.00428388	1000	-0.00042612	Nonsig	-0.045502
DIAVI-09JAN12-CLUS03475_1	kynurenine aminotransferase	0.00285614	750	0.00328249	1000	-0.00042635	Nonsig	-0.0604239
DIAVI-09JAN12-CLUS08138_1	mitochondrial ribosomal protein s10	0.00206754	289	0.00249404	1000	-0.000426494	Nonsig	-0.0814483
DIAVI-09JAN12-CLUS09417_1	homeotic protein female sterile	0.00833526	455	0.00876177	1000	-0.000426508	Nonsig	-0.0216726
DIAVI-09JAN12-CLUS06086_1	ancient ubiquitous protein 1-like	0.00101974	475	0.0014463	1000	-0.000426557	Nonsig	-0.151768
DIAVI-09JAN12-CLUS04819_1	protein jagunal-like	0.000760034	569	0.00118697	1000	-0.000426934	Nonsig	-0.193606
DIAVI-09JAN12-CLUS10708_1	unknown	0.00839664	363	0.00882379	1000	-0.000427146	Nonsig	-0.0215494
DIAVI-09JAN12-CLUS04630_1	ribosomal l1 domain-containing protein cg13096-like	0.00260127	838	0.00302848	1000	-0.00042721	Nonsig	-0.0660392
DIAVI-09JAN12-CLUS01138_1	hydroxyacylglutathione mitochondrial-like	0.000665455	145	0.00109318	1000	-0.000427724	Nonsig	-0.215573
DIAVI-09JAN12-CLUS11213_1	#N/A	0.00163365	287	0.00206142	1000	-0.000427766	Nonsig	-0.101006
DIAVI-09JAN12-CLUS06912_1	calcium-independent phospholipase a2 isoform a	0.00849986	442	0.00892793	1000	-0.000428068	Nonsig	-0.0213389
DIAVI-09JAN12-CLUS00604_1	#N/A	0.0232406	685	0.0236688	1000	-0.000428246	Nonsig	-0.00792976
DIAVI-09JAN12-CLUS09175_1	short coiled-coil protein b-like	0.00224726	270	0.00267588	1000	-0.000428621	Nonsig	-0.0758134
DIAVI-09JAN12-CLUS10463_1	#N/A	0.00809012	334	0.00851896	1000	-0.00042884	Nonsig	-0.0224316
DIAVI-09JAN12-CLUS05165_1	transcription initiation factor iia subunit 1-like isoform 1	0.00242227	667	0.00285139	1000	-0.000429119	Nonsig	-0.070834
DIAVI-09JAN12-CLUS03452_1	isoform b	0.00848934	1128	0.00891852	1000	-0.000429174	Nonsig	-0.0214186
DIAVI-09JAN12-CLUS02201_1	serine arginine-rich splicing factor 1-like	0.00271114	1856	0.00314036	1000	-0.000429223	Nonsig	-0.0638279
DIAVI-09JAN12-CLUS00065_4	sugar transporter	0.00137048	159	0.0017998	1000	-0.000429324	Nonsig	-0.118353
DIAVI-09JAN12-CLUS08179_1	#N/A	0.00673541	405	0.00716476	1000	-0.00042935	Nonsig	-0.0268376
DIAVI-09JAN12-CLUS06069_1	ap-2 complex subunit sigma	0.000963516	557	0.0013929	1000	-0.000429385	Nonsig	-0.160061
DIAVI-09JAN12-CLUS03874_1	bag domain-containing protein samui	0.00412601	1052	0.00455548	1000	-0.000429467	Nonsig	-0.0430035
DIAVI-09JAN12-CLUS01076_1	adipor-like receptor cg5315-like	0.00546262	1231	0.00589234	1000	-0.000429725	Nonsig	-0.0328872
DIAVI-09JAN12-CLUS09907_1	isoform d	0.00152982	448	0.00196046	1000	-0.00043064	Nonsig	-0.107718
DIAVI-09JAN12-CLUS02961_1	dnaj homolog subfamily b member 12-like	0.00139043	1022	0.00182115	1000	-0.000430716	Nonsig	-0.117195
DIAVI-09JAN12-CLUS04269_1	isoform i	0.00200717	945	0.00243792	1000	-0.000430747	Nonsig	-0.0844346
DIAVI-09JAN12-CLUS07672_1	beat-vi cg14064-pa	0.00126618	376	0.0016975	1000	-0.000431321	Nonsig	-0.127315
DIAVI-09JAN12-CLUS04785_1	er lumen protein retaining receptor	0.00198311	740	0.00241472	1000	-0.00043161	Nonsig	-0.0855199
DIAVI-09JAN12-CLUS10370_1	#N/A	0.00400099	403	0.00443268	1000	-0.000431681	Nonsig	-0.044498
DIAVI-09JAN12-CLUS00465_1	acid phosphatase-1	0.00175248	648	0.00218431	1000	-0.000431838	Nonsig	-0.095663
DIAVI-09JAN12-CLUS08401_1	#N/A	0.0137462	463	0.0141781	1000	-0.000431846	Nonsig	-0.0134337
DIAVI-09JAN12-CLUS09073_1	tropomyosin isoform c	0.00233459	458	0.00276645	1000	-0.000431858	Nonsig	-0.0737119
DIAVI-09JAN12-CLUS07243_1	zinc finger hit domain-containing protein 2-like	0.000979096	360	0.00141115	1000	-0.000432058	Nonsig	-0.158749
DIAVI-09JAN12-CLUS05735_1	hypothetical protein TcasGA2_TC012093	0.0018676	691	0.00229984	1000	-0.000432248	Nonsig	-0.0904155
DIAVI-09JAN12-CLUS09919_1	#N/A	0.00357613	365	0.00400866	1000	-0.000432537	Nonsig	-0.0495867
DIAVI-09JAN12-CLUS10149_1	heat repeat-containing protein 5b	0.00201766	324	0.00245035	1000	-0.000432693	Nonsig	-0.0843807
DIAVI-09JAN12-CLUS04784_1	chymotrypsin-like serine proteinase	0.00558185	664	0.0060147	1000	-0.000432854	Nonsig	-0.0324361
DIAVI-09JAN12-CLUS01809_1	plasma membrane calcium-transporting atpase 3-like	0.00253	4504	0.00296287	1000	-0.000432868	Nonsig	-0.0685917
DIAVI-09JAN12-CLUS06536_1	inter-alpha-trypsin inhibitor heavy chain h4 precursor (iti heavy chain h4) (inter-alpha-inhibitor heavy chain 4) (inter-alpha-trypsin inhibitor family heavy chain-related protein) (plasma kallikrein sensitive glycoprotein 120) (p	0.00114221	435	0.00157508	1000	-0.000432874	Nonsig	-0.139558
DIAVI-09JAN12-CLUS04548_1	#N/A	0.00348274	904	0.00391563	1000	-0.00043289	Nonsig	-0.0508805
DIAVI-09JAN12-CLUS02765_1	chloride channel protein 2-like	0.00872066	1093	0.00915365	1000	-0.000432995	Nonsig	-0.0210452
DIAVI-09JAN12-CLUS05534_1	ribosomal protein l13	0.00331074	724	0.00374384	1000	-0.0004331	Nonsig	-0.0533922
DIAVI-09JAN12-CLUS03891_1	serine threonine-protein phosphatase pp1-beta catalytic subunit	0.00542343	835	0.00585684	1000	-0.000433411	Nonsig	-0.0333894
DIAVI-09JAN12-CLUS00168_5	#N/A	0.0133345	464	0.0137679	1000	-0.000433419	Nonsig	-0.0138916
DIAVI-09JAN12-CLUS05748_1	diacylglycerol kinase theta-like isoform 2	0.000676045	303	0.00110974	1000	-0.0004337	Nonsig	-0.215248
DIAVI-09JAN12-CLUS05333_1	p23-like protein	0.00159283	387	0.00202689	1000	-0.000434063	Nonsig	-0.104661
DIAVI-09JAN12-CLUS06809_1	nucleolar transcription factor 1	0.0010338	272	0.00146792	1000	-0.000434122	Nonsig	-0.152267
DIAVI-09JAN12-CLUS06710_1	equilibrative nucleoside transporter 4-like	0.00187788	453	0.0023125	1000	-0.000434615	Nonsig	-0.0904129
DIAVI-09JAN12-CLUS07594_1	cytoplasmic fmr1-interacting protein	0.00133405	449	0.00176883	1000	-0.00043478	Nonsig	-0.122514
DIAVI-09JAN12-CLUS03119_1	isoform j	0.00149365	1162	0.0019287	1000	-0.00043505	Nonsig	-0.111016
DIAVI-09JAN12-CLUS02039_1	integrin beta-ps-like	0.00285309	2273	0.00328838	1000	-0.000435292	Nonsig	-0.0616668
DIAVI-09JAN12-CLUS09319_1	28s ribosomal protein mitochondrial-like	0.00743352	439	0.00786889	1000	-0.000435373	Nonsig	-0.0247191
DIAVI-09JAN12-CLUS06109_1	#N/A	0.00102871	683	0.00146422	1000	-0.000435514	Nonsig	-0.153315
DIAVI-09JAN12-CLUS02425_1	glutamate synthase	0.00344917	1399	0.00388495	1000	-0.000435786	Nonsig	-0.0516716
DIAVI-09JAN12-CLUS04808_1	vitellogenin	0.000734059	759	0.00117005	1000	-0.00043599	Nonsig	-0.202473
DIAVI-09JAN12-CLUS09186_1	rho gtpase-activating protein 6 (rho-type gtpase-activating protein 6) (rho-type gtpase-activating protein -1)	0.0028696	455	0.00330586	1000	-0.000436259	Nonsig	-0.061463
DIAVI-09JAN12-CLUS03598_1	probable histone-binding protein caf1-like	0.00128253	920	0.00171906	1000	-0.000436535	Nonsig	-0.127225
DIAVI-09JAN12-CLUS04733_1	isoform f	0.000882215	728	0.00131881	1000	-0.000436592	Nonsig	-0.174607
DIAVI-09JAN12-CLUS07403_1	serine protease snake	0.000844295	441	0.00128114	1000	-0.000436843	Nonsig	-0.181102
DIAVI-09JAN12-CLUS07724_1	lian-aa1 retrotransposon protein	0.00677007	541	0.00720705	1000	-0.000436975	Nonsig	-0.0271641
DIAVI-09JAN12-CLUS00091_5	#N/A	0.00184054	267	0.00227787	1000	-0.000437329	Nonsig	-0.0925832
DIAVI-09JAN12-CLUS05132_1	retinol dehydrogenase 14	0.0065902	590	0.00702786	1000	-0.00043766	Nonsig	-0.0279245
DIAVI-09JAN12-CLUS04068_1	cytoplasmic protein nck1-like isoform 1	0.00673122	503	0.00716918	1000	-0.000437958	Nonsig	-0.0273756
DIAVI-09JAN12-CLUS06390_1	dmx-like protein 2-like	0.00228118	487	0.00271924	1000	-0.000438056	Nonsig	-0.0762874
DIAVI-09JAN12-CLUS05986_1	#N/A	0.00118583	296	0.00162415	1000	-0.000438316	Nonsig	-0.136603
DIAVI-09JAN12-CLUS05565_1	ddb1- and cul4-associated factor 10 homolog	0.00112144	684	0.00155982	1000	-0.000438377	Nonsig	-0.143297
DIAVI-09JAN12-CLUS08740_1	fatbody protein 3rev-g1 precursor	0.0024823	382	0.00292098	1000	-0.000438682	Nonsig	-0.0706746
DIAVI-09JAN12-CLUS00818_1	transient receptor potential cation channel protein painless	0.0103459	2380	0.0107847	1000	-0.000438825	Nonsig	-0.0180408
DIAVI-09JAN12-CLUS09479_1	#N/A	0.00397308	445	0.00441197	1000	-0.000438888	Nonsig	-0.0455051
DIAVI-09JAN12-CLUS09240_1	#N/A	0.0030688	481	0.00350813	1000	-0.000439329	Nonsig	-0.0581071
DIAVI-09JAN12-CLUS06523_1	phosphorylase b kinase gamma catalytic skeletal muscle isoform	0.00232155	340	0.00276093	1000	-0.000439382	Nonsig	-0.0752777
DIAVI-09JAN12-CLUS05599_1	membrane-bound transcription factor site-1 protease	0.00248605	510	0.00292556	1000	-0.00043951	Nonsig	-0.0706992
DIAVI-09JAN12-CLUS02688_1	cytochrome p450	0.00118512	1170	0.00162491	1000	-0.000439787	Nonsig	-0.137066
DIAVI-09JAN12-CLUS06305_1	protein translation factor sui1 homolog	0.00108502	441	0.00152497	1000	-0.000439945	Nonsig	-0.147822
DIAVI-09JAN12-CLUS10786_1	short-chain specific acyl- mitochondrial-like	0.000530425	232	0.000970807	1000	-0.000440382	Nonsig	-0.262509
DIAVI-09JAN12-CLUS11308_1	#N/A	0.0057087	308	0.00614915	1000	-0.000440452	Nonsig	-0.032278
DIAVI-09JAN12-CLUS03072_1	microtubule binding	0.00326465	873	0.00370511	1000	-0.00044046	Nonsig	-0.0549644
DIAVI-09JAN12-CLUS05318_1	thiomorpholine-carboxylate dehydrogenase	0.000831962	341	0.00127268	1000	-0.000440723	Nonsig	-0.184618
DIAVI-09JAN12-CLUS08732_1	ribosomal protein s27	0.00370653	335	0.00414781	1000	-0.000441277	Nonsig	-0.048851
DIAVI-09JAN12-CLUS02448_1	nuclear pore complex protein nup50-like	0.00388547	1706	0.00432721	1000	-0.000441738	Nonsig	-0.0467643
DIAVI-09JAN12-CLUS05103_1	endonuclease-reverse transcriptase	0.00326251	790	0.00370455	1000	-0.000442045	Nonsig	-0.0551842
DIAVI-09JAN12-CLUS01044_1	#N/A	0.00214707	788	0.00258961	1000	-0.000442534	Nonsig	-0.0813871
DIAVI-09JAN12-CLUS11139_1	#N/A	0.00610105	328	0.00654377	1000	-0.000442719	Nonsig	-0.0304234
DIAVI-09JAN12-CLUS07140_1	#N/A	0.00567288	535	0.00611571	1000	-0.00044283	Nonsig	-0.0326433
DIAVI-09JAN12-CLUS08213_1	#N/A	0.00433267	421	0.00477593	1000	-0.00044326	Nonsig	-0.0423023
DIAVI-09JAN12-CLUS03756_1	#N/A	0.00144667	1035	0.00189005	1000	-0.000443375	Nonsig	-0.116103
DIAVI-09JAN12-CLUS10795_1	#N/A	0.00241979	334	0.00286331	1000	-0.000443517	Nonsig	-0.0730901
DIAVI-09JAN12-CLUS03737_1	#N/A	0.00246629	907	0.00290989	1000	-0.000443604	Nonsig	-0.0718329
DIAVI-09JAN12-CLUS09548_1	#N/A	0.0136496	250	0.0140933	1000	-0.000443786	Nonsig	-0.0138955
DIAVI-09JAN12-CLUS03845_1	inositol monophosphatase 1-like	0.00318638	938	0.0036302	1000	-0.000443827	Nonsig	-0.0566339
DIAVI-09JAN12-CLUS05830_1	large subunit gtpase 1 homolog	0.0152647	439	0.0157088	1000	-0.000444093	Nonsig	-0.0124545
DIAVI-09JAN12-CLUS06339_1	transmembrane protein 131-like	0.00836708	647	0.00881143	1000	-0.00044435	Nonsig	-0.0224725
DIAVI-09JAN12-CLUS08196_1	#N/A	0.000914914	471	0.00135947	1000	-0.000444559	Nonsig	-0.171991
DIAVI-09JAN12-CLUS05251_1	camp-specific 3 -cyclic phosphodiesterase	0.00079502	590	0.00123969	1000	-0.000444672	Nonsig	-0.192936
DIAVI-09JAN12-CLUS04497_1	endonuclease-reverse transcriptase	0.0127847	803	0.0132295	1000	-0.000444789	Nonsig	-0.0148525
DIAVI-09JAN12-CLUS10505_1	vesicle transport through interaction with t-snares homolog 1a-like	0.00319291	255	0.00363771	1000	-0.000444801	Nonsig	-0.0566416
DIAVI-09JAN12-CLUS02118_1	letm1 and ef-hand domain-containing protein anon- mitochondrial-like	0.00274135	1995	0.00318637	1000	-0.000445024	Nonsig	-0.0653324
DIAVI-09JAN12-CLUS02989_1	patched domain-containing protein 3-like	0.00233464	995	0.00277983	1000	-0.000445191	Nonsig	-0.0757985
DIAVI-09JAN12-CLUS06027_1	small nuclear ribonucleoprotein-associated protein b	0.000813225	484	0.00125863	1000	-0.000445402	Nonsig	-0.189686
DIAVI-09JAN12-CLUS04388_1	alpha- -mannosyltransferase alg2	0.00272902	898	0.00317469	1000	-0.000445667	Nonsig	-0.0656941
DIAVI-09JAN12-CLUS04430_1	#N/A	0.0140653	814	0.0145112	1000	-0.000445954	Nonsig	-0.013556
DIAVI-09JAN12-CLUS10779_1	condensin complex subunit 1-like	0.000656724	264	0.0011031	1000	-0.000446379	Nonsig	-0.225233
DIAVI-09JAN12-CLUS02692_1	#N/A	0.012146	1424	0.0125929	1000	-0.000446869	Nonsig	-0.0156914
DIAVI-09JAN12-CLUS03465_1	10g08	0.00447914	1200	0.00492675	1000	-0.000447617	Nonsig	-0.0413665
DIAVI-09JAN12-CLUS07071_1	ubiquitin-like protein smt3	0.00106754	355	0.00151516	1000	-0.000447619	Nonsig	-0.152074
DIAVI-09JAN12-CLUS01944_1	serine arginine repetitive matrix protein 1-like	0.00468317	2485	0.00513139	1000	-0.00044822	Nonsig	-0.0396951
DIAVI-09JAN12-CLUS08847_1	#N/A	0.00630448	466	0.00675353	1000	-0.00044905	Nonsig	-0.0298816
DIAVI-09JAN12-CLUS04730_1	inter-alpha-trypsin inhibitor heavy chain h4 precursor (iti heavy chain h4) (inter-alpha-inhibitor heavy chain 4) (inter-alpha-trypsin inhibitor family heavy chain-related protein) (plasma kallikrein sensitive glycoprotein 120) (p	0.000838161	549	0.00128754	1000	-0.000449378	Nonsig	-0.186433
DIAVI-09JAN12-CLUS01813_1	protein transport protein sec16a	0.00447215	3197	0.00492157	1000	-0.000449427	Nonsig	-0.041588
DIAVI-09JAN12-CLUS02281_1	sulfhydryl oxidase 1-like	0.00212456	1633	0.00257417	1000	-0.000449611	Nonsig	-0.0833685
DIAVI-09JAN12-CLUS09572_1	btb poz domain-containing	0.00111045	245	0.00156044	1000	-0.000449998	Nonsig	-0.147751
DIAVI-09JAN12-CLUS05252_1	charged multivesicular body protein 6-like	0.00182211	565	0.00227214	1000	-0.000450026	Nonsig	-0.0958598
DIAVI-09JAN12-CLUS06068_1	traf-type zinc finger domain-containing protein 1	0.00112139	611	0.00157165	1000	-0.00045026	Nonsig	-0.146599
DIAVI-09JAN12-CLUS08882_1	nitrilase homolog 1-like	0.00105828	471	0.00150863	1000	-0.000450355	Nonsig	-0.153984
DIAVI-09JAN12-CLUS08316_1	#N/A	0.00250219	507	0.00295264	1000	-0.000450449	Nonsig	-0.0718901
DIAVI-09JAN12-CLUS07711_1	hypothetical antimicrobial peptide	0.0101113	372	0.0105618	1000	-0.000450498	Nonsig	-0.0189308
DIAVI-09JAN12-CLUS04820_1	paired amphipathic helix protein sin3a	0.000851476	643	0.00130212	1000	-0.000450641	Nonsig	-0.184478
DIAVI-09JAN12-CLUS04085_1	monocarboxylate transporter 12	0.00224187	968	0.00269258	1000	-0.000450715	Nonsig	-0.079559
DIAVI-09JAN12-CLUS05925_1	cg4644 cg4644- partial	0.00396492	526	0.00441574	1000	-0.000450824	Nonsig	-0.0467695
DIAVI-09JAN12-CLUS08030_1	autophagy-related protein 16-1-like	0.00231513	462	0.00276641	1000	-0.000451273	Nonsig	-0.0773399
DIAVI-09JAN12-CLUS04780_1	PREDICTED: similar to AGAP001449-PA	0.00297397	696	0.00342542	1000	-0.000451443	Nonsig	-0.0613763
DIAVI-09JAN12-CLUS02693_1	lethal isoform b	0.00930927	1195	0.00976093	1000	-0.00045166	Nonsig	-0.0205756
DIAVI-09JAN12-CLUS08935_1	aael001950- partial	0.000751994	397	0.0012037	1000	-0.000451706	Nonsig	-0.204304
DIAVI-09JAN12-CLUS09358_1	chromatin modification-related protein meaf6	0.000719778	142	0.00117156	1000	-0.000451784	Nonsig	-0.211567
DIAVI-09JAN12-CLUS09140_1	splicing factor 4	0.000705083	436	0.00115687	1000	-0.000451791	Nonsig	-0.215046
DIAVI-09JAN12-CLUS00819_2	maltase a8	0.00305754	774	0.00350934	1000	-0.000451803	Nonsig	-0.0598537
DIAVI-09JAN12-CLUS02576_1	serine protease -like	0.00296486	1146	0.00341675	1000	-0.000451882	Nonsig	-0.0616079
DIAVI-09JAN12-CLUS10192_1	e1a binding protein p400	0.00312418	419	0.00357621	1000	-0.000452035	Nonsig	-0.0586876
DIAVI-09JAN12-CLUS02687_1	#N/A	0.00858646	1643	0.00903855	1000	-0.000452083	Nonsig	-0.0222843
DIAVI-09JAN12-CLUS04765_1	transmembrane protein 63a-like	0.00129064	874	0.00174278	1000	-0.000452136	Nonsig	-0.130436
DIAVI-09JAN12-CLUS07470_1	lim domain-binding protein 3	0.000893781	260	0.00134603	1000	-0.000452253	Nonsig	-0.177825
DIAVI-09JAN12-CLUS09125_1	#N/A	0.00212479	457	0.00257723	1000	-0.000452435	Nonsig	-0.0838363
DIAVI-09JAN12-CLUS04042_1	#N/A	0.00206543	885	0.0025184	1000	-0.000452964	Nonsig	-0.086113
DIAVI-09JAN12-CLUS08503_1	#N/A	0.00425807	479	0.00471104	1000	-0.000452965	Nonsig	-0.0439035
DIAVI-09JAN12-CLUS02854_1	juvenile hormone epoxide hydrolase	0.00348962	1212	0.0039426	1000	-0.000452977	Nonsig	-0.0530042
DIAVI-09JAN12-CLUS02441_1	carbon catabolite repressor protein	0.00342656	1314	0.00387971	1000	-0.000453144	Nonsig	-0.0539402
DIAVI-09JAN12-CLUS05077_1	elongin b	0.00118985	495	0.00164324	1000	-0.000453388	Nonsig	-0.140208
DIAVI-09JAN12-CLUS08206_1	#N/A	0.00477615	530	0.00522969	1000	-0.000453539	Nonsig	-0.039398
DIAVI-09JAN12-CLUS03211_1	protein unc-13 homolog d-like	0.00992989	1065	0.0103841	1000	-0.000454193	Nonsig	-0.0194237
DIAVI-09JAN12-CLUS10504_1	#N/A	0.00277981	359	0.00323447	1000	-0.000454661	Nonsig	-0.0657881
DIAVI-09JAN12-CLUS08330_1	zinc finger	0.00230594	505	0.00276077	1000	-0.000454826	Nonsig	-0.0781816
DIAVI-09JAN12-CLUS03875_1	ubiquitin carboxyl-terminal hydrolase isozyme l5	0.000696192	621	0.00115142	1000	-0.000455232	Nonsig	-0.218506
DIAVI-09JAN12-CLUS00461_1	innexin inx7-like	0.00546682	1731	0.00592215	1000	-0.000455325	Nonsig	-0.0347443
DIAVI-09JAN12-CLUS07089_1	f-box only protein 11-like	0.00143528	552	0.00189071	1000	-0.000455426	Nonsig	-0.119687
DIAVI-09JAN12-CLUS07659_1	#N/A	0.00208353	466	0.0025393	1000	-0.000455771	Nonsig	-0.0859143
DIAVI-09JAN12-CLUS02924_1	proteasomal ubiquitin receptor adrm1-like	0.0017914	1051	0.00224745	1000	-0.000456051	Nonsig	-0.0984976
DIAVI-09JAN12-CLUS02100_1	phosphoenolpyruvate isoform a	0.00624889	1620	0.00670511	1000	-0.000456218	Nonsig	-0.0306029
DIAVI-09JAN12-CLUS08096_1	PREDICTED: similar to AGAP010009-PA	0.00209774	545	0.0025541	1000	-0.000456362	Nonsig	-0.0854865
DIAVI-09JAN12-CLUS06753_1	#N/A	0.0167234	551	0.0171801	1000	-0.000456682	Nonsig	-0.0117006
DIAVI-09JAN12-CLUS02018_1	isoform b	0.00205232	2231	0.00250918	1000	-0.000456858	Nonsig	-0.0872864
DIAVI-09JAN12-CLUS02756_1	antennae-rich cytochrome p450	0.00607041	1377	0.00652732	1000	-0.000456911	Nonsig	-0.0315169
DIAVI-09JAN12-CLUS04954_1	sodium-dependent phosphate transporter	0.00633768	428	0.0067948	1000	-0.000457111	Nonsig	-0.0302458
DIAVI-09JAN12-CLUS00297_1	cg3595	0.00109754	623	0.00155505	1000	-0.000457511	Nonsig	-0.151324
DIAVI-09JAN12-CLUS06100_1	#N/A	0.0063641	310	0.00682222	1000	-0.000458122	Nonsig	-0.0301889
DIAVI-09JAN12-CLUS03267_1	e3 ubiquitin-protein ligase hectd1	0.00216433	1245	0.00262249	1000	-0.000458166	Nonsig	-0.0833915
DIAVI-09JAN12-CLUS11475_1	#N/A	0.000960304	196	0.00141884	1000	-0.000458537	Nonsig	-0.169525
DIAVI-09JAN12-CLUS09878_1	endonuclease-reverse transcriptase	0.00195987	407	0.00241882	1000	-0.000458946	Nonsig	-0.0913755
DIAVI-09JAN12-CLUS02537_1	rho gdp dissociation inhibitor	0.0141429	1211	0.014602	1000	-0.000459126	Nonsig	-0.0138747
DIAVI-09JAN12-CLUS02182_1	e3 ubiquitin-protein ligase siah1	0.00129997	1845	0.00175913	1000	-0.000459158	Nonsig	-0.131364
DIAVI-09JAN12-CLUS02404_1	aldehyde dehydrogenase	0.00300702	1260	0.00346626	1000	-0.000459239	Nonsig	-0.0617247
DIAVI-09JAN12-CLUS09462_1	traf2 and nck interacting	0.000563536	267	0.00102278	1000	-0.000459242	Nonsig	-0.25886
DIAVI-09JAN12-CLUS02408_1	ww domain-binding protein 2	0.00913725	1550	0.00959677	1000	-0.000459518	Nonsig	-0.0213095
DIAVI-09JAN12-CLUS07640_1	swi snf-related matrix-associated actin-dependent regulator of chromatin subfamily a-like protein 1	0.00441023	290	0.00486977	1000	-0.000459544	Nonsig	-0.0430476
DIAVI-09JAN12-CLUS09326_1	mitochondrial ribosomal protein l36	0.00883002	410	0.00928988	1000	-0.000459859	Nonsig	-0.0220484
DIAVI-09JAN12-CLUS05523_1	phosphatidylinositol transfer protein pdr16	0.000904053	531	0.00136399	1000	-0.000459938	Nonsig	-0.178618
DIAVI-09JAN12-CLUS01902_1	isoform a	0.00491594	2654	0.0053759	1000	-0.000459951	Nonsig	-0.0388439
DIAVI-09JAN12-CLUS09447_1	multidrug resistance-associated protein 4-like	0.00462536	267	0.00508554	1000	-0.000460174	Nonsig	-0.041191
DIAVI-09JAN12-CLUS01989_1	lon protease mitochondrial-like	0.00425706	2064	0.0047173	1000	-0.000460234	Nonsig	-0.0445832
DIAVI-09JAN12-CLUS00946_1	#N/A	0.0010343	666	0.0014954	1000	-0.000461104	Nonsig	-0.160112
DIAVI-09JAN12-CLUS05759_1	#N/A	0.00278317	630	0.00324431	1000	-0.000461135	Nonsig	-0.0665819
DIAVI-09JAN12-CLUS02560_1	cytochrome p450	0.00473518	1531	0.0051965	1000	-0.000461323	Nonsig	-0.0403747
DIAVI-09JAN12-CLUS11121_1	#N/A	0.00272454	314	0.00318591	1000	-0.000461369	Nonsig	-0.0679401
DIAVI-09JAN12-CLUS02122_1	presequence mitochondrial	0.00135089	2240	0.00181257	1000	-0.000461672	Nonsig	-0.127673
DIAVI-09JAN12-CLUS09634_1	#N/A	0.00480125	453	0.00526295	1000	-0.0004617	Nonsig	-0.0398749
DIAVI-09JAN12-CLUS06424_1	ubiquitin carboxyl-terminal hydrolase 7	0.000758951	420	0.00122076	1000	-0.000461804	Nonsig	-0.206415
DIAVI-09JAN12-CLUS02074_1	glycoprotein 93	0.00335714	1878	0.00381907	1000	-0.000461925	Nonsig	-0.0559876
DIAVI-09JAN12-CLUS08018_1	#N/A	0.00437514	456	0.00483759	1000	-0.000462444	Nonsig	-0.0436366
DIAVI-09JAN12-CLUS01907_1	pyrroline-5-carboxylate dehydrogenase	0.00486598	2439	0.00532887	1000	-0.00046289	Nonsig	-0.0394648
DIAVI-09JAN12-CLUS04924_1	tyrosine non-receptor type nt6	0.00193071	583	0.00239414	1000	-0.000463432	Nonsig	-0.0934328
DIAVI-09JAN12-CLUS07500_1	39s ribosomal protein mitochondrial	0.00352224	497	0.00398591	1000	-0.000463672	Nonsig	-0.0537087
DIAVI-09JAN12-CLUS08844_1	#N/A	0.00128396	452	0.00174772	1000	-0.000463752	Nonsig	-0.133918
DIAVI-09JAN12-CLUS04134_1	cg1213 cg1213-pa	0.00348533	939	0.00394926	1000	-0.000463927	Nonsig	-0.0542715
DIAVI-09JAN12-CLUS02980_1	transmembrane protein 184b-like	0.0022961	974	0.00276018	1000	-0.00046408	Nonsig	-0.0799468
DIAVI-09JAN12-CLUS03769_1	g-protein coupled receptor mth2-like	0.00269329	639	0.00315747	1000	-0.000464179	Nonsig	-0.069056
DIAVI-09JAN12-CLUS03207_1	#N/A	0.00544064	1086	0.00590484	1000	-0.000464197	Nonsig	-0.0355579
DIAVI-09JAN12-CLUS02178_1	#N/A	0.00501705	1732	0.00548163	1000	-0.000464577	Nonsig	-0.038461
DIAVI-09JAN12-CLUS04845_1	proteasome subunit alpha type-6-like	0.00410233	750	0.00456707	1000	-0.000464734	Nonsig	-0.0466065
DIAVI-09JAN12-CLUS05929_1	mediator of rna polymerase ii transcription subunit 9-like	0.00100173	450	0.00146658	1000	-0.000464849	Nonsig	-0.165555
DIAVI-09JAN12-CLUS03434_1	cg16787 cg16787-pa	0.00381895	824	0.00428389	1000	-0.000464938	Nonsig	-0.0498942
DIAVI-09JAN12-CLUS01083_1	beta- -glucanase	0.00104838	716	0.00151333	1000	-0.000464951	Nonsig	-0.159415
DIAVI-09JAN12-CLUS04575_1	coiled-coil domain-containing protein 124	0.00132544	692	0.00179064	1000	-0.000465198	Nonsig	-0.130647
DIAVI-09JAN12-CLUS05868_1	#N/A	0.00657161	706	0.00703704	1000	-0.000465431	Nonsig	-0.0297183
DIAVI-09JAN12-CLUS08881_1	upf0364 protein c6orf211 homolog	0.00174179	252	0.00220724	1000	-0.000465454	Nonsig	-0.102855
DIAVI-09JAN12-CLUS02640_1	programmed cell death	0.00197512	1356	0.00244074	1000	-0.000465617	Nonsig	-0.0919273
DIAVI-09JAN12-CLUS02468_1	sodium-dependent phosphate transporter	0.00153548	1276	0.00200116	1000	-0.000465681	Nonsig	-0.115038
DIAVI-09JAN12-CLUS00041_2	protein hu-li tai shao	0.00112284	555	0.00158859	1000	-0.000465745	Nonsig	-0.150693
DIAVI-09JAN12-CLUS00015_7	atp-binding cassette sub-family g member 4-like	0.0028332	737	0.00329897	1000	-0.000465775	Nonsig	-0.0661018
DIAVI-09JAN12-CLUS03496_1	trans- -enoyl- reductase-like	0.00148069	893	0.00194653	1000	-0.000465843	Nonsig	-0.118797
DIAVI-09JAN12-CLUS06302_1	succinate dehydrogenase	0.00146511	541	0.00193106	1000	-0.000465947	Nonsig	-0.119925
DIAVI-09JAN12-CLUS00809_1	enhancer of rudimentary homolog	0.00506137	1703	0.00552744	1000	-0.000466067	Nonsig	-0.0382557
DIAVI-09JAN12-CLUS07699_1	mdl2	0.00131228	217	0.00177857	1000	-0.000466295	Nonsig	-0.132046
DIAVI-09JAN12-CLUS01911_1	importin-7	0.00323048	2559	0.00369732	1000	-0.000466838	Nonsig	-0.0586197
DIAVI-09JAN12-CLUS04471_1	eukaryotic translation initiation factor 3 subunit g	0.00467341	734	0.00514078	1000	-0.000467363	Nonsig	-0.0413945
DIAVI-09JAN12-CLUS07810_1	trafficking protein particle complex subunit 8-like	0.00214517	357	0.00261265	1000	-0.000467483	Nonsig	-0.0856201
DIAVI-09JAN12-CLUS10345_1	atp-dependent rna helicase ddx51	0.00235344	369	0.00282127	1000	-0.000467829	Nonsig	-0.0787413
DIAVI-09JAN12-CLUS09702_1	mixed lineage protein kinase	0.00110679	315	0.00157465	1000	-0.000467868	Nonsig	-0.153122
DIAVI-09JAN12-CLUS02298_1	glutamate synthase	0.00317457	1725	0.00364313	1000	-0.000468558	Nonsig	-0.0597896
DIAVI-09JAN12-CLUS04334_1	hypothetical protein TcasGA2_TC006046	0.00245047	697	0.00291904	1000	-0.000468562	Nonsig	-0.0759894
DIAVI-09JAN12-CLUS02852_1	regulator of microtubule dynamics protein 3	0.00258326	919	0.0030519	1000	-0.000468634	Nonsig	-0.0724013
DIAVI-09JAN12-CLUS08392_1	#N/A	0.00273409	434	0.00320371	1000	-0.000469617	Nonsig	-0.0688399
DIAVI-09JAN12-CLUS02365_1	protein rop-like isoform 1	0.00360275	1278	0.00407253	1000	-0.000469781	Nonsig	-0.0532303
DIAVI-09JAN12-CLUS05635_1	#N/A	0.00141096	706	0.00188097	1000	-0.000470011	Nonsig	-0.124867
DIAVI-09JAN12-CLUS08666_1	#N/A	0.0012125	450	0.00168265	1000	-0.000470149	Nonsig	-0.142312
DIAVI-09JAN12-CLUS03114_1	shc transforming protein	0.00160223	849	0.00207245	1000	-0.000470218	Nonsig	-0.111759
DIAVI-09JAN12-CLUS10880_1	cytochrome b-c1 complex subunit 10-like	0.000628888	270	0.00109944	1000	-0.000470551	Nonsig	-0.242598
DIAVI-09JAN12-CLUS10295_1	#N/A	0.00198446	391	0.00245502	1000	-0.000470567	Nonsig	-0.0924141
DIAVI-09JAN12-CLUS02674_1	adenylosuccinate lyase-like	0.00197969	1611	0.00245044	1000	-0.000470746	Nonsig	-0.0926463
DIAVI-09JAN12-CLUS02675_1	sterol o-acyltransferase 1-like	0.00234335	939	0.00281421	1000	-0.000470866	Nonsig	-0.0795203
DIAVI-09JAN12-CLUS07963_1	polyglutamine-binding protein 1-like	0.000917627	340	0.00138862	1000	-0.00047099	Nonsig	-0.179916
DIAVI-09JAN12-CLUS02324_1	cleft lip and palate transmembrane protein 1	0.00268666	1784	0.00315768	1000	-0.000471017	Nonsig	-0.070155
DIAVI-09JAN12-CLUS08023_1	#N/A	0.00139914	492	0.00187037	1000	-0.000471228	Nonsig	-0.126066
DIAVI-09JAN12-CLUS02601_1	#N/A	0.00155188	1695	0.00202324	1000	-0.000471357	Nonsig	-0.115189
DIAVI-09JAN12-CLUS11246_1	ubiquinol-cytochrome c reductase complex	0.000941706	224	0.00141313	1000	-0.000471426	Nonsig	-0.176267
DIAVI-09JAN12-CLUS03131_1	serine threonine-protein phosphatase 4 catalytic subunit	0.003262	1114	0.0037335	1000	-0.000471494	Nonsig	-0.0586315
DIAVI-09JAN12-CLUS07047_1	#N/A	0.00235214	562	0.00282392	1000	-0.000471781	Nonsig	-0.0793895
DIAVI-09JAN12-CLUS06207_1	comm domain-containing protein 8-like	0.00213601	566	0.00260787	1000	-0.000471864	Nonsig	-0.0866835
DIAVI-09JAN12-CLUS07301_1	#N/A	0.00228921	563	0.0027611	1000	-0.000471884	Nonsig	-0.0813955
DIAVI-09JAN12-CLUS01100_1	activating transcription factor of chaperone-like	0.00282024	1546	0.0032935	1000	-0.000473259	Nonsig	-0.0673715
DIAVI-09JAN12-CLUS10658_1	cg12393 cg12393-pa	0.00246076	338	0.00293406	1000	-0.000473306	Nonsig	-0.0764007
DIAVI-09JAN12-CLUS07981_1	retinol dehydrogenase 11-like	0.00208103	418	0.00255463	1000	-0.000473598	Nonsig	-0.0890494
DIAVI-09JAN12-CLUS08027_1	anaphase-promoting complex subunit 15	0.001004	419	0.00147765	1000	-0.000473644	Nonsig	-0.167836
DIAVI-09JAN12-CLUS09616_1	homeodomain-interacting protein kinase 2	0.000646989	248	0.0011208	1000	-0.000473816	Nonsig	-0.238633
DIAVI-09JAN12-CLUS06517_1	isoform b	0.00376722	373	0.00424146	1000	-0.000474244	Nonsig	-0.0514949
DIAVI-09JAN12-CLUS05229_1	low quality protein: twitchin-like	0.00163632	780	0.00211058	1000	-0.000474265	Nonsig	-0.110535
DIAVI-09JAN12-CLUS05141_1	cg13077 cg13077-pa	0.00470885	680	0.00518345	1000	-0.000474604	Nonsig	-0.0417044
DIAVI-09JAN12-CLUS00828_1	pyruvate mitochondrial	0.00765378	4171	0.00812849	1000	-0.000474713	Nonsig	-0.0261341
DIAVI-09JAN12-CLUS08310_1	phosphatidylinositol- -bisphosphate 3-kinase catalytic subunit delta isoform-like	0.000211931	100	0.000686813	1000	-0.000474882	Nonsig	-0.510644
DIAVI-09JAN12-CLUS08282_1	dynamin-like 120 kda mitochondrial-like	0.00315297	187	0.00362787	1000	-0.000474901	Nonsig	-0.060932
DIAVI-09JAN12-CLUS04289_1	protein arginine n-methyltransferase 10	0.000982828	745	0.00145786	1000	-0.00047503	Nonsig	-0.171238
DIAVI-09JAN12-CLUS04933_1	deoxyhypusine hydroxylase-like	0.00127766	783	0.00175285	1000	-0.000475187	Nonsig	-0.137329
DIAVI-09JAN12-CLUS02473_1	hypothetical protein TcasGA2_TC013670	0.00159016	1245	0.00206546	1000	-0.000475301	Nonsig	-0.113576
DIAVI-09JAN12-CLUS00091_2	#N/A	0.00547807	785	0.00595351	1000	-0.000475446	Nonsig	-0.036146
DIAVI-09JAN12-CLUS01398_2	#N/A	0.0013068	444	0.00178246	1000	-0.000475663	Nonsig	-0.134812
DIAVI-09JAN12-CLUS09181_1	probable multidrug resistance-associated protein lethal 03659-like	0.00894232	372	0.0094185	1000	-0.000476177	Nonsig	-0.0225314
DIAVI-09JAN12-CLUS07200_1	juvenile hormone-inducible	0.00665467	415	0.00713101	1000	-0.000476339	Nonsig	-0.0300245
DIAVI-09JAN12-CLUS09277_1	sodium potassium calcium exchanger 4-like	0.00193977	285	0.00241613	1000	-0.000476359	Nonsig	-0.0953697
DIAVI-09JAN12-CLUS01854_1	small calcium-binding mitochondrial	0.00436275	3301	0.00483923	1000	-0.000476473	Nonsig	-0.0450153
DIAVI-09JAN12-CLUS08734_1	#N/A	0.00271962	448	0.00319621	1000	-0.000476592	Nonsig	-0.0701274
DIAVI-09JAN12-CLUS05994_1	u5 small nuclear ribonucleoprotein 40 kda	0.00157305	359	0.00205013	1000	-0.000477079	Nonsig	-0.115039
DIAVI-09JAN12-CLUS03201_1	sentrin-specific protease 1	0.00351395	1235	0.00399108	1000	-0.000477124	Nonsig	-0.0552941
DIAVI-09JAN12-CLUS03668_1	neurexin isoform b	0.00181651	810	0.00229385	1000	-0.000477331	Nonsig	-0.101325
DIAVI-09JAN12-CLUS05159_1	#N/A	0.00156647	695	0.00204393	1000	-0.000477451	Nonsig	-0.115542
DIAVI-09JAN12-CLUS03449_1	extramacrochaetae protein	0.00151304	1107	0.00199053	1000	-0.000477482	Nonsig	-0.119116
DIAVI-09JAN12-CLUS05799_1	hypothetical conserved protein	0.00116914	628	0.00164734	1000	-0.000478191	Nonsig	-0.148914
DIAVI-09JAN12-CLUS00838_1	#N/A	0.0109228	763	0.011401	1000	-0.000478212	Nonsig	-0.0186095
DIAVI-09JAN12-CLUS00532_2	#N/A	0.00201471	267	0.00249302	1000	-0.000478304	Nonsig	-0.0925121
DIAVI-09JAN12-CLUS04961_1	tho complex subunit 3	0.00277229	588	0.00325106	1000	-0.000478765	Nonsig	-0.0691857
DIAVI-09JAN12-CLUS04882_1	protein pellino	0.00111681	348	0.00159564	1000	-0.000478833	Nonsig	-0.154956
DIAVI-09JAN12-CLUS10760_1	wd-repeat protein	0.000902004	229	0.00138088	1000	-0.000478872	Nonsig	-0.184946
DIAVI-09JAN12-CLUS05633_1	hypothetical conserved protein	0.00192204	722	0.00240106	1000	-0.000479024	Nonsig	-0.0966414
DIAVI-09JAN12-CLUS07998_1	#N/A	0.00815922	415	0.0086383	1000	-0.000479079	Nonsig	-0.0247796
DIAVI-09JAN12-CLUS02817_1	guanine nucleotide-binding protein g subunit alpha-like isoform 2	0.00151367	676	0.0019929	1000	-0.000479225	Nonsig	-0.119453
DIAVI-09JAN12-CLUS04876_1	endonuclease-reverse transcriptase	0.00533424	698	0.00581382	1000	-0.000479579	Nonsig	-0.037389
DIAVI-09JAN12-CLUS03045_1	venom carboxylesterase-6-like	0.00582833	648	0.00630795	1000	-0.000479628	Nonsig	-0.0343447
DIAVI-09JAN12-CLUS02446_1	glucose dehydrogenase	0.00758901	1297	0.00806903	1000	-0.000480024	Nonsig	-0.0266364
DIAVI-09JAN12-CLUS05341_1	max dimerization-like protein	0.00102615	293	0.00150637	1000	-0.000480224	Nonsig	-0.166723
DIAVI-09JAN12-CLUS05838_1	ataxin 3 variant m	0.00068635	319	0.0011666	1000	-0.000480248	Nonsig	-0.230376
DIAVI-09JAN12-CLUS00964_1	peroxisomal acyl-coenzyme a oxidase 3-like	0.00702985	1415	0.00751066	1000	-0.000480816	Nonsig	-0.0287324
DIAVI-09JAN12-CLUS04155_1	#N/A	0.00490416	1001	0.00538522	1000	-0.000481061	Nonsig	-0.0406389
DIAVI-09JAN12-CLUS09590_1	rad50-interacting protein 1	0.00129176	278	0.00177294	1000	-0.00048118	Nonsig	-0.137513
DIAVI-09JAN12-CLUS01572_2	#N/A	0.00152941	238	0.00201119	1000	-0.000481784	Nonsig	-0.11893
DIAVI-09JAN12-CLUS07019_1	#N/A	0.00270929	577	0.00319107	1000	-0.000481787	Nonsig	-0.0710818
DIAVI-09JAN12-CLUS04786_1	geranylgeranyl transferase type-2 subunit beta-like	0.00200649	670	0.00248838	1000	-0.00048189	Nonsig	-0.0934796
DIAVI-09JAN12-CLUS02106_1	protein c1orf9-like protein	0.00811763	1962	0.00859954	1000	-0.000481913	Nonsig	-0.0250461
DIAVI-09JAN12-CLUS06924_1	acetyl coenzyme a isoform a	0.00209874	532	0.00258101	1000	-0.00048227	Nonsig	-0.0898312
DIAVI-09JAN12-CLUS07483_1	#N/A	0.00124898	244	0.00173134	1000	-0.000482352	Nonsig	-0.141824
DIAVI-09JAN12-CLUS10832_1	upf0327 protein c1orf151-like	0.000736772	306	0.00121981	1000	-0.000483036	Nonsig	-0.218959
DIAVI-09JAN12-CLUS08816_1	#N/A	0.00129019	457	0.00177351	1000	-0.00048332	Nonsig	-0.138179
DIAVI-09JAN12-CLUS05021_1	l-xylulose reductase-like	0.00780443	458	0.00828845	1000	-0.000484018	Nonsig	-0.026132
DIAVI-09JAN12-CLUS07239_1	#N/A	0.00274027	590	0.00322431	1000	-0.000484041	Nonsig	-0.0706436
DIAVI-09JAN12-CLUS04168_1	triosephosphate isomerase	0.00659265	857	0.00707681	1000	-0.000484161	Nonsig	-0.0307776
DIAVI-09JAN12-CLUS07627_1	#N/A	0.00197429	519	0.00245861	1000	-0.000484326	Nonsig	-0.0952799
DIAVI-09JAN12-CLUS02337_1	fatty-acid amide hydrolase 2-like	0.0028981	1296	0.00338273	1000	-0.000484628	Nonsig	-0.0671537
DIAVI-09JAN12-CLUS04736_1	protein ddi1 homolog 2-like	0.00150756	658	0.0019925	1000	-0.00048494	Nonsig	-0.121124
DIAVI-09JAN12-CLUS06979_1	#N/A	0.00515414	572	0.00563912	1000	-0.000484975	Nonsig	-0.0390547
DIAVI-09JAN12-CLUS08753_1	drosophila melanogaster partial	0.00145659	270	0.0019416	1000	-0.000485006	Nonsig	-0.124822
DIAVI-09JAN12-CLUS10080_1	#N/A	0.00982545	375	0.0103106	1000	-0.000485149	Nonsig	-0.0209314
DIAVI-09JAN12-CLUS02536_1	#N/A	0.00326063	1583	0.00374596	1000	-0.000485332	Nonsig	-0.0602619
DIAVI-09JAN12-CLUS06757_1	cg11876 cg11876-pb	0.00526977	381	0.00575518	1000	-0.000485409	Nonsig	-0.0382672
DIAVI-09JAN12-CLUS05394_1	n-alpha-acetyltransferase catalytic subunit-like	0.00135497	616	0.00184068	1000	-0.000485718	Nonsig	-0.133051
DIAVI-09JAN12-CLUS08771_1	hypothetical protein TcasGA2_TC013432	0.00204727	371	0.00253347	1000	-0.000486199	Nonsig	-0.0925403
DIAVI-09JAN12-CLUS07561_1	membrane-associated protein hem-like	0.00186945	522	0.00235576	1000	-0.000486317	Nonsig	-0.100419
DIAVI-09JAN12-CLUS00497_1	PREDICTED: similar to transposase-like	0.00755929	678	0.00804562	1000	-0.000486337	Nonsig	-0.0270789
DIAVI-09JAN12-CLUS06766_1	isoform a	0.00123453	286	0.00172093	1000	-0.0004864	Nonsig	-0.144261
DIAVI-09JAN12-CLUS04410_1	dna polymerase epsilon	0.00211492	568	0.00260172	1000	-0.0004868	Nonsig	-0.0899668
DIAVI-09JAN12-CLUS11279_1	dynein light chain roadblock-type 2-like	0.00165301	184	0.00213987	1000	-0.000486862	Nonsig	-0.112112
DIAVI-09JAN12-CLUS02451_1	ubx domain-containing protein 4	0.00722043	1396	0.00770743	1000	-0.000486996	Nonsig	-0.0283463
DIAVI-09JAN12-CLUS09344_1	vitellogenin 1	0.000820914	426	0.00130792	1000	-0.00048701	Nonsig	-0.202285
DIAVI-09JAN12-CLUS08961_1	tetraspan membrane protein in hair cell stereocilia ortholog	0.00188097	430	0.00236816	1000	-0.000487186	Nonsig	-0.100028
DIAVI-09JAN12-CLUS00462_3	#N/A	0.00116458	278	0.00165195	1000	-0.000487376	Nonsig	-0.151829
DIAVI-09JAN12-CLUS02491_1	trehalase	0.00542842	1563	0.00591618	1000	-0.00048777	Nonsig	-0.0373687
DIAVI-09JAN12-CLUS10624_1	protein qil1-like	0.0118133	295	0.0123011	1000	-0.000487831	Nonsig	-0.0175739
DIAVI-09JAN12-CLUS08354_1	origin recognition complex subunit 4	0.00470357	282	0.00519161	1000	-0.000488041	Nonsig	-0.0428745
DIAVI-09JAN12-CLUS03684_1	transmembrane emp24 domain-containing protein 2	0.00121024	884	0.0016986	1000	-0.000488362	Nonsig	-0.147221
DIAVI-09JAN12-CLUS01840_1	protein flightless-1	0.00380518	2976	0.00429355	1000	-0.000488367	Nonsig	-0.052441
DIAVI-09JAN12-CLUS10441_1	polycomb protein asx	0.00141619	344	0.00190468	1000	-0.000488486	Nonsig	-0.128699
DIAVI-09JAN12-CLUS06633_1	kdel (lys-asp-glu-leu) endoplasmic reticulum protein retention receptor 3	0.00225109	383	0.00273974	1000	-0.000488656	Nonsig	-0.0853176
DIAVI-09JAN12-CLUS02652_1	peritrophic matrix protein 5-b	0.00482473	1282	0.00531353	1000	-0.000488795	Nonsig	-0.0419097
DIAVI-09JAN12-CLUS01910_1	valyl-trna synthetase	0.00893519	2322	0.0094241	1000	-0.000488917	Nonsig	-0.0231364
DIAVI-09JAN12-CLUS04910_1	#N/A	0.00452518	781	0.00501443	1000	-0.000489249	Nonsig	-0.0445856
DIAVI-09JAN12-CLUS01012_1	udp- c:betagal beta- -n-acetylglucosaminyltransferase 5-like	0.00305343	190	0.00354291	1000	-0.000489474	Nonsig	-0.0645713
DIAVI-09JAN12-CLUS08560_1	tata element modulatory factor	0.00116074	462	0.00165026	1000	-0.000489519	Nonsig	-0.152817
DIAVI-09JAN12-CLUS03484_1	#N/A	0.00909524	1155	0.00958498	1000	-0.000489737	Nonsig	-0.0227769
DIAVI-09JAN12-CLUS07939_1	phosphatidylinositol-4-phosphate 5-kinase type i	0.000527335	187	0.00101731	1000	-0.00048997	Nonsig	-0.285365
DIAVI-09JAN12-CLUS09293_1	#N/A	0.00110532	355	0.0015958	1000	-0.000490475	Nonsig	-0.159489
DIAVI-09JAN12-CLUS10933_1	e3 ubiquitin-protein ligase huwe1	0.00130299	320	0.00179349	1000	-0.0004905	Nonsig	-0.138758
DIAVI-09JAN12-CLUS04221_1	adapter molecule crk	0.00103251	409	0.00152328	1000	-0.000490768	Nonsig	-0.168885
DIAVI-09JAN12-CLUS09297_1	#N/A	0.00166977	443	0.00216059	1000	-0.000490826	Nonsig	-0.111917
DIAVI-09JAN12-CLUS10578_1	#N/A	0.000891502	411	0.00138245	1000	-0.000490952	Nonsig	-0.190528
DIAVI-09JAN12-CLUS01807_1	#N/A	0.00448894	5249	0.00497998	1000	-0.00049104	Nonsig	-0.0450837
DIAVI-09JAN12-CLUS08295_1	hypothetical protein TcasGA2_TC008796	0.000929204	454	0.00142059	1000	-0.00049139	Nonsig	-0.184359
DIAVI-09JAN12-CLUS07334_1	#N/A	0.00108098	579	0.00157251	1000	-0.000491533	Nonsig	-0.162776
DIAVI-09JAN12-CLUS08003_1	#N/A	0.00280864	458	0.0033002	1000	-0.000491555	Nonsig	-0.0700435
DIAVI-09JAN12-CLUS04351_1	transmembrane protein 192-like	0.00254647	564	0.00303813	1000	-0.000491656	Nonsig	-0.0766671
DIAVI-09JAN12-CLUS00570_2	#N/A	0.0176204	54	0.0181121	1000	-0.000491658	Nonsig	-0.011952
DIAVI-09JAN12-CLUS02196_1	sporozoite surface protein	0.00236813	1571	0.00285989	1000	-0.000491766	Nonsig	-0.0819448
DIAVI-09JAN12-CLUS02047_1	map kinase-activated protein kinase	0.00476993	2036	0.00526179	1000	-0.000491861	Nonsig	-0.0426216
DIAVI-09JAN12-CLUS00627_1	armadillo segment polarity	0.00842378	4437	0.00891569	1000	-0.000491912	Nonsig	-0.024648
DIAVI-09JAN12-CLUS03929_1	wolfram syndrome 1	0.00447489	865	0.00496703	1000	-0.000492141	Nonsig	-0.0453145
DIAVI-09JAN12-CLUS05914_1	atrial natriuretic peptide receptor 1-like	0.00102124	396	0.0015134	1000	-0.000492157	Nonsig	-0.170825
DIAVI-09JAN12-CLUS09305_1	mitochondrial ribosomal protein s17	0.000994193	400	0.00148636	1000	-0.000492166	Nonsig	-0.174653
DIAVI-09JAN12-CLUS08146_1	odorant binding protein	0.00338454	405	0.00387673	1000	-0.000492187	Nonsig	-0.0589655
DIAVI-09JAN12-CLUS06125_1	#N/A	0.0179341	474	0.0184264	1000	-0.000492254	Nonsig	-0.0117598
DIAVI-09JAN12-CLUS07725_1	isoleucyl-trna mitochondrial-like	0.00369884	505	0.00419126	1000	-0.000492426	Nonsig	-0.0542797
DIAVI-09JAN12-CLUS09494_1	#N/A	0.000765069	397	0.00125756	1000	-0.000492494	Nonsig	-0.215829
DIAVI-09JAN12-CLUS10565_1	chitinase-3-like protein 1	0.0036429	370	0.00413543	1000	-0.000492525	Nonsig	-0.0550728
DIAVI-09JAN12-CLUS05233_1	beta- -glucan recognition protein 2	0.00846173	706	0.00895442	1000	-0.000492681	Nonsig	-0.0245779
DIAVI-09JAN12-CLUS07900_1	dnaj homolog subfamily c member 21-like	0.000880063	514	0.0013731	1000	-0.000493037	Nonsig	-0.193188
DIAVI-09JAN12-CLUS09846_1	tyrosine-protein kinase pr2	0.00114306	320	0.00163668	1000	-0.000493618	Nonsig	-0.155894
DIAVI-09JAN12-CLUS07051_1	heat repeat-containing protein 1-like	0.00413803	536	0.00463185	1000	-0.000493814	Nonsig	-0.0489602
DIAVI-09JAN12-CLUS07714_1	#N/A	0.00377057	487	0.00426447	1000	-0.000493909	Nonsig	-0.0534591
DIAVI-09JAN12-CLUS02132_1	3-hydroxy-3-methylglutaryl coenzyme a reductase	0.00471769	1930	0.00521188	1000	-0.000494193	Nonsig	-0.0432653
DIAVI-09JAN12-CLUS04462_1	hypothetical protein TcasGA2_TC013968	0.00160214	521	0.00209634	1000	-0.000494203	Nonsig	-0.116762
DIAVI-09JAN12-CLUS05216_1	vacuolar protein sorting-associated protein 28 homolog	0.0035189	560	0.00401335	1000	-0.000494448	Nonsig	-0.0570998
DIAVI-09JAN12-CLUS04456_1	protein odr-4 homolog	0.0199019	547	0.020397	1000	-0.000495155	Nonsig	-0.0106729
DIAVI-09JAN12-CLUS02032_1	eukaryotic peptide chain release factor subunit 1-like	0.0042046	2359	0.00469982	1000	-0.000495221	Nonsig	-0.0483566
DIAVI-09JAN12-CLUS03944_1	mariner transposase	0.00156294	956	0.0020587	1000	-0.000495763	Nonsig	-0.119651
DIAVI-09JAN12-CLUS03633_1	low quality protein: basement membrane-specific heparan sulfate proteoglycan core	0.00261744	461	0.00311325	1000	-0.000495811	Nonsig	-0.0753374
DIAVI-09JAN12-CLUS02259_1	ubiquitin-conjugating enzyme e2-24 kda-like	0.00165355	1850	0.00214943	1000	-0.000495872	Nonsig	-0.113904
DIAVI-09JAN12-CLUS07009_1	endoplasmic reticulum-golgi intermediate compartment protein 2-like	0.005771	235	0.00626712	1000	-0.00049612	Nonsig	-0.035817
DIAVI-09JAN12-CLUS01440_2	#N/A	0.00905753	301	0.00955382	1000	-0.000496291	Nonsig	-0.0231673
DIAVI-09JAN12-CLUS03843_1	importin alpha	0.00293245	647	0.00342876	1000	-0.000496305	Nonsig	-0.0679059
DIAVI-09JAN12-CLUS09704_1	#N/A	0.00165344	419	0.00214977	1000	-0.000496328	Nonsig	-0.114003
DIAVI-09JAN12-CLUS05687_1	#N/A	0.0019221	641	0.00241864	1000	-0.000496543	Nonsig	-0.099796
DIAVI-09JAN12-CLUS05533_1	28 kda desiccation stress protein	0.00090603	258	0.00140292	1000	-0.000496892	Nonsig	-0.189891
DIAVI-09JAN12-CLUS04356_1	chromosome region maintenance protein 5 exportin	0.00402014	568	0.00451781	1000	-0.000497671	Nonsig	-0.0506869
DIAVI-09JAN12-CLUS04927_1	cg18041 cg18041-pa	0.0010522	559	0.00154987	1000	-0.000497671	Nonsig	-0.168198
DIAVI-09JAN12-CLUS05571_1	2-deoxyglucose-6-phosphate phosphatase	0.00312924	439	0.00362704	1000	-0.000497796	Nonsig	-0.0641129
DIAVI-09JAN12-CLUS07084_1	crotonobetainyl- -	0.00540681	384	0.00590469	1000	-0.00049788	Nonsig	-0.038256
DIAVI-09JAN12-CLUS04703_1	serine protease	0.00165438	683	0.0021529	1000	-0.000498523	Nonsig	-0.114389
DIAVI-09JAN12-CLUS06588_1	#N/A	0.00538573	565	0.00588439	1000	-0.000498663	Nonsig	-0.0384571
DIAVI-09JAN12-CLUS07228_1	vam6 vps39-like	0.000907202	357	0.00140742	1000	-0.000500222	Nonsig	-0.190721
DIAVI-09JAN12-CLUS09947_1	protein elys	0.00106264	286	0.00156291	1000	-0.000500272	Nonsig	-0.167549
DIAVI-09JAN12-CLUS05705_1	bag family molecular chaperone regulator 2-like	0.00101755	492	0.00151823	1000	-0.000500687	Nonsig	-0.173784
DIAVI-09JAN12-CLUS00908_1	membrane-associated protein hem-like	0.0031448	960	0.00364562	1000	-0.000500817	Nonsig	-0.0641779
DIAVI-09JAN12-CLUS03586_1	cat eye syndrome critical region protein 2	0.00131028	667	0.00181155	1000	-0.00050127	Nonsig	-0.140686
DIAVI-09JAN12-CLUS02465_1	ankyrin repeat and zinc finger domain-containing protein 1-like	0.00485184	985	0.00535353	1000	-0.000501692	Nonsig	-0.042734
DIAVI-09JAN12-CLUS02481_1	proteasome activator complex subunit 4	0.0106965	1234	0.0111983	1000	-0.000501833	Nonsig	-0.0199117
DIAVI-09JAN12-CLUS06264_1	transmembrane protein 85-like	0.0044246	608	0.00492648	1000	-0.00050188	Nonsig	-0.0466627
DIAVI-09JAN12-CLUS03492_1	#N/A	0.00247447	1217	0.00297636	1000	-0.000501884	Nonsig	-0.0802023
DIAVI-09JAN12-CLUS03961_1	#N/A	0.00121858	1027	0.00172066	1000	-0.000502086	Nonsig	-0.149843
DIAVI-09JAN12-CLUS07242_1	kat8 regulatory nsl complex subunit 1-like	0.00222602	542	0.00272831	1000	-0.000502287	Nonsig	-0.0883642
DIAVI-09JAN12-CLUS04878_1	neuroendocrine protein 7b2	0.00602277	375	0.00652517	1000	-0.000502404	Nonsig	-0.0347958
DIAVI-09JAN12-CLUS08968_1	#N/A	0.00175178	479	0.00225439	1000	-0.000502608	Nonsig	-0.109549
DIAVI-09JAN12-CLUS07475_1	cg1347 cg1347-pa	0.00101349	383	0.00151617	1000	-0.000502673	Nonsig	-0.174926
DIAVI-09JAN12-CLUS10230_1	#N/A	0.00350786	430	0.00401084	1000	-0.000502978	Nonsig	-0.0581928
DIAVI-09JAN12-CLUS03908_1	nuclear pore complex protein nup214	0.00220283	1053	0.00270588	1000	-0.000503052	Nonsig	-0.0893278
DIAVI-09JAN12-CLUS10154_1	ribosomal protein l37ae	0.00202142	257	0.00252494	1000	-0.000503524	Nonsig	-0.0965952
DIAVI-09JAN12-CLUS05648_1	probable atp-dependent rna helicase ddx10-like	0.00296463	592	0.00346839	1000	-0.000503766	Nonsig	-0.0681583
DIAVI-09JAN12-CLUS08608_1	glucosyl glucuronosyl transferase	0.00218707	399	0.00269113	1000	-0.000504062	Nonsig	-0.0900723
DIAVI-09JAN12-CLUS07062_1	tumor necrosis factor induced protein	0.00196386	492	0.00246799	1000	-0.000504137	Nonsig	-0.0992342
DIAVI-09JAN12-CLUS04498_1	glutathione peroxidase	0.00467685	857	0.00518102	1000	-0.000504172	Nonsig	-0.044462
DIAVI-09JAN12-CLUS05774_1	#N/A	0.000869328	674	0.00137357	1000	-0.000504239	Nonsig	-0.198666
DIAVI-09JAN12-CLUS03670_1	serine threonine-protein phosphatase 2a regulatory subunit b subunit gamma	0.0129389	1002	0.0134434	1000	-0.000504482	Nonsig	-0.0166112
DIAVI-09JAN12-CLUS08205_1	protein vac14 homolog	0.00266761	196	0.00317218	1000	-0.000504566	Nonsig	-0.0752348
DIAVI-09JAN12-CLUS10719_1	peptidyl-trna hydrolase ptrhd1-like	0.002805	376	0.00330988	1000	-0.000504873	Nonsig	-0.0718783
DIAVI-09JAN12-CLUS02540_1	xaa-pro dipeptidase-like	0.00156999	1092	0.00207499	1000	-0.000505	Nonsig	-0.121119
DIAVI-09JAN12-CLUS08786_1	#N/A	0.00438037	454	0.00488554	1000	-0.000505171	Nonsig	-0.0474019
DIAVI-09JAN12-CLUS04895_1	#N/A	0.00198858	814	0.00249384	1000	-0.00050526	Nonsig	-0.0983256
DIAVI-09JAN12-CLUS01297_1	isoform a	0.00125642	390	0.00176181	1000	-0.000505394	Nonsig	-0.146826
DIAVI-09JAN12-CLUS04885_1	#N/A	0.00476227	761	0.00526777	1000	-0.000505496	Nonsig	-0.0438124
DIAVI-09JAN12-CLUS03338_1	PREDICTED: similar to GA15510-PA	0.00813743	1018	0.00864301	1000	-0.000505588	Nonsig	-0.0261782
DIAVI-09JAN12-CLUS04760_1	nuclear rna export factor 1	0.00270806	513	0.00321389	1000	-0.000505829	Nonsig	-0.0743726
DIAVI-09JAN12-CLUS02351_1	pyridine nucleotide-disulfide oxidoreductase domain-containing protein 1-like	0.00294392	1889	0.00344979	1000	-0.000505872	Nonsig	-0.0688668
DIAVI-09JAN12-CLUS05651_1	ubiquitin carboxyl-terminal	0.0018092	453	0.00231522	1000	-0.000506028	Nonsig	-0.107107
[truncated: 9,102 more rows]
